# Supplementary material for: Single-cell, single-nucleus and xenium-based spatial transcriptomics analyses reveal inflammatory activation and altered cell interactions in the hippocampus in mice with temporal lobe epilepsy
Source: Biomark Res. 2024 Sep 13;12:103. doi: 10.1186/s40364-024-00636-3 (PMC11396644; doi:10.1186/s40364-024-00636-3)
Supplement: Supplementary file 9 — Supplementary Material 9. [file 40364_2024_636_MOESM9_ESM.csv]

	p_val	avg_log2FC	pct.1	pct.2	p_val_adj	cluster	gene
Grm7	0	-6.45584842649586	0.037	0.705	0	Astro	Grm7
Xkr4	0	-5.00900024266675	0.033	0.697	0	Astro	Xkr4
Ank3	0	-3.92945292062053	0.109	0.771	0	Astro	Ank3
Csmd3	0	-3.10151270658863	0.184	0.841	0	Astro	Csmd3
Tenm2	0	-7.13571286019159	0.032	0.683	0	Astro	Tenm2
Syt1	0	-7.42402469134965	0.019	0.667	0	Astro	Syt1
Nrg3	0	-7.20628358351482	0.037	0.685	0	Astro	Nrg3
Dlgap2	0	-9.47097485337338	0.003	0.65	0	Astro	Dlgap2
Ppfia2	0	-5.47973324440816	0.034	0.68	0	Astro	Ppfia2
Meg3	0	-7.11588746447489	0.037	0.683	0	Astro	Meg3
Anks1b	0	-3.95903796891446	0.122	0.766	0	Astro	Anks1b
Fam155a	0	-6.38129207927089	0.037	0.679	0	Astro	Fam155a
Grin2a	0	-9.25346897730489	0.005	0.647	0	Astro	Grin2a
Rims1	0	-6.31922682926922	0.016	0.656	0	Astro	Rims1
Erc2	0	-6.86850432133632	0.024	0.662	0	Astro	Erc2
Lrfn5	0	-7.61757887450528	0.006	0.643	0	Astro	Lrfn5
Opcml	0	-5.14514719973435	0.091	0.727	0	Astro	Opcml
Ryr2	0	-8.18066123077989	0.007	0.641	0	Astro	Ryr2
Rbfox1	0	-6.16385066336236	0.071	0.705	0	Astro	Rbfox1
Epha6	0	-8.13848732826652	0.009	0.639	0	Astro	Epha6
Stxbp5l	0	-7.33726707777654	0.007	0.636	0	Astro	Stxbp5l
Myt1l	0	-6.44695870604306	0.009	0.635	0	Astro	Myt1l
Cnksr2	0	-7.18245603055623	0.009	0.633	0	Astro	Cnksr2
March1	0	-3.64077595007838	0.068	0.692	0	Astro	March1
Cacna1c	0	-5.9364693399079	0.021	0.644	0	Astro	Cacna1c
Dgki	0	-3.98985130215359	0.071	0.693	0	Astro	Dgki
Kctd16	0	-7.19372394052319	0.009	0.63	0	Astro	Kctd16
Plxna4	0	-4.17804505900114	0.083	0.703	0	Astro	Plxna4
Gabrb3	0	-6.60216274217167	0.034	0.654	0	Astro	Gabrb3
Snhg11	0	-7.16966812898046	0.014	0.633	0	Astro	Snhg11
Dpp6	0	-5.64869737608225	0.029	0.648	0	Astro	Dpp6
Cacnb2	0	-4.74149903759842	0.067	0.684	0	Astro	Cacnb2
Sntg1	0	-5.56841377374317	0.031	0.646	0	Astro	Sntg1
Dlg2	0	-5.51262935131775	0.164	0.778	0	Astro	Dlg2
Ccser1	0	-4.54343118209798	0.082	0.695	0	Astro	Ccser1
Cadps	0	-4.46540974403831	0.064	0.67	0	Astro	Cadps
Cacna1e	0	-7.70475021691458	0.006	0.612	0	Astro	Cacna1e
Snap25	0	-5.27210621056272	0.022	0.628	0	Astro	Snap25
Camk2a	0	-5.61170141387804	0.019	0.621	0	Astro	Camk2a
Clstn2	0	-6.30028243693107	0.019	0.62	0	Astro	Clstn2
Gria3	0	-6.31370853694743	0.013	0.613	0	Astro	Gria3
Ssh2	0	-1.85703158023024	0.168	0.767	0	Astro	Ssh2
Lrrc7	0	-5.82528149934403	0.063	0.66	0	Astro	Lrrc7
Snhg14	0	-5.0395756465526	0.054	0.651	0	Astro	Snhg14
Nrg3os	0	-11.1695684644223	0	0.596	0	Astro	Nrg3os
Sipa1l1	0	-3.63936991562805	0.075	0.67	0	Astro	Sipa1l1
Ralyl	0	-6.27696161671778	0.017	0.612	0	Astro	Ralyl
Fam135b	0	-9.08089083098157	0.002	0.597	0	Astro	Fam135b
Lingo2	0	-6.86070856976046	0.021	0.614	0	Astro	Lingo2
Kcnip4	0	-7.02821658702115	0.078	0.67	0	Astro	Kcnip4
Slit3	0	-8.39311542958742	0.003	0.594	0	Astro	Slit3
Slc8a1	0	-2.90801190966106	0.136	0.727	0	Astro	Slc8a1
Enox1	0	-3.89290993837534	0.107	0.697	0	Astro	Enox1
Brinp1	0	-5.794172415705	0.033	0.622	0	Astro	Brinp1
Prickle1	0	-3.43569780145802	0.095	0.683	0	Astro	Prickle1
Prkg1	0	-4.65088967768117	0.044	0.632	0	Astro	Prkg1
Unc80	0	-5.5949271644228	0.023	0.61	0	Astro	Unc80
Grm5	0	-5.57137640150287	0.079	0.664	0	Astro	Grm5
Slc24a2	0	-2.62219407393044	0.164	0.749	0	Astro	Slc24a2
Gls	0	-2.35789483002764	0.151	0.735	0	Astro	Gls
Cacna2d1	0	-4.87025247032504	0.054	0.638	0	Astro	Cacna2d1
Galnt17	0	-5.7637695854578	0.023	0.607	0	Astro	Galnt17
Nell2	0	-6.43160872885399	0.014	0.598	0	Astro	Nell2
Pde4dip	0	-2.62318474280769	0.12	0.702	0	Astro	Pde4dip
Rbfox3	0	-5.98791990198264	0.007	0.589	0	Astro	Rbfox3
Map1b	0	-2.89870572918723	0.082	0.663	0	Astro	Map1b
Nbea	0	-3.56548693465166	0.209	0.789	0	Astro	Nbea
Grin1	0	-5.51495040049364	0.022	0.602	0	Astro	Grin1
Mctp1	0	-4.87777602499539	0.028	0.608	0	Astro	Mctp1
Frmpd4	0	-5.67569108178505	0.041	0.621	0	Astro	Frmpd4
Scn2a	0	-5.95217433080787	0.01	0.589	0	Astro	Scn2a
Prkcb	0	-2.78282242094998	0.067	0.646	0	Astro	Prkcb
Oxr1	0	-3.10813548150712	0.184	0.76	0	Astro	Oxr1
Gria1	0	-5.61548283037123	0.074	0.649	0	Astro	Gria1
Kcnj3	0	-5.53976477419533	0.03	0.605	0	Astro	Kcnj3
Lrrtm4	0	-6.56637286217413	0.045	0.62	0	Astro	Lrrtm4
Dscam	0	-3.89957270741673	0.04	0.615	0	Astro	Dscam
Ptprn2	0	-5.66574506859627	0.03	0.603	0	Astro	Ptprn2
Rian	0	-6.40495008365069	0.01	0.582	0	Astro	Rian
Cers6	0	-4.53453253525576	0.019	0.59	0	Astro	Cers6
Rasgrf1	0	-6.30262847887515	0.014	0.585	0	Astro	Rasgrf1
Kcnq1ot1	0	-3.55038002252737	0.126	0.695	0	Astro	Kcnq1ot1
Large1	0	-3.57588217954047	0.201	0.77	0	Astro	Large1
Nrxn3	0	-5.84801554866847	0.095	0.663	0	Astro	Nrxn3
Nalcn	0	-4.09623180877241	0.023	0.591	0	Astro	Nalcn
Kcnj6	0	-8.30489996538321	0.002	0.57	0	Astro	Kcnj6
Pak7	0	-2.9398461020679	0.054	0.621	0	Astro	Pak7
Cacna1d	0	-3.22013357970779	0.106	0.672	0	Astro	Cacna1d
Schip1	0	-3.9304563787904	0.13	0.696	0	Astro	Schip1
Atp2b1	0	-2.57605248658248	0.227	0.79	0	Astro	Atp2b1
Pak3	0	-4.51451601913089	0.017	0.58	0	Astro	Pak3
Cacna1a	0	-3.48975204455473	0.089	0.651	0	Astro	Cacna1a
Samd12	0	-4.60082619158049	0.038	0.6	0	Astro	Samd12
Celf4	0	-4.69031339208048	0.034	0.596	0	Astro	Celf4
Ldlrad4	0	-1.71430716425118	0.154	0.716	0	Astro	Ldlrad4
Tmem132b	0	-3.51401363656863	0.045	0.606	0	Astro	Tmem132b
Kcnb2	0	-5.4871671766874	0.015	0.575	0	Astro	Kcnb2
Dscaml1	0	-2.88740395418452	0.068	0.626	0	Astro	Dscaml1
Eml5	0	-3.8610719398995	0.078	0.636	0	Astro	Eml5
Unc79	0	-4.73928110789568	0.043	0.601	0	Astro	Unc79
Prkce	0	-3.8064111842381	0.161	0.718	0	Astro	Prkce
Dgkg	0	-6.92938982526708	0.008	0.564	0	Astro	Dgkg
Pcsk2	0	-5.03832062593396	0.044	0.599	0	Astro	Pcsk2
Plekha5	0	-3.32874404589119	0.1	0.654	0	Astro	Plekha5
AC149090.1	0	-2.89342070791755	0.208	0.761	0	Astro	AC149090.1
Mycbp2	0	-2.34380369359612	0.276	0.829	0	Astro	Mycbp2
Btbd9	0	-2.62233455201181	0.183	0.736	0	Astro	Btbd9
Cacnb4	0	-3.44550071664391	0.042	0.594	0	Astro	Cacnb4
Cacna2d3	0	-5.55936362179372	0.033	0.585	0	Astro	Cacna2d3
Clu	0	5.60682415316944	0.685	0.134	0	Astro	Clu
Trank1	0	-8.43599373051202	0.001	0.551	0	Astro	Trank1
Hivep2	0	-3.1262569718526	0.192	0.742	0	Astro	Hivep2
Hecw1	0	-7.4201535390306	0.003	0.553	0	Astro	Hecw1
Mir124a-1hg	0	-8.68154397097019	0.001	0.551	0	Astro	Mir124a-1hg
Rimbp2	0	-7.46099925959934	0.002	0.551	0	Astro	Rimbp2
Cttnbp2	0	-3.85433622953944	0.158	0.707	0	Astro	Cttnbp2
Sphkap	0	-7.01628883875201	0.003	0.551	0	Astro	Sphkap
Msra	0	-3.9968944445417	0.081	0.629	0	Astro	Msra
Gabrb2	0	-7.29977694232407	0.005	0.552	0	Astro	Gabrb2
Tanc2	0	-1.96379048671672	0.284	0.831	0	Astro	Tanc2
Ntrk3	0	-4.9237648319745	0.076	0.622	0	Astro	Ntrk3
Ptprn	0	-5.27612074105804	0.01	0.555	0	Astro	Ptprn
Dock3	0	-3.45157234741318	0.135	0.68	0	Astro	Dock3
Arhgap39	0	-2.60539937929772	0.089	0.633	0	Astro	Arhgap39
Pakap	0	-2.82062746440341	0.042	0.586	0	Astro	Pakap
Kcnq3	0	-2.90434508244821	0.152	0.696	0	Astro	Kcnq3
Frmd5	0	-2.62559266753567	0.111	0.654	0	Astro	Frmd5
Kcnab1	0	-6.0134634900018	0.015	0.558	0	Astro	Kcnab1
Ppm1h	0	-2.33106401598182	0.089	0.632	0	Astro	Ppm1h
Epha7	0	-7.23837469362185	0.017	0.559	0	Astro	Epha7
Foxp1	0	-2.07219642188294	0.182	0.724	0	Astro	Foxp1
Nav3	0	-2.72779729005609	0.263	0.805	0	Astro	Nav3
Rapgef5	0	-2.59854084536625	0.059	0.6	0	Astro	Rapgef5
Rapgef4	0	-3.81675560168126	0.051	0.591	0	Astro	Rapgef4
Ryr3	0	-7.01142272762548	0.007	0.546	0	Astro	Ryr3
Cdh8	0	-8.79197979096293	0.002	0.539	0	Astro	Cdh8
Cdr1os	0	-3.47905557182627	0.08	0.617	0	Astro	Cdr1os
Grm1	0	-7.82348751948218	0.002	0.538	0	Astro	Grm1
Nsf	0	-2.95647502034425	0.138	0.674	0	Astro	Nsf
Ksr2	0	-5.64803646602232	0.008	0.542	0	Astro	Ksr2
Dok6	0	-4.47350752402863	0.076	0.61	0	Astro	Dok6
Apba1	0	-2.5420333585275	0.104	0.638	0	Astro	Apba1
Mt3	0	5.52719945467494	0.697	0.163	0	Astro	Mt3
Klhl29	0	-5.31758432756241	0.022	0.555	0	Astro	Klhl29
Syt7	0	-6.17663187914826	0.008	0.541	0	Astro	Syt7
Gpr158	0	-4.45339032834226	0.046	0.579	0	Astro	Gpr158
St6galnac3	0	-2.54218230090223	0.091	0.623	0	Astro	St6galnac3
Dbi	0	3.13251873284895	0.758	0.227	0	Astro	Dbi
Rapgef2	0	-2.25229584652666	0.151	0.682	0	Astro	Rapgef2
mt-Nd2	0	3.01828520468493	0.915	0.384	0	Astro	mt-Nd2
R3hdm1	0	-2.92334744189034	0.201	0.732	0	Astro	R3hdm1
Sez6l	0	-4.41663226117197	0.021	0.551	0	Astro	Sez6l
Dip2c	0	-2.79185647329179	0.213	0.743	0	Astro	Dip2c
Scn8a	0	-4.06263022322382	0.062	0.592	0	Astro	Scn8a
Caln1	0	-6.81573196249539	0.004	0.533	0	Astro	Caln1
Tmeff2	0	-2.27052083456533	0.215	0.743	0	Astro	Tmeff2
Pkp4	0	-1.5536880046379	0.13	0.657	0	Astro	Pkp4
Ptprj	0	-1.59053875074119	0.204	0.731	0	Astro	Ptprj
Mmp16	0	-4.06058594881274	0.089	0.616	0	Astro	Mmp16
Camk2b	0	-5.46352365281581	0.008	0.535	0	Astro	Camk2b
Snap91	0	-4.01960843182034	0.045	0.572	0	Astro	Snap91
Sbf2	0	-1.94664148032026	0.182	0.708	0	Astro	Sbf2
Pex5l	0	-2.81916158225113	0.112	0.637	0	Astro	Pex5l
Adam22	0	-3.01915273125433	0.094	0.619	0	Astro	Adam22
Mast3	0	-2.13254337465696	0.075	0.6	0	Astro	Mast3
Atrnl1	0	-3.91728477756642	0.084	0.609	0	Astro	Atrnl1
Rasal2	0	-3.02826819250835	0.195	0.719	0	Astro	Rasal2
Amph	0	-3.11213661052687	0.081	0.605	0	Astro	Amph
Tnr	0	-2.79281367926345	0.081	0.604	0	Astro	Tnr
Prickle2	0	-2.5064377683143	0.166	0.689	0	Astro	Prickle2
Vps13b	0	-2.09153634785961	0.201	0.723	0	Astro	Vps13b
Csmd2	0	-3.15731155419675	0.092	0.612	0	Astro	Csmd2
Fam189a1	0	-6.05761416445174	0.007	0.527	0	Astro	Fam189a1
Gtdc1	0	-2.22399111441424	0.092	0.61	0	Astro	Gtdc1
Ak5	0	-6.3426358917682	0.007	0.524	0	Astro	Ak5
Tnrc6c	0	-2.16233859656031	0.226	0.743	0	Astro	Tnrc6c
Atp1a2	0	5.20291409929969	0.647	0.131	0	Astro	Atp1a2
Eml6	0	-2.94783527781734	0.132	0.648	0	Astro	Eml6
Unc5c	0	-2.96757650464388	0.103	0.618	0	Astro	Unc5c
Hs6st3	0	-7.09563980470141	0.016	0.531	0	Astro	Hs6st3
Il1rap	0	-2.78975264047964	0.064	0.579	0	Astro	Il1rap
Slc4a10	0	-2.84925881775125	0.09	0.604	0	Astro	Slc4a10
Myo9a	0	-2.02342337860139	0.18	0.694	0	Astro	Myo9a
Stxbp5	0	-2.7034046150987	0.096	0.61	0	Astro	Stxbp5
Hecw2	0	-2.90186213619602	0.04	0.553	0	Astro	Hecw2
Klhl2	0	-1.91480458886491	0.107	0.62	0	Astro	Klhl2
Camta1	0	-2.27335799252167	0.166	0.678	0	Astro	Camta1
Sptbn4	0	-6.27812895495897	0.004	0.515	0	Astro	Sptbn4
Ptk2b	0	-2.81685504650423	0.048	0.559	0	Astro	Ptk2b
Aff3	0	-4.52442995817171	0.034	0.544	0	Astro	Aff3
Zcchc7	0	-1.94347837761103	0.244	0.754	0	Astro	Zcchc7
Otud7a	0	-2.86427065512732	0.175	0.685	0	Astro	Otud7a
Shisa6	0	-5.44141058230039	0.031	0.541	0	Astro	Shisa6
Tenm1	0	-6.04470518814873	0.01	0.52	0	Astro	Tenm1
Gria4	0	-3.8841260694888	0.04	0.549	0	Astro	Gria4
Ppm1e	0	-3.80760766303901	0.134	0.643	0	Astro	Ppm1e
Zdhhc14	0	-1.88575964653314	0.099	0.608	0	Astro	Zdhhc14
Dync1i1	0	-4.19224700477136	0.046	0.554	0	Astro	Dync1i1
Sorbs2os	0	-6.04144151485596	0.012	0.52	0	Astro	Sorbs2os
Akap6	0	-2.45719267126333	0.171	0.678	0	Astro	Akap6
Pclo	0	-3.06362291103604	0.149	0.655	0	Astro	Pclo
Mt1	0	4.00362000591641	0.789	0.283	0	Astro	Mt1
Atxn1	0	-2.48595318401049	0.213	0.719	0	Astro	Atxn1
Jazf1	0	-4.70475241052398	0.023	0.528	0	Astro	Jazf1
Ube3a	0	-3.0065419918554	0.276	0.781	0	Astro	Ube3a
Lrrfip1	0	-1.83880147052762	0.081	0.585	0	Astro	Lrrfip1
Cacna1b	0	-8.87387866171449	0.002	0.506	0	Astro	Cacna1b
Mbd5	0	-2.0860385551723	0.235	0.738	0	Astro	Mbd5
Csrnp3	0	-4.98207128223317	0.008	0.511	0	Astro	Csrnp3
Osbpl6	0	-4.27936143014591	0.049	0.552	0	Astro	Osbpl6
Atp8a1	0	-1.44343657658055	0.259	0.762	0	Astro	Atp8a1
Lncpint	0	-1.91585450390754	0.265	0.768	0	Astro	Lncpint
Rnf150	0	-4.33458478657568	0.023	0.526	0	Astro	Rnf150
Khdrbs2	0	-5.56448208453168	0.011	0.513	0	Astro	Khdrbs2
Nav1	0	-2.1672659074273	0.048	0.55	0	Astro	Nav1
Ralgapa2	0	-3.23563668521939	0.055	0.557	0	Astro	Ralgapa2
Tafa2	0	-6.57832369448431	0.009	0.511	0	Astro	Tafa2
Ftx	0	-3.75433074115909	0.051	0.553	0	Astro	Ftx
Aldoc	0	6.53830907105811	0.555	0.054	0	Astro	Aldoc
Dgkh	0	-4.02900269210526	0.041	0.542	0	Astro	Dgkh
Mrtfb	0	-2.96305780534009	0.095	0.596	0	Astro	Mrtfb
Fbxl17	0	-1.79897531606499	0.243	0.743	0	Astro	Fbxl17
Slc2a13	0	-5.29132929501905	0.038	0.537	0	Astro	Slc2a13
mt-Co2	0	2.74940184367485	0.934	0.435	0	Astro	mt-Co2
Zfp804a	0	-8.9765099745085	0.003	0.502	0	Astro	Zfp804a
Cntnap2	0	-5.49095579025508	0.088	0.587	0	Astro	Cntnap2
Rnf112	0	-5.5796735356807	0.004	0.503	0	Astro	Rnf112
mt-Atp6	0	2.83040314092269	0.965	0.466	0	Astro	mt-Atp6
mt-Cytb	0	2.84117873433187	0.936	0.438	0	Astro	mt-Cytb
Kcnt2	0	-7.07610381791842	0.003	0.501	0	Astro	Kcnt2
Trim2	0	-1.91328054418261	0.21	0.708	0	Astro	Trim2
Slc16a7	0	-3.25264294538722	0.016	0.514	0	Astro	Slc16a7
Rtn1	0	-2.02735426236111	0.146	0.644	0	Astro	Rtn1
Arl15	0	-2.66530985580157	0.146	0.644	0	Astro	Arl15
Kcnma1	0	-3.1673579699855	0.217	0.715	0	Astro	Kcnma1
Cdh12	0	-8.06270911503387	0.002	0.5	0	Astro	Cdh12
Acap2	0	-1.68668153832874	0.238	0.736	0	Astro	Acap2
Zmat4	0	-6.60240851320008	0.005	0.502	0	Astro	Zmat4
Il1rapl1	0	-3.17510699304945	0.235	0.732	0	Astro	Il1rapl1
Prkag2	0	-3.82034778771166	0.067	0.564	0	Astro	Prkag2
Ppp3ca	0	-2.84536173750667	0.359	0.854	0	Astro	Ppp3ca
Add2	0	-6.15278977891325	0.003	0.498	0	Astro	Add2
Tafa1	0	-6.40086182659123	0.023	0.518	0	Astro	Tafa1
Elavl3	0	-1.73648556465548	0.099	0.594	0	Astro	Elavl3
Stag1	0	-1.61562916386599	0.262	0.757	0	Astro	Stag1
Ahi1	0	-3.1824768980152	0.199	0.694	0	Astro	Ahi1
Nkain3	0	-5.47809477103667	0.018	0.512	0	Astro	Nkain3
Fgf12	0	-3.58059521563805	0.145	0.639	0	Astro	Fgf12
mt-Nd4	0	2.87847403643453	0.898	0.404	0	Astro	mt-Nd4
Dnajc6	0	-3.37748831039044	0.031	0.524	0	Astro	Dnajc6
Cntn5	0	-6.61603517544002	0.015	0.508	0	Astro	Cntn5
Pde10a	0	-3.46854133476116	0.113	0.606	0	Astro	Pde10a
Tcf20	0	-2.33858000095725	0.113	0.605	0	Astro	Tcf20
Dcc	0	-3.24912078782123	0.125	0.617	0	Astro	Dcc
Grik2	0	-3.12458133412873	0.257	0.748	0	Astro	Grik2
Ube2e2	0	-2.65048768693731	0.249	0.74	0	Astro	Ube2e2
Synj1	0	-1.84726540451594	0.125	0.616	0	Astro	Synj1
Tbc1d5	0	-1.40607206396889	0.213	0.704	0	Astro	Tbc1d5
Exoc6b	0	-1.83180785992537	0.236	0.726	0	Astro	Exoc6b
mt-Co1	0	2.79549926069898	0.946	0.456	0	Astro	mt-Co1
Nrg1	0	-5.78785069326211	0.056	0.545	0	Astro	Nrg1
Map2k4	0	-2.371394046149	0.114	0.603	0	Astro	Map2k4
Grin2b	0	-4.559801933884	0.167	0.655	0	Astro	Grin2b
Sorbs2	0	-3.28611067182197	0.13	0.618	0	Astro	Sorbs2
Rps29	0	0.928139693776889	0.85	0.362	0	Astro	Rps29
Ppm1l	0	-3.26556807373975	0.054	0.541	0	Astro	Ppm1l
Rbm6	0	-1.85552543198333	0.187	0.673	0	Astro	Rbm6
Dgkd	0	-1.46090932201397	0.106	0.592	0	Astro	Dgkd
Slc7a14	0	-5.98398232533044	0.005	0.491	0	Astro	Slc7a14
Ndrg2	0	5.13431200596124	0.57	0.084	0	Astro	Ndrg2
Shtn1	0	-2.3376760186472	0.062	0.547	0	Astro	Shtn1
Pigk	0	-3.30098314914985	0.161	0.646	0	Astro	Pigk
Shank2	0	-3.77259664303199	0.031	0.516	0	Astro	Shank2
Slc35f3	0	-5.11881019547124	0.029	0.514	0	Astro	Slc35f3
Rock2	0	-1.57238747687972	0.203	0.687	0	Astro	Rock2
Celf1	0	-1.67747899429657	0.211	0.695	0	Astro	Celf1
Myo5a	0	-2.33796763504044	0.086	0.57	0	Astro	Myo5a
Gabrg2	0	-6.31782550848057	0.003	0.487	0	Astro	Gabrg2
Rapgef6	0	-1.97087019944155	0.149	0.633	0	Astro	Rapgef6
Arpp21	0	-4.15548516063072	0.116	0.599	0	Astro	Arpp21
Rgs7bp	0	-3.07065274054266	0.105	0.588	0	Astro	Rgs7bp
Kansl1	0	-1.30516845985823	0.284	0.766	0	Astro	Kansl1
Rabgap1l	0	-2.27153788884557	0.226	0.708	0	Astro	Rabgap1l
Slc24a3	0	-2.73230938886616	0.112	0.594	0	Astro	Slc24a3
Cntn3	0	-4.89358151611288	0.009	0.491	0	Astro	Cntn3
Ttr	0	4.66276902887367	0.653	0.171	0	Astro	Ttr
mt-Nd1	0	2.51893442328681	0.861	0.379	0	Astro	mt-Nd1
Tanc1	0	-3.60174936670376	0.058	0.539	0	Astro	Tanc1
Slc6a6	0	-1.01654572748746	0.072	0.553	0	Astro	Slc6a6
Nav2	0	-1.74681970502333	0.299	0.779	0	Astro	Nav2
Immp2l	0	-2.53464812271286	0.087	0.567	0	Astro	Immp2l
Macrod2	0	-3.23444668483674	0.229	0.708	0	Astro	Macrod2
Clvs1	0	-7.1829793433903	0.002	0.481	0	Astro	Clvs1
Prkn	0	-1.90278195993732	0.242	0.721	0	Astro	Prkn
Pacsin1	0	-3.8070556213397	0.034	0.513	0	Astro	Pacsin1
Gucy1a2	0	-3.51789417284878	0.072	0.55	0	Astro	Gucy1a2
Ttll11	0	-4.23959208452579	0.028	0.506	0	Astro	Ttll11
Ica1	0	-4.285218871304	0.014	0.492	0	Astro	Ica1
Ano3	0	-6.80895822573433	0.005	0.482	0	Astro	Ano3
Ppp1r9a	0	-1.70074496351851	0.226	0.703	0	Astro	Ppp1r9a
Apoe	0	1.68234355863292	0.981	0.504	0	Astro	Apoe
Smg1	0	-1.5737008519688	0.159	0.636	0	Astro	Smg1
Sobp	0	-2.99704065007209	0.111	0.588	0	Astro	Sobp
Syt16	0	-6.64265291843834	0.004	0.481	0	Astro	Syt16
Ambra1	0	-1.67552709813692	0.177	0.653	0	Astro	Ambra1
Gnaq	0	-1.23782936149374	0.303	0.779	0	Astro	Gnaq
Elmod1	0	-4.98319024472785	0.017	0.493	0	Astro	Elmod1
Phf20l1	0	-1.6824263990203	0.225	0.701	0	Astro	Phf20l1
Runx2	0	-5.87582200273668	0.007	0.483	0	Astro	Runx2
Ubr3	0	-1.65972878141883	0.197	0.672	0	Astro	Ubr3
Chchd10	0	5.25205645482479	0.531	0.056	0	Astro	Chchd10
Braf	0	-1.61109950418545	0.199	0.673	0	Astro	Braf
Cst3	0	1.56320631290677	0.992	0.518	0	Astro	Cst3
Fth1	0	0.671269445382457	0.979	0.505	0	Astro	Fth1
Jph1	0	-3.65448261101983	0.028	0.501	0	Astro	Jph1
Agap1	0	-1.58101543677921	0.127	0.6	0	Astro	Agap1
Susd4	0	-5.38851941662491	0.006	0.479	0	Astro	Susd4
Atp8a2	0	-2.27011168725949	0.041	0.513	0	Astro	Atp8a2
Stau2	0	-2.64856067502556	0.099	0.571	0	Astro	Stau2
Arfgef3	0	-5.30585658515316	0.007	0.479	0	Astro	Arfgef3
Ascc3	0	-1.68984729143801	0.136	0.607	0	Astro	Ascc3
Etnk1	0	-1.55472328221869	0.206	0.676	0	Astro	Etnk1
Herc1	0	-1.71140470710669	0.204	0.674	0	Astro	Herc1
Nsd3	0	-1.49836239124615	0.203	0.673	0	Astro	Nsd3
Mllt10	0	-1.57363401634577	0.238	0.708	0	Astro	Mllt10
Arid1b	0	-1.44964689941006	0.238	0.708	0	Astro	Arid1b
Eml4	0	-1.88583864209547	0.093	0.562	0	Astro	Eml4
Faf1	0	-1.79042978160426	0.179	0.648	0	Astro	Faf1
Spock3	0	-4.20879604842668	0.027	0.496	0	Astro	Spock3
Nlk	0	-2.39076831553233	0.113	0.582	0	Astro	Nlk
Reps2	0	-4.09056024943388	0.012	0.481	0	Astro	Reps2
Epha4	0	-3.31870047146877	0.083	0.551	0	Astro	Epha4
Cyfip2	0	-3.16471010230519	0.044	0.512	0	Astro	Cyfip2
Tiam1	0	-4.44936054924927	0.018	0.486	0	Astro	Tiam1
Tspan5	0	-2.47767696676253	0.198	0.665	0	Astro	Tspan5
Exoc4	0	-1.47854777609668	0.321	0.788	0	Astro	Exoc4
Epha5	0	-3.38284935122965	0.154	0.621	0	Astro	Epha5
Nrp1	0	-2.95680669752429	0.137	0.604	0	Astro	Nrp1
Neto1	0	-5.56671133211161	0.007	0.474	0	Astro	Neto1
Kcnd3	0	-3.76790658219199	0.049	0.515	0	Astro	Kcnd3
Wasf1	0	-3.32397367863932	0.066	0.532	0	Astro	Wasf1
Rit2	0	-4.88746710669285	0.009	0.475	0	Astro	Rit2
Trio	0	-1.91916018101187	0.207	0.672	0	Astro	Trio
Hcn1	0	-6.78166292412776	0.003	0.467	0	Astro	Hcn1
Chsy3	0	-4.52677299776579	0.024	0.488	0	Astro	Chsy3
Rere	0	-1.40200607398912	0.349	0.812	0	Astro	Rere
Rasgef1a	0	-6.35299871175956	0.003	0.466	0	Astro	Rasgef1a
Gabbr2	0	-2.65883623605416	0.112	0.575	0	Astro	Gabbr2
Arih1	0	-1.18243810628217	0.243	0.706	0	Astro	Arih1
Cntnap5a	0	-8.21975698152614	0.002	0.464	0	Astro	Cntnap5a
Smyd3	0	-1.86256091117852	0.155	0.617	0	Astro	Smyd3
Ptpre	0	-2.33674842496844	0.027	0.489	0	Astro	Ptpre
Nktr	0	-1.29075661803614	0.236	0.697	0	Astro	Nktr
Gfod1	0	-3.70587541183232	0.033	0.494	0	Astro	Gfod1
Pvt1	0	-2.47566813920291	0.034	0.495	0	Astro	Pvt1
Galnt18	0	-3.76998298775582	0.086	0.546	0	Astro	Galnt18
Focad	0	-3.26364737943457	0.062	0.521	0	Astro	Focad
Hdac9	0	-2.19647428609124	0.186	0.645	0	Astro	Hdac9
Lrfn2	0	-6.88663069932907	0.004	0.463	0	Astro	Lrfn2
Usp34	0	-1.35146490267027	0.281	0.74	0	Astro	Usp34
Ralgapa1	0	-1.73485823407585	0.248	0.707	0	Astro	Ralgapa1
Dmxl2	0	-2.53705892959865	0.103	0.561	0	Astro	Dmxl2
Ubb	0	1.36503839109106	0.808	0.35	0	Astro	Ubb
Jakmip2	0	-3.00471029913655	0.087	0.545	0	Astro	Jakmip2
Pan3	0	-1.35594286967552	0.201	0.659	0	Astro	Pan3
Smg6	0	-1.68460863580249	0.174	0.632	0	Astro	Smg6
Luc7l2	0	-1.35652250813296	0.372	0.83	0	Astro	Luc7l2
Robo2	0	-3.1903086539375	0.135	0.593	0	Astro	Robo2
Atp9b	0	-1.62528954532217	0.165	0.623	0	Astro	Atp9b
Sh3gl2	0	-3.24907174676124	0.079	0.536	0	Astro	Sh3gl2
Ankrd11	0	-0.98671802311715	0.307	0.764	0	Astro	Ankrd11
Aopep	0	-1.6254787321673	0.172	0.629	0	Astro	Aopep
Kcnh7	0	-5.32289333046416	0.024	0.481	0	Astro	Kcnh7
Gpatch8	0	-1.4166985558639	0.264	0.721	0	Astro	Gpatch8
mt-Co3	0	2.82049732753576	0.959	0.502	0	Astro	mt-Co3
Upp2	0	-2.63901448025087	0.104	0.56	0	Astro	Upp2
Egfem1	0	-4.77195815175792	0.077	0.533	0	Astro	Egfem1
Plppr4	0	-3.04859642552782	0.057	0.513	0	Astro	Plppr4
Rap1gds1	0	-1.40359504074	0.173	0.629	0	Astro	Rap1gds1
Srrm4	0	-5.95610916179111	0.006	0.462	0	Astro	Srrm4
Lrrc4	0	-3.27939482427428	0.059	0.515	0	Astro	Lrrc4
Ankrd17	0	-1.33724200273935	0.24	0.696	0	Astro	Ankrd17
Snca	0	-4.31255881899348	0.013	0.469	0	Astro	Snca
Dapk1	0	-2.67299805001374	0.11	0.566	0	Astro	Dapk1
Dock9	0	-1.9569889088743	0.103	0.558	0	Astro	Dock9
Herc2	0	-1.43821093774777	0.197	0.652	0	Astro	Herc2
Nptn	0	-1.4152127494136	0.314	0.769	0	Astro	Nptn
Pam	0	-2.95224456357263	0.113	0.568	0	Astro	Pam
Akt3	0	-2.10193196621787	0.239	0.694	0	Astro	Akt3
Ubn2	0	-1.31397520904827	0.249	0.704	0	Astro	Ubn2
Atp1a3	0	-3.32503065230657	0.015	0.47	0	Astro	Atp1a3
Tpt1	0	0.910462954709658	0.808	0.354	0	Astro	Tpt1
Kcnq2	0	-6.43681363412675	0.002	0.456	0	Astro	Kcnq2
Adcy9	0	-2.76414059655948	0.123	0.577	0	Astro	Adcy9
Wdr7	0	-1.98339315890781	0.125	0.579	0	Astro	Wdr7
mt-Nd5	0	3.143263366559	0.725	0.271	0	Astro	mt-Nd5
Slc17a7	0	-5.41854428265921	0.004	0.457	0	Astro	Slc17a7
Unc13a	0	-4.65414974155236	0.014	0.467	0	Astro	Unc13a
Bcl11a	0	-5.19945390036163	0.015	0.468	0	Astro	Bcl11a
Diaph2	0	-1.53924654448206	0.254	0.707	0	Astro	Diaph2
Dtnb	0	-2.82263681657229	0.104	0.556	0	Astro	Dtnb
Dock4	0	-1.71034401122176	0.354	0.806	0	Astro	Dock4
Mrtfa	0	-2.15773417762854	0.093	0.545	0	Astro	Mrtfa
Rgs7	0	-3.04864189037888	0.186	0.638	0	Astro	Rgs7
Pi4ka	0	-2.08691757510185	0.172	0.624	0	Astro	Pi4ka
Dmxl1	0	-1.81477369902099	0.2	0.652	0	Astro	Dmxl1
St7	0	-2.70377897464937	0.093	0.544	0	Astro	St7
Ewsr1	0	-1.1336195501902	0.223	0.674	0	Astro	Ewsr1
Kif5c	0	-2.55566207925197	0.052	0.503	0	Astro	Kif5c
Galnt13	0	-5.1027117339714	0.01	0.461	0	Astro	Galnt13
Ttc3	0	-1.79393576663657	0.282	0.733	0	Astro	Ttc3
Mef2a	0	-1.09535122619424	0.247	0.698	0	Astro	Mef2a
Tmcc1	0	-1.14707162415608	0.29	0.74	0	Astro	Tmcc1
Osbp2	0	-4.79521188788121	0.013	0.463	0	Astro	Osbp2
Rbfox2	0	-2.39569036663715	0.165	0.615	0	Astro	Rbfox2
Dis3l2	0	-1.71395271806493	0.13	0.579	0	Astro	Dis3l2
Psme4	0	-1.58943549522424	0.194	0.642	0	Astro	Psme4
Gng2	0	-1.95520035524103	0.055	0.503	0	Astro	Gng2
Plcl2	0	-2.00099766216253	0.056	0.504	0	Astro	Plcl2
Edil3	0	-1.96899200229545	0.13	0.578	0	Astro	Edil3
Aak1	0	-1.94830515025043	0.223	0.67	0	Astro	Aak1
Ablim2	0	-2.03157353722697	0.04	0.487	0	Astro	Ablim2
Tmem108	0	-3.9170554130803	0.06	0.507	0	Astro	Tmem108
Nmnat2	0	-4.08707487285406	0.023	0.47	0	Astro	Nmnat2
Shank1	0	-4.67272567933958	0.014	0.46	0	Astro	Shank1
Cmip	0	-1.23489033009165	0.192	0.638	0	Astro	Cmip
Ppp1r12b	0	-2.20881231015252	0.13	0.576	0	Astro	Ppp1r12b
Agtpbp1	0	-2.18063468517916	0.097	0.542	0	Astro	Agtpbp1
Vps13a	0	-2.42015118827456	0.117	0.562	0	Astro	Vps13a
Ncoa7	0	-2.55971343957544	0.081	0.526	0	Astro	Ncoa7
Epb41l1	0	-2.93164499787822	0.041	0.485	0	Astro	Epb41l1
Glul	0	2.53211371833859	0.702	0.258	0	Astro	Glul
Map4k3	0	-2.0859981970379	0.145	0.589	0	Astro	Map4k3
Cdk14	0	-2.23072660505055	0.203	0.646	0	Astro	Cdk14
Miat	0	-6.22127285155332	0.004	0.447	0	Astro	Miat
Ubc	0	0.881966251685451	0.759	0.316	0	Astro	Ubc
Wipf3	0	-5.18082659114652	0.025	0.468	0	Astro	Wipf3
Dnajc1	0	-1.68457104576701	0.253	0.696	0	Astro	Dnajc1
Frmd4b	0	-1.58032352730193	0.124	0.567	0	Astro	Frmd4b
Slco3a1	0	-2.73826932648332	0.027	0.47	0	Astro	Slco3a1
Ppp1r12a	0	-1.09026641268883	0.26	0.703	0	Astro	Ppp1r12a
Iqgap2	0	-4.6208942509744	0.034	0.477	0	Astro	Iqgap2
Med12l	0	-2.38332595797772	0.117	0.559	0	Astro	Med12l
Fbxw7	0	-2.19317337664511	0.097	0.539	0	Astro	Fbxw7
Cdk17	0	-1.73219614759207	0.133	0.575	0	Astro	Cdk17
Nsd1	0	-1.21453144212776	0.25	0.692	0	Astro	Nsd1
C2cd5	0	-2.42644030474474	0.109	0.55	0	Astro	C2cd5
mt-Nd4l	0	2.91533652857765	0.671	0.23	0	Astro	mt-Nd4l
Scn1a	0	-5.93990699612684	0.004	0.445	0	Astro	Scn1a
Plekhg5	0	-3.92436438128237	0.02	0.461	0	Astro	Plekhg5
Sh3rf3	0	-5.2288502501435	0.016	0.457	0	Astro	Sh3rf3
Zfp280d	0	-1.84311902287869	0.153	0.594	0	Astro	Zfp280d
Atp6v0a1	0	-1.2940863374356	0.229	0.669	0	Astro	Atp6v0a1
Cdkl5	0	-3.4747411779221	0.037	0.477	0	Astro	Cdkl5
Ptprk	0	-2.40694866521302	0.092	0.531	0	Astro	Ptprk
Ptk2	0	-1.80714603735263	0.247	0.686	0	Astro	Ptk2
mt-Nd3	0	2.62020217599639	0.703	0.264	0	Astro	mt-Nd3
Dip2b	0	-1.03404790874803	0.243	0.681	0	Astro	Dip2b
Slc44a5	0	-6.36853743458532	0.005	0.443	0	Astro	Slc44a5
Celf2	0	-3.82144278842359	0.379	0.817	0	Astro	Celf2
Slit1	0	-8.24562240833857	0.001	0.438	0	Astro	Slit1
Nkain2	0	-2.78980362900652	0.399	0.836	0	Astro	Nkain2
Lyst	0	-2.33024128588134	0.125	0.561	0	Astro	Lyst
Mbnl2	0	-1.13529699659206	0.35	0.786	0	Astro	Mbnl2
Matk	0	-3.37900642691881	0.013	0.449	0	Astro	Matk
Ralgps1	0	-1.54527700481058	0.129	0.565	0	Astro	Ralgps1
Prkca	0	-1.92510183305649	0.238	0.673	0	Astro	Prkca
Xkr6	0	-2.8498047047868	0.086	0.521	0	Astro	Xkr6
Csmd1	0	-4.35044257008613	0.261	0.696	0	Astro	Csmd1
Bsn	0	-4.37565807615374	0.017	0.451	0	Astro	Bsn
Zfr	0	-1.26894910363721	0.28	0.714	0	Astro	Zfr
Ecpas	0	-1.5818271260108	0.205	0.638	0	Astro	Ecpas
Wdfy3	0	-1.12735339186583	0.217	0.65	0	Astro	Wdfy3
Hectd4	0	-2.13847922013253	0.107	0.54	0	Astro	Hectd4
Snd1	0	-1.56679235448906	0.128	0.561	0	Astro	Snd1
Afdn	0	-2.15521213127405	0.115	0.548	0	Astro	Afdn
Lysmd4	0	-3.01443751816465	0.04	0.473	0	Astro	Lysmd4
Mfge8	0	5.91212895299191	0.475	0.042	0	Astro	Mfge8
Tcf12	0	-1.16363882234139	0.284	0.717	0	Astro	Tcf12
Frmd4a	0	-1.04631087925213	0.38	0.813	0	Astro	Frmd4a
Fgf14	0	-3.45395128274875	0.238	0.67	0	Astro	Fgf14
Fam172a	0	-1.00882903613895	0.267	0.699	0	Astro	Fam172a
Cplane1	0	-2.1880015268371	0.151	0.583	0	Astro	Cplane1
Vps13c	0	-2.24726373884164	0.126	0.557	0	Astro	Vps13c
Gstm1	0	5.36462086177418	0.49	0.059	0	Astro	Gstm1
Slc4a7	0	-2.41881847401937	0.066	0.497	0	Astro	Slc4a7
Sorcs3	0	-6.32333604726566	0.009	0.44	0	Astro	Sorcs3
Abi2	0	-1.99787892534115	0.135	0.566	0	Astro	Abi2
Slc44a1	0	-0.972270887177649	0.165	0.596	0	Astro	Slc44a1
Tmem178b	0	-2.41048106192629	0.154	0.585	0	Astro	Tmem178b
Slc9a9	0	-1.48720349508548	0.219	0.649	0	Astro	Slc9a9
Mef2c	0	-1.60606522945257	0.173	0.603	0	Astro	Mef2c
Jmjd1c	0	-1.04104042156527	0.356	0.785	0	Astro	Jmjd1c
Pcnx	0	-1.95637145658747	0.122	0.551	0	Astro	Pcnx
Lrch1	0	-1.66037563749006	0.101	0.53	0	Astro	Lrch1
Setbp1	0	-2.15900821375031	0.235	0.664	0	Astro	Setbp1
Kansl1l	0	-1.58107754575518	0.188	0.617	0	Astro	Kansl1l
Nr6a1	0	-2.52676127350408	0.064	0.493	0	Astro	Nr6a1
Ppp1r13b	0	-2.83639954691871	0.042	0.471	0	Astro	Ppp1r13b
Rims2	0	-2.68426454407627	0.188	0.617	0	Astro	Rims2
Fxyd1	0	5.01626691089247	0.459	0.031	0	Astro	Fxyd1
Akap8l	0	-1.43576187133393	0.21	0.638	0	Astro	Akap8l
Nedd4l	0	-1.80828136144009	0.22	0.648	0	Astro	Nedd4l
Rabgap1	0	-1.51106835294476	0.183	0.611	0	Astro	Rabgap1
Dync1i2	0	-0.937021875066087	0.322	0.75	0	Astro	Dync1i2
Eif4g3	0	-1.19648521411697	0.298	0.726	0	Astro	Eif4g3
Gse1	0	-2.07979504154044	0.073	0.501	0	Astro	Gse1
Ncoa2	0	-1.14942189114891	0.223	0.65	0	Astro	Ncoa2
Dcaf6	0	-2.08229218156595	0.134	0.561	0	Astro	Dcaf6
Ptprd	0	-3.29487246906193	0.376	0.803	0	Astro	Ptprd
Kcnd2	0	-3.13774382852029	0.247	0.674	0	Astro	Kcnd2
Cdk13	0	-1.40075984903253	0.176	0.603	0	Astro	Cdk13
Htr4	0	-14.1056722674867	0	0.427	0	Astro	Htr4
Apbb2	0	-1.20739144709468	0.154	0.581	0	Astro	Apbb2
Btrc	0	-2.04694418206998	0.119	0.545	0	Astro	Btrc
Itga8	0	-6.95385755523935	0.002	0.428	0	Astro	Itga8
Pnisr	0	-0.961029546542154	0.329	0.755	0	Astro	Pnisr
Mtus2	0	-4.80347720046283	0.014	0.44	0	Astro	Mtus2
Arglu1	0	-1.30142162680031	0.333	0.759	0	Astro	Arglu1
Srek1	0	-1.36700735592235	0.198	0.624	0	Astro	Srek1
Mllt3	0	-2.43361197091569	0.152	0.578	0	Astro	Mllt3
Scai	0	-2.49320456729068	0.093	0.518	0	Astro	Scai
Snrnp70	0	-1.041785372726	0.37	0.795	0	Astro	Snrnp70
Csnk1g1	0	-2.04300786943016	0.116	0.541	0	Astro	Csnk1g1
Rbm25	0	-0.847538587619137	0.284	0.709	0	Astro	Rbm25
Mical3	0	-2.21782826767395	0.087	0.511	0	Astro	Mical3
Cdc42bpa	0	-1.4080838763792	0.301	0.725	0	Astro	Cdc42bpa
Zeb2	0	-1.52657126256831	0.405	0.829	0	Astro	Zeb2
Pias2	0	-1.90718254661937	0.141	0.565	0	Astro	Pias2
Trip12	0	-1.13110671876498	0.242	0.665	0	Astro	Trip12
Vti1a	0	-1.28209273708976	0.235	0.658	0	Astro	Vti1a
Srrm3	0	-5.13374597911629	0.004	0.427	0	Astro	Srrm3
Grik4	0	-4.46660268732128	0.029	0.452	0	Astro	Grik4
Nos1ap	0	-2.50926630835154	0.147	0.57	0	Astro	Nos1ap
Usp15	0	-1.40243474297486	0.16	0.583	0	Astro	Usp15
Lrba	0	-1.39020850877685	0.199	0.621	0	Astro	Lrba
Birc6	0	-1.13079655420892	0.267	0.689	0	Astro	Birc6
Ttc14	0	-1.58164602146042	0.228	0.649	0	Astro	Ttc14
Uvrag	0	-1.46660631728693	0.124	0.545	0	Astro	Uvrag
Dock10	0	-1.61208247206446	0.198	0.619	0	Astro	Dock10
Mt2	0	5.06653225401277	0.493	0.072	0	Astro	Mt2
Cpeb3	0	-1.77976465657404	0.199	0.62	0	Astro	Cpeb3
Tia1	0	-1.80409561022837	0.17	0.591	0	Astro	Tia1
Nr3c2	0	-2.81086108318983	0.232	0.652	0	Astro	Nr3c2
Strbp	0	-2.12079304617864	0.287	0.707	0	Astro	Strbp
Dennd1a	0	-0.932877144842221	0.323	0.743	0	Astro	Dennd1a
Ago3	0	-1.42933156347	0.183	0.603	0	Astro	Ago3
Atrx	0	-0.896770254167156	0.306	0.726	0	Astro	Atrx
Atf6	0	-1.67933260178546	0.106	0.525	0	Astro	Atf6
Chn1	0	-2.48281459597111	0.142	0.561	0	Astro	Chn1
Ttc7b	0	-2.26821343012029	0.097	0.516	0	Astro	Ttc7b
Sh3bp5	0	-2.44817068573922	0.024	0.443	0	Astro	Sh3bp5
Ylpm1	0	-1.65131168640849	0.157	0.576	0	Astro	Ylpm1
Brwd1	0	-1.49551308201646	0.163	0.582	0	Astro	Brwd1
Shisa9	0	-4.33077005139916	0.049	0.467	0	Astro	Shisa9
Auts2	0	-2.84118722080637	0.341	0.759	0	Astro	Auts2
Far1os	0	-4.95618687831028	0.015	0.433	0	Astro	Far1os
Rev3l	0	-1.59614266573271	0.2	0.618	0	Astro	Rev3l
Fstl4	0	-7.41712530382835	0.003	0.421	0	Astro	Fstl4
Gas7	0	-1.61430625924959	0.081	0.499	0	Astro	Gas7
Setd5	0	-1.25837302023526	0.208	0.625	0	Astro	Setd5
Rptor	0	-1.41304251110807	0.14	0.557	0	Astro	Rptor
Ctnna3	0	-2.94625759243776	0.064	0.481	0	Astro	Ctnna3
Lmo7	0	-4.99924031659989	0.01	0.427	0	Astro	Lmo7
Btaf1	0	-1.43086928563329	0.146	0.562	0	Astro	Btaf1
Galntl6	0	-7.48518336083877	0.014	0.43	0	Astro	Galntl6
Cdh9	0	-9.52060478951785	0.001	0.417	0	Astro	Cdh9
Maml3	0	-2.50261058338344	0.1	0.515	0	Astro	Maml3
Esyt2	0	-1.78282086902449	0.128	0.543	0	Astro	Esyt2
Ext1	0	-1.85484713824466	0.206	0.621	0	Astro	Ext1
Svop	0	-5.66059969760407	0.003	0.417	0	Astro	Svop
Ftl1	0	0.652790202954236	0.735	0.321	0	Astro	Ftl1
Rplp1	0	0.922736391671518	0.752	0.338	0	Astro	Rplp1
Baiap2	0	-3.19660854817709	0.025	0.439	0	Astro	Baiap2
Phactr1	0	-2.82390205499379	0.275	0.689	0	Astro	Phactr1
App	0	-0.719056710669696	0.393	0.806	0	Astro	App
Syt14	0	-4.79583470928031	0.015	0.428	0	Astro	Syt14
Sipa1l3	0	-2.72654535856043	0.085	0.498	0	Astro	Sipa1l3
Synpr	0	-5.22281237135785	0.015	0.428	0	Astro	Synpr
Fbxo11	0	-1.19502301681086	0.186	0.599	0	Astro	Fbxo11
Tmem47	0	4.99096293752114	0.476	0.063	0	Astro	Tmem47
Cnot2	0	-1.27443513842469	0.168	0.581	0	Astro	Cnot2
Ust	0	-2.76146326098365	0.035	0.447	0	Astro	Ust
Ncald	0	-2.32275255088809	0.087	0.499	0	Astro	Ncald
Nfasc	0	-0.858957991283446	0.196	0.608	0	Astro	Nfasc
Actb	0	0.53881473043793	0.838	0.426	0	Astro	Actb
Far1	0	-1.52871960981911	0.12	0.531	0	Astro	Far1
Gpr37l1	0	6.30890615450341	0.438	0.027	0	Astro	Gpr37l1
Trpm7	0	-1.261590455715	0.195	0.606	0	Astro	Trpm7
Homer1	0	-3.39332303241619	0.077	0.488	0	Astro	Homer1
Lcor	0	-1.36282913112426	0.171	0.582	0	Astro	Lcor
Acvr1	0	-2.48273929381697	0.087	0.497	0	Astro	Acvr1
Gstm5	0	4.2278923225547	0.532	0.122	0	Astro	Gstm5
Cnot4	0	-1.16430789062512	0.24	0.65	0	Astro	Cnot4
Zmynd11	0	-1.16123335680328	0.226	0.636	0	Astro	Zmynd11
Cpsf6	0	-1.25210201836588	0.162	0.572	0	Astro	Cpsf6
Cog5	0	-1.58778534517097	0.16	0.57	0	Astro	Cog5
Relch	0	-1.69077106958485	0.129	0.538	0	Astro	Relch
Zbtb16	0	-2.52907372736894	0.103	0.512	0	Astro	Zbtb16
Nin	0	-3.05097704672416	0.046	0.455	0	Astro	Nin
Syn2	0	-2.48954069677633	0.19	0.599	0	Astro	Syn2
Syn1	0	-3.9064199379046	0.018	0.427	0	Astro	Syn1
Med13l	0	-1.26682116566117	0.169	0.578	0	Astro	Med13l
Slc12a6	0	-1.33125741445885	0.129	0.537	0	Astro	Slc12a6
Tra2a	0	-0.984299505286761	0.288	0.696	0	Astro	Tra2a
Reep1	0	-4.61151237307395	0.015	0.423	0	Astro	Reep1
Bicd1	0	-1.88637159548442	0.174	0.582	0	Astro	Bicd1
Clvs2	0	-6.89332242662393	0.001	0.409	0	Astro	Clvs2
Mapk1	0	-1.27314780925243	0.198	0.606	0	Astro	Mapk1
Scmh1	0	-1.58525796179286	0.165	0.573	0	Astro	Scmh1
Nfat5	0	-0.966028574070006	0.26	0.667	0	Astro	Nfat5
Map7	0	-1.47160006169275	0.122	0.529	0	Astro	Map7
Arid4b	0	-0.921547490974395	0.238	0.645	0	Astro	Arid4b
Zmym4	0	-1.5515547178473	0.184	0.591	0	Astro	Zmym4
Clk4	0	-1.26211730372937	0.156	0.563	0	Astro	Clk4
Nf1	0	-1.01011018929313	0.26	0.666	0	Astro	Nf1
Strn3	0	-1.1418194567406	0.27	0.676	0	Astro	Strn3
Scn3a	0	-5.79070739768374	0.004	0.41	0	Astro	Scn3a
Ctnna2	0	-1.79743666886908	0.336	0.742	0	Astro	Ctnna2
Srsf11	0	-0.830256103569347	0.267	0.672	0	Astro	Srsf11
Kmt2a	0	-1.1288315031895	0.223	0.628	0	Astro	Kmt2a
Mtf2	0	-2.18040058772722	0.081	0.486	0	Astro	Mtf2
Usp29	0	-5.44716099720902	0.011	0.416	0	Astro	Usp29
Pgbd5	0	-3.92753085550926	0.012	0.417	0	Astro	Pgbd5
Klhl3	0	-4.39329115334991	0.019	0.424	0	Astro	Klhl3
Bcas3	0	-1.17242456930459	0.225	0.629	0	Astro	Bcas3
Crebbp	0	-0.822313519568439	0.281	0.685	0	Astro	Crebbp
Itsn2	0	-1.0892116243989	0.197	0.601	0	Astro	Itsn2
Grip1	0	-3.43304261631721	0.125	0.528	0	Astro	Grip1
Specc1	0	-0.964384257216918	0.242	0.645	0	Astro	Specc1
Arhgap44	0	-3.84459930251422	0.031	0.434	0	Astro	Arhgap44
Rbm26	0	-1.04228802025183	0.235	0.638	0	Astro	Rbm26
Srrm2	0	-0.763855092857182	0.423	0.826	0	Astro	Srrm2
Cntnap5b	0	-6.9362592596064	0.004	0.406	0	Astro	Cntnap5b
Plxna2	0	-2.72543175410069	0.055	0.457	0	Astro	Plxna2
Chl1	0	-2.55565677449223	0.093	0.495	0	Astro	Chl1
Inpp4b	0	-2.14933863856052	0.1	0.502	0	Astro	Inpp4b
Ndrg4	0	-2.95369327810135	0.06	0.462	0	Astro	Ndrg4
Dnm1	0	-3.23544819989146	0.015	0.417	0	Astro	Dnm1
Cdk12	0	-1.52977423712922	0.164	0.566	0	Astro	Cdk12
Fry	0	-1.04723745850917	0.272	0.673	0	Astro	Fry
Tmem135	0	-1.14233810051958	0.21	0.611	0	Astro	Tmem135
Zmym2	0	-1.50531469914114	0.138	0.539	0	Astro	Zmym2
Sidt1	0	-6.82210901226679	0.001	0.402	0	Astro	Sidt1
Usp32	0	-1.39159724198316	0.194	0.595	0	Astro	Usp32
Nipbl	0	-0.729254134699851	0.287	0.688	0	Astro	Nipbl
Kmt2e	0	-0.7013874781381	0.285	0.685	0	Astro	Kmt2e
Aff4	0	-0.898833704795345	0.238	0.638	0	Astro	Aff4
Pdzd4	0	-4.44690091798844	0.015	0.415	0	Astro	Pdzd4
Ccny	0	-1.35014867928984	0.164	0.564	0	Astro	Ccny
Stxbp1	0	-2.30297742074831	0.051	0.45	0	Astro	Stxbp1
Trpc4	0	-6.98807196537092	0.002	0.401	0	Astro	Trpc4
Pip5k1a	0	-1.72944035118199	0.103	0.502	0	Astro	Pip5k1a
Srcin1	0	-1.18968873275533	0.058	0.457	0	Astro	Srcin1
Pde4d	0	-2.77117329100458	0.239	0.638	0	Astro	Pde4d
Zfp148	0	-1.12800252752826	0.211	0.61	0	Astro	Zfp148
Huwe1	0	-0.807451350614374	0.275	0.674	0	Astro	Huwe1
Sptan1	0	-1.09066220303897	0.214	0.612	0	Astro	Sptan1
Atrn	0	-1.40152558247289	0.147	0.545	0	Astro	Atrn
Fto	0	-1.03693918944213	0.236	0.634	0	Astro	Fto
Pip5k1b	0	-2.66001329693672	0.1	0.498	0	Astro	Pip5k1b
Gprasp1	0	-1.52974531769987	0.183	0.581	0	Astro	Gprasp1
Fam126b	0	-2.56447253940563	0.089	0.486	0	Astro	Fam126b
Prkcg	0	-4.56831577191786	0.007	0.404	0	Astro	Prkcg
Sik2	0	-1.84391197076858	0.103	0.5	0	Astro	Sik2
Kalrn	0	-3.67330117015442	0.266	0.663	0	Astro	Kalrn
Mapt	0	-1.1961693733266	0.288	0.684	0	Astro	Mapt
Zfand3	0	-0.840930296474346	0.282	0.678	0	Astro	Zfand3
Phf14	0	-1.09106120786829	0.23	0.626	0	Astro	Phf14
Fam168a	0	-0.872821798027671	0.269	0.665	0	Astro	Fam168a
Mark2	0	-1.45825691879371	0.137	0.533	0	Astro	Mark2
Iqsec2	0	-2.16871004790878	0.096	0.492	0	Astro	Iqsec2
Ank2	0	-1.42048651258287	0.454	0.85	0	Astro	Ank2
Ap2b1	0	-1.23956278161246	0.189	0.585	0	Astro	Ap2b1
Apc	0	-0.642269718794987	0.33	0.726	0	Astro	Apc
Car2	0	0.731114180883969	0.615	0.22	0	Astro	Car2
S100a1	0	3.59008024951497	0.497	0.102	0	Astro	S100a1
Atp2c1	0	-1.03326516689032	0.244	0.639	0	Astro	Atp2c1
Papola	0	-0.924910229591514	0.234	0.629	0	Astro	Papola
Slc35f4	0	-8.00727091770114	0.002	0.397	0	Astro	Slc35f4
Tmem117	0	-4.01956003574035	0.007	0.402	0	Astro	Tmem117
Chka	0	-0.980161455280999	0.232	0.627	0	Astro	Chka
Zmynd8	0	-1.33831796297325	0.184	0.579	0	Astro	Zmynd8
Dyrk1a	0	-1.07968957658179	0.183	0.578	0	Astro	Dyrk1a
Ankhd1	0	-1.08030520395586	0.198	0.593	0	Astro	Ankhd1
Slf2	0	-2.19255875954504	0.08	0.475	0	Astro	Slf2
Lpgat1	0	-1.45356743352012	0.105	0.499	0	Astro	Lpgat1
Phf24	0	-5.8153262401983	0.004	0.398	0	Astro	Phf24
Mast2	0	-1.82577145810144	0.105	0.499	0	Astro	Mast2
Hmbox1	0	-1.65702357649599	0.112	0.506	0	Astro	Hmbox1
Zfp385b	0	-5.94795069009388	0.016	0.41	0	Astro	Zfp385b
Man1a2	0	-1.32536986355047	0.148	0.541	0	Astro	Man1a2
Sfpq	0	-0.669908441029106	0.261	0.654	0	Astro	Sfpq
Dennd5b	0	-1.95431073862237	0.09	0.483	0	Astro	Dennd5b
Rbm5	0	-0.927427334473714	0.237	0.63	0	Astro	Rbm5
Ash1l	0	-0.806195024330494	0.3	0.693	0	Astro	Ash1l
Grid1	0	-2.26092753716159	0.202	0.595	0	Astro	Grid1
Rtl4	0	-4.4663746968058	0.02	0.413	0	Astro	Rtl4
Polb	0	-1.31628219932854	0.16	0.552	0	Astro	Polb
Cd63	0	1.82608281161682	0.642	0.25	0	Astro	Cd63
Ncor1	0	-0.721555559235389	0.344	0.736	0	Astro	Ncor1
Trerf1	0	-2.44540407309848	0.114	0.506	0	Astro	Trerf1
Bin1	0	-0.608589470390188	0.262	0.654	0	Astro	Bin1
Rb1cc1	0	-1.17363177142296	0.204	0.595	0	Astro	Rb1cc1
Clip1	0	-0.920428602106983	0.16	0.551	0	Astro	Clip1
Fgfr2	0	-0.883537782703293	0.36	0.751	0	Astro	Fgfr2
Fam193a	0	-1.20485731070662	0.193	0.584	0	Astro	Fam193a
Mprip	0	-1.18149669628414	0.188	0.579	0	Astro	Mprip
Dnmt3a	0	-1.05832167350853	0.191	0.582	0	Astro	Dnmt3a
Abl2	0	-1.19043579946621	0.171	0.561	0	Astro	Abl2
Herc3	0	-2.82682369341269	0.065	0.455	0	Astro	Herc3
Zfp638	0	-0.896361178356559	0.254	0.644	0	Astro	Zfp638
Tut4	0	-1.18559573123631	0.193	0.583	0	Astro	Tut4
Gja1	0	6.45872513316264	0.415	0.025	0	Astro	Gja1
mt-Atp8	0	2.83980943832835	0.566	0.176	0	Astro	mt-Atp8
Rlf	0	-1.49048528291666	0.119	0.508	0	Astro	Rlf
Pum1	0	-1.00426191779132	0.214	0.603	0	Astro	Pum1
Camkv	0	-5.3646311316142	0.003	0.392	0	Astro	Camkv
Senp7	0	-1.4815478629731	0.155	0.544	0	Astro	Senp7
Olfm1	0	-2.19295153839568	0.083	0.472	0	Astro	Olfm1
Cask	0	-1.20919688431964	0.172	0.56	0	Astro	Cask
Cstf3	0	-1.55564782292894	0.139	0.527	0	Astro	Cstf3
Slc1a1	0	-2.91683123919339	0.017	0.405	0	Astro	Slc1a1
Prpf4b	0	-0.939515413739102	0.312	0.7	0	Astro	Prpf4b
Rab11fip3	0	-2.22752923257976	0.084	0.472	0	Astro	Rab11fip3
Dst	0	-0.573318592816187	0.412	0.799	0	Astro	Dst
Hace1	0	-2.68512711828385	0.055	0.442	0	Astro	Hace1
R3hdm2	0	-1.15281390599669	0.226	0.613	0	Astro	R3hdm2
Dlg1	0	-1.13855232959191	0.227	0.614	0	Astro	Dlg1
Hivep3	0	-0.877337572148995	0.307	0.694	0	Astro	Hivep3
Lars2	0	2.68785459891892	0.806	0.42	0	Astro	Lars2
Rundc3b	0	-3.90617983107834	0.011	0.397	0	Astro	Rundc3b
Nsd2	0	-1.70318731405775	0.102	0.488	0	Astro	Nsd2
Kdm7a	0	-1.57786991304227	0.103	0.489	0	Astro	Kdm7a
Atp1b2	0	5.30926311671004	0.439	0.053	0	Astro	Atp1b2
Xrcc6	0	-2.77982274554023	0.064	0.45	0	Astro	Xrcc6
Rock1	0	-0.729626928927425	0.273	0.659	0	Astro	Rock1
Kcnq5	0	-5.69552921381121	0.02	0.405	0	Astro	Kcnq5
Clk1	0	-0.532869262020693	0.281	0.666	0	Astro	Clk1
Cop1	0	-1.55463772210323	0.149	0.534	0	Astro	Cop1
Magi1	0	-1.28217027177989	0.22	0.605	0	Astro	Magi1
Erc1	0	-1.86116847507967	0.162	0.547	0	Astro	Erc1
Rfx3	0	-2.41827650766815	0.262	0.647	0	Astro	Rfx3
Iqsec1	0	-1.44756415199196	0.196	0.581	0	Astro	Iqsec1
Gapdh	0	2.39553295570229	0.689	0.304	0	Astro	Gapdh
Slco1c1	0	4.58948130396576	0.411	0.026	0	Astro	Slco1c1
Ptprs	0	-1.35121516226138	0.193	0.578	0	Astro	Ptprs
Rev1	0	-2.08614141605965	0.09	0.474	0	Astro	Rev1
Arhgef2	0	-1.06864392015215	0.083	0.467	0	Astro	Arhgef2
Gatad2b	0	-1.11463873110659	0.168	0.552	0	Astro	Gatad2b
Clock	0	-1.38038685259064	0.148	0.532	0	Astro	Clock
Klhdc10	0	-1.65198357387106	0.157	0.541	0	Astro	Klhdc10
Lrrc4c	0	-1.94867304442862	0.334	0.718	0	Astro	Lrrc4c
Thsd7b	0	-4.95484221331941	0.012	0.395	0	Astro	Thsd7b
Ntng1	0	-6.32170752885929	0.01	0.393	0	Astro	Ntng1
Pde4a	0	-3.15434039261076	0.037	0.42	0	Astro	Pde4a
Ip6k1	0	-1.24891092071443	0.15	0.533	0	Astro	Ip6k1
Mark3	0	-1.08282526665522	0.219	0.602	0	Astro	Mark3
Epb41l3	0	-1.69601485086752	0.059	0.442	0	Astro	Epb41l3
Csnk1a1	0	-0.743509698861113	0.347	0.73	0	Astro	Csnk1a1
Kdm2a	0	-0.968967503887011	0.168	0.551	0	Astro	Kdm2a
Sptbn2	0	-5.61815140955659	0.004	0.387	0	Astro	Sptbn2
Hook1	0	-3.98715694429639	0.026	0.409	0	Astro	Hook1
Tjp1	0	-0.593354670068859	0.343	0.726	0	Astro	Tjp1
Dab1	0	-3.6419844570469	0.292	0.674	0	Astro	Dab1
Zfp609	0	-1.42624572390238	0.136	0.518	0	Astro	Zfp609
Ulk2	0	-1.18442096537666	0.166	0.548	0	Astro	Ulk2
Snx29	0	-1.28916546558431	0.129	0.511	0	Astro	Snx29
Fau	0	0.758325190822996	0.738	0.356	0	Astro	Fau
Phf21a	0	-0.684794364023317	0.295	0.676	0	Astro	Phf21a
Mtmr3	0	-0.990483620719049	0.18	0.561	0	Astro	Mtmr3
Atf2	0	-1.41566234641687	0.146	0.527	0	Astro	Atf2
Qrich1	0	-1.46943450406901	0.103	0.484	0	Astro	Qrich1
Cntn1	0	-1.78426963656111	0.255	0.636	0	Astro	Cntn1
Kmt2c	0	-0.552974196269157	0.307	0.688	0	Astro	Kmt2c
Tacc1	0	-0.984951426748557	0.186	0.567	0	Astro	Tacc1
Tnrc6b	0	-0.678675298029281	0.342	0.723	0	Astro	Tnrc6b
Zfp207	0	-1.09793968378208	0.182	0.562	0	Astro	Zfp207
Kdm4c	0	-1.48589514318259	0.163	0.543	0	Astro	Kdm4c
Arhgef7	0	-2.0535869782824	0.07	0.45	0	Astro	Arhgef7
Celf5	0	-4.73843244058842	0.005	0.385	0	Astro	Celf5
Osbpl8	0	-1.1933856265465	0.147	0.527	0	Astro	Osbpl8
Ankrd12	0	-1.00284753591141	0.239	0.619	0	Astro	Ankrd12
Memo1	0	-1.51147439883315	0.119	0.499	0	Astro	Memo1
Oga	0	-1.05458963219272	0.187	0.567	0	Astro	Oga
Cep170	0	-1.17843089640889	0.126	0.505	0	Astro	Cep170
Zfp704	0	-1.73810556075335	0.079	0.458	0	Astro	Zfp704
Fubp1	0	-1.03305587355581	0.233	0.612	0	Astro	Fubp1
Zfp445	0	-1.41420566562423	0.144	0.523	0	Astro	Zfp445
Spred2	0	-1.82212982122145	0.161	0.54	0	Astro	Spred2
Arsb	0	-0.970486640586394	0.144	0.523	0	Astro	Arsb
Mtmr12	0	-2.20702561107803	0.049	0.428	0	Astro	Mtmr12
Scaf8	0	-1.21898430264713	0.184	0.563	0	Astro	Scaf8
Arhgap21	0	-1.30902411246934	0.214	0.592	0	Astro	Arhgap21
Trim44	0	-1.21502052478711	0.163	0.541	0	Astro	Trim44
Fam219a	0	-1.6295186812154	0.106	0.484	0	Astro	Fam219a
Chchd2	0	2.33239348472351	0.651	0.273	0	Astro	Chchd2
Ube2g1	0	-1.23327595148159	0.159	0.537	0	Astro	Ube2g1
Nexmif	0	-4.68212713541386	0.006	0.384	0	Astro	Nexmif
Prr14l	0	-1.70543697965582	0.111	0.488	0	Astro	Prr14l
Asic2	0	-3.50711643905803	0.161	0.538	0	Astro	Asic2
Mbtd1	0	-1.23818841285331	0.167	0.544	0	Astro	Mbtd1
Fam49b	0	-0.769824404612836	0.227	0.604	0	Astro	Fam49b
Hectd2	0	-3.79503396128934	0.047	0.424	0	Astro	Hectd2
Zfp950	0	-1.76598971460453	0.134	0.511	0	Astro	Zfp950
Fus	0	-0.391811447172168	0.312	0.689	0	Astro	Fus
P2ry14	0	-3.48694317346556	0.038	0.414	0	Astro	P2ry14
Ppia	0	1.85431417472539	0.729	0.353	0	Astro	Ppia
Cdc42se2	0	-1.12340781895835	0.139	0.515	0	Astro	Cdc42se2
Sox9	0	5.47920038764469	0.398	0.022	0	Astro	Sox9
Flnb	0	-1.68672045097639	0.076	0.452	0	Astro	Flnb
Rps6ka3	0	-1.84819227832407	0.103	0.479	0	Astro	Rps6ka3
Lrp1b	0	-2.39920215472982	0.4	0.775	0	Astro	Lrp1b
Dgkz	0	-1.63007486148953	0.057	0.432	0	Astro	Dgkz
Plpp3	0	5.62077425611611	0.485	0.11	0	Astro	Plpp3
Me3	0	-3.02953295368217	0.076	0.451	0	Astro	Me3
Wdr33	0	-1.08095499228145	0.222	0.597	0	Astro	Wdr33
Zfp407	0	-1.49167484629058	0.13	0.505	0	Astro	Zfp407
Adcy1	0	-5.8768159622138	0.004	0.378	0	Astro	Adcy1
Mdga2	0	-1.08484179062699	0.376	0.75	0	Astro	Mdga2
Pacs1	0	-1.64898522056512	0.077	0.451	0	Astro	Pacs1
Ahcyl2	0	-1.77546795590363	0.291	0.664	0	Astro	Ahcyl2
Fndc9	0	-6.24528998251627	0.003	0.376	0	Astro	Fndc9
Rnf165	0	-5.86281005373064	0.002	0.375	0	Astro	Rnf165
Usp9x	0	-0.735251591008255	0.257	0.63	0	Astro	Usp9x
Brd4	0	-0.827012244962399	0.194	0.567	0	Astro	Brd4
Dpyd	0	-3.15758189107074	0.075	0.447	0	Astro	Dpyd
Cadm1	0	-0.479204167724423	0.398	0.77	0	Astro	Cadm1
Fbxl2	0	-3.32120307093526	0.027	0.399	0	Astro	Fbxl2
Asb3	0	-1.80422483461887	0.121	0.493	0	Astro	Asb3
Med13	0	-0.904517302296373	0.207	0.579	0	Astro	Med13
Map3k3	0	-1.49460432261688	0.102	0.474	0	Astro	Map3k3
Map4k5	0	-1.16876672028335	0.135	0.507	0	Astro	Map4k5
Pla2g7	0	5.10913431934087	0.466	0.094	0	Astro	Pla2g7
Tcf4	0	-1.06893723395175	0.508	0.88	0	Astro	Tcf4
Crtac1	0	-4.37124468235144	0.008	0.38	0	Astro	Crtac1
Ube2w	0	-1.39048647959765	0.145	0.516	0	Astro	Ube2w
Ccnt2	0	-1.54437007224126	0.155	0.526	0	Astro	Ccnt2
Rbm39	0	-0.515665328705483	0.47	0.841	0	Astro	Rbm39
Cnot6l	0	-1.300809745314	0.103	0.474	0	Astro	Cnot6l
Rasa1	0	-1.43462559439382	0.142	0.513	0	Astro	Rasa1
Fnip1	0	-0.940866092425723	0.198	0.569	0	Astro	Fnip1
Sltm	0	-0.565982294360641	0.282	0.652	0	Astro	Sltm
Sec24b	0	-1.48538329041202	0.12	0.49	0	Astro	Sec24b
Vsnl1	0	-4.52247361220381	0.008	0.378	0	Astro	Vsnl1
Bcl11b	0	-5.86192527161725	0.002	0.372	0	Astro	Bcl11b
Adarb2	0	-5.90816328061234	0.019	0.389	0	Astro	Adarb2
Zdhhc20	0	-1.08856069612738	0.164	0.534	0	Astro	Zdhhc20
Chd9	0	-0.502908655697259	0.338	0.708	0	Astro	Chd9
Arfgef1	0	-1.13127040322894	0.177	0.546	0	Astro	Arfgef1
Jarid2	0	-1.51570905691986	0.183	0.552	0	Astro	Jarid2
Ppp2r2c	0	-2.06184919644624	0.049	0.418	0	Astro	Ppp2r2c
Aig1	0	-1.11666254037114	0.205	0.574	0	Astro	Aig1
Arid5b	0	-1.37718031414689	0.14	0.509	0	Astro	Arid5b
Tspoap1	0	-3.07029629626157	0.043	0.412	0	Astro	Tspoap1
Ptbp2	0	-0.950557343327355	0.176	0.544	0	Astro	Ptbp2
Agbl4	0	-3.40991103145634	0.09	0.458	0	Astro	Agbl4
Gabra5	0	-6.91577136386985	0.002	0.37	0	Astro	Gabra5
Ehmt1	0	-1.37841965514424	0.16	0.527	0	Astro	Ehmt1
Ube3c	0	-1.41629923832872	0.163	0.53	0	Astro	Ube3c
Mapk10	0	-2.16979918139097	0.273	0.64	0	Astro	Mapk10
Pds5b	0	-1.4633025484929	0.133	0.5	0	Astro	Pds5b
Dot1l	0	-1.68335582618374	0.075	0.442	0	Astro	Dot1l
Syn3	0	-3.09802143079005	0.07	0.437	0	Astro	Syn3
Ppp2r5c	0	-0.852177513676874	0.191	0.557	0	Astro	Ppp2r5c
Myef2	0	-1.63021085665484	0.087	0.453	0	Astro	Myef2
Plppr5	0	-3.93936123293666	0.019	0.385	0	Astro	Plppr5
Ctsd	0	0.72449984941746	0.749	0.383	0	Astro	Ctsd
Rpl13	0	0.988391243665646	0.748	0.382	0	Astro	Rpl13
Kif21a	0	-1.24984158111879	0.236	0.602	0	Astro	Kif21a
Aqp4	0	6.17636723011309	0.389	0.023	0	Astro	Aqp4
Ccnl1	0	-0.781635885724871	0.19	0.555	0	Astro	Ccnl1
Cdkal1	0	-1.16361447764169	0.184	0.549	0	Astro	Cdkal1
Basp1	0	-0.927854290096874	0.179	0.544	0	Astro	Basp1
Abcc5	0	-1.09771456385609	0.193	0.558	0	Astro	Abcc5
Ncam2	0	-2.18480680062719	0.319	0.684	0	Astro	Ncam2
Madd	0	-2.54525705668532	0.034	0.399	0	Astro	Madd
Itch	0	-0.869780781988488	0.211	0.576	0	Astro	Itch
Jakmip3	0	-2.93351468822679	0.011	0.376	0	Astro	Jakmip3
Znrf1	0	-1.1497599162463	0.096	0.461	0	Astro	Znrf1
Cap2	0	-2.26668866345999	0.16	0.525	0	Astro	Cap2
Epha3	0	-6.18491354908689	0.002	0.367	0	Astro	Epha3
Gigyf2	0	-1.13813015995745	0.182	0.546	0	Astro	Gigyf2
Pde1a	0	-5.5575197598019	0.013	0.377	0	Astro	Pde1a
Dlgap4	0	-1.16980983380671	0.144	0.508	0	Astro	Dlgap4
Sik3	0	-0.494341318320266	0.37	0.734	0	Astro	Sik3
Drg1	0	-1.44677310144607	0.138	0.502	0	Astro	Drg1
Rtn4rl1	0	-3.03224726354002	0.025	0.389	0	Astro	Rtn4rl1
Rps24	0	0.915014528183648	0.711	0.347	0	Astro	Rps24
Fer	0	-1.60616641181299	0.128	0.492	0	Astro	Fer
Negr1	0	-1.91337240134576	0.331	0.695	0	Astro	Negr1
Numb	0	-1.15732856157121	0.185	0.548	0	Astro	Numb
Tsc22d2	0	-1.0936698998594	0.129	0.492	0	Astro	Tsc22d2
Cpt1c	0	-2.43644220633433	0.068	0.431	0	Astro	Cpt1c
Ankrd33b	0	-3.6905549889762	0.009	0.372	0	Astro	Ankrd33b
Prdx6	0	4.27235801554592	0.54	0.178	0	Astro	Prdx6
Baz2b	0	-0.527832127103143	0.315	0.677	0	Astro	Baz2b
Klhl7	0	-1.36808616653303	0.137	0.499	0	Astro	Klhl7
Pds5a	0	-1.19420055194021	0.149	0.511	0	Astro	Pds5a
Arhgap17	0	-1.22372209662658	0.132	0.494	0	Astro	Arhgap17
Sntb2	0	-2.79067846000931	0.075	0.437	0	Astro	Sntb2
Ksr1	0	-2.2895641470752	0.072	0.434	0	Astro	Ksr1
Gria2	0	-2.42997062928846	0.324	0.685	0	Astro	Gria2
Ranbp9	0	-1.1347344674402	0.175	0.536	0	Astro	Ranbp9
Sdccag8	0	-1.49715832680366	0.124	0.485	0	Astro	Sdccag8
Prmt8	0	-6.4336359100937	0.002	0.363	0	Astro	Prmt8
Emsy	0	-1.56371822494896	0.141	0.502	0	Astro	Emsy
Ppp4r4	0	-4.25181018533545	0.016	0.377	0	Astro	Ppp4r4
Id4	0	5.791388719048	0.376	0.015	0	Astro	Id4
Wac	0	-0.747320597322837	0.23	0.591	0	Astro	Wac
Prrc2c	0	-0.500598724468684	0.339	0.7	0	Astro	Prrc2c
Adgrl3	0	-1.99819914247362	0.329	0.69	0	Astro	Adgrl3
Sgip1	0	-1.3924124557718	0.285	0.645	0	Astro	Sgip1
Tial1	0	-1.09876784483385	0.151	0.511	0	Astro	Tial1
Xrn1	0	-1.25932284106227	0.156	0.516	0	Astro	Xrn1
Arhgef9	0	-1.76647735262986	0.152	0.512	0	Astro	Arhgef9
Sec61a2	0	-1.91605584798622	0.103	0.462	0	Astro	Sec61a2
Babam2	0	-1.19791927094271	0.173	0.532	0	Astro	Babam2
Hnrnpu	0	-0.374350705140573	0.381	0.74	0	Astro	Hnrnpu
Atp11b	0	-1.74902586098635	0.123	0.482	0	Astro	Atp11b
Celf3	0	-5.75972720477291	0.004	0.363	0	Astro	Celf3
Prkcz	0	-1.84212038611683	0.058	0.417	0	Astro	Prkcz
Ep400	0	-1.24469059145051	0.144	0.503	0	Astro	Ep400
Dcaf5	0	-1.63260055252096	0.094	0.453	0	Astro	Dcaf5
Ino80	0	-1.45809483973176	0.108	0.466	0	Astro	Ino80
Pdss2	0	-1.81824573279531	0.105	0.463	0	Astro	Pdss2
Dym	0	-1.60468699736871	0.106	0.464	0	Astro	Dym
Gpr45	0	-4.86471443183398	0.01	0.368	0	Astro	Gpr45
Nvl	0	-1.92646261741023	0.092	0.45	0	Astro	Nvl
Tub	0	-4.72973542406473	0.008	0.366	0	Astro	Tub
Scaper	0	-1.04635697464525	0.211	0.569	0	Astro	Scaper
Clasp2	0	-0.420972955220964	0.373	0.731	0	Astro	Clasp2
Lrrtm3	0	-4.26085581046143	0.015	0.373	0	Astro	Lrrtm3
Ttc19	0	-1.71881657915083	0.146	0.504	0	Astro	Ttc19
Chrm3	0	-7.67413703515775	0.003	0.361	0	Astro	Chrm3
Thoc2	0	-0.737628841031119	0.221	0.579	0	Astro	Thoc2
Kcnh1	0	-3.85946373110074	0.024	0.381	0	Astro	Kcnh1
Etl4	0	-4.98166071319917	0.035	0.392	0	Astro	Etl4
Nlgn1	0	-2.28886702413193	0.385	0.742	0	Astro	Nlgn1
Ehbp1	0	-1.22471841418486	0.226	0.583	0	Astro	Ehbp1
Mapk8	0	-2.16334693093962	0.066	0.423	0	Astro	Mapk8
Uty	0	-1.28934809915222	0.158	0.515	0	Astro	Uty
Adarb1	0	-2.25747877054093	0.04	0.396	0	Astro	Adarb1
Kat6b	0	-1.25071287645811	0.188	0.544	0	Astro	Kat6b
Orc4	0	-1.58925338022031	0.124	0.48	0	Astro	Orc4
Sclt1	0	-2.08612077855609	0.093	0.449	0	Astro	Sclt1
Nfx1	0	-1.45200816611048	0.126	0.482	0	Astro	Nfx1
Htt	0	-1.33645754418814	0.144	0.5	0	Astro	Htt
Stim2	0	-2.0215982810791	0.098	0.454	0	Astro	Stim2
Bclaf1	0	-0.762908304527965	0.223	0.579	0	Astro	Bclaf1
Mon2	0	-0.981776251657051	0.165	0.521	0	Astro	Mon2
Hnrnph1	0	-0.387766841582374	0.263	0.619	0	Astro	Hnrnph1
Mdm4	0	-1.02866101429798	0.16	0.515	0	Astro	Mdm4
B3galt1	0	-0.322369401824138	0.35	0.705	0	Astro	B3galt1
Atp9a	0	-1.29841734419121	0.061	0.416	0	Astro	Atp9a
Asxl2	0	-1.08369278587204	0.164	0.519	0	Astro	Asxl2
Dleu2	0	-1.19896221581295	0.228	0.583	0	Astro	Dleu2
C1ql3	0	-5.28669458553209	0.007	0.361	0	Astro	C1ql3
Srpk2	0	-0.882039154972072	0.275	0.629	0	Astro	Srpk2
Tet3	0	-1.26838256429662	0.119	0.473	0	Astro	Tet3
Cbl	0	-1.04789642618173	0.131	0.485	0	Astro	Cbl
Pcdh15	0	-3.61561760309041	0.053	0.407	0	Astro	Pcdh15
Cxcl14	0	5.70712576099486	0.378	0.024	0	Astro	Cxcl14
Gapvd1	0	-0.845355818203595	0.189	0.542	0	Astro	Gapvd1
Rsrc1	0	-0.981646935429306	0.186	0.539	0	Astro	Rsrc1
Sh3kbp1	0	-1.37410927572362	0.108	0.461	0	Astro	Sh3kbp1
Rab6b	0	-1.14898101848967	0.09	0.443	0	Astro	Rab6b
Rnf157	0	-2.10978493698523	0.058	0.411	0	Astro	Rnf157
Mpped2	0	-3.08209820475299	0.044	0.396	0	Astro	Mpped2
Ppp3cb	0	-1.2725694982027	0.112	0.464	0	Astro	Ppp3cb
Cntn4	0	-5.20678034433852	0.015	0.367	0	Astro	Cntn4
Setd2	0	-0.860798685697907	0.165	0.517	0	Astro	Setd2
Klc1	0	-0.900122966507202	0.136	0.488	0	Astro	Klc1
Fbxo34	0	-1.96878813712954	0.072	0.424	0	Astro	Fbxo34
Csnk1g3	0	-1.20497630993832	0.136	0.488	0	Astro	Csnk1g3
Pde3b	0	-1.096297432026	0.113	0.464	0	Astro	Pde3b
Ubr5	0	-0.534271387800451	0.283	0.634	0	Astro	Ubr5
Slc9a7	0	-2.92477069508872	0.042	0.393	0	Astro	Slc9a7
Plekhm3	0	-1.85578096650706	0.064	0.415	0	Astro	Plekhm3
Sort1	0	-0.776954310256034	0.227	0.578	0	Astro	Sort1
Zfp652	0	-1.08652949313514	0.119	0.47	0	Astro	Zfp652
Bptf	0	-0.638051351042471	0.236	0.587	0	Astro	Bptf
Tmsb4x	0	0.370174927615617	0.852	0.501	0	Astro	Tmsb4x
Phip	0	-0.854269351138411	0.209	0.559	0	Astro	Phip
Nrp2	0	-1.95746229971517	0.044	0.394	0	Astro	Nrp2
Odf2	0	-1.46923765340368	0.118	0.468	0	Astro	Odf2
Fabp5	0	1.88282554502206	0.536	0.186	0	Astro	Fabp5
Ulk4	0	-2.85871730518057	0.04	0.39	0	Astro	Ulk4
Zc3h7a	0	-1.08295062176289	0.112	0.462	0	Astro	Zc3h7a
Bmerb1	0	-2.40803470711356	0.048	0.398	0	Astro	Bmerb1
Raph1	0	-2.96662398468834	0.031	0.381	0	Astro	Raph1
Ttc17	0	-1.57447311171185	0.122	0.472	0	Astro	Ttc17
Nol4l	0	-2.58816674887101	0.028	0.378	0	Astro	Nol4l
Fat3	0	-1.76191503519429	0.257	0.607	0	Astro	Fat3
Susd6	0	-1.13728557937111	0.162	0.512	0	Astro	Susd6
Ssbp2	0	-1.19509937554693	0.264	0.614	0	Astro	Ssbp2
Mapk14	0	-1.18680856200375	0.085	0.435	0	Astro	Mapk14
Map2k5	0	-1.47372574477269	0.114	0.463	0	Astro	Map2k5
Tasp1	0	-2.25613674550514	0.08	0.429	0	Astro	Tasp1
Rngtt	0	-1.20393941971041	0.129	0.478	0	Astro	Rngtt
Zfp292	0	-1.20780348703683	0.167	0.516	0	Astro	Zfp292
Tcaf1	0	-1.42424654910821	0.15	0.499	0	Astro	Tcaf1
Chd2	0	-0.781755257455363	0.231	0.58	0	Astro	Chd2
Trpc6	0	-10.0662073265438	0.001	0.35	0	Astro	Trpc6
Aftph	0	-0.973439379112926	0.137	0.486	0	Astro	Aftph
Mcf2l	0	-2.54633880736723	0.036	0.384	0	Astro	Mcf2l
Rfx7	0	-1.14006177396858	0.176	0.524	0	Astro	Rfx7
Ccar1	0	-0.95691588324677	0.172	0.52	0	Astro	Ccar1
Zzef1	0	-1.48106429082616	0.119	0.467	0	Astro	Zzef1
Phc2	0	-0.900651208042946	0.133	0.481	0	Astro	Phc2
Sfswap	0	-1.39169546229614	0.124	0.472	0	Astro	Sfswap
Unc5d	0	-7.2435391087832	0.003	0.351	0	Astro	Unc5d
Tnks	0	-1.25681767575318	0.127	0.475	0	Astro	Tnks
Fam107a	0	5.71266051626564	0.375	0.027	0	Astro	Fam107a
Map2	0	-1.38824817042761	0.315	0.662	0	Astro	Map2
Rufy3	0	-1.00733831838139	0.172	0.519	0	Astro	Rufy3
Zswim6	0	-0.703575250723108	0.289	0.636	0	Astro	Zswim6
Aff2	0	-3.46820398313137	0.038	0.385	0	Astro	Aff2
Acvr2a	0	-2.47272873626278	0.063	0.41	0	Astro	Acvr2a
Galnt11	0	-1.98716818237111	0.092	0.439	0	Astro	Galnt11
Atxn2	0	-0.753523361189884	0.242	0.589	0	Astro	Atxn2
Pwwp2a	0	-1.71923046348392	0.091	0.438	0	Astro	Pwwp2a
Trpc5	0	-6.90152089996434	0.002	0.349	0	Astro	Trpc5
S1pr1	0	5.39917297615693	0.39	0.044	0	Astro	S1pr1
Rps27a	0	0.97313965803782	0.672	0.326	0	Astro	Rps27a
Ints6	0	-1.37575216369044	0.119	0.465	0	Astro	Ints6
Pdzd2	0	-3.60278273747727	0.052	0.398	0	Astro	Pdzd2
Trim33	0	-1.25847429596752	0.139	0.485	0	Astro	Trim33
Mlip	0	-5.95809756519775	0.006	0.352	0	Astro	Mlip
Ints6l	0	-1.23098387054584	0.081	0.427	0	Astro	Ints6l
Atp2b2	0	-1.78697600855265	0.21	0.555	0	Astro	Atp2b2
Enho	0	5.17593203965729	0.383	0.038	0	Astro	Enho
Nrg2	0	-3.48614885361844	0.042	0.387	0	Astro	Nrg2
Kcnb1	0	-3.21177931896013	0.031	0.376	0	Astro	Kcnb1
Maco1	0	-1.51901250805677	0.098	0.443	0	Astro	Maco1
Rsf1	0	-0.788551972769943	0.219	0.564	0	Astro	Rsf1
Cdh11	0	-2.31918518577822	0.17	0.515	0	Astro	Cdh11
Paxbp1	0	-1.40040662674796	0.128	0.473	0	Astro	Paxbp1
Rps21	0	1.06837862154261	0.676	0.332	0	Astro	Rps21
Pakap.1	0	-1.63007369527955	0.055	0.399	0	Astro	Pakap.1
Ppp6r3	0	-0.915571784839572	0.181	0.525	0	Astro	Ppp6r3
Senp6	0	-0.707685036980702	0.248	0.592	0	Astro	Senp6
Brip1os	0	-2.05085603120411	0.073	0.417	0	Astro	Brip1os
Slmap	0	-0.922836918658259	0.168	0.512	0	Astro	Slmap
Cpne6	0	-6.46662676610421	0.003	0.347	0	Astro	Cpne6
Sema5a	0	-3.60406780585056	0.021	0.365	0	Astro	Sema5a
Pten	0	-0.760470495707984	0.223	0.567	0	Astro	Pten
Rpl23	0	0.968888861623741	0.674	0.331	0	Astro	Rpl23
Sgms1	0	-0.849974094058177	0.199	0.542	0	Astro	Sgms1
Mkln1	0	-0.596712669629134	0.262	0.605	0	Astro	Mkln1
Rnf169	0	-1.35297273453245	0.131	0.474	0	Astro	Rnf169
Cacng3	0	-8.12651730483145	0.001	0.344	0	Astro	Cacng3
Larp4b	0	-0.837670687847186	0.171	0.514	0	Astro	Larp4b
Pcsk5	0	-5.99810383884031	0.008	0.351	0	Astro	Pcsk5
Cnnm1	0	-6.51856404523966	0.001	0.344	0	Astro	Cnnm1
Inpp4a	0	-1.97193435946035	0.047	0.389	0	Astro	Inpp4a
Srgap3	0	-1.20675990829328	0.299	0.641	0	Astro	Srgap3
Adgrb3	0	-1.80908701760725	0.352	0.694	0	Astro	Adgrb3
Tln2	0	-1.74130378736384	0.071	0.413	0	Astro	Tln2
Atxn7l1	0	-1.22604290707215	0.145	0.487	0	Astro	Atxn7l1
Ppp2r5e	0	-1.22979314776306	0.15	0.492	0	Astro	Ppp2r5e
Hira	0	-1.93715505083726	0.073	0.415	0	Astro	Hira
Ogt	0	-0.696222492195361	0.281	0.623	0	Astro	Ogt
Fryl	0	-0.975154603443092	0.174	0.515	0	Astro	Fryl
Itpr1	0	-2.20624045415671	0.12	0.461	0	Astro	Itpr1
Rras2	0	-2.81542842917759	0.023	0.364	0	Astro	Rras2
Cnot1	0	-0.99687757822122	0.142	0.483	0	Astro	Cnot1
Rabep1	0	-0.585586194998949	0.277	0.618	0	Astro	Rabep1
Rab3c	0	-4.11227247466677	0.011	0.352	0	Astro	Rab3c
Acin1	0	-0.607385862629908	0.232	0.573	0	Astro	Acin1
Efr3a	0	-1.54852728378447	0.134	0.475	0	Astro	Efr3a
Map7d2	0	-1.8666505690808	0.067	0.408	0	Astro	Map7d2
Appl1	0	-1.37543718800176	0.124	0.464	0	Astro	Appl1
Fmn1	0	-2.48633438206339	0.024	0.364	0	Astro	Fmn1
Ppip5k1	0	-2.34271457074602	0.068	0.408	0	Astro	Ppip5k1
Slc6a17	0	-4.42637378974387	0.016	0.356	0	Astro	Slc6a17
Prpf38b	0	-0.913107154393787	0.17	0.51	0	Astro	Prpf38b
Thsd7a	0	-2.92773905067764	0.085	0.425	0	Astro	Thsd7a
Ipo11	0	-1.83992679152903	0.078	0.418	0	Astro	Ipo11
Lpin2	0	-1.31934568126776	0.129	0.469	0	Astro	Lpin2
Smg7	0	-1.2228795938491	0.118	0.457	0	Astro	Smg7
Abi1	0	-0.463765402097904	0.297	0.636	0	Astro	Abi1
Asxl1	0	-1.20136241711613	0.117	0.456	0	Astro	Asxl1
Top1	0	-0.411639845249822	0.326	0.665	0	Astro	Top1
Sv2a	0	-1.38029224689286	0.047	0.386	0	Astro	Sv2a
Hs3st4	0	-7.19996561484688	0.003	0.342	0	Astro	Hs3st4
Prpf39	0	-1.20424079202607	0.11	0.449	0	Astro	Prpf39
Smpd4	0	-2.52357985945647	0.043	0.382	0	Astro	Smpd4
Zc3h12b	0	-1.78110208300429	0.115	0.454	0	Astro	Zc3h12b
Gabra2	0	-1.64352508101059	0.242	0.581	0	Astro	Gabra2
Nup98	0	-1.08340032411675	0.14	0.479	0	Astro	Nup98
Taok1	0	-0.437118044090956	0.246	0.585	0	Astro	Taok1
Pkd1	0	-1.47854532132173	0.097	0.436	0	Astro	Pkd1
Dennd1b	0	-1.61104568811177	0.126	0.464	0	Astro	Dennd1b
Nr2c2	0	-1.26901257964945	0.126	0.464	0	Astro	Nr2c2
Rnf111	0	-1.22043508933081	0.121	0.459	0	Astro	Rnf111
Map4	0	-0.455107829213323	0.29	0.628	0	Astro	Map4
Sgcd	0	-3.62969140375682	0.06	0.398	0	Astro	Sgcd
Tnpo1	0	-0.801611058204384	0.194	0.532	0	Astro	Tnpo1
Exoc6	0	-1.92731221851933	0.055	0.393	0	Astro	Exoc6
Ube2k	0	-0.605127930174026	0.278	0.616	0	Astro	Ube2k
Arhgap20	0	-4.38875727028209	0.008	0.346	0	Astro	Arhgap20
Ano4	0	-1.85448522287337	0.073	0.411	0	Astro	Ano4
Clec16a	0	-1.82878627824525	0.097	0.435	0	Astro	Clec16a
Cox8a	0	2.72805652352908	0.681	0.344	0	Astro	Cox8a
Dlgap3	0	-6.69615482165738	0.002	0.339	0	Astro	Dlgap3
Ppp6r2	0	-1.53876295771937	0.109	0.446	0	Astro	Ppp6r2
Zfyve9	0	-1.44331558038075	0.155	0.492	0	Astro	Zfyve9
Dync1h1	0	-0.453081603905862	0.221	0.557	0	Astro	Dync1h1
Wnk1	0	-0.541068461553388	0.337	0.673	0	Astro	Wnk1
Nbas	0	-1.12270924083068	0.132	0.468	0	Astro	Nbas
Xpo7	0	-1.39467620763396	0.125	0.461	0	Astro	Xpo7
Rtn3	0	-0.384304503189137	0.463	0.799	0	Astro	Rtn3
Usp47	0	-0.99994993456638	0.167	0.503	0	Astro	Usp47
Srgap2	0	-0.988215908523463	0.301	0.636	0	Astro	Srgap2
Usp50	0	-2.29900611491132	0.063	0.398	0	Astro	Usp50
Cryab	0	0.283956426083164	0.509	0.174	0	Astro	Cryab
Ggnbp2	0	-0.763801869782219	0.203	0.538	0	Astro	Ggnbp2
Ntsr2	0	5.42152731180221	0.388	0.053	0	Astro	Ntsr2
Atp5e	0	2.32787684498908	0.563	0.228	0	Astro	Atp5e
Ankib1	0	-0.983375983604016	0.156	0.491	0	Astro	Ankib1
Zfp536	0	-2.15291488472579	0.09	0.425	0	Astro	Zfp536
Arhgap32	0	-1.26437163151192	0.17	0.505	0	Astro	Arhgap32
Dnah9	0	-3.52045436678639	0.022	0.357	0	Astro	Dnah9
Rps6kb1	0	-1.18363673086338	0.14	0.475	0	Astro	Rps6kb1
Map3k2	0	-1.03735790386775	0.139	0.474	0	Astro	Map3k2
Phf3	0	-0.769968770045479	0.203	0.537	0	Astro	Phf3
Rc3h2	0	-1.16569400080895	0.129	0.463	0	Astro	Rc3h2
Ythdf3	0	-0.866569213482258	0.183	0.517	0	Astro	Ythdf3
Tnik	0	-0.726851717246038	0.34	0.674	0	Astro	Tnik
Cox16	0	-0.843731185309711	0.287	0.621	0	Astro	Cox16
Rgl1	0	-1.43831624944208	0.147	0.481	0	Astro	Rgl1
Hopx	0	5.86827236645105	0.352	0.018	0	Astro	Hopx
Plppr2	0	-3.85843767783478	0.02	0.354	0	Astro	Plppr2
Acsbg1	0	6.04595805642671	0.348	0.014	0	Astro	Acsbg1
Fut8	0	-0.807702275716302	0.254	0.588	0	Astro	Fut8
Ccdc148	0	-3.05560765326037	0.039	0.372	0	Astro	Ccdc148
Disp2	0	-5.29451461991566	0.005	0.338	0	Astro	Disp2
Ubash3b	0	-1.10686282604897	0.126	0.459	0	Astro	Ubash3b
Ripor2	0	-2.40195807224985	0.067	0.4	0	Astro	Ripor2
Uhrf2	0	-1.1470353040585	0.125	0.458	0	Astro	Uhrf2
Dnm3	0	-1.32000219978485	0.146	0.479	0	Astro	Dnm3
Trp53bp1	0	-1.77133238039834	0.08	0.413	0	Astro	Trp53bp1
Ldhb	0	3.0634476377096	0.563	0.23	0	Astro	Ldhb
Car10	0	-3.46507487726238	0.075	0.408	0	Astro	Car10
Eif1	0	1.41693856088538	0.714	0.381	0	Astro	Eif1
Ranbp2	0	-0.851276315215976	0.187	0.519	0	Astro	Ranbp2
Ccdc85a	0	-1.98702485563078	0.185	0.517	0	Astro	Ccdc85a
Taf15	0	-0.684590362620776	0.201	0.533	0	Astro	Taf15
Pspc1	0	-1.17618080732441	0.118	0.45	0	Astro	Pspc1
Cd81	0	1.42579075560942	0.707	0.375	0	Astro	Cd81
Sgcz	0	-6.09275482578781	0.017	0.349	0	Astro	Sgcz
Nrd1	0	-0.664610048337671	0.21	0.541	0	Astro	Nrd1
Slc1a3	0	4.38177693900333	0.553	0.222	0	Astro	Slc1a3
Ski	0	-0.780596919328368	0.177	0.508	0	Astro	Ski
Mirg	0	-5.57464228840429	0.004	0.335	0	Astro	Mirg
Tubb2b	0	4.49307170750473	0.395	0.064	0	Astro	Tubb2b
Adgrb1	0	-1.63037088148022	0.114	0.445	0	Astro	Adgrb1
Apba2	0	-1.49496367616189	0.232	0.563	0	Astro	Apba2
Pias1	0	-0.592709991735049	0.236	0.567	0	Astro	Pias1
Parp8	0	-1.45099950872153	0.142	0.473	0	Astro	Parp8
Rpl19	0	1.00099067052346	0.676	0.346	0	Astro	Rpl19
Tenm4	0	-2.99164289065511	0.175	0.505	0	Astro	Tenm4
Ppp2r3a	0	-1.01825059883393	0.184	0.514	0	Astro	Ppp2r3a
Tspan13	0	-1.52824019930305	0.061	0.391	0	Astro	Tspan13
Rps10	0	1.00442634060607	0.643	0.313	0	Astro	Rps10
Thada	0	-1.56259240214285	0.103	0.433	0	Astro	Thada
Fam117b	0	-1.15763864029845	0.079	0.409	0	Astro	Fam117b
Smap2	0	-0.777496727958611	0.152	0.482	0	Astro	Smap2
Sez6l2	0	-0.686790711798718	0.1	0.43	0	Astro	Sez6l2
Bicral	0	-1.21224150529066	0.151	0.481	0	Astro	Bicral
Armh3	0	-1.69517963616895	0.086	0.416	0	Astro	Armh3
Bmpr2	0	-0.578403558882542	0.216	0.545	0	Astro	Bmpr2
Nyap2	0	-6.08713915754474	0.001	0.33	0	Astro	Nyap2
Zfyve28	0	-5.21025287231839	0.003	0.332	0	Astro	Zfyve28
Rps23	0	0.967815360589617	0.644	0.315	0	Astro	Rps23
Arhgef28	0	-2.09885730084133	0.048	0.377	0	Astro	Arhgef28
Ctif	0	-1.58465511476815	0.114	0.443	0	Astro	Ctif
Rufy2	0	-1.75578216506591	0.085	0.414	0	Astro	Rufy2
Brd9	0	-1.28373905081214	0.171	0.5	0	Astro	Brd9
Mlc1	0	5.98663217667777	0.344	0.015	0	Astro	Mlc1
Pak1	0	-1.0704723790968	0.106	0.434	0	Astro	Pak1
Dennd4a	0	-0.838870263425253	0.32	0.648	0	Astro	Dennd4a
Ttll5	0	-1.5591292355106	0.103	0.431	0	Astro	Ttll5
Lingo1	0	-3.51268152898132	0.027	0.355	0	Astro	Lingo1
Cnrip1	0	-1.96254904502402	0.092	0.42	0	Astro	Cnrip1
Ncoa1	0	-0.362081167393141	0.345	0.672	0	Astro	Ncoa1
Gbf1	0	-0.83029727873873	0.206	0.533	0	Astro	Gbf1
Sf3b1	0	-0.427025640884501	0.296	0.623	0	Astro	Sf3b1
Rpl37a	0	1.05624682201372	0.662	0.335	0	Astro	Rpl37a
Rpl28	0	1.15795275942521	0.63	0.303	0	Astro	Rpl28
Dnajc13	0	-1.0517725568967	0.12	0.447	0	Astro	Dnajc13
Uqcr11	0	2.76651398191522	0.517	0.19	0	Astro	Uqcr11
Mast4	0	-1.13260409392487	0.33	0.657	0	Astro	Mast4
Cblb	0	-1.69624845203235	0.11	0.437	0	Astro	Cblb
Tmem178	0	-4.69137900743443	0.006	0.333	0	Astro	Tmem178
Cep350	0	-0.911723398557659	0.17	0.497	0	Astro	Cep350
Spock1	0	-3.01420167615265	0.03	0.357	0	Astro	Spock1
Pabpn1	0	-0.658344919144391	0.274	0.601	0	Astro	Pabpn1
Uggt2	0	-2.20244724931821	0.081	0.408	0	Astro	Uggt2
Magi2	0	-2.01199947467072	0.479	0.805	0	Astro	Magi2
Stk39	0	-0.695478203106355	0.172	0.498	0	Astro	Stk39
Syndig1	0	-6.07897770874099	0.007	0.333	0	Astro	Syndig1
Pde7a	0	-1.74194727008806	0.074	0.4	0	Astro	Pde7a
Arnt	0	-1.08422906684522	0.131	0.457	0	Astro	Arnt
Snx30	0	-1.18741922645204	0.067	0.393	0	Astro	Snx30
Sbno1	0	-0.818431068371545	0.192	0.518	0	Astro	Sbno1
Gabrg3	0	-3.90673186681011	0.075	0.401	0	Astro	Gabrg3
Sbf1	0	-1.02430832055569	0.08	0.406	0	Astro	Sbf1
Tmem131	0	-1.09647996988658	0.148	0.474	0	Astro	Tmem131
Shprh	0	-1.64891351093131	0.098	0.424	0	Astro	Shprh
Fndc3a	0	-1.12695487130373	0.154	0.48	0	Astro	Fndc3a
Fbxw4	0	-1.28996519406792	0.083	0.409	0	Astro	Fbxw4
Sdc4	0	3.20440469485099	0.384	0.059	0	Astro	Sdc4
Slc12a5	0	-6.46114558160117	0.003	0.328	0	Astro	Slc12a5
Unc13b	0	-2.492629823981	0.065	0.39	0	Astro	Unc13b
Rpl21	0	1.12984972425231	0.666	0.341	0	Astro	Rpl21
Rpl18a	0	0.867138643533282	0.644	0.319	0	Astro	Rpl18a
Hist1h2bc	0	2.52779775039338	0.509	0.184	0	Astro	Hist1h2bc
Dzip3	0	-1.54837980843036	0.122	0.447	0	Astro	Dzip3
Gda	0	-5.05201609461031	0.004	0.329	0	Astro	Gda
Hspa8	0	1.30428915698508	0.702	0.377	0	Astro	Hspa8
Dop1a	0	-1.66456816271663	0.099	0.424	0	Astro	Dop1a
Tent2	0	-1.25689081159861	0.097	0.422	0	Astro	Tent2
Lmtk2	0	-2.26278069171937	0.061	0.385	0	Astro	Lmtk2
Pcf11	0	-1.0838883480912	0.111	0.435	0	Astro	Pcf11
Cpeb1	0	-1.75050170704705	0.093	0.417	0	Astro	Cpeb1
Dlgap1	0	-3.26931096318599	0.37	0.694	0	Astro	Dlgap1
Atad2b	0	-0.744780290982882	0.209	0.532	0	Astro	Atad2b
Pja2	0	-0.702331580963864	0.221	0.544	0	Astro	Pja2
Mecp2	0	-1.07964162084058	0.141	0.464	0	Astro	Mecp2
Slc7a10	0	6.00188971847546	0.335	0.012	0	Astro	Slc7a10
Cpne4	0	-6.51532858945933	0.004	0.327	0	Astro	Cpne4
Bsg	0	2.5606440525166	0.647	0.324	0	Astro	Bsg
Ank	0	-0.755267678147797	0.194	0.517	0	Astro	Ank
Prdx1	0	1.9726940757469	0.571	0.248	0	Astro	Prdx1
Bicdl1	0	-3.13618453007274	0.023	0.346	0	Astro	Bicdl1
Rap1gap2	0	-3.17934338524369	0.025	0.348	0	Astro	Rap1gap2
Ap3b1	0	-0.859008563204231	0.207	0.529	0	Astro	Ap3b1
Cbfa2t2	0	-1.27534587030097	0.133	0.455	0	Astro	Cbfa2t2
Faah	0	-4.37521685980357	0.008	0.33	0	Astro	Faah
St3gal3	0	-1.17337951491878	0.112	0.434	0	Astro	St3gal3
Kcna1	0	-2.11039149337059	0.02	0.342	0	Astro	Kcna1
Pde2a	0	-2.61276297725879	0.017	0.339	0	Astro	Pde2a
Pafah1b1	0	-0.259090146391079	0.43	0.752	0	Astro	Pafah1b1
Fgf13	0	-1.89736718963272	0.116	0.438	0	Astro	Fgf13
Gng5	0	1.92297251858697	0.543	0.222	0	Astro	Gng5
Pitpna	0	-0.405801419233099	0.213	0.534	0	Astro	Pitpna
Nol4	0	-1.33584515349528	0.214	0.535	0	Astro	Nol4
Armc9	0	-2.31821951191812	0.064	0.385	0	Astro	Armc9
Agrn	0	-1.61439521921663	0.084	0.405	0	Astro	Agrn
Rbm33	0	-1.04899427864888	0.138	0.459	0	Astro	Rbm33
Tnpo3	0	-1.03077117287083	0.136	0.457	0	Astro	Tnpo3
Pum2	0	-0.620342073731289	0.184	0.505	0	Astro	Pum2
Apex2	0	-2.30406001609086	0.064	0.385	0	Astro	Apex2
N4bp2l2	0	-0.746347155181557	0.217	0.537	0	Astro	N4bp2l2
Asap1	0	-1.03214499386885	0.229	0.549	0	Astro	Asap1
Phc3	0	-1.04421346064767	0.139	0.459	0	Astro	Phc3
Fam120c	0	-1.6773854657766	0.109	0.429	0	Astro	Fam120c
Bcan	0	4.35462882798477	0.413	0.093	0	Astro	Bcan
Rnf216	0	-0.810924429104484	0.163	0.483	0	Astro	Rnf216
Tbk1	0	-1.46175272733782	0.088	0.408	0	Astro	Tbk1
Hnrnpm	0	-0.375708648126296	0.254	0.574	0	Astro	Hnrnpm
Lcorl	0	-1.13762382437135	0.148	0.467	0	Astro	Lcorl
Sppl3	0	-0.88033716348342	0.143	0.462	0	Astro	Sppl3
Sparc	0	0.62733217557644	0.533	0.214	0	Astro	Sparc
St3gal5	0	-1.07760839840179	0.112	0.431	0	Astro	St3gal5
Nup93	0	-2.58225242355089	0.045	0.364	0	Astro	Nup93
Ddx50	0	-0.911435865911448	0.189	0.508	0	Astro	Ddx50
Epn2	0	-0.761822281220817	0.194	0.513	0	Astro	Epn2
Acer3	0	-0.868575755124973	0.153	0.472	0	Astro	Acer3
Cdh13	0	-3.95785800092388	0.033	0.352	0	Astro	Cdh13
Cox4i1	0	2.16427557541611	0.689	0.37	0	Astro	Cox4i1
Vps41	0	-0.897456208309556	0.161	0.48	0	Astro	Vps41
Trappc9	0	-1.02190723175037	0.168	0.487	0	Astro	Trappc9
Mical2	0	-1.54310427006495	0.244	0.562	0	Astro	Mical2
Fbxw11	0	-0.64446009744817	0.209	0.527	0	Astro	Fbxw11
Zranb2	0	-0.650549667583632	0.287	0.605	0	Astro	Zranb2
Fbxl5	0	-1.0869057264423	0.13	0.448	0	Astro	Fbxl5
BC005561	0	-1.30165670282081	0.135	0.453	0	Astro	BC005561
Iqsec3	0	-8.47408427329617	0	0.318	0	Astro	Iqsec3
Micu3	0	-1.27241685478999	0.138	0.456	0	Astro	Micu3
Ddx10	0	-1.92292858516082	0.065	0.383	0	Astro	Ddx10
Rpl38	0	1.38498784949122	0.652	0.334	0	Astro	Rpl38
Rprd1a	0	-1.23566689580676	0.133	0.451	0	Astro	Rprd1a
Senp5	0	-1.54153997199132	0.096	0.414	0	Astro	Senp5
Scfd2	0	-1.66222747621333	0.082	0.399	0	Astro	Scfd2
Ptprr	0	-4.20374258628395	0.009	0.326	0	Astro	Ptprr
Slc7a8	0	-1.23671605073731	0.055	0.372	0	Astro	Slc7a8
Cldn10	0	5.76973091319496	0.36	0.043	0	Astro	Cldn10
Camkmt	0	-1.34708685977543	0.131	0.448	0	Astro	Camkmt
Naa15	0	-0.895036335907705	0.152	0.469	0	Astro	Naa15
Rps8	0	1.03732246861092	0.686	0.37	0	Astro	Rps8
Ice1	0	-1.54346879142164	0.089	0.405	0	Astro	Ice1
Arhgef25	0	-2.88414182220075	0.038	0.354	0	Astro	Arhgef25
Galnt14	0	-7.69149546969985	0.002	0.318	0	Astro	Galnt14
Sptbn1	0	-0.497097891501447	0.38	0.696	0	Astro	Sptbn1
Ttc8	0	-1.91057978279639	0.1	0.416	0	Astro	Ttc8
Elmo1	0	-1.28024075215997	0.16	0.476	0	Astro	Elmo1
Actr3	0	-0.43153669401833	0.222	0.537	0	Astro	Actr3
Prpf40a	0	-0.599165359845248	0.214	0.529	0	Astro	Prpf40a
Sybu	0	-1.26531663798128	0.229	0.544	0	Astro	Sybu
Nebl	0	-1.28274740823077	0.305	0.62	0	Astro	Nebl
Psmd14	0	-0.733353700842444	0.194	0.509	0	Astro	Psmd14
Abhd18	0	-1.57901274144174	0.134	0.449	0	Astro	Abhd18
Zfp644	0	-0.854279714157975	0.188	0.503	0	Astro	Zfp644
Cadps2	0	-4.09427214268953	0.021	0.336	0	Astro	Cadps2
Adamts17	0	-5.8918015858908	0.004	0.319	0	Astro	Adamts17
Rpl26	0	1.05320601631618	0.615	0.3	0	Astro	Rpl26
Cep112	0	-2.80794255091459	0.067	0.382	0	Astro	Cep112
Rictor	0	-1.18662088385902	0.137	0.452	0	Astro	Rictor
Mta3	0	-1.42637411912652	0.069	0.384	0	Astro	Mta3
Camk4	0	-4.7102232647578	0.015	0.33	0	Astro	Camk4
Psd3	0	-0.918758501384054	0.251	0.566	0	Astro	Psd3
Zc3h13	0	-0.865767833419246	0.162	0.477	0	Astro	Zc3h13
Plcb1	0	-1.12896930392873	0.351	0.665	0	Astro	Plcb1
Rnf130	0	-0.432362612330054	0.248	0.562	0	Astro	Rnf130
Ptpro	0	-1.81457678393477	0.05	0.364	0	Astro	Ptpro
Smad3	0	-1.59701616744725	0.059	0.373	0	Astro	Smad3
Eef1a1	0	0.756346671450186	0.745	0.431	0	Astro	Eef1a1
Vezt	0	-1.49759601881025	0.109	0.423	0	Astro	Vezt
Cadm2	0	-1.53997304910546	0.459	0.773	0	Astro	Cadm2
Usp25	0	-0.939767665010824	0.129	0.443	0	Astro	Usp25
Asxl3	0	-2.37848027484147	0.015	0.329	0	Astro	Asxl3
Fads2	0	4.21638154282391	0.384	0.07	0	Astro	Fads2
Pcm1	0	-0.581347536636743	0.252	0.566	0	Astro	Pcm1
Smurf2	0	-0.709789130520873	0.154	0.467	0	Astro	Smurf2
Prxl2a	0	3.75112375705312	0.463	0.15	0	Astro	Prxl2a
Prox1	0	-2.12944271517732	0.065	0.378	0	Astro	Prox1
Evl	0	-0.860010160333262	0.08	0.393	0	Astro	Evl
Chd8	0	-1.03620079285495	0.12	0.433	0	Astro	Chd8
Atp13a3	0	-1.09403784441008	0.102	0.415	0	Astro	Atp13a3
Gsk3b	0	-0.270925294196133	0.329	0.642	0	Astro	Gsk3b
Ezr	0	3.91388069537269	0.352	0.039	0	Astro	Ezr
Nsmaf	0	-1.43941794760559	0.096	0.409	0	Astro	Nsmaf
Ubp1	0	-1.2275494596264	0.094	0.407	0	Astro	Ubp1
Cspp1	0	-0.856117780517355	0.204	0.516	0	Astro	Cspp1
Gramd1b	0	-1.17519943282747	0.218	0.53	0	Astro	Gramd1b
Fcho2	0	-0.646597725386985	0.221	0.533	0	Astro	Fcho2
Pcca	0	-1.15222158602682	0.219	0.531	0	Astro	Pcca
Agfg1	0	-1.19873251064736	0.105	0.417	0	Astro	Agfg1
Ralgapb	0	-1.21731192081198	0.123	0.435	0	Astro	Ralgapb
Vps13d	0	-0.864952794771101	0.18	0.492	0	Astro	Vps13d
Grik5	0	-1.53002622540667	0.117	0.429	0	Astro	Grik5
Picalm	0	-0.350095829517139	0.303	0.615	0	Astro	Picalm
Srcap	0	-1.20829524929587	0.113	0.425	0	Astro	Srcap
Cwc27	0	-1.29770188002594	0.122	0.434	0	Astro	Cwc27
Tom1l2	0	-0.43699242901635	0.279	0.591	0	Astro	Tom1l2
Tasor	0	-0.932983210102853	0.157	0.469	0	Astro	Tasor
Sfmbt1	0	-1.47919688667317	0.093	0.404	0	Astro	Sfmbt1
Rasgef1b	0	-1.3125298067082	0.071	0.382	0	Astro	Rasgef1b
Map6	0	-2.25723637389884	0.025	0.336	0	Astro	Map6
Tulp4	0	-0.482502528890872	0.283	0.594	0	Astro	Tulp4
Ric1	0	-1.53315258581249	0.085	0.396	0	Astro	Ric1
Snph	0	-2.02660453061931	0.099	0.41	0	Astro	Snph
Akap13	0	-1.15121865656974	0.147	0.457	0	Astro	Akap13
Glg1	0	-0.610076220273176	0.219	0.529	0	Astro	Glg1
Exoc5	0	-0.800082447951566	0.149	0.459	0	Astro	Exoc5
Slc39a12	0	4.65266068150969	0.355	0.045	0	Astro	Slc39a12
Ndrg3	0	-1.17054883997826	0.135	0.445	0	Astro	Ndrg3
Sema3e	0	-5.71205651846008	0.008	0.318	0	Astro	Sema3e
Gabra1	0	-6.51206812412812	0.001	0.311	0	Astro	Gabra1
Fam49a	0	-1.57846941075666	0.107	0.417	0	Astro	Fam49a
Ubr2	0	-0.733392508925665	0.191	0.501	0	Astro	Ubr2
Astn1	0	-1.307715655142	0.225	0.534	0	Astro	Astn1
Kifap3	0	-0.853796687388267	0.205	0.514	0	Astro	Kifap3
Tpp2	0	-0.940408437393797	0.133	0.442	0	Astro	Tpp2
Wscd2	0	-4.91284369698287	0.005	0.314	0	Astro	Wscd2
Myo9b	0	-1.15764068811296	0.068	0.377	0	Astro	Myo9b
Slc25a36	0	-1.03803751064669	0.135	0.444	0	Astro	Slc25a36
Ppp2r2a	0	-0.600416912813177	0.176	0.485	0	Astro	Ppp2r2a
Otulin	0	-0.914523969946659	0.133	0.442	0	Astro	Otulin
Nsmce2	0	-0.787892084279492	0.174	0.483	0	Astro	Nsmce2
Supt3	0	-1.30485726448113	0.123	0.432	0	Astro	Supt3
Trappc8	0	-1.0498369707284	0.127	0.436	0	Astro	Trappc8
Prrc2b	0	-0.869848142552255	0.169	0.478	0	Astro	Prrc2b
Ckb	0	2.65806357056568	0.811	0.503	0	Astro	Ckb
Wapl	0	-0.658343556899384	0.204	0.512	0	Astro	Wapl
Mib1	0	-0.667437800534952	0.205	0.513	0	Astro	Mib1
Zfp608	0	-0.70701537342437	0.24	0.548	0	Astro	Zfp608
Rps14	0	1.01805101773095	0.652	0.344	0	Astro	Rps14
Scd2	0	1.55681069160446	0.653	0.345	0	Astro	Scd2
D5Ertd579e	0	-1.02932257282651	0.121	0.429	0	Astro	D5Ertd579e
Rgs17	0	-3.6160452748199	0.021	0.329	0	Astro	Rgs17
Tlk2	0	-1.16004057081747	0.135	0.443	0	Astro	Tlk2
Stk3	0	-1.2558077014112	0.138	0.446	0	Astro	Stk3
Thoc1	0	-1.37322695927894	0.113	0.421	0	Astro	Thoc1
Mbnl1	0	-0.564631806953311	0.278	0.586	0	Astro	Mbnl1
Krit1	0	-1.00717463455752	0.17	0.478	0	Astro	Krit1
Retreg1	0	-0.952484373148494	0.091	0.398	0	Astro	Retreg1
Robo1	0	-2.70747159752289	0.145	0.452	0	Astro	Robo1
Ncoa6	0	-1.02610081337253	0.14	0.447	0	Astro	Ncoa6
Vps54	0	-1.09988072570824	0.118	0.425	0	Astro	Vps54
Fam13b	0	-1.0473417669049	0.125	0.432	0	Astro	Fam13b
St6galnac5	0	-1.25227028590775	0.262	0.569	0	Astro	St6galnac5
Slc38a2	0	-0.597096007002341	0.166	0.473	0	Astro	Slc38a2
Adar	0	-1.49282015662802	0.068	0.374	0	Astro	Adar
Ptpn3	0	-4.41856048875594	0.013	0.319	0	Astro	Ptpn3
Tmtc1	0	-2.51387609707472	0.063	0.369	0	Astro	Tmtc1
Fabp7	0	5.66566579472317	0.328	0.022	0	Astro	Fabp7
Herc4	0	-1.00196690178842	0.12	0.426	0	Astro	Herc4
Rpl41	0	1.51302056969078	0.719	0.413	0	Astro	Rpl41
Nisch	0	-0.265341006080278	0.303	0.609	0	Astro	Nisch
Yeats2	0	-1.57795016101365	0.105	0.411	0	Astro	Yeats2
Mindy3	0	-1.63830479871987	0.096	0.401	0	Astro	Mindy3
Chfr	0	-1.53187856818997	0.094	0.399	0	Astro	Chfr
Tsga10	0	-1.77934893928103	0.085	0.39	0	Astro	Tsga10
Dpp10	0	-6.17764445060584	0.019	0.324	0	Astro	Dpp10
Nell1	0	-8.10873391153615	0.002	0.307	0	Astro	Nell1
Icam5	0	-5.80544022520088	0.001	0.306	0	Astro	Icam5
Phf12	0	-1.13881253009247	0.109	0.414	0	Astro	Phf12
Trim9	0	-1.05882086925319	0.294	0.599	0	Astro	Trim9
Snx24	0	-1.04336197797631	0.13	0.435	0	Astro	Snx24
Hspa12a	0	-3.13540464993769	0.024	0.329	0	Astro	Hspa12a
Dmd	0	-1.58832691647256	0.321	0.626	0	Astro	Dmd
Ube2h	0	-0.440255178724566	0.263	0.568	0	Astro	Ube2h
Usp37	0	-1.64835701715658	0.088	0.392	0	Astro	Usp37
F3	0	5.38244518686061	0.336	0.032	0	Astro	F3
Prdm10	0	-2.68114294316711	0.037	0.341	0	Astro	Prdm10
Tra2b	0	-0.548245473047584	0.231	0.535	0	Astro	Tra2b
Rmdn1	0	-1.1230242542473	0.18	0.484	0	Astro	Rmdn1
Lmo3	0	-4.15685430648518	0.01	0.314	0	Astro	Lmo3
Chrna7	0	-4.41911137889741	0.016	0.32	0	Astro	Chrna7
Sgk1	0	-0.340066229568455	0.183	0.487	0	Astro	Sgk1
Glp2r	0	-6.75934011450454	0.001	0.305	0	Astro	Glp2r
Myh10	0	-2.26517071767062	0.056	0.36	0	Astro	Myh10
Ep300	0	-0.971094076959033	0.136	0.44	0	Astro	Ep300
Rps27	0	1.08612941155629	0.669	0.366	0	Astro	Rps27
Stx6	0	-0.832423211278947	0.108	0.411	0	Astro	Stx6
Nckap1	0	-0.766868614539014	0.307	0.61	0	Astro	Nckap1
Hs2st1	0	-0.889392887554435	0.188	0.491	0	Astro	Hs2st1
Luc7l3	0	-0.254604533348885	0.311	0.614	0	Astro	Luc7l3
Mnat1	0	-1.26495629367293	0.109	0.412	0	Astro	Mnat1
Ddx17	0	-0.276922562072864	0.298	0.601	0	Astro	Ddx17
Mamld1	0	-3.81140654727552	0.022	0.325	0	Astro	Mamld1
Tardbp	0	-0.712564107278881	0.158	0.46	0	Astro	Tardbp
Tmem243	0	-0.759872709422399	0.162	0.464	0	Astro	Tmem243
Zranb1	0	-0.877262992559354	0.145	0.447	0	Astro	Zranb1
Wdr37	0	-1.32704260078423	0.092	0.394	0	Astro	Wdr37
Scaf4	0	-1.08876753425504	0.098	0.4	0	Astro	Scaf4
Usp33	0	-1.26510293419059	0.129	0.431	0	Astro	Usp33
Umad1	0	-1.40670685099428	0.115	0.417	0	Astro	Umad1
Dixdc1	0	-1.67759266709133	0.045	0.347	0	Astro	Dixdc1
Camkk1	0	-4.03462406722022	0.014	0.316	0	Astro	Camkk1
Dmtn	0	-4.18572496606841	0.012	0.314	0	Astro	Dmtn
Tango2	0	-1.69668861769901	0.071	0.373	0	Astro	Tango2
AW554918	0	-1.39721569024418	0.113	0.415	0	Astro	AW554918
Med14	0	-1.6189294890219	0.071	0.373	0	Astro	Med14
Peg3	0	-1.56056510680291	0.168	0.47	0	Astro	Peg3
Dnm1l	0	-0.872686411981868	0.171	0.473	0	Astro	Dnm1l
Cmss1	0	2.75798695472017	0.967	0.665	0	Astro	Cmss1
Ttll7	0	-1.1510151110349	0.141	0.442	0	Astro	Ttll7
Cspg5	0	4.27187966733623	0.445	0.144	0	Astro	Cspg5
Ube2d2a	0	-0.281924718742437	0.234	0.535	0	Astro	Ube2d2a
Lrrn2	0	-2.81070764107358	0.045	0.346	0	Astro	Lrrn2
Macrod2os1	0	-5.82828754692052	0.005	0.306	0	Astro	Macrod2os1
Kpna4	0	-0.751944785864584	0.201	0.502	0	Astro	Kpna4
Fgfr3	0	5.98470216088842	0.314	0.013	0	Astro	Fgfr3
B3gat1	0	-2.81351076296543	0.022	0.323	0	Astro	B3gat1
Lin7a	0	-5.03837480870862	0.004	0.305	0	Astro	Lin7a
Sgsm2	0	-2.09631929285472	0.078	0.379	0	Astro	Sgsm2
Abr	0	-0.545338564137008	0.299	0.6	0	Astro	Abr
Bdp1	0	-0.965401602296108	0.127	0.428	0	Astro	Bdp1
Jph4	0	-1.57080076797401	0.029	0.33	0	Astro	Jph4
Ly6h	0	-2.28094821937917	0.018	0.319	0	Astro	Ly6h
Rpl39	0	1.00823084404089	0.593	0.292	0	Astro	Rpl39
Ubap2l	0	-0.518950792069409	0.221	0.521	0	Astro	Ubap2l
Pnn	0	-0.619867061635309	0.227	0.527	0	Astro	Pnn
Zbtb11	0	-1.31306843998831	0.094	0.394	0	Astro	Zbtb11
Mark1	0	-2.40971436842067	0.053	0.353	0	Astro	Mark1
Hnrnpr	0	-0.636322315772086	0.198	0.498	0	Astro	Hnrnpr
Scrg1	0	5.31967244252989	0.318	0.018	0	Astro	Scrg1
Mcu	0	-1.43108583398401	0.173	0.473	0	Astro	Mcu
Rapgefl1	0	-5.05677873051356	0.007	0.307	0	Astro	Rapgefl1
Pbrm1	0	-0.613513890814249	0.187	0.487	0	Astro	Pbrm1
Sorbs1	0	-0.712208346827333	0.298	0.598	0	Astro	Sorbs1
Chm	0	-1.2674350703303	0.122	0.422	0	Astro	Chm
Ndufa4	0	2.81785955681291	0.55	0.251	0	Astro	Ndufa4
Copg2	0	-1.47394179204851	0.102	0.401	0	Astro	Copg2
Smpd3	0	-2.87747467250867	0.039	0.338	0	Astro	Smpd3
Atg16l1	0	-1.71004519298898	0.075	0.374	0	Astro	Atg16l1
Crmp1	0	-4.28581964550489	0.007	0.306	0	Astro	Crmp1
Gabra4	0	-1.99766497752606	0.123	0.422	0	Astro	Gabra4
Rpl32	0	0.942027322090754	0.592	0.293	0	Astro	Rpl32
Xpo6	0	-1.39274697825008	0.076	0.375	0	Astro	Xpo6
Pcnx2	0	-6.43416420843531	0.002	0.301	0	Astro	Pcnx2
Rtn4	0	-0.492616490053841	0.427	0.726	0	Astro	Rtn4
Akap10	0	-1.40246544574558	0.108	0.407	0	Astro	Akap10
Ankrd28	0	-0.699019042464923	0.184	0.483	0	Astro	Ankrd28
Tmem191c	0	-2.81965512700174	0.026	0.325	0	Astro	Tmem191c
Ptpn12	0	-1.02062684157604	0.167	0.465	0	Astro	Ptpn12
Cpd	0	-0.503232068612523	0.166	0.464	0	Astro	Cpd
Adam23	0	-1.39574525331778	0.137	0.435	0	Astro	Adam23
Arhgef11	0	-1.25577059494162	0.136	0.434	0	Astro	Arhgef11
Mysm1	0	-1.09212310101887	0.127	0.425	0	Astro	Mysm1
Ap2a2	0	-1.00965943877997	0.12	0.418	0	Astro	Ap2a2
Zdhhc2	0	-3.41585311916278	0.017	0.315	0	Astro	Zdhhc2
Soga3	0	-0.825177094562246	0.185	0.483	0	Astro	Soga3
Sec24a	0	-1.52883059526397	0.083	0.381	0	Astro	Sec24a
Kidins220	0	-0.29653443847838	0.319	0.617	0	Astro	Kidins220
Srrm1	0	-0.364049460214769	0.268	0.566	0	Astro	Srrm1
Fxr1	0	-0.393954535345648	0.237	0.534	0	Astro	Fxr1
Htra1	0	4.87615135467071	0.443	0.146	0	Astro	Htra1
Ap1g1	0	-0.808730198836121	0.144	0.441	0	Astro	Ap1g1
Epc1	0	-0.618818916217673	0.214	0.511	0	Astro	Epc1
Fmnl2	0	-0.307896475687968	0.33	0.627	0	Astro	Fmnl2
Prdm16	0	4.82112328696081	0.315	0.018	0	Astro	Prdm16
Slc24a4	0	-3.95683633032331	0.023	0.32	0	Astro	Slc24a4
Syp	0	-2.70013710804199	0.029	0.326	0	Astro	Syp
Pcmtd1	0	-0.493673425115499	0.264	0.56	0	Astro	Pcmtd1
Spata5	0	-1.40137005922099	0.086	0.382	0	Astro	Spata5
Banp	0	-1.52805813319378	0.087	0.383	0	Astro	Banp
Adam10	0	-0.613780655313381	0.166	0.462	0	Astro	Adam10
Rpl37	0	1.06806104151072	0.651	0.355	0	Astro	Rpl37
Atf7	0	-0.74673545536364	0.211	0.507	0	Astro	Atf7
Mpdz	0	-1.41831817795811	0.119	0.415	0	Astro	Mpdz
Dock7	0	-1.18815635321561	0.174	0.47	0	Astro	Dock7
Lrrc8d	0	-0.952612927568741	0.068	0.364	0	Astro	Lrrc8d
Rps16	0	1.00530036829038	0.594	0.298	0	Astro	Rps16
Sergef	0	-2.05302822976037	0.054	0.35	0	Astro	Sergef
Plekha1	0	-0.782054221221716	0.129	0.425	0	Astro	Plekha1
Snx13	0	-0.911802477036312	0.135	0.431	0	Astro	Snx13
Upf2	0	-0.92468110248626	0.161	0.456	0	Astro	Upf2
Tsc1	0	-1.47721466771972	0.092	0.387	0	Astro	Tsc1
Tlk1	0	-1.10821391053296	0.141	0.436	0	Astro	Tlk1
Cpeb2	0	-0.948918353276067	0.104	0.399	0	Astro	Cpeb2
Id2	0	2.45559369970978	0.426	0.131	0	Astro	Id2
Zfhx2	0	-1.83242101450202	0.085	0.38	0	Astro	Zfhx2
Rc3h1	0	-0.709767448478336	0.156	0.45	0	Astro	Rc3h1
Kpna3	0	-0.788609330615941	0.158	0.452	0	Astro	Kpna3
Sv2b	0	-6.35456421535229	0.006	0.3	0	Astro	Sv2b
Nrcam	0	-0.722243470158102	0.342	0.636	0	Astro	Nrcam
Fkbp5	0	-2.1453448651298	0.021	0.315	0	Astro	Fkbp5
Ythdc2	0	-1.99694827542887	0.058	0.352	0	Astro	Ythdc2
Rorb	0	4.23283740367647	0.36	0.066	0	Astro	Rorb
Chd6	0	-0.505238616761255	0.242	0.535	0	Astro	Chd6
Btbd10	0	-1.43123842091687	0.109	0.402	0	Astro	Btbd10
Spop	0	-0.325136688555325	0.24	0.533	0	Astro	Spop
Ralgps2	0	-1.19137013761247	0.115	0.408	0	Astro	Ralgps2
Rpl11	0	1.11452657516341	0.635	0.342	0	Astro	Rpl11
Tril	0	6.29332613317007	0.302	0.009	0	Astro	Tril
Rsf1os1	0	-4.11524254242111	0.017	0.31	0	Astro	Rsf1os1
Agap2	0	-3.64672706277158	0.006	0.299	0	Astro	Agap2
Sptb	0	-4.03416142464761	0.009	0.302	0	Astro	Sptb
Gjb6	0	6.15040417313445	0.3	0.007	0	Astro	Gjb6
Ednrb	0	5.28443716873841	0.311	0.018	0	Astro	Ednrb
Cd2ap	0	-0.650559101623941	0.188	0.481	0	Astro	Cd2ap
Rai1	0	-1.34945424574465	0.097	0.389	0	Astro	Rai1
Adcy2	0	-1.40818508619543	0.26	0.552	0	Astro	Adcy2
Zfpm2	0	-2.2069889040107	0.244	0.536	0	Astro	Zfpm2
Nt5c2	0	-0.720461596620701	0.223	0.515	0	Astro	Nt5c2
Clasp1	0	-0.839656604127123	0.186	0.478	0	Astro	Clasp1
Cacng8	0	-2.06704802186524	0.082	0.374	0	Astro	Cacng8
Tab2	0	-0.508386728588003	0.18	0.472	0	Astro	Tab2
Fbxl20	0	-1.32597795097708	0.12	0.412	0	Astro	Fbxl20
Stx3	0	-3.55781142768008	0.017	0.309	0	Astro	Stx3
Atp5k	0	2.53349207435002	0.5	0.209	0	Astro	Atp5k
Insr	0	-0.742643133207074	0.17	0.461	0	Astro	Insr
Myo18a	0	-0.448296346205456	0.219	0.51	0	Astro	Myo18a
Dennd6a	0	-1.24034567624138	0.111	0.402	0	Astro	Dennd6a
Setdb1	0	-1.50311470118782	0.083	0.374	0	Astro	Setdb1
Rpl9	0	1.09463087526382	0.629	0.338	0	Astro	Rpl9
Mphosph9	0	-2.08089276466052	0.055	0.346	0	Astro	Mphosph9
Cemip	0	-5.06357614998839	0.002	0.293	0	Astro	Cemip
Pibf1	0	-1.16489849528246	0.133	0.424	0	Astro	Pibf1
Khdrbs3	0	-2.71607097770245	0.132	0.423	0	Astro	Khdrbs3
Pkia	0	-1.61164072943113	0.09	0.38	0	Astro	Pkia
Slc25a12	0	-1.00446665322697	0.194	0.484	0	Astro	Slc25a12
Ncoa3	0	-1.03119269347146	0.072	0.362	0	Astro	Ncoa3
Trpc1	0	-2.05880788861973	0.056	0.346	0	Astro	Trpc1
Micu1	0	-0.907582188936489	0.134	0.424	0	Astro	Micu1
Grb2	0	-0.704022520721503	0.186	0.476	0	Astro	Grb2
Gnal	0	-4.58937721123066	0.01	0.3	0	Astro	Gnal
Ophn1	0	-0.888651215410616	0.187	0.477	0	Astro	Ophn1
Atp6v1h	0	-0.679637113174466	0.166	0.455	0	Astro	Atp6v1h
Dclk1	0	-0.703713879622198	0.37	0.659	0	Astro	Dclk1
Lrig2	0	-1.42795712087369	0.086	0.375	0	Astro	Lrig2
Dync2h1	0	-1.32216454390356	0.147	0.436	0	Astro	Dync2h1
Smarca4	0	-0.78416010869647	0.156	0.445	0	Astro	Smarca4
Cyth1	0	-0.562061698164976	0.144	0.433	0	Astro	Cyth1
Btbd7	0	-0.776774133607539	0.175	0.464	0	Astro	Btbd7
Lnpep	0	-0.458348372106237	0.211	0.5	0	Astro	Lnpep
Mgat4a	0	-1.16690743243271	0.064	0.353	0	Astro	Mgat4a
Megf9	0	-1.19392872453288	0.126	0.415	0	Astro	Megf9
Far2	0	-3.72170290266204	0.008	0.297	0	Astro	Far2
Kif13b	0	-0.927888352710692	0.125	0.414	0	Astro	Kif13b
Senp2	0	-0.893140346359339	0.123	0.412	0	Astro	Senp2
Nmt2	0	-1.06726264625284	0.144	0.432	0	Astro	Nmt2
Lrrc8b	0	-1.56637357193831	0.033	0.321	0	Astro	Lrrc8b
Rbm28	0	-0.834873412834433	0.161	0.449	0	Astro	Rbm28
Usp31	0	-1.54696679573668	0.053	0.341	0	Astro	Usp31
Timm44	0	-1.23404778018949	0.099	0.387	0	Astro	Timm44
Flrt2	0	-3.1407508895377	0.054	0.342	0	Astro	Flrt2
Sacs	0	-2.63946037913614	0.035	0.323	0	Astro	Sacs
Commd10	0	-1.43436824582491	0.089	0.377	0	Astro	Commd10
Ptma	0	0.663314749902737	0.724	0.436	0	Astro	Ptma
Rab3gap1	0	-0.757967245906879	0.182	0.47	0	Astro	Rab3gap1
Ppt1	0	-0.320069440742049	0.182	0.47	0	Astro	Ppt1
Tmem150c	0	-3.66020799482438	0.018	0.306	0	Astro	Tmem150c
Rgcc	0	4.58945755434923	0.313	0.025	0	Astro	Rgcc
Cntnap5c	0	-7.95365052002761	0.001	0.289	0	Astro	Cntnap5c
Rab3gap2	0	-1.16830810399904	0.096	0.383	0	Astro	Rab3gap2
Rapgef1	0	-0.832181408646816	0.109	0.396	0	Astro	Rapgef1
Ccnl2	0	-0.411298422047651	0.229	0.516	0	Astro	Ccnl2
Snx10	0	-1.04531599686846	0.096	0.383	0	Astro	Snx10
Pard3	0	-1.0959631366354	0.213	0.5	0	Astro	Pard3
Nrgn	0	-1.74930842406646	0.03	0.317	0	Astro	Nrgn
Aagab	0	-1.74209413323325	0.053	0.34	0	Astro	Aagab
Gpx4	0	1.86190446960797	0.557	0.27	0	Astro	Gpx4
Rcor1	0	-1.29176630053853	0.099	0.386	0	Astro	Rcor1
Tafa5	0	-0.833471154882535	0.21	0.497	0	Astro	Tafa5
Flrt3	0	-3.8401347947803	0.015	0.302	0	Astro	Flrt3
Inhba	0	-4.00784886237394	0.021	0.308	0	Astro	Inhba
Rab40c	0	-1.06396186493969	0.077	0.364	0	Astro	Rab40c
Pitpnm2	0	-2.01166569181749	0.105	0.391	0	Astro	Pitpnm2
Ddhd2	0	-1.44402393127406	0.105	0.391	0	Astro	Ddhd2
Armc8	0	-1.14737393486662	0.12	0.406	0	Astro	Armc8
Helz	0	-0.953996723939331	0.156	0.442	0	Astro	Helz
Sos1	0	-1.06117461659513	0.118	0.404	0	Astro	Sos1
Phka2	0	-2.28927516713688	0.035	0.321	0	Astro	Phka2
Tbck	0	-1.16630229232817	0.122	0.408	0	Astro	Tbck
Kcnab2	0	-4.71136524427154	0.006	0.292	0	Astro	Kcnab2
Rps9	0	0.784904798397195	0.604	0.318	0	Astro	Rps9
Slc7a6	0	-2.16976921499977	0.024	0.31	0	Astro	Slc7a6
Trhde	0	-8.09907044797695	0.002	0.288	0	Astro	Trhde
Npepps	0	-0.362186435470994	0.282	0.568	0	Astro	Npepps
Acbd6	0	-0.623777850256593	0.175	0.46	0	Astro	Acbd6
Rbbp6	0	-0.30930166180678	0.236	0.521	0	Astro	Rbbp6
Arih2	0	-0.992082026848325	0.113	0.398	0	Astro	Arih2
Rasgrp1	0	-3.16483338504754	0.027	0.312	0	Astro	Rasgrp1
Ggt7	0	-1.96751015421737	0.078	0.363	0	Astro	Ggt7
Epha10	0	-7.98677849224938	0	0.285	0	Astro	Epha10
Kdm1a	0	-0.831093130599628	0.138	0.423	0	Astro	Kdm1a
Cox6c	0	2.38319799240052	0.606	0.321	0	Astro	Cox6c
Cdh2	0	-0.555520376233476	0.303	0.588	0	Astro	Cdh2
Ppp1r16b	0	-0.867666674293591	0.105	0.389	0	Astro	Ppp1r16b
Depdc5	0	-1.3008527266917	0.109	0.393	0	Astro	Depdc5
Cers4	0	-1.51745676055263	0.104	0.388	0	Astro	Cers4
Ndufa13	0	2.49064956016913	0.521	0.237	0	Astro	Ndufa13
Actr2	0	-0.266079962441116	0.214	0.498	0	Astro	Actr2
Ptprg	0	-1.59970666731844	0.252	0.536	0	Astro	Ptprg
Metrn	0	3.65919882614786	0.342	0.058	0	Astro	Metrn
Cnih3	0	-5.34050875800701	0.002	0.286	0	Astro	Cnih3
Mdn1	0	-1.70874961286386	0.075	0.359	0	Astro	Mdn1
Tbcd	0	-1.55138105784391	0.078	0.362	0	Astro	Tbcd
Esrrg	0	-2.31166930753648	0.059	0.342	0	Astro	Esrrg
P2ry12	0	-0.928058076148319	0.146	0.429	0	Astro	P2ry12
Slc6a11	0	4.92001173799745	0.34	0.057	0	Astro	Slc6a11
Zfp532	0	-0.780104624183092	0.164	0.447	0	Astro	Zfp532
Mfsd4a	0	-2.74208901795091	0.022	0.305	0	Astro	Mfsd4a
Rapgef4os1	0	-6.37109409589353	0.002	0.285	0	Astro	Rapgef4os1
Slc24a5	0	-1.78447992417138	0.069	0.352	0	Astro	Slc24a5
Sparcl1	0	4.83785695476386	0.588	0.305	0	Astro	Sparcl1
Sorl1	0	-0.81784930991003	0.203	0.486	0	Astro	Sorl1
Nme7	0	-1.27454152664786	0.146	0.428	0	Astro	Nme7
Ppig	0	-0.28806528612938	0.237	0.519	0	Astro	Ppig
B2m	0	0.780811238060839	0.55	0.268	0	Astro	B2m
Ptpn1	0	-0.753412494974661	0.141	0.423	0	Astro	Ptpn1
Ddah1	0	4.2196069232525	0.332	0.05	0	Astro	Ddah1
Ndufc2	0	2.81473374405434	0.521	0.239	0	Astro	Ndufc2
Dennd5a	0	-0.458539611545043	0.206	0.488	0	Astro	Dennd5a
Slc38a9	0	-1.14027123347862	0.12	0.402	0	Astro	Slc38a9
March6	0	-0.640185374437435	0.186	0.468	0	Astro	March6
Igfbp2	0	5.49685490280182	0.295	0.013	0	Astro	Igfbp2
Atp1b1	0	-0.402468339909799	0.293	0.575	0	Astro	Atp1b1
Fjx1	0	5.79346576795283	0.306	0.024	0	Astro	Fjx1
Zzz3	0	-0.935602892629693	0.127	0.409	0	Astro	Zzz3
Usp24	0	-0.578492426919543	0.195	0.477	0	Astro	Usp24
Zyg11b	0	-0.849560645489413	0.132	0.414	0	Astro	Zyg11b
Scn3b	0	-5.14305129360966	0.004	0.286	0	Astro	Scn3b
Rab40b	0	-4.35665092167201	0.012	0.294	0	Astro	Rab40b
Lrch3	0	-0.521225559505001	0.2	0.482	0	Astro	Lrch3
Wdr26	0	-0.277079856567198	0.229	0.51	0	Astro	Wdr26
Ubr1	0	-0.888553156843768	0.151	0.432	0	Astro	Ubr1
Runx1t1	0	-3.67858452566406	0.035	0.316	0	Astro	Runx1t1
Kdm2b	0	-1.20566512784673	0.061	0.342	0	Astro	Kdm2b
Nek1	0	-1.43242902026344	0.103	0.384	0	Astro	Nek1
Mfsd6	0	-2.41659679969557	0.02	0.301	0	Astro	Mfsd6
Csrp1	0	0.959789285444917	0.432	0.152	0	Astro	Csrp1
March7	0	-0.656767172069544	0.162	0.442	0	Astro	March7
Slc23a2	0	-0.887123697976492	0.167	0.447	0	Astro	Slc23a2
Prdm2	0	-0.962720559562575	0.119	0.399	0	Astro	Prdm2
Raf1	0	-0.747371689356679	0.156	0.436	0	Astro	Raf1
Neurod2	0	-8.34054871171239	0.001	0.281	0	Astro	Neurod2
Vwa8	0	-1.03764744293452	0.179	0.459	0	Astro	Vwa8
Ephb2	0	-3.32699744672197	0.008	0.288	0	Astro	Ephb2
Cpne7	0	-5.38252947289491	0.005	0.285	0	Astro	Cpne7
Rasgrf2	0	-5.97687467929168	0.004	0.284	0	Astro	Rasgrf2
Zfp697	0	-2.71978119755308	0.032	0.311	0	Astro	Zfp697
Foxn3	0	-0.480854645875281	0.347	0.626	0	Astro	Foxn3
Vps8	0	-0.956605417733067	0.11	0.389	0	Astro	Vps8
Fam135a	0	-1.28958291187292	0.132	0.411	0	Astro	Fam135a
Rpl35a	0	0.908372224599697	0.605	0.326	0	Astro	Rpl35a
Kras	0	-0.400928584660514	0.159	0.437	0	Astro	Kras
Wwox	0	-0.628977589035943	0.235	0.513	0	Astro	Wwox
Man1a	0	-1.49194149243523	0.144	0.422	0	Astro	Man1a
Actn1	0	-2.01918668588625	0.057	0.335	0	Astro	Actn1
Parg	0	-1.19133290134121	0.103	0.381	0	Astro	Parg
Akap11	0	-0.882334880806798	0.17	0.448	0	Astro	Akap11
Stk38	0	-0.812687526310061	0.146	0.424	0	Astro	Stk38
Baz1b	0	-0.66053902541073	0.193	0.471	0	Astro	Baz1b
Eno2	0	-2.47365151360744	0.024	0.302	0	Astro	Eno2
Ube4b	0	-0.856748453948815	0.152	0.429	0	Astro	Ube4b
Phtf2	0	-1.72007763557862	0.055	0.332	0	Astro	Phtf2
Lrtm1	0	-10.0414265341333	0	0.277	0	Astro	Lrtm1
Mapkap1	0	-0.603217167472118	0.193	0.47	0	Astro	Mapkap1
Wdr47	0	-1.46729847024442	0.082	0.359	0	Astro	Wdr47
Cdh18	0	-4.26058273750106	0.013	0.29	0	Astro	Cdh18
Usp40	0	-1.41072466823058	0.102	0.378	0	Astro	Usp40
Catspere2	0	-2.57801326033771	0.041	0.317	0	Astro	Catspere2
Col25a1	0	-6.24226238089593	0.002	0.278	0	Astro	Col25a1
Ncor2	0	-0.84894770011078	0.13	0.406	0	Astro	Ncor2
Cul1	0	-0.375367641271716	0.237	0.513	0	Astro	Cul1
Gsdme	0	-1.56208668450805	0.113	0.389	0	Astro	Gsdme
Igf1r	0	-0.394944542309533	0.267	0.543	0	Astro	Igf1r
Irf2	0	-0.561777963849315	0.188	0.464	0	Astro	Irf2
Hmg20a	0	-0.872028484232286	0.163	0.439	0	Astro	Hmg20a
Ascc2	0	-1.6473532345968	0.051	0.327	0	Astro	Ascc2
Acaca	0	-0.57156770594034	0.217	0.493	0	Astro	Acaca
Fars2	0	-0.509632411209746	0.274	0.55	0	Astro	Fars2
Rpl13a	0	1.04640771617117	0.589	0.313	0	Astro	Rpl13a
Dhx30	0	-1.12774743366515	0.131	0.407	0	Astro	Dhx30
Col4a3bp	0	-0.779401340253808	0.134	0.41	0	Astro	Col4a3bp
Sox2	0	3.95149817259188	0.336	0.061	0	Astro	Sox2
Mtmr7	0	-4.82869940583315	0.005	0.28	0	Astro	Mtmr7
C78859	0	-6.71378002328897	0.002	0.277	0	Astro	C78859
Golga4	0	-0.705571089084589	0.172	0.447	0	Astro	Golga4
Peli1	0	-0.624662740692734	0.189	0.464	0	Astro	Peli1
Trim35	0	-0.791898448958793	0.127	0.402	0	Astro	Trim35
Cdip1	0	-0.580185141585265	0.173	0.448	0	Astro	Cdip1
Slk	0	-0.664562965434017	0.143	0.418	0	Astro	Slk
Gripap1	0	-0.82313094194313	0.13	0.405	0	Astro	Gripap1
Atp2b3	0	-1.60709102569225	0.062	0.337	0	Astro	Atp2b3
Tst	0	4.7312502679559	0.303	0.028	0	Astro	Tst
Taok3	0	-0.785489112509646	0.121	0.395	0	Astro	Taok3
Eefsec	0	-1.91724178680984	0.049	0.323	0	Astro	Eefsec
Fam120a	0	-0.467130869107803	0.174	0.448	0	Astro	Fam120a
Gpr137c	0	-2.03478948133755	0.054	0.328	0	Astro	Gpr137c
Rps11	0	0.849918837244541	0.577	0.303	0	Astro	Rps11
Rpl18	0	1.0446614009862	0.565	0.291	0	Astro	Rpl18
Uhrf1bp1l	0	-1.53270510048588	0.075	0.349	0	Astro	Uhrf1bp1l
Zfc3h1	0	-0.800804665605931	0.139	0.413	0	Astro	Zfc3h1
Rpl24	0	1.26178556625132	0.599	0.325	0	Astro	Rpl24
Ptbp3	0	-0.751075432533145	0.115	0.388	0	Astro	Ptbp3
Rph3a	0	-5.06492437088925	0.003	0.276	0	Astro	Rph3a
Inpp5f	0	-1.03376490414483	0.097	0.37	0	Astro	Inpp5f
Cdc40	0	-1.19172006060605	0.125	0.398	0	Astro	Cdc40
Pxdn	0	-2.82214717443329	0.036	0.309	0	Astro	Pxdn
Atl1	0	-2.08732478931805	0.048	0.321	0	Astro	Atl1
Ubac2	0	-0.867265634412984	0.149	0.422	0	Astro	Ubac2
Rnf19a	0	-1.63591293837824	0.068	0.341	0	Astro	Rnf19a
Txndc11	0	-1.25496535506282	0.088	0.361	0	Astro	Txndc11
Mapk8ip3	0	-0.807052130489335	0.144	0.417	0	Astro	Mapk8ip3
Enah	0	-0.664334177891972	0.307	0.58	0	Astro	Enah
AW047730	0	6.17573955244583	0.281	0.009	0	Astro	AW047730
Snapc3	0	-1.4477925969368	0.096	0.368	0	Astro	Snapc3
Atg4c	0	-1.81608826874692	0.056	0.328	0	Astro	Atg4c
Gab2	0	-1.02243066405918	0.155	0.427	0	Astro	Gab2
Tfdp2	0	-1.2731659238425	0.141	0.413	0	Astro	Tfdp2
Uqcr10	0	2.69764958631439	0.484	0.212	0	Astro	Uqcr10
Tmem63c	0	-4.62480893697487	0.002	0.274	0	Astro	Tmem63c
Fgd4	0	-0.743672900712628	0.235	0.507	0	Astro	Fgd4
Med15	0	-0.975017265703118	0.118	0.39	0	Astro	Med15
Agpat4	0	-0.675937226660732	0.106	0.378	0	Astro	Agpat4
Tcerg1	0	-1.05943488374314	0.105	0.377	0	Astro	Tcerg1
Kdm6a	0	-1.12773078021215	0.107	0.379	0	Astro	Kdm6a
Eif2s3y	0	-0.582951042005858	0.163	0.435	0	Astro	Eif2s3y
Pkn2	0	-0.436320617726041	0.216	0.487	0	Astro	Pkn2
Adap1	0	-0.984078155827402	0.033	0.304	0	Astro	Adap1
Lrp6	0	-0.763407692369342	0.164	0.435	0	Astro	Lrp6
Slc8a2	0	-5.08028906007764	0.002	0.273	0	Astro	Slc8a2
Ankrd10	0	-1.08754377078595	0.1	0.371	0	Astro	Ankrd10
Eps15l1	0	-1.03903675530448	0.12	0.391	0	Astro	Eps15l1
U2surp	0	-0.324305250984849	0.244	0.515	0	Astro	U2surp
Cabin1	0	-1.29338508896665	0.094	0.365	0	Astro	Cabin1
Nudcd3	0	-0.511919057279671	0.205	0.476	0	Astro	Nudcd3
Dicer1	0	-1.21977824037865	0.1	0.371	0	Astro	Dicer1
Exoc2	0	-0.886174512368684	0.103	0.374	0	Astro	Exoc2
Gnai1	0	-1.55811183265801	0.08	0.351	0	Astro	Gnai1
Lnpk	0	-1.38979710539297	0.09	0.36	0	Astro	Lnpk
Tbl1xr1	0	-0.457290978372088	0.205	0.475	0	Astro	Tbl1xr1
Frrs1l	0	-1.87511215695332	0.042	0.312	0	Astro	Frrs1l
Eri3	0	-0.557872779291233	0.184	0.454	0	Astro	Eri3
Foxj3	0	-1.17944555402137	0.09	0.36	0	Astro	Foxj3
Usp48	0	-1.03903588881223	0.102	0.372	0	Astro	Usp48
Ddi2	0	-0.895160843982334	0.099	0.369	0	Astro	Ddi2
Smarcad1	0	-1.08448705270406	0.111	0.381	0	Astro	Smarcad1
Nova2	0	-2.5225092936145	0.031	0.301	0	Astro	Nova2
Cul5	0	-0.786594335474632	0.163	0.433	0	Astro	Cul5
S100b	0	3.70893346077649	0.334	0.064	0	Astro	S100b
Kcnc2	0	-5.93391441476406	0.01	0.28	0	Astro	Kcnc2
Ppp4r3b	0	-0.52061756936822	0.171	0.441	0	Astro	Ppp4r3b
Klf12	0	-0.686678031467528	0.269	0.539	0	Astro	Klf12
Desi1	0	-0.580821423866142	0.161	0.431	0	Astro	Desi1
Ints10	0	-1.51996878366155	0.079	0.349	0	Astro	Ints10
Cox5b	0	2.34285978948488	0.484	0.215	0	Astro	Cox5b
Cul3	0	-0.41337714159918	0.245	0.514	0	Astro	Cul3
Casc4	0	-0.847887459943036	0.248	0.517	0	Astro	Casc4
Nwd2	0	-6.62974521425543	0.002	0.271	0	Astro	Nwd2
Sept11	0	-1.13200395422497	0.107	0.376	0	Astro	Sept11
Galnt9	0	-6.85974927653651	0.001	0.27	0	Astro	Galnt9
Grm8	0	-5.74453659988349	0.01	0.279	0	Astro	Grm8
Clstn3	0	-3.75710782441526	0.009	0.278	0	Astro	Clstn3
Tent4b	0	-1.13600773020312	0.093	0.362	0	Astro	Tent4b
Kif2a	0	-0.755713249292564	0.151	0.42	0	Astro	Kif2a
Ppargc1b	0	-5.60885845008607	0.004	0.273	0	Astro	Ppargc1b
Gldc	0	5.40982810927305	0.286	0.017	0	Astro	Gldc
Fam171a1	0	-1.19288450011639	0.119	0.387	0	Astro	Fam171a1
Ndst4	0	-6.95982221057773	0.001	0.269	0	Astro	Ndst4
Usp45	0	-1.46233485233963	0.09	0.358	0	Astro	Usp45
Dipk1a	0	-1.89885944113426	0.061	0.329	0	Astro	Dipk1a
Ppp1r12c	0	-0.724726153284802	0.09	0.358	0	Astro	Ppp1r12c
Atp6v1b2	0	-0.540303670420199	0.151	0.419	0	Astro	Atp6v1b2
Smpdl3a	0	3.68513936919435	0.313	0.045	0	Astro	Smpdl3a
Traf3	0	-1.03809425272364	0.117	0.385	0	Astro	Traf3
Tbce	0	-1.40830109797096	0.096	0.364	0	Astro	Tbce
Btbd3	0	-1.61241944219753	0.081	0.349	0	Astro	Btbd3
Aldoa	0	2.29128248995237	0.564	0.296	0	Astro	Aldoa
Rpl34	0	1.00349489990265	0.558	0.291	0	Astro	Rpl34
Lamc1	0	-1.66011922015839	0.058	0.325	0	Astro	Lamc1
Nudt5	0	-1.31570367758416	0.105	0.372	0	Astro	Nudt5
Fnbp4	0	-0.836883023350965	0.114	0.381	0	Astro	Fnbp4
Pkig	0	-0.588990353780214	0.163	0.43	0	Astro	Pkig
Fnip2	0	-1.00655315939198	0.089	0.356	0	Astro	Fnip2
Ccdc30	0	-2.28633568333773	0.042	0.309	0	Astro	Ccdc30
Pabpc4	0	-1.32313833417543	0.088	0.355	0	Astro	Pabpc4
Ywhag	0	-0.488562827517121	0.152	0.419	0	Astro	Ywhag
Uri1	0	-1.22284833501697	0.113	0.38	0	Astro	Uri1
D10Wsu102e	0	-1.91944033745401	0.057	0.324	0	Astro	D10Wsu102e
Rogdi	0	-1.18093869413434	0.063	0.33	0	Astro	Rogdi
Htr1f	0	-3.71468650813361	0.034	0.301	0	Astro	Htr1f
Atp5j	0	2.59798835967885	0.514	0.247	0	Astro	Atp5j
Riok3	0	-0.542705502148462	0.152	0.419	0	Astro	Riok3
Nhsl2	0	-2.64196012357013	0.045	0.312	0	Astro	Nhsl2
Vcam1	0	3.42395375175211	0.29	0.023	0	Astro	Vcam1
Phf20	0	-0.661879965214886	0.175	0.441	0	Astro	Phf20
Amy1	0	-2.51553356634318	0.045	0.311	0	Astro	Amy1
Kdm5a	0	-0.520364603505073	0.165	0.431	0	Astro	Kdm5a
Cttn	0	-1.26241345718568	0.099	0.365	0	Astro	Cttn
Slc35f1	0	-2.27794298088617	0.1	0.366	0	Astro	Slc35f1
Dlg4	0	-1.52905055012411	0.09	0.356	0	Astro	Dlg4
Ubxn4	0	-0.276562733664079	0.255	0.52	0	Astro	Ubxn4
Nkain4	0	5.14518653839245	0.299	0.034	0	Astro	Nkain4
S100a13	0	2.74095341025187	0.387	0.122	0	Astro	S100a13
Lrrc28	0	-1.78348989716612	0.047	0.312	0	Astro	Lrrc28
Zdhhc17	0	-0.85129500960766	0.133	0.398	0	Astro	Zdhhc17
Ptn	0	2.7866010122449	0.564	0.299	0	Astro	Ptn
Rps4x	0	0.785325393885376	0.546	0.282	0	Astro	Rps4x
Trim46	0	-4.0316160025274	0.007	0.271	0	Astro	Trim46
Prkacb	0	-0.636599829170232	0.138	0.402	0	Astro	Prkacb
Actr3b	0	-1.70054692435429	0.087	0.351	0	Astro	Actr3b
Trrap	0	-1.05994306655032	0.098	0.362	0	Astro	Trrap
Pou2f2	0	-1.41429543803307	0.043	0.307	0	Astro	Pou2f2
Ankfy1	0	-0.811220701987282	0.114	0.378	0	Astro	Ankfy1
Bbof1	0	-2.01359996116335	0.063	0.327	0	Astro	Bbof1
Cmtm5	0	1.73503697817962	0.381	0.117	0	Astro	Cmtm5
Sept3	0	-2.57331569066407	0.016	0.28	0	Astro	Sept3
Pkp2	0	-5.29896122798646	0.007	0.271	0	Astro	Pkp2
Mapk1ip1	0	-1.40556084552395	0.084	0.348	0	Astro	Mapk1ip1
Mtmr1	0	-1.5303829132721	0.082	0.346	0	Astro	Mtmr1
Naaladl2	0	-1.08458974627364	0.159	0.422	0	Astro	Naaladl2
Rprd2	0	-1.03109854460945	0.128	0.391	0	Astro	Rprd2
Epb41l4b	0	-2.45894213225673	0.016	0.279	0	Astro	Epb41l4b
Rab28	0	-0.732483158438908	0.16	0.423	0	Astro	Rab28
Gak	0	-0.758399284951627	0.106	0.369	0	Astro	Gak
Coro1c	0	-0.915624678735296	0.049	0.312	0	Astro	Coro1c
Ptpn5	0	-5.0817565984216	0.005	0.268	0	Astro	Ptpn5
Rab6a	0	-0.380493931769369	0.202	0.465	0	Astro	Rab6a
Crtc1	0	-2.01367389490983	0.045	0.308	0	Astro	Crtc1
Ppip5k2	0	-2.11211750340049	0.042	0.304	0	Astro	Ppip5k2
Gpr155	0	-1.52721584106342	0.07	0.332	0	Astro	Gpr155
Ncoa5	0	-1.40596534521242	0.087	0.349	0	Astro	Ncoa5
Mef2d	0	-0.485121839704974	0.113	0.375	0	Astro	Mef2d
Git2	0	-0.740742114611381	0.105	0.367	0	Astro	Git2
Map2k1	0	-0.680494594721774	0.114	0.376	0	Astro	Map2k1
Slc8a3	0	-3.44304646317915	0.01	0.272	0	Astro	Slc8a3
Cacul1	0	-0.863126461043284	0.101	0.363	0	Astro	Cacul1
Plekha6	0	-3.83208439979509	0.008	0.269	0	Astro	Plekha6
Cd46	0	-2.14327151362096	0.056	0.317	0	Astro	Cd46
Tmod1	0	-1.27434218814243	0.039	0.3	0	Astro	Tmod1
Nfib	0	-0.754397690482582	0.402	0.663	0	Astro	Nfib
Eno1	0	3.20490192476641	0.426	0.165	0	Astro	Eno1
Prkar1b	0	-2.64996132120837	0.014	0.275	0	Astro	Prkar1b
Nsg2	0	-1.1607267694507	0.09	0.351	0	Astro	Nsg2
Fam222b	0	-0.99589973269162	0.144	0.405	0	Astro	Fam222b
Strada	0	-1.62792758850138	0.064	0.325	0	Astro	Strada
Selenop	0	1.11526663902459	0.469	0.208	0	Astro	Selenop
Chrd	0	-5.10486513378012	0.007	0.268	0	Astro	Chrd
Txlng	0	-1.39770133843362	0.095	0.356	0	Astro	Txlng
Kdm5b	0	-0.866145785473176	0.16	0.42	0	Astro	Kdm5b
Elp4	0	-0.678621344229463	0.199	0.459	0	Astro	Elp4
S100a16	0	2.25368515622925	0.362	0.102	0	Astro	S100a16
Ndst3	0	-5.78283364186906	0.004	0.264	0	Astro	Ndst3
Eya3	0	-1.53405806140687	0.071	0.331	0	Astro	Eya3
Lrrc49	0	-1.61997328287289	0.065	0.325	0	Astro	Lrrc49
Rbp1	0	5.04337583296363	0.276	0.016	0	Astro	Rbp1
Clint1	0	-0.576767980369844	0.18	0.44	0	Astro	Clint1
Mink1	0	-0.587809648974814	0.142	0.402	0	Astro	Mink1
Spata7	0	-2.07057485758291	0.071	0.331	0	Astro	Spata7
Ppp4r3a	0	-0.662080893579609	0.138	0.398	0	Astro	Ppp4r3a
Nsun2	0	-1.46125815070076	0.07	0.33	0	Astro	Nsun2
Pdpk1	0	-0.905239515614441	0.125	0.385	0	Astro	Pdpk1
Strn	0	-0.966882075356092	0.093	0.353	0	Astro	Strn
Asrgl1	0	3.3762378663314	0.428	0.168	0	Astro	Asrgl1
Rps3a1	0	0.846239398146992	0.596	0.336	0	Astro	Rps3a1
Kcnc3	0	-3.23232138406645	0.022	0.282	0	Astro	Kcnc3
Sec63	0	-0.332327521119825	0.208	0.467	0	Astro	Sec63
Zwint	0	-0.676108384724613	0.166	0.425	0	Astro	Zwint
Exd2	0	-1.69493189315236	0.05	0.309	0	Astro	Exd2
Rpl30	0	0.885812264662755	0.605	0.346	0	Astro	Rpl30
Kpna1	0	-0.794772028359204	0.132	0.391	0	Astro	Kpna1
Rpl36	0	1.29680042708825	0.594	0.335	0	Astro	Rpl36
Nck2	0	-1.81353972363513	0.048	0.306	0	Astro	Nck2
Med27	0	-1.23332461710439	0.082	0.34	0	Astro	Med27
Phtf1	0	-1.71101231052347	0.082	0.34	0	Astro	Phtf1
Virma	0	-1.12129876644081	0.101	0.359	0	Astro	Virma
Rnf38	0	-0.989141248540043	0.1	0.358	0	Astro	Rnf38
Psip1	0	-0.41752531236489	0.232	0.49	0	Astro	Psip1
Vps50	0	-1.27214329556503	0.086	0.344	0	Astro	Vps50
Slc25a18	0	4.8672444923107	0.292	0.034	0	Astro	Slc25a18
Supt5	0	-0.619059522560035	0.122	0.38	0	Astro	Supt5
Hdgfl3	0	-1.12230085838004	0.119	0.377	0	Astro	Hdgfl3
Zfp654	0	-1.42309524870203	0.084	0.342	0	Astro	Zfp654
Kirrel3	0	-1.326539840439	0.336	0.594	0	Astro	Kirrel3
Gdap1	0	-3.58424300753422	0.009	0.266	0	Astro	Gdap1
Prelp	0	5.2774243452447	0.263	0.006	0	Astro	Prelp
Rps6kc1	0	-1.45978574254277	0.068	0.325	0	Astro	Rps6kc1
Sox6	0	2.38404330649492	0.328	0.071	0	Astro	Sox6
Igsf9b	0	-3.85841520652874	0.006	0.263	0	Astro	Igsf9b
Gpbp1	0	-0.486572229991112	0.181	0.438	0	Astro	Gpbp1
Glyr1	0	-0.416315828204049	0.163	0.42	0	Astro	Glyr1
Atp5o	0	2.71116306497951	0.446	0.189	0	Astro	Atp5o
Slc25a27	0	-1.82979203312132	0.063	0.32	0	Astro	Slc25a27
Smchd1	0	-0.50416200903197	0.169	0.426	0	Astro	Smchd1
Crim1	0	-1.15809541879141	0.142	0.399	0	Astro	Crim1
Cpsf7	0	-1.14968938228695	0.089	0.346	0	Astro	Cpsf7
Rps19	0	1.00747744301797	0.54	0.284	0	Astro	Rps19
Actr1b	0	-0.653038764546925	0.095	0.351	0	Astro	Actr1b
Supt20	0	-0.904917290962645	0.115	0.371	0	Astro	Supt20
Csmd2os	0	-8.53582749982436	0.001	0.257	0	Astro	Csmd2os
Adamts3	0	-3.84222134678506	0.013	0.269	0	Astro	Adamts3
Rps3	0	0.797296404453795	0.532	0.276	0	Astro	Rps3
Mcph1	0	-2.28337224128993	0.037	0.293	0	Astro	Mcph1
Usp3	0	-1.28485256959041	0.088	0.344	0	Astro	Usp3
Cnot10	0	-0.956051882282781	0.106	0.362	0	Astro	Cnot10
Ube2d1	0	-0.956285109325166	0.084	0.34	0	Astro	Ube2d1
Ubn1	0	-0.581792994193861	0.132	0.388	0	Astro	Ubn1
Zbtb20	0	-0.925262168888736	0.555	0.811	0	Astro	Zbtb20
Snx32	0	-0.977699682429812	0.113	0.369	0	Astro	Snx32
Hectd2os	0	-2.72923422117306	0.052	0.308	0	Astro	Hectd2os
Rpsa	0	0.89276416085635	0.572	0.316	0	Astro	Rpsa
Tmx4	0	-0.836060214605929	0.189	0.444	0	Astro	Tmx4
Nwd1	0	3.82040097157222	0.304	0.049	0	Astro	Nwd1
Vmp1	0	-0.350756809666169	0.281	0.536	0	Astro	Vmp1
Ndufb9	0	2.24772027116101	0.499	0.244	0	Astro	Ndufb9
Cacng2	0	-5.89914742543102	0.001	0.256	0	Astro	Cacng2
Tuba1a	0	1.42429750366698	0.526	0.271	0	Astro	Tuba1a
Tbc1d23	0	-0.947778250864112	0.108	0.363	0	Astro	Tbc1d23
Lclat1	0	-1.97508238266094	0.055	0.31	0	Astro	Lclat1
Impact	0	-0.477858886132752	0.184	0.439	0	Astro	Impact
Stmn3	0	-1.48022661400523	0.041	0.295	0	Astro	Stmn3
St7l	0	-1.01143020076675	0.114	0.368	0	Astro	St7l
Cabp1	0	-4.62235799297947	0.003	0.257	0	Astro	Cabp1
Cyth3	0	-1.55805707139618	0.057	0.311	0	Astro	Cyth3
Cox6b1	0	2.25725826456473	0.501	0.247	0	Astro	Cox6b1
Lrrfip2	0	-0.892246548363818	0.114	0.368	0	Astro	Lrrfip2
Bzw2	0	-1.6552456569121	0.077	0.331	0	Astro	Bzw2
Slf1	0	-1.91907617758925	0.06	0.314	0	Astro	Slf1
Pxk	0	-0.946112201079758	0.095	0.349	0	Astro	Pxk
Myo10	0	3.35688140247723	0.328	0.074	0	Astro	Myo10
Hnrnpll	0	-1.11843342155389	0.094	0.348	0	Astro	Hnrnpll
Xpr1	0	-0.680088686253028	0.26	0.513	0	Astro	Xpr1
Itpka	0	-4.71493720924444	0.005	0.258	0	Astro	Itpka
Xrn2	0	-0.460408457100863	0.177	0.43	0	Astro	Xrn2
Luzp1	0	-0.738948808812792	0.192	0.445	0	Astro	Luzp1
Klf13	0	-0.516773779592894	0.158	0.411	0	Astro	Klf13
Otud4	0	-1.05793108465355	0.081	0.334	0	Astro	Otud4
Cep70	0	-2.12487403035147	0.048	0.301	0	Astro	Cep70
Nt5dc3	0	-1.60379697911451	0.071	0.324	0	Astro	Nt5dc3
Pnpt1	0	-1.64986126428132	0.067	0.32	0	Astro	Pnpt1
Arhgef3	0	-1.73200258725059	0.04	0.293	0	Astro	Arhgef3
Serpine2	0	2.37959589476213	0.432	0.18	0	Astro	Serpine2
Kif26b	0	-5.02543287698665	0.004	0.256	0	Astro	Kif26b
Chgb	0	-3.34195627430071	0.008	0.26	0	Astro	Chgb
Orc3	0	-1.32194805962053	0.097	0.349	0	Astro	Orc3
Lmbr1	0	-1.64984906578353	0.073	0.325	0	Astro	Lmbr1
Tbc1d1	0	-1.74079562794988	0.062	0.314	0	Astro	Tbc1d1
Plxna4os3	0	-8.71922856774023	0.001	0.253	0	Astro	Plxna4os3
Pgm2l1	0	-3.09042696890555	0.011	0.263	0	Astro	Pgm2l1
Purg	0	-0.802271293171156	0.133	0.385	0	Astro	Purg
Smarcc1	0	-0.710412045581429	0.148	0.4	0	Astro	Smarcc1
Pcbp3	0	-1.89087880221583	0.069	0.321	0	Astro	Pcbp3
Kif5a	0	-0.71680913123041	0.054	0.306	0	Astro	Kif5a
Chd3	0	-0.771366223894708	0.123	0.375	0	Astro	Chd3
Dtnbos	0	-4.85725360733554	0.009	0.261	0	Astro	Dtnbos
Nrn1	0	-1.85527106250908	0.127	0.379	0	Astro	Nrn1
Tmem161b	0	-1.06867929317106	0.129	0.381	0	Astro	Tmem161b
March11	0	-5.91782674677724	0.001	0.253	0	Astro	March11
Dagla	0	-1.66332880283785	0.074	0.326	0	Astro	Dagla
[truncated: 40,449 more rows]
