# Supplementary material for: Single-cell, single-nucleus and xenium-based spatial transcriptomics analyses reveal inflammatory activation and altered cell interactions in the hippocampus in mice with temporal lobe epilepsy
Source: Biomark Res. 2024 Sep 13;12:103. doi: 10.1186/s40364-024-00636-3 (PMC11396644; doi:10.1186/s40364-024-00636-3)
Supplement: Supplementary file 10 — Supplementary Material 10. [file 40364_2024_636_MOESM10_ESM.csv]

	p_val	avg_log2FC	pct.1	pct.2	p_val_adj	cluster	gene
Lyz2	0	4.23475949968879	0.889	0.195	0	TLE	Lyz2
Ifi27l2a	0	5.85949227732405	0.722	0.047	0	TLE	Ifi27l2a
Spp1	0	10.3745112054058	0.651	0.004	0	TLE	Spp1
Ccl4	0	2.44645232693822	0.846	0.319	0	TLE	Ccl4
mt-Nd4l	0	-1.27185871885978	0.302	0.826	0	TLE	mt-Nd4l
mt-Atp8	0	-1.47355650128978	0.19	0.711	0	TLE	mt-Atp8
Slc1a2	0	-4.3873092131924	0.056	0.56	0	TLE	Slc1a2
Cdk8	0	-1.79139177760097	0.43	0.924	0	TLE	Cdk8
Cd52	0	4.08538898486091	0.659	0.173	0	TLE	Cd52
Cd14	0	3.42494763510545	0.718	0.243	0	TLE	Cd14
mt-Nd5	0	-0.985740611349068	0.389	0.855	0	TLE	mt-Nd5
Zbtb20	0	-1.76496217511127	0.326	0.788	0	TLE	Zbtb20
Lsamp	0	-3.66872940214596	0.098	0.559	0	TLE	Lsamp
Tyrobp	0	2.37438566854644	0.854	0.393	0	TLE	Tyrobp
Slc1a3	0	-3.22987375883156	0.163	0.613	0	TLE	Slc1a3
C1qa	0	1.78677724960906	0.954	0.51	0	TLE	C1qa
Nfia	0	-1.5967259341635	0.285	0.724	0	TLE	Nfia
Arhgap5	0	-1.92907501981835	0.248	0.685	0	TLE	Arhgap5
C1qc	0	1.6206121631987	0.887	0.45	0	TLE	C1qc
Trem2	0	2.18509742473808	0.795	0.36	0	TLE	Trem2
C1qb	0	1.9871655826025	0.969	0.535	0	TLE	C1qb
H2-D1	0	3.10927343737149	0.848	0.422	0	TLE	H2-D1
Ifitm3	0	3.32812775927811	0.539	0.114	0	TLE	Ifitm3
Gpm6b	0	-2.31660082987824	0.182	0.606	0	TLE	Gpm6b
Atp1a2	0	-3.57055117295039	0.076	0.496	0	TLE	Atp1a2
Ptn	0	-2.55173964972305	0.183	0.6	0	TLE	Ptn
Lgals3bp	0	4.23913215474537	0.548	0.133	0	TLE	Lgals3bp
Ctss	0	1.66218823220943	0.891	0.478	0	TLE	Ctss
Prkca	0	-1.88690264248398	0.114	0.527	0	TLE	Prkca
Ank2	0	-1.50788250742533	0.29	0.702	0	TLE	Ank2
mt-Nd3	0	-0.349032472339972	0.446	0.856	0	TLE	mt-Nd3
Cst7	0	7.36167009783946	0.416	0.012	0	TLE	Cst7
Tjp1	0	-1.30780856733503	0.194	0.598	0	TLE	Tjp1
Tcf4	0	-1.20325744093901	0.381	0.781	0	TLE	Tcf4
Ccdc88a	0	-1.99539874418533	0.165	0.553	0	TLE	Ccdc88a
Mycbp2	0	-1.38628179470617	0.255	0.643	0	TLE	Mycbp2
Son	0	-0.997824395866066	0.389	0.776	0	TLE	Son
Cpe	0	-2.8424650437773	0.095	0.48	0	TLE	Cpe
Ly6e	0	2.70676654404974	0.729	0.345	0	TLE	Ly6e
Fcer1g	0	1.97601177366364	0.771	0.391	0	TLE	Fcer1g
Tspan7	0	-2.97339668992218	0.156	0.536	0	TLE	Tspan7
Myo6	0	-1.82063433781636	0.125	0.504	0	TLE	Myo6
Il1b	0	3.52793983346695	0.459	0.081	0	TLE	Il1b
Ccl3	0	2.28989931702395	0.579	0.203	0	TLE	Ccl3
Pafah1b1	0	-1.02847427273332	0.355	0.73	0	TLE	Pafah1b1
Mdga2	0	-2.59852304662968	0.09	0.465	0	TLE	Mdga2
Pik3r1	0	-1.24953564069153	0.279	0.654	0	TLE	Pik3r1
Csmd3	0	-1.8200070049654	0.271	0.646	0	TLE	Csmd3
Cadm2	0	-2.07007358377922	0.135	0.51	0	TLE	Cadm2
Nrxn1	0	-3.89769941841104	0.061	0.436	0	TLE	Nrxn1
Bst2	0	3.34197238962245	0.56	0.186	0	TLE	Bst2
B2m	0	2.63454190462147	0.926	0.552	0	TLE	B2m
Apc	0	-1.18941606057696	0.228	0.599	0	TLE	Apc
Ppp3ca	0	-1.04358154780563	0.306	0.676	0	TLE	Ppp3ca
Sparcl1	0	-3.95632376804458	0.061	0.431	0	TLE	Sparcl1
Tnrc6b	0	-1.10876714122098	0.242	0.611	0	TLE	Tnrc6b
Pura	0	-1.38383782324412	0.223	0.592	0	TLE	Pura
Hsp90aa1	0	-1.72663172333498	0.436	0.804	0	TLE	Hsp90aa1
Ndrg2	0	-3.15190884793405	0.061	0.427	0	TLE	Ndrg2
Prkn	0	-1.62502438088519	0.15	0.516	0	TLE	Prkn
Plcl1	0	-1.26322777886016	0.367	0.732	0	TLE	Plcl1
Grm3	0	-2.8815833366803	0.071	0.436	0	TLE	Grm3
B3galt1	0	-2.6935976189145	0.068	0.432	0	TLE	B3galt1
Dst	0	-0.945442352621287	0.391	0.753	0	TLE	Dst
Hipk2	0	-1.28874266395087	0.218	0.58	0	TLE	Hipk2
Cdc42bpa	0	-1.75333076663571	0.126	0.486	0	TLE	Cdc42bpa
Fermt2	0	-2.15102340176915	0.08	0.44	0	TLE	Fermt2
Nfix	0	-1.32902439642837	0.187	0.546	0	TLE	Nfix
Lrrc4c	0	-2.28915468884457	0.08	0.439	0	TLE	Lrrc4c
Magi2	0	-1.83836843393625	0.224	0.583	0	TLE	Magi2
Dock1	0	-1.31748197281231	0.16	0.519	0	TLE	Dock1
Npas3	0	-3.01735268127353	0.069	0.428	0	TLE	Npas3
Sec62	0	-1.14290651651846	0.325	0.683	0	TLE	Sec62
Exoc6b	0	-1.39650815586924	0.195	0.553	0	TLE	Exoc6b
Tra2a	0	-1.15486631738951	0.225	0.583	0	TLE	Tra2a
Nlgn1	0	-2.81496279961548	0.064	0.419	0	TLE	Nlgn1
Lars2	0	-0.689147722477423	0.553	0.908	0	TLE	Lars2
Nr3c1	0	-1.21537837505169	0.233	0.588	0	TLE	Nr3c1
Prrc2c	0	-1.03837400273359	0.29	0.644	0	TLE	Prrc2c
Rdx	0	-1.32977086828813	0.239	0.593	0	TLE	Rdx
Ktn1	0	-1.28479246368373	0.209	0.563	0	TLE	Ktn1
Mir99ahg	0	-1.51432037767316	0.268	0.622	0	TLE	Mir99ahg
Magi1	0	-1.2737712147294	0.178	0.53	0	TLE	Magi1
Rab31	0	-1.2212005720247	0.291	0.643	0	TLE	Rab31
Nbea	0	-1.4999252096454	0.146	0.498	0	TLE	Nbea
Nfib	0	-2.44186340738918	0.059	0.411	0	TLE	Nfib
Kmt2c	0	-1.07637487897415	0.217	0.567	0	TLE	Kmt2c
Tmcc1	0	-1.22249392234228	0.22	0.57	0	TLE	Tmcc1
Rere	0	-0.872128847199507	0.289	0.638	0	TLE	Rere
Gstm5	0	-2.47540835600777	0.16	0.509	0	TLE	Gstm5
Igf1r	0	-1.39083961576141	0.147	0.496	0	TLE	Igf1r
Atxn7l3b	0	-1.4316712154702	0.202	0.55	0	TLE	Atxn7l3b
Dip2b	0	-1.06978461666285	0.308	0.656	0	TLE	Dip2b
Cxcl10	0	3.71430436604243	0.404	0.058	0	TLE	Cxcl10
Clasp2	0	-0.953160046975635	0.321	0.667	0	TLE	Clasp2
Lrp1b	0	-1.84799672863858	0.171	0.516	0	TLE	Lrp1b
Baz2b	0	-0.818753574156117	0.302	0.646	0	TLE	Baz2b
Macf1	0	-1.22023858951624	0.402	0.745	0	TLE	Macf1
Mtdh	0	-0.953323671009406	0.331	0.673	0	TLE	Mtdh
Chd9	0	-1.32966885951478	0.242	0.584	0	TLE	Chd9
Ncam1	0	-1.61730080015181	0.178	0.519	0	TLE	Ncam1
Plpp3	0	-4.17293687350164	0.06	0.4	0	TLE	Plpp3
Spag9	0	-0.480926237957087	0.371	0.711	0	TLE	Spag9
Acsl3	0	-3.29640484813	0.063	0.402	0	TLE	Acsl3
Tcf12	0	-1.06058224344193	0.249	0.588	0	TLE	Tcf12
Aldoc	0	-4.40337626510257	0.034	0.373	0	TLE	Aldoc
Kif1b	0	-1.44004368038384	0.309	0.647	0	TLE	Kif1b
Fam171b	0	-2.25803922991155	0.075	0.413	0	TLE	Fam171b
Arhgef12	0	-1.1967777878176	0.152	0.49	0	TLE	Arhgef12
Atrx	0	-1.021509447168	0.237	0.574	0	TLE	Atrx
Map4k4	0	-0.654539259036118	0.333	0.669	0	TLE	Map4k4
Msi2	0	-2.06393780994869	0.176	0.512	0	TLE	Msi2
Purb	0	-1.10287369368495	0.212	0.546	0	TLE	Purb
Top1	0	-0.992851544995506	0.287	0.621	0	TLE	Top1
Clu	0	-2.56003215874265	0.121	0.455	0	TLE	Clu
Auts2	0	-1.48385232049185	0.107	0.44	0	TLE	Auts2
Nedd4	0	-1.2473656847246	0.103	0.434	0	TLE	Nedd4
Mbnl2	0	-0.934735744270527	0.366	0.697	0	TLE	Mbnl2
Ash1l	0	-1.04584178050203	0.22	0.55	0	TLE	Ash1l
Kmt2e	0	-0.797888499081991	0.27	0.6	0	TLE	Kmt2e
Arid4b	0	-1.04476710678609	0.233	0.563	0	TLE	Arid4b
Rbm39	0	-0.528910527712323	0.448	0.777	0	TLE	Rbm39
Trim2	0	-1.33834279222644	0.134	0.463	0	TLE	Trim2
Sept7	0	-1.36662180939528	0.395	0.724	0	TLE	Sept7
Clmn	0	-1.90953018409837	0.08	0.409	0	TLE	Clmn
Ctnnd2	0	-3.86108692080276	0.035	0.364	0	TLE	Ctnnd2
Ncor1	0	-0.790204225478153	0.275	0.603	0	TLE	Ncor1
Nipbl	0	-0.826357346602697	0.281	0.609	0	TLE	Nipbl
Foxn3	0	-0.790420438111052	0.398	0.725	0	TLE	Foxn3
Pnisr	0	-1.14061590251252	0.211	0.537	0	TLE	Pnisr
Prnp	0	-1.72745146000758	0.174	0.5	0	TLE	Prnp
Zfp638	0	-1.03358793025814	0.2	0.526	0	TLE	Zfp638
Grn	0	2.72415679265807	0.743	0.417	0	TLE	Grn
Klf7	0	-1.035042450327	0.17	0.496	0	TLE	Klf7
Fam172a	0	-1.07181568525169	0.225	0.55	0	TLE	Fam172a
Ankrd11	0	-0.604561039436647	0.326	0.651	0	TLE	Ankrd11
Prpf4b	0	-1.19860536037961	0.173	0.497	0	TLE	Prpf4b
Add3	0	-1.01787723562495	0.164	0.487	0	TLE	Add3
Ccl12	0	2.9785609056246	0.465	0.143	0	TLE	Ccl12
Fam168a	0	-0.876104742127374	0.188	0.51	0	TLE	Fam168a
Bc1	0	-0.841483582426222	0.175	0.497	0	TLE	Bc1
Ttc3	0	-1.56356404856887	0.131	0.453	0	TLE	Ttc3
Asrgl1	0	-2.5107407383537	0.079	0.401	0	TLE	Asrgl1
Tbc1d5	0	-0.977394200258288	0.301	0.622	0	TLE	Tbc1d5
Csnk1a1	0	-0.729162128233282	0.321	0.642	0	TLE	Csnk1a1
Akap9	0	-1.44484306313058	0.157	0.478	0	TLE	Akap9
Grid2	0	-1.85914583495216	0.094	0.415	0	TLE	Grid2
Luc7l2	0	-0.413937755591673	0.352	0.672	0	TLE	Luc7l2
Stox2	0	-1.92448718042633	0.073	0.393	0	TLE	Stox2
Srrm2	0	-0.542074588699709	0.411	0.731	0	TLE	Srrm2
Acap2	0	-0.834461653735439	0.258	0.577	0	TLE	Acap2
Pip4k2a	0	-1.0733121870421	0.326	0.644	0	TLE	Pip4k2a
Dtna	0	-2.58094320709382	0.066	0.384	0	TLE	Dtna
Pcm1	0	-1.35908104480009	0.16	0.478	0	TLE	Pcm1
Tspan3	0	-0.947580858447902	0.251	0.569	0	TLE	Tspan3
mt-Nd1	0	-0.368208878397081	0.637	0.955	0	TLE	mt-Nd1
Mir100hg	0	-1.98183874541915	0.067	0.384	0	TLE	Mir100hg
Eif5	0	-0.769959879087474	0.32	0.637	0	TLE	Eif5
Sema6d	0	-1.62522190519655	0.09	0.407	0	TLE	Sema6d
Atp2a2	0	-0.970773133415468	0.224	0.54	0	TLE	Atp2a2
Senp6	0	-0.98539070679782	0.212	0.528	0	TLE	Senp6
Hook3	0	-1.09684264710952	0.193	0.509	0	TLE	Hook3
Kansl1	0	-0.75732334930903	0.285	0.601	0	TLE	Kansl1
Gsk3b	0	-0.845803472628856	0.253	0.569	0	TLE	Gsk3b
Rock1	0	-0.897168021656719	0.255	0.571	0	TLE	Rock1
Cdh10	0	-2.66708932949695	0.047	0.362	0	TLE	Cdh10
Hepacam	0	-1.8861219789342	0.097	0.412	0	TLE	Hepacam
4930402H24Rik	0	-1.47039383052823	0.135	0.449	0	TLE	4930402H24Rik
Htra1	0	-3.43734281512504	0.08	0.394	0	TLE	Htra1
Epn2	0	-1.53246243006107	0.097	0.411	0	TLE	Epn2
Phf21a	0	-1.04485189169268	0.214	0.527	0	TLE	Phf21a
Ncam2	0	-1.51510671888597	0.127	0.44	0	TLE	Ncam2
Exoc4	0	-0.630153103415755	0.281	0.594	0	TLE	Exoc4
Phactr1	0	-1.66966533826941	0.094	0.407	0	TLE	Phactr1
Tcf7l2	0	-1.51027203175509	0.123	0.435	0	TLE	Tcf7l2
Scd2	0	-1.4231600569262	0.372	0.683	0	TLE	Scd2
Mast4	0	-1.63531158758674	0.19	0.501	0	TLE	Mast4
Smarca2	0	-0.995458430996933	0.182	0.493	0	TLE	Smarca2
Gnaq	0	-0.442130833788484	0.306	0.616	0	TLE	Gnaq
Ankrd12	0	-1.30412374148256	0.167	0.477	0	TLE	Ankrd12
Dnaja1	0	-0.901226354055772	0.349	0.658	0	TLE	Dnaja1
Rtn3	0	-0.66344492413894	0.39	0.699	0	TLE	Rtn3
Usp34	0	-0.862634866360452	0.225	0.533	0	TLE	Usp34
Specc1	0	-0.966091771869712	0.243	0.551	0	TLE	Specc1
Spire1	0	-1.3108302510288	0.157	0.465	0	TLE	Spire1
Zcchc7	0	-0.975332703578891	0.196	0.504	0	TLE	Zcchc7
Gnao1	0	-1.21959501136657	0.178	0.486	0	TLE	Gnao1
Tmod2	0	-1.97987149374025	0.083	0.391	0	TLE	Tmod2
Strn3	0	-1.12536903437809	0.18	0.488	0	TLE	Strn3
Daam2	0	-2.0225542506186	0.066	0.374	0	TLE	Daam2
Ahcyl1	0	-1.64518901464306	0.153	0.46	0	TLE	Ahcyl1
Rab2a	0	-0.602466990141298	0.365	0.671	0	TLE	Rab2a
Mt3	0	-2.16764785773131	0.143	0.449	0	TLE	Mt3
Nf1	0	-0.784403085710581	0.228	0.534	0	TLE	Nf1
Phlpp1	0	-1.38259530842952	0.281	0.587	0	TLE	Phlpp1
Dync1i2	0	-0.905303139837648	0.267	0.573	0	TLE	Dync1i2
Ppp1r12a	0	-0.700049651823487	0.27	0.576	0	TLE	Ppp1r12a
Mat2a	0	-0.756763190746422	0.305	0.61	0	TLE	Mat2a
Rbm25	0	-0.612054462719089	0.291	0.596	0	TLE	Rbm25
Lrrc58	0	-1.32655968363148	0.172	0.477	0	TLE	Lrrc58
Cadm1	0	-1.20339314563092	0.25	0.553	0	TLE	Cadm1
Luc7l3	0	-0.857333896047311	0.218	0.521	0	TLE	Luc7l3
Cdc37l1	0	-1.30542239869387	0.162	0.465	0	TLE	Cdc37l1
Cdh20	0	-2.02776696469902	0.069	0.372	0	TLE	Cdh20
Aplp2	0	-1.13980214798557	0.286	0.589	0	TLE	Aplp2
Map4	0	-0.566774121131683	0.316	0.619	0	TLE	Map4
Hnrnpu	0	-0.514236980811191	0.362	0.664	0	TLE	Hnrnpu
Erbb4	0	-1.79604442700444	0.114	0.416	0	TLE	Erbb4
Dennd5a	0	-0.825475285877235	0.282	0.584	0	TLE	Dennd5a
Gpc5	0	-5.5501274532828	0.015	0.317	0	TLE	Gpc5
Crebbp	0	-0.814489095286075	0.238	0.539	0	TLE	Crebbp
Stag2	0	-0.950250356023975	0.204	0.505	0	TLE	Stag2
Ttyh1	0	-3.29295509738441	0.049	0.35	0	TLE	Ttyh1
Hsp90b1	0	-0.606105515180282	0.449	0.75	0	TLE	Hsp90b1
Glul	0	-1.03894428528216	0.527	0.828	0	TLE	Glul
Clcn3	0	-1.4441768736995	0.149	0.449	0	TLE	Clcn3
Stag1	0	-0.850918073807931	0.241	0.541	0	TLE	Stag1
Oxr1	0	-1.0740916650275	0.216	0.516	0	TLE	Oxr1
Eps15	0	-1.16967660499331	0.189	0.489	0	TLE	Eps15
Daam1	0	-1.01584049244732	0.179	0.479	0	TLE	Daam1
Pcmtd1	0	-1.14141705754231	0.156	0.455	0	TLE	Pcmtd1
Dennd1a	0	-1.06649970879088	0.21	0.509	0	TLE	Dennd1a
Tmcc3	0	-0.652061986634679	0.379	0.678	0	TLE	Tmcc3
Wfdc17	0	3.67641190770524	0.319	0.02	0	TLE	Wfdc17
Csnk2a1	0	-0.924958667968375	0.189	0.487	0	TLE	Csnk2a1
Cd72	0	5.94125224682534	0.311	0.013	0	TLE	Cd72
Ube3a	0	-1.00213643925414	0.196	0.494	0	TLE	Ube3a
H2-K1	0	2.49382498633905	0.765	0.467	0	TLE	H2-K1
Rab14	0	-0.545979707522884	0.347	0.644	0	TLE	Rab14
Fgfr2	0	-0.941625929776175	0.261	0.558	0	TLE	Fgfr2
Tom1l2	0	-1.24114440027625	0.123	0.42	0	TLE	Tom1l2
Chd6	0	-1.164536487132	0.158	0.454	0	TLE	Chd6
Sort1	0	-0.897448891171798	0.205	0.501	0	TLE	Sort1
Maml2	0	-1.44371009502765	0.213	0.509	0	TLE	Maml2
Ppp2r3a	0	-1.37727402776501	0.12	0.416	0	TLE	Ppp2r3a
Tax1bp1	0	-0.775288238080346	0.266	0.561	0	TLE	Tax1bp1
Bptf	0	-0.801059868210819	0.221	0.516	0	TLE	Bptf
Eif4g2	0	-0.571842935920186	0.396	0.691	0	TLE	Eif4g2
Usp9x	0	-0.743781651960132	0.275	0.57	0	TLE	Usp9x
Pbx1	0	-2.54522940091736	0.087	0.381	0	TLE	Pbx1
Itch	0	-0.934452868495765	0.214	0.508	0	TLE	Itch
Syne1	0	-3.1722482687845	0.045	0.339	0	TLE	Syne1
Sptbn1	0	-0.983991847714098	0.165	0.459	0	TLE	Sptbn1
Limch1	0	-0.967838494059157	0.135	0.429	0	TLE	Limch1
Sox2ot	0	-1.53202271983722	0.154	0.447	0	TLE	Sox2ot
Ubn2	0	-0.86220120355259	0.213	0.506	0	TLE	Ubn2
Hnrnpa2b1	0	-0.362703633853699	0.47	0.763	0	TLE	Hnrnpa2b1
Arglu1	0	-0.564060465377851	0.247	0.54	0	TLE	Arglu1
Cdk19	0	-1.00879675804135	0.228	0.521	0	TLE	Cdk19
Cpeb4	0	-1.13222157849514	0.166	0.459	0	TLE	Cpeb4
Ly86	0	1.66348233160143	0.665	0.372	0	TLE	Ly86
C4b	0	4.35584419670718	0.342	0.049	0	TLE	C4b
Gm4258	0	-1.50121729326905	0.081	0.373	0	TLE	Gm4258
Phactr3	0	-2.30383089806338	0.052	0.344	0	TLE	Phactr3
Srsf11	0	-0.631046652174322	0.282	0.574	0	TLE	Srsf11
Dock4	0	-0.961337616325738	0.334	0.626	0	TLE	Dock4
Pak2	0	-0.722431326784694	0.285	0.577	0	TLE	Pak2
mt-Nd4	0	-0.527834196587642	0.681	0.973	0	TLE	mt-Nd4
Chn2	0	-1.0419064111159	0.231	0.522	0	TLE	Chn2
Ptpra	0	-0.597165898808001	0.303	0.594	0	TLE	Ptpra
Il1rapl1	0	-1.99451716877705	0.07	0.361	0	TLE	Il1rapl1
Sfpq	0	-0.687038360604439	0.268	0.558	0	TLE	Sfpq
Gpatch8	0	-0.851887761001855	0.214	0.504	0	TLE	Gpatch8
Ppp1r9a	0	-1.02651882578717	0.188	0.478	0	TLE	Ppp1r9a
Gpnmb	0	7.73337421027345	0.296	0.006	0	TLE	Gpnmb
Gab1	0	-0.929327879042837	0.199	0.489	0	TLE	Gab1
Tnrc6c	0	-0.986292992148722	0.188	0.478	0	TLE	Tnrc6c
Kif13a	0	-0.919468897256011	0.14	0.43	0	TLE	Kif13a
Fnbp1	0	-0.83814102327628	0.358	0.647	0	TLE	Fnbp1
Zdhhc20	0	-0.996650809053226	0.248	0.537	0	TLE	Zdhhc20
Osbpl1a	0	-1.21497045481866	0.168	0.457	0	TLE	Osbpl1a
Ctnna2	0	-1.28672523480681	0.128	0.417	0	TLE	Ctnna2
Mgll	0	-3.0130630006788	0.055	0.344	0	TLE	Mgll
Gprc5b	0	-1.62396030081823	0.086	0.374	0	TLE	Gprc5b
Fus	0	-0.480895975126659	0.329	0.617	0	TLE	Fus
Serinc1	0	-0.641939112121178	0.324	0.612	0	TLE	Serinc1
Prxl2a	0	-2.71929317658929	0.069	0.357	0	TLE	Prxl2a
Tle4	0	-1.26665539545179	0.194	0.482	0	TLE	Tle4
Ubxn4	0	-0.879037740700132	0.235	0.522	0	TLE	Ubxn4
Spred1	0	-0.919395707808853	0.208	0.495	0	TLE	Spred1
Wdfy3	0	-0.7520251303639	0.236	0.523	0	TLE	Wdfy3
Creb5	0	-1.1975023356171	0.215	0.502	0	TLE	Creb5
Foxp1	0	-0.811947522372208	0.233	0.52	0	TLE	Foxp1
Ckap5	0	-1.16506754752717	0.137	0.424	0	TLE	Ckap5
Rnf13	0	-0.947752213773176	0.333	0.62	0	TLE	Rnf13
Pcdh9	0	-1.65182162868138	0.448	0.735	0	TLE	Pcdh9
Mbd5	0	-1.09781519097288	0.159	0.445	0	TLE	Mbd5
Ythdc1	0	-0.879123463451516	0.237	0.523	0	TLE	Ythdc1
Ccdc50	0	-0.89864020542437	0.215	0.501	0	TLE	Ccdc50
Psd3	0	-1.49811183935587	0.08	0.366	0	TLE	Psd3
Mpp5	0	-1.20727257226136	0.129	0.415	0	TLE	Mpp5
Dip2c	0	-1.15052045327922	0.133	0.419	0	TLE	Dip2c
Kif21a	0	-1.51325011486394	0.084	0.37	0	TLE	Kif21a
Rsrc2	0	-0.732433399696318	0.277	0.563	0	TLE	Rsrc2
Bcl2a1b	0	2.11528719734344	0.566	0.28	0	TLE	Bcl2a1b
Tpr	0	-0.829941047937982	0.251	0.536	0	TLE	Tpr
Luzp2	0	-3.96725967021931	0.037	0.322	0	TLE	Luzp2
Huwe1	0	-0.522028636555524	0.249	0.534	0	TLE	Huwe1
Dlg2	0	-1.64691532419957	0.108	0.392	0	TLE	Dlg2
Itsn2	0	-0.840960131773234	0.224	0.508	0	TLE	Itsn2
Gabbr1	0	-0.734928386627672	0.136	0.42	0	TLE	Gabbr1
March1	0	-1.55619694025979	0.168	0.451	0	TLE	March1
Nktr	0	-0.637793197488264	0.254	0.537	0	TLE	Nktr
Ncoa1	0	-1.33459299782773	0.173	0.456	0	TLE	Ncoa1
Zfr	0	-0.707040797940402	0.239	0.522	0	TLE	Zfr
Hmgb1	0	-0.59849861010579	0.447	0.73	0	TLE	Hmgb1
Snrnp70	0	-0.288121272517892	0.315	0.598	0	TLE	Snrnp70
Nav2	0	-1.51842956252267	0.283	0.566	0	TLE	Nav2
Hexb	0	0.984101435126572	0.839	0.556	0	TLE	Hexb
Nucks1	0	-0.839277087651108	0.224	0.506	0	TLE	Nucks1
Zranb2	0	-1.18250365147148	0.142	0.424	0	TLE	Zranb2
Rsrp1	0	-0.279096568899287	0.353	0.635	0	TLE	Rsrp1
Camk2n1	0	-1.65670399190988	0.105	0.387	0	TLE	Camk2n1
Dnajc3	0	-0.908976215111179	0.232	0.514	0	TLE	Dnajc3
Ncoa2	0	-0.740091234892365	0.193	0.475	0	TLE	Ncoa2
Thra	0	-1.03542328309886	0.132	0.414	0	TLE	Thra
Thoc2	0	-0.962489821994392	0.201	0.483	0	TLE	Thoc2
Rasal2	0	-1.32860178289922	0.119	0.4	0	TLE	Rasal2
2610035D17Rik	0	-1.58335844963324	0.056	0.337	0	TLE	2610035D17Rik
Ubr5	0	-0.88067096497618	0.224	0.505	0	TLE	Ubr5
Phf3	0	-0.994974798530774	0.193	0.474	0	TLE	Phf3
Tnrc6a	0	-0.904120319125456	0.192	0.473	0	TLE	Tnrc6a
Kmt2a	0	-1.21847222051704	0.138	0.419	0	TLE	Kmt2a
Rora	0	-3.1656615972738	0.083	0.364	0	TLE	Rora
Dlg1	0	-0.826695142567957	0.196	0.477	0	TLE	Dlg1
Tlr2	0	3.30542791502664	0.431	0.151	0	TLE	Tlr2
Negr1	0	-2.9339315244345	0.035	0.315	0	TLE	Negr1
Aff4	0	-0.673001821619746	0.272	0.552	0	TLE	Aff4
Cmtm5	0	-1.15540371783411	0.168	0.448	0	TLE	Cmtm5
Pgp	0	-1.25598927586096	0.162	0.442	0	TLE	Pgp
mt-Nd2	0	-1.02122180486065	0.705	0.985	0	TLE	mt-Nd2
Rab10	0	-0.610481372361291	0.305	0.585	0	TLE	Rab10
Rabgap1l	0	-1.17176584456765	0.106	0.385	0	TLE	Rabgap1l
Lcorl	0	-1.00325443224567	0.186	0.465	0	TLE	Lcorl
Nsd1	0	-0.76090795003017	0.218	0.497	0	TLE	Nsd1
Hnrnpc	0	-0.457060349739049	0.349	0.628	0	TLE	Hnrnpc
Frmd4b	0	-0.748429771803012	0.303	0.582	0	TLE	Frmd4b
Ptges3	0	-0.668215751325782	0.287	0.566	0	TLE	Ptges3
Agmo	0	-2.18984848763769	0.13	0.409	0	TLE	Agmo
Psip1	0	-1.32343315283173	0.109	0.387	0	TLE	Psip1
Nckap1	0	-1.46498795992631	0.071	0.349	0	TLE	Nckap1
St13	0	-0.568245026526645	0.317	0.595	0	TLE	St13
Ctsz	0	2.61568846374237	0.839	0.561	0	TLE	Ctsz
Pantr1	0	-3.46292450812347	0.038	0.315	0	TLE	Pantr1
Rsf1	0	-1.00556958018864	0.181	0.458	0	TLE	Rsf1
Neo1	0	-1.17077319281014	0.096	0.373	0	TLE	Neo1
Glud1	0	-1.63999547045134	0.217	0.494	0	TLE	Glud1
Arid1b	0	-0.766718274811704	0.224	0.501	0	TLE	Arid1b
Slc9a9	0	-0.89247760805263	0.289	0.566	0	TLE	Slc9a9
Atp8a1	0	-0.703643923624844	0.344	0.62	0	TLE	Atp8a1
Fnip1	0	-0.918446470675834	0.264	0.54	0	TLE	Fnip1
Rock2	0	-0.807973019567244	0.256	0.532	0	TLE	Rock2
Fcho2	0	-0.690320036643926	0.234	0.51	0	TLE	Fcho2
Erbin	0	-0.609128759308221	0.377	0.653	0	TLE	Erbin
Gpm6a	0	-3.72711013860663	0.029	0.305	0	TLE	Gpm6a
Fryl	0	-1.08758013694203	0.166	0.441	0	TLE	Fryl
Gtf2i	0	-0.769129046570516	0.171	0.446	0	TLE	Gtf2i
Chd4	0	-0.647751393564135	0.351	0.626	0	TLE	Chd4
Fto	0	-0.998777859629869	0.172	0.447	0	TLE	Fto
Pacrg	0	-2.22608651504759	0.047	0.322	0	TLE	Pacrg
Cnot4	0	-0.832408569376608	0.198	0.473	0	TLE	Cnot4
Ube2e2	0	-1.12960047967024	0.137	0.412	0	TLE	Ube2e2
Tsc22d4	0	-0.434759088730442	0.408	0.682	0	TLE	Tsc22d4
Smarca5	0	-0.849986244851256	0.244	0.518	0	TLE	Smarca5
Phyhipl	0	-1.45907075818363	0.099	0.373	0	TLE	Phyhipl
Dleu2	0	-1.31205538738794	0.331	0.605	0	TLE	Dleu2
Secisbp2l	0	-1.2246510803086	0.19	0.463	0	TLE	Secisbp2l
Eif4g3	0	-0.740301322681235	0.241	0.514	0	TLE	Eif4g3
Srpk2	0	-1.09982417516259	0.161	0.434	0	TLE	Srpk2
Epc1	0	-0.862920154214977	0.179	0.452	0	TLE	Epc1
Frmd4a	0	-1.06832779101258	0.309	0.582	0	TLE	Frmd4a
Abhd17b	0	-1.49447481108114	0.139	0.412	0	TLE	Abhd17b
Phgdh	0	-0.908122518293924	0.241	0.513	0	TLE	Phgdh
Srgn	0	2.07506833084878	0.553	0.281	0	TLE	Srgn
Gstm1	0	-2.93380670852689	0.072	0.344	0	TLE	Gstm1
Tmem229a	0	-2.20887914639216	0.057	0.328	0	TLE	Tmem229a
Hmgcs1	0	-1.52429412988781	0.115	0.386	0	TLE	Hmgcs1
Zfp292	0	-1.38440370701886	0.136	0.407	0	TLE	Zfp292
Arih1	0	-0.628293538416159	0.298	0.569	0	TLE	Arih1
U2surp	0	-0.842669256470346	0.2	0.471	0	TLE	U2surp
Oxct1	0	-0.631297559788264	0.294	0.565	0	TLE	Oxct1
Mllt10	0	-0.808771734796608	0.194	0.464	0	TLE	Mllt10
Pard3	0	-1.47634160885332	0.066	0.336	0	TLE	Pard3
Sltm	0	-0.469572446452829	0.244	0.514	0	TLE	Sltm
Atp2c1	0	-0.774235816218082	0.22	0.49	0	TLE	Atp2c1
Ugp2	0	-1.58103944539203	0.136	0.406	0	TLE	Ugp2
Canx	0	-0.361231713564425	0.39	0.66	0	TLE	Canx
Npepps	0	-0.888976391678651	0.194	0.464	0	TLE	Npepps
Plin2	0	3.45503686452656	0.365	0.096	0	TLE	Plin2
Cul1	0	-0.800204721570708	0.22	0.489	0	TLE	Cul1
Arl6ip1	0	-0.570044409181553	0.404	0.673	0	TLE	Arl6ip1
Nufip2	0	-0.699336911558736	0.229	0.498	0	TLE	Nufip2
Stxbp6	0	-1.95655071402836	0.063	0.332	0	TLE	Stxbp6
Tspo	0	2.95446740858315	0.439	0.17	0	TLE	Tspo
Fbxl17	0	-0.837971366755675	0.217	0.486	0	TLE	Fbxl17
Ndfip1	0	-0.268892292581048	0.403	0.672	0	TLE	Ndfip1
Klf9	0	-1.96652033660691	0.063	0.332	0	TLE	Klf9
Herc2	0	-0.919622423329228	0.203	0.472	0	TLE	Herc2
Irf7	0	5.16545960443615	0.285	0.016	0	TLE	Irf7
Tra2b	0	-0.824287327902101	0.295	0.564	0	TLE	Tra2b
Slc25a4	0	-0.818831579900315	0.388	0.656	0	TLE	Slc25a4
Taok1	0	-0.713730911416502	0.225	0.493	0	TLE	Taok1
Lrba	0	-0.982260663557251	0.139	0.407	0	TLE	Lrba
Arap2	0	-1.10469537654736	0.139	0.407	0	TLE	Arap2
Ntm	0	-4.64032964172735	0.02	0.288	0	TLE	Ntm
Morf4l1	0	-0.281594200418096	0.431	0.699	0	TLE	Morf4l1
Ssh2	0	-0.644789101134793	0.327	0.595	0	TLE	Ssh2
Mbnl1	0	-0.642269373344285	0.369	0.636	0	TLE	Mbnl1
Srrm1	0	-0.472510543342016	0.276	0.543	0	TLE	Srrm1
Gspt1	0	-0.912324088034092	0.204	0.471	0	TLE	Gspt1
Hsp90ab1	0	-0.943514217843132	0.592	0.859	0	TLE	Hsp90ab1
Tnks2	0	-0.739307298755755	0.232	0.499	0	TLE	Tnks2
Hdac8	0	-2.26223273535575	0.103	0.37	0	TLE	Hdac8
Med13	0	-0.855556658350142	0.203	0.47	0	TLE	Med13
Lmbrd1	0	-0.723045621602122	0.245	0.511	0	TLE	Lmbrd1
Fxr1	0	-0.742861355638993	0.217	0.483	0	TLE	Fxr1
Rbm26	0	-0.782255415881092	0.197	0.463	0	TLE	Rbm26
Birc6	0	-0.704279063940225	0.244	0.51	0	TLE	Birc6
Slc8a1	0	-1.02495108504197	0.36	0.626	0	TLE	Slc8a1
Dmxl1	0	-1.06497375982903	0.172	0.438	0	TLE	Dmxl1
Phf14	0	-0.81625839615319	0.189	0.454	0	TLE	Phf14
Vgll4	0	-1.03484665108201	0.183	0.448	0	TLE	Vgll4
Saraf	0	-0.374638306842171	0.378	0.643	0	TLE	Saraf
Tmtc2	0	-1.55503312054726	0.068	0.333	0	TLE	Tmtc2
Kidins220	0	-0.870327890190526	0.167	0.432	0	TLE	Kidins220
Wnk1	0	-0.42398903698511	0.435	0.7	0	TLE	Wnk1
Ankib1	0	-1.32200471233507	0.125	0.389	0	TLE	Ankib1
Wasl	0	-1.13150747335994	0.144	0.408	0	TLE	Wasl
Prickle2	0	-1.50849888777576	0.092	0.356	0	TLE	Prickle2
Arrdc3	0	-0.806100751529392	0.16	0.424	0	TLE	Arrdc3
Ubr2	0	-0.941138596666514	0.185	0.449	0	TLE	Ubr2
Wac	0	-0.650948613701662	0.236	0.5	0	TLE	Wac
Arhgap21	0	-1.68634125703025	0.084	0.348	0	TLE	Arhgap21
Eif3j1	0	-0.916743055868184	0.215	0.478	0	TLE	Eif3j1
Tmx4	0	-1.87347288629828	0.169	0.432	0	TLE	Tmx4
Ankrd17	0	-0.610558511756857	0.239	0.502	0	TLE	Ankrd17
Sbf2	0	-0.79617343148693	0.193	0.456	0	TLE	Sbf2
Tmem30a	0	-0.702364111054711	0.232	0.495	0	TLE	Tmem30a
Ntrk2	0	-3.25877252939303	0.037	0.3	0	TLE	Ntrk2
Ptk2	0	-0.881572672697278	0.102	0.365	0	TLE	Ptk2
Ddx17	0	-0.299456959744847	0.236	0.499	0	TLE	Ddx17
Smc3	0	-1.16983291343282	0.131	0.394	0	TLE	Smc3
Reep3	0	-0.677064707859551	0.297	0.559	0	TLE	Reep3
Cttnbp2	0	-1.97805991702738	0.045	0.307	0	TLE	Cttnbp2
Mkln1	0	-0.631358355735203	0.238	0.5	0	TLE	Mkln1
Tmem178b	0	-1.32927672300307	0.092	0.354	0	TLE	Tmem178b
Msmo1	0	-2.10659361124894	0.1	0.362	0	TLE	Msmo1
Bcas3	0	-0.903805647332306	0.179	0.441	0	TLE	Bcas3
Ankhd1	0	-0.818890435044965	0.193	0.455	0	TLE	Ankhd1
Pten	0	-0.85013305648556	0.219	0.481	0	TLE	Pten
Tulp4	0	-0.374107569455969	0.286	0.547	0	TLE	Tulp4
Mapt	0	-1.15524513566798	0.192	0.453	0	TLE	Mapt
Serpina3n	0	6.58279078477868	0.276	0.015	0	TLE	Serpina3n
Scaf11	0	-0.755983405147042	0.245	0.506	0	TLE	Scaf11
Mid1ip1	0	-0.96243871011273	0.216	0.477	0	TLE	Mid1ip1
Zswim6	0	-0.722845475843446	0.325	0.586	0	TLE	Zswim6
Add1	0	-0.663235761391637	0.207	0.467	0	TLE	Add1
Rabep1	0	-0.892480440047271	0.183	0.443	0	TLE	Rabep1
Pabpn1	0	-0.957315761858321	0.199	0.459	0	TLE	Pabpn1
Snx29	0	-0.869481880235769	0.215	0.475	0	TLE	Snx29
Slc6a1	0	-3.79304424664472	0.027	0.287	0	TLE	Slc6a1
Ddx6	0	-0.441068827032063	0.297	0.556	0	TLE	Ddx6
Setd5	0	-0.867681090942149	0.186	0.445	0	TLE	Setd5
Plekhg1	0	-1.19628584322586	0.078	0.337	0	TLE	Plekhg1
P4ha1	0	-0.858666254066428	0.205	0.464	0	TLE	P4ha1
Tanc2	0	-1.04611553179615	0.373	0.632	0	TLE	Tanc2
Nbas	0	-1.34420876519423	0.116	0.375	0	TLE	Nbas
Ralgapa1	0	-0.992975721891245	0.16	0.419	0	TLE	Ralgapa1
B230219D22Rik	0	-0.994335547367602	0.164	0.423	0	TLE	B230219D22Rik
Scg3	0	-3.81267706203481	0.025	0.284	0	TLE	Scg3
Trp53bp2	0	-1.01019969219501	0.116	0.374	0	TLE	Trp53bp2
Bod1l	0	-1.21850412106979	0.162	0.42	0	TLE	Bod1l
Kat6a	0	-0.854521643892945	0.184	0.442	0	TLE	Kat6a
Kcnq3	0	-1.63206835200513	0.078	0.336	0	TLE	Kcnq3
Rfx3	0	-1.69460675948346	0.078	0.336	0	TLE	Rfx3
Rb1cc1	0	-1.09483065920862	0.157	0.414	0	TLE	Rb1cc1
Pou3f3	0	-2.30244306060413	0.04	0.297	0	TLE	Pou3f3
Cul3	0	-0.724433035147146	0.187	0.444	0	TLE	Cul3
Dock10	0	-1.14160228408542	0.398	0.655	0	TLE	Dock10
Map4k5	0	-0.989236147550885	0.13	0.387	0	TLE	Map4k5
Acin1	0	-0.648447821126521	0.223	0.48	0	TLE	Acin1
Ogt	0	-0.92891858271094	0.154	0.411	0	TLE	Ogt
Ptprz1	0	-3.83308279020265	0.027	0.284	0	TLE	Ptprz1
Cyba	0	2.22085267122474	0.586	0.329	0	TLE	Cyba
Tspan5	0	-1.23263416961074	0.107	0.363	0	TLE	Tspan5
Glg1	0	-0.923074829222762	0.169	0.425	0	TLE	Glg1
Rev3l	0	-1.20227974812277	0.122	0.378	0	TLE	Rev3l
Elmo1	0	-1.25237011430341	0.393	0.649	0	TLE	Elmo1
Rb1	0	-0.895724750249813	0.176	0.432	0	TLE	Rb1
Kif5b	0	-0.456896642176874	0.265	0.521	0	TLE	Kif5b
Apba1	0	-1.12555790420051	0.138	0.394	0	TLE	Apba1
Sf3b1	0	-0.2806678233091	0.349	0.604	0	TLE	Sf3b1
Fmnl2	0	-0.409081822199751	0.264	0.519	0	TLE	Fmnl2
Pum1	0	-0.709558271252852	0.216	0.471	0	TLE	Pum1
Atf7ip	0	-0.818030963312124	0.154	0.409	0	TLE	Atf7ip
Numb	0	-1.02728556873932	0.219	0.474	0	TLE	Numb
Trip11	0	-0.979741925330711	0.157	0.412	0	TLE	Trip11
Srsf3	0	-0.216786582225307	0.378	0.633	0	TLE	Srsf3
Syt11	0	-1.12077592738993	0.292	0.546	0	TLE	Syt11
Shisa4	0	-1.00999569393741	0.117	0.371	0	TLE	Shisa4
Dnajc1	0	-1.05677346819254	0.187	0.441	0	TLE	Dnajc1
Usp24	0	-1.04396115629037	0.134	0.388	0	TLE	Usp24
Atxn2	0	-0.819264356434292	0.174	0.428	0	TLE	Atxn2
Grik2	0	-0.695024992707388	0.133	0.387	0	TLE	Grik2
Fut8	0	-1.62863499753651	0.096	0.35	0	TLE	Fut8
Ppp2r2a	0	-0.52468265999988	0.226	0.48	0	TLE	Ppp2r2a
Magt1	0	-1.00327212646377	0.162	0.416	0	TLE	Magt1
Kif1a	0	-0.867179503962219	0.113	0.366	0	TLE	Kif1a
Cd68	0	2.47369736610079	0.507	0.254	0	TLE	Cd68
Etv1	0	-1.45969165799377	0.108	0.361	0	TLE	Etv1
Phf20l1	0	-0.658744307526661	0.211	0.464	0	TLE	Phf20l1
Pmm1	0	-1.92417971294163	0.1	0.353	0	TLE	Pmm1
Ralbp1	0	-1.10213218145535	0.158	0.411	0	TLE	Ralbp1
Smad7	0	-0.923602043286714	0.271	0.524	0	TLE	Smad7
Tecr	0	-0.595532732315477	0.336	0.589	0	TLE	Tecr
Strbp	0	-1.63822977774588	0.099	0.351	0	TLE	Strbp
Hist1h1e	0	-1.8468458514428	0.074	0.326	0	TLE	Hist1h1e
Ywhaz	0	-0.329711607593356	0.394	0.646	0	TLE	Ywhaz
Ppp2ca	0	-0.419015592340289	0.327	0.579	0	TLE	Ppp2ca
Ifi30	0	2.7877722922341	0.415	0.164	0	TLE	Ifi30
Phip	0	-0.653119830240551	0.184	0.435	0	TLE	Phip
Cystm1	0	-0.781415401982625	0.13	0.381	0	TLE	Cystm1
Zfand5	0	-0.557242124511247	0.388	0.639	0	TLE	Zfand5
Dnm3	0	-1.36799366180133	0.126	0.376	0	TLE	Dnm3
Dnajb2	0	-0.96498336671517	0.159	0.409	0	TLE	Dnajb2
Lama2	0	-2.79411846609338	0.033	0.283	0	TLE	Lama2
Tm9sf3	0	-0.405002516815649	0.304	0.553	0	TLE	Tm9sf3
Large1	0	-1.0977704348102	0.191	0.44	0	TLE	Large1
Zcchc24	0	-1.40629367305927	0.079	0.328	0	TLE	Zcchc24
Cask	0	-1.26334822861587	0.13	0.379	0	TLE	Cask
Kansl1l	0	-1.14057527578216	0.166	0.415	0	TLE	Kansl1l
Ccdc47	0	-0.91969947476171	0.16	0.409	0	TLE	Ccdc47
Adk	0	-1.94632600743691	0.095	0.344	0	TLE	Adk
Eif3a	0	-0.478544133202785	0.295	0.543	0	TLE	Eif3a
Zfp644	0	-1.03510804393988	0.15	0.398	0	TLE	Zfp644
Fcrls	0	1.24000407753045	0.6	0.352	0	TLE	Fcrls
Ulk2	0	-0.921043060850643	0.227	0.475	0	TLE	Ulk2
Arid4a	0	-1.16383108335504	0.163	0.411	0	TLE	Arid4a
Crebrf	0	-0.924076392844186	0.162	0.41	0	TLE	Crebrf
Map2	0	-2.24705999863701	0.034	0.281	0	TLE	Map2
Tnik	0	-2.65037623589547	0.048	0.295	0	TLE	Tnik
N4bp2l2	0	-0.985759523651795	0.173	0.42	0	TLE	N4bp2l2
Itgb8	0	-2.06198851551884	0.043	0.29	0	TLE	Itgb8
Pias1	0	-0.767114645164086	0.229	0.476	0	TLE	Pias1
Ctnnd1	0	-1.03505486378531	0.16	0.406	0	TLE	Ctnnd1
Gnai1	0	-2.30214859862473	0.066	0.312	0	TLE	Gnai1
Stard13	0	-1.49739541951741	0.06	0.306	0	TLE	Stard13
Lrch3	0	-0.807424063301262	0.176	0.422	0	TLE	Lrch3
Rap1gds1	0	-0.648769315335371	0.288	0.533	0	TLE	Rap1gds1
Vcp	0	-0.303210432532103	0.314	0.559	0	TLE	Vcp
Bbs9	0	-1.89312682393187	0.088	0.333	0	TLE	Bbs9
Rab5a	0	-0.727694066751381	0.22	0.465	0	TLE	Rab5a
Tcea1	0	-0.859533931664767	0.184	0.429	0	TLE	Tcea1
Hp1bp3	0	-0.674409039135264	0.193	0.438	0	TLE	Hp1bp3
Dync1li2	0	-0.940274283472009	0.118	0.363	0	TLE	Dync1li2
Myo9a	0	-0.728362952402834	0.181	0.426	0	TLE	Myo9a
Slc12a2	0	-0.885605488785235	0.271	0.516	0	TLE	Slc12a2
Exoc3	0	-0.985542178136181	0.153	0.397	0	TLE	Exoc3
Usp54	0	-1.17820647465526	0.087	0.331	0	TLE	Usp54
Unc5c	0	-1.65202704971838	0.085	0.329	0	TLE	Unc5c
Fbxo2	0	-2.47846277453488	0.045	0.289	0	TLE	Fbxo2
Sec63	0	-0.862077704401905	0.19	0.434	0	TLE	Sec63
Mon2	0	-0.793371550190105	0.193	0.437	0	TLE	Mon2
Vapa	0	-0.293084065043904	0.356	0.6	0	TLE	Vapa
Megf10	0	-2.07933012695499	0.043	0.287	0	TLE	Megf10
Sox2	0	-2.31742504548293	0.042	0.286	0	TLE	Sox2
Zfp91	0	-0.585075694882042	0.231	0.475	0	TLE	Zfp91
Slc38a2	0	-0.876933852176082	0.33	0.574	0	TLE	Slc38a2
Csde1	0	-0.331567209069077	0.315	0.558	0	TLE	Csde1
Otud7b	0	-0.900051060890508	0.16	0.403	0	TLE	Otud7b
Mapre2	0	-0.786791312800807	0.21	0.453	0	TLE	Mapre2
Celf2	0	-1.17186166642397	0.278	0.521	0	TLE	Celf2
Ttll7	0	-1.84637935635508	0.125	0.368	0	TLE	Ttll7
Vps13b	0	-0.773627306218881	0.193	0.436	0	TLE	Vps13b
Pja2	0	-0.894560987899399	0.138	0.381	0	TLE	Pja2
Ddx3y	0	-0.658284808223473	0.199	0.442	0	TLE	Ddx3y
R3hdm1	0	-0.810678980125476	0.156	0.398	0	TLE	R3hdm1
Adgrl3	0	-2.85397237721868	0.033	0.275	0	TLE	Adgrl3
Lilrb4a	0	4.04897168006405	0.271	0.029	0	TLE	Lilrb4a
Adgrb3	0	-4.13567909716578	0.016	0.258	0	TLE	Adgrb3
Kcnj10	0	-1.0869403363666	0.112	0.354	0	TLE	Kcnj10
Rsrc1	0	-0.847168079241428	0.195	0.437	0	TLE	Rsrc1
Fubp1	0	-0.79152209249572	0.177	0.419	0	TLE	Fubp1
Ssbp2	0	-1.36693390641852	0.122	0.364	0	TLE	Ssbp2
Atf7	0	-1.21672565012306	0.127	0.369	0	TLE	Atf7
Sfr1	0	-0.53297039478306	0.273	0.515	0	TLE	Sfr1
Fxyd5	0	3.51143624581891	0.274	0.033	0	TLE	Fxyd5
Tjp2	0	-1.30400316175982	0.1	0.341	0	TLE	Tjp2
Ubr3	0	-0.700958264828196	0.174	0.415	0	TLE	Ubr3
Arnt2	0	-1.59329422219127	0.058	0.299	0	TLE	Arnt2
Zfand6	0	-0.572569512047981	0.245	0.486	0	TLE	Zfand6
Ston2	0	-1.196668974975	0.116	0.357	0	TLE	Ston2
Ptprd	0	-1.4005122112351	0.281	0.521	0	TLE	Ptprd
Pak1	0	-0.871063428459351	0.185	0.425	0	TLE	Pak1
Fez1	0	-0.919165117464522	0.239	0.479	0	TLE	Fez1
Ptprk	0	-1.48219856616472	0.079	0.319	0	TLE	Ptprk
Cep85l	0	-1.87135023069554	0.082	0.322	0	TLE	Cep85l
Akap6	0	-1.32033592301005	0.061	0.301	0	TLE	Akap6
Zmynd11	0	-0.711652043316562	0.184	0.424	0	TLE	Zmynd11
Nrxn2	0	-2.12972185871362	0.049	0.289	0	TLE	Nrxn2
Snx6	0	-0.614587991491162	0.233	0.473	0	TLE	Snx6
S100a16	0	-0.605598031123218	0.165	0.404	0	TLE	S100a16
Setbp1	0	-2.80224526609911	0.024	0.263	0	TLE	Setbp1
Kat2b	0	-1.1658635209141	0.132	0.371	0	TLE	Kat2b
Appl2	0	-1.31112725419586	0.102	0.34	0	TLE	Appl2
Bclaf1	0	-0.668256493670548	0.208	0.446	0	TLE	Bclaf1
Hnrnph3	0	-0.82671517096847	0.147	0.385	0	TLE	Hnrnph3
Zfp148	0	-0.874842423732602	0.166	0.404	0	TLE	Zfp148
Eif5b	0	-0.536220794555081	0.242	0.48	0	TLE	Eif5b
Cep170	0	-0.596227151912009	0.201	0.439	0	TLE	Cep170
Dhx36	0	-1.13161657884249	0.122	0.36	0	TLE	Dhx36
Kpna4	0	-0.538696058946655	0.272	0.51	0	TLE	Kpna4
Pdlim5	0	-1.28332103194632	0.133	0.371	0	TLE	Pdlim5
Chchd3	0	-0.851813346577716	0.187	0.425	0	TLE	Chchd3
Selenos	0	-0.561518550909101	0.281	0.519	0	TLE	Selenos
Usp32	0	-0.843778867725404	0.139	0.377	0	TLE	Usp32
Tubb2b	0	-2.71036255430022	0.053	0.291	0	TLE	Tubb2b
Spop	0	-0.345633810112483	0.286	0.523	0	TLE	Spop
Retreg1	0	-0.616049880141159	0.304	0.541	0	TLE	Retreg1
Hsd17b12	0	-0.668606819466383	0.225	0.462	0	TLE	Hsd17b12
Phf20	0	-0.947939929721744	0.155	0.392	0	TLE	Phf20
Pkn2	0	-0.941860365906965	0.143	0.38	0	TLE	Pkn2
Cdh2	0	-2.25160321514541	0.039	0.276	0	TLE	Cdh2
Smc1a	0	-0.981357367795947	0.159	0.396	0	TLE	Smc1a
Smap1	0	-0.717760085592971	0.192	0.429	0	TLE	Smap1
Pak7	0	-1.98852272132899	0.077	0.314	0	TLE	Pak7
Tbl1xr1	0	-0.624714432651862	0.194	0.431	0	TLE	Tbl1xr1
Glrb	0	-1.97501398112255	0.048	0.285	0	TLE	Glrb
Srgap3	0	-1.94188878300561	0.054	0.291	0	TLE	Srgap3
Scaper	0	-1.17694514401583	0.131	0.368	0	TLE	Scaper
Rapgef6	0	-1.01495919494547	0.185	0.422	0	TLE	Rapgef6
Enox1	0	-1.54698894216931	0.061	0.298	0	TLE	Enox1
Alcam	0	-1.90666622711973	0.069	0.306	0	TLE	Alcam
Bmpr2	0	-0.839840267759825	0.202	0.438	0	TLE	Bmpr2
Pard3b	0	-2.28859877596723	0.06	0.296	0	TLE	Pard3b
Macrod2	0	-2.18049986683923	0.048	0.284	0	TLE	Macrod2
Eif3c	0	-0.477485617122122	0.278	0.514	0	TLE	Eif3c
Zfp280d	0	-1.13531472812972	0.116	0.352	0	TLE	Zfp280d
Atad2b	0	-0.797886464608388	0.176	0.412	0	TLE	Atad2b
Sema6a	0	-1.38943304095116	0.076	0.312	0	TLE	Sema6a
Ifi204	0	4.13519489139293	0.258	0.023	0	TLE	Ifi204
Fscn1	0	-0.534753316208448	0.229	0.464	0	TLE	Fscn1
Slc20a2	0	-1.17257096990853	0.094	0.329	0	TLE	Slc20a2
Rbm5	0	-0.444744189538852	0.222	0.457	0	TLE	Rbm5
Rab6a	0	-0.694811062212505	0.178	0.413	0	TLE	Rab6a
Zeb1	0	-1.67026595622424	0.133	0.368	0	TLE	Zeb1
Bzw1	0	-0.416081063859078	0.287	0.521	0	TLE	Bzw1
Sf3b2	0	-0.525747062563634	0.287	0.521	0	TLE	Sf3b2
Agap1	0	-0.757753339333099	0.158	0.392	0	TLE	Agap1
Efcab14	0	-0.83620655710663	0.17	0.404	0	TLE	Efcab14
Cspg5	0	-3.41691354034215	0.029	0.263	0	TLE	Cspg5
Rab21	0	-0.512290119362056	0.234	0.468	0	TLE	Rab21
Cdkal1	0	-1.03355468575447	0.145	0.379	0	TLE	Cdkal1
Tm9sf2	0	-0.500030889992115	0.226	0.46	0	TLE	Tm9sf2
Rabgap1	0	-0.910540252123049	0.135	0.369	0	TLE	Rabgap1
Elf2	0	-0.605386669008222	0.237	0.471	0	TLE	Elf2
Tasor	0	-0.805224510715291	0.118	0.352	0	TLE	Tasor
Abcc5	0	-0.771269928937289	0.137	0.371	0	TLE	Abcc5
Brd4	0	-0.446044984676964	0.256	0.49	0	TLE	Brd4
Rif1	0	-1.31163338773331	0.099	0.332	0	TLE	Rif1
Nrip1	0	-1.13393921921373	0.208	0.441	0	TLE	Nrip1
Zfp532	0	-0.945878457321496	0.096	0.329	0	TLE	Zfp532
Kifap3	0	-1.41669620370969	0.083	0.316	0	TLE	Kifap3
Slc24a3	0	-1.44946877708866	0.114	0.347	0	TLE	Slc24a3
Ube2k	0	-0.40797060886723	0.27	0.503	0	TLE	Ube2k
Slc4a4	0	-5.6192415041821	0.008	0.241	0	TLE	Slc4a4
Rps6ka5	0	-0.878571668614499	0.14	0.373	0	TLE	Rps6ka5
Ccnd3	0	-1.39769698414235	0.178	0.411	0	TLE	Ccnd3
Phkb	0	-1.24710118455947	0.107	0.339	0	TLE	Phkb
Kirrel3	0	-1.25895010677702	0.105	0.337	0	TLE	Kirrel3
Hspd1	0	-0.703716525193703	0.218	0.45	0	TLE	Hspd1
Creb1	0	-1.03950326145344	0.147	0.379	0	TLE	Creb1
Trim44	0	-0.867051834954748	0.141	0.373	0	TLE	Trim44
Stxbp3	0	-0.540366709453387	0.224	0.456	0	TLE	Stxbp3
Hecw2	0	-1.92833451500294	0.069	0.301	0	TLE	Hecw2
Pkp4	0	-0.410886257766068	0.198	0.43	0	TLE	Pkp4
Washc2	0	-0.83666409430417	0.186	0.418	0	TLE	Washc2
Elavl3	0	-1.20262961618029	0.115	0.347	0	TLE	Elavl3
Psme4	0	-0.71116277626204	0.197	0.429	0	TLE	Psme4
Cbx5	0	-1.11500941358664	0.082	0.314	0	TLE	Cbx5
Peli1	0	-0.564879406557002	0.218	0.449	0	TLE	Peli1
Pum2	0	-0.479077621811749	0.226	0.457	0	TLE	Pum2
Golgb1	0	-0.933981120068004	0.168	0.399	0	TLE	Golgb1
Slfn2	0	3.19251858407293	0.308	0.077	0	TLE	Slfn2
9930021J03Rik	0	-1.10040181990153	0.134	0.365	0	TLE	9930021J03Rik
Dstn	0	-0.547849677049119	0.321	0.551	0	TLE	Dstn
Pid1	0	-1.48342680121471	0.148	0.378	0	TLE	Pid1
Prpf40a	0	-0.509720849703547	0.231	0.461	0	TLE	Prpf40a
Bach2	0	-0.704447038061979	0.207	0.437	0	TLE	Bach2
Nrd1	0	-0.419531828561604	0.219	0.449	0	TLE	Nrd1
Trappc10	0	-0.619065475124184	0.162	0.392	0	TLE	Trappc10
Myo18a	0	-0.466681358473173	0.171	0.401	0	TLE	Myo18a
Mark3	0	-0.71995813527265	0.162	0.392	0	TLE	Mark3
Ppp1r21	0	-0.621393430878551	0.146	0.376	0	TLE	Ppp1r21
Trpm7	0	-0.602879459063789	0.176	0.405	0	TLE	Trpm7
Chpt1	0	-1.38690621094601	0.109	0.338	0	TLE	Chpt1
Klf12	0	-1.53402836998603	0.112	0.341	0	TLE	Klf12
Cdh19	0	-2.24057055671186	0.032	0.261	0	TLE	Cdh19
Pde4b	0	-1.23819713785774	0.511	0.74	0	TLE	Pde4b
Cisd1	0	-0.770515530648904	0.191	0.42	0	TLE	Cisd1
Tnpo1	0	-0.87138090671822	0.191	0.42	0	TLE	Tnpo1
Ddhd1	0	-1.44205178927329	0.125	0.354	0	TLE	Ddhd1
Rcan2	0	-2.06279481433599	0.06	0.289	0	TLE	Rcan2
Otud7a	0	-2.06617690776947	0.045	0.273	0	TLE	Otud7a
Chordc1	0	-1.327147505045	0.094	0.322	0	TLE	Chordc1
Samd4	0	-0.807496820659639	0.095	0.323	0	TLE	Samd4
Jak1	0	-1.0651114511121	0.275	0.503	0	TLE	Jak1
Tut4	0	-0.781297741394129	0.187	0.415	0	TLE	Tut4
Hsph1	0	-1.66633183963082	0.059	0.287	0	TLE	Hsph1
Ppfibp2	0	-0.855603640001134	0.116	0.344	0	TLE	Ppfibp2
Ctsd	0	2.87363607572857	0.995	0.767	0	TLE	Ctsd
Eml6	0	-1.44382539541062	0.081	0.309	0	TLE	Eml6
Tbl1x	0	-0.614204753493047	0.195	0.423	0	TLE	Tbl1x
Prdx6	0	-1.5245339220423	0.233	0.46	0	TLE	Prdx6
Enho	0	-3.55432656165879	0.029	0.256	0	TLE	Enho
Ptpn11	0	-0.721352112611283	0.141	0.368	0	TLE	Ptpn11
Ap2b1	0	-0.680821678958863	0.218	0.445	0	TLE	Ap2b1
Pde4d	0	-1.61617987150609	0.101	0.328	0	TLE	Pde4d
Zfp24	0	-1.45696329074458	0.087	0.314	0	TLE	Zfp24
Trip12	0	-0.336361647998828	0.243	0.47	0	TLE	Trip12
Ube2g1	0	-0.717584879740909	0.183	0.41	0	TLE	Ube2g1
H2-Q7	0	3.37159436830645	0.3	0.073	0	TLE	H2-Q7
Mpeg1	0	2.05298980587178	0.492	0.265	0	TLE	Mpeg1
Pcsk1n	0	-0.809944941997619	0.138	0.365	0	TLE	Pcsk1n
Igsf11	0	-1.72610636273154	0.051	0.277	0	TLE	Igsf11
Aif1	0	1.86307905422903	0.529	0.303	0	TLE	Aif1
Rab6b	0	-1.08454046266697	0.089	0.315	0	TLE	Rab6b
Nbeal1	0	-1.05298255931242	0.118	0.344	0	TLE	Nbeal1
Gapvd1	0	-0.663856536387443	0.201	0.427	0	TLE	Gapvd1
Ephb1	0	-1.13590611778064	0.081	0.307	0	TLE	Ephb1
Omg	0	-1.50685226996774	0.071	0.297	0	TLE	Omg
Vti1a	0	-0.854738968758278	0.189	0.415	0	TLE	Vti1a
Paqr8	0	-3.01677114725311	0.026	0.251	0	TLE	Paqr8
Gpbp1	0	-0.561724539708663	0.208	0.433	0	TLE	Gpbp1
Top2b	0	-0.776131779256726	0.147	0.372	0	TLE	Top2b
Dyrk1a	0	-0.76015074438229	0.206	0.431	0	TLE	Dyrk1a
Ago3	0	-0.5942396793101	0.185	0.41	0	TLE	Ago3
Tacc1	0	-0.710378499108699	0.281	0.506	0	TLE	Tacc1
Rtn4	0	-0.720098272590653	0.514	0.739	0	TLE	Rtn4
Acyp2	0	-1.39053430585247	0.078	0.303	0	TLE	Acyp2
Skp1a	0	-0.623106754520407	0.195	0.42	0	TLE	Skp1a
Cfl2	0	-0.533130821741065	0.188	0.413	0	TLE	Cfl2
Gphn	0	-0.716025743272321	0.74	0.965	0	TLE	Gphn
Tmc7	0	-1.66662775355689	0.054	0.278	0	TLE	Tmc7
Vezf1	0	-1.02999770446382	0.115	0.339	0	TLE	Vezf1
Prkacb	0	-0.845444781456515	0.165	0.389	0	TLE	Prkacb
Clock	0	-0.716200394459617	0.142	0.366	0	TLE	Clock
Inpp5f	0	-1.3357693038622	0.1	0.324	0	TLE	Inpp5f
Lgals3	0	4.72044564278832	0.25	0.026	0	TLE	Lgals3
Xiap	0	-0.84389838251444	0.16	0.384	0	TLE	Xiap
Tab2	0	-0.440864329979343	0.248	0.472	0	TLE	Tab2
Cxcl16	0	2.89841035657601	0.347	0.123	0	TLE	Cxcl16
Ext1	0	-0.666922142326989	0.188	0.412	0	TLE	Ext1
Hnrnpm	0	-0.25972788532712	0.264	0.488	0	TLE	Hnrnpm
Tsc22d3	0	-0.654119392366407	0.246	0.47	0	TLE	Tsc22d3
Fry	0	-1.36618545775725	0.118	0.341	0	TLE	Fry
Rybp	0	-1.17576076429088	0.118	0.341	0	TLE	Rybp
Cadm4	0	-0.599497587505445	0.118	0.341	0	TLE	Cadm4
Cd83	0	0.645595017885479	0.659	0.436	0	TLE	Cd83
Etnk1	0	-0.200998636763109	0.211	0.434	0	TLE	Etnk1
Ctcf	0	-0.959355521401115	0.157	0.38	0	TLE	Ctcf
Cdk12	0	-0.963449819698493	0.168	0.391	0	TLE	Cdk12
Srek1	0	-0.615044802728509	0.165	0.388	0	TLE	Srek1
Ppp2r5a	0	-0.523123317104688	0.186	0.409	0	TLE	Ppp2r5a
Rnf216	0	-0.797266078313983	0.193	0.416	0	TLE	Rnf216
Pbrm1	0	-0.665205721113448	0.191	0.414	0	TLE	Pbrm1
Zmym4	0	-1.00804196572914	0.118	0.34	0	TLE	Zmym4
Fam193a	0	-0.931566952944803	0.162	0.384	0	TLE	Fam193a
Cct6a	0	-0.518755405453594	0.218	0.44	0	TLE	Cct6a
Nipa1	0	-1.19594280088544	0.088	0.31	0	TLE	Nipa1
9330159F19Rik	0	-2.69016149779045	0.027	0.249	0	TLE	9330159F19Rik
Ank3	0	-1.13395315464912	0.154	0.376	0	TLE	Ank3
Wscd1	0	-0.608472647708512	0.152	0.374	0	TLE	Wscd1
Gkap1	0	-0.908824015976742	0.132	0.354	0	TLE	Gkap1
Klf13	0	-0.546726073086977	0.289	0.51	0	TLE	Klf13
Rgs1	0	2.54095287306819	0.374	0.153	0	TLE	Rgs1
Cep350	0	-0.995387833058485	0.147	0.368	0	TLE	Cep350
Bicd1	0	-1.9492110866028	0.036	0.257	0	TLE	Bicd1
Mindy2	0	-1.01465992774562	0.163	0.384	0	TLE	Mindy2
Rbm6	0	-0.668446037797288	0.17	0.391	0	TLE	Rbm6
Ap3b1	0	-0.524531713949828	0.227	0.448	0	TLE	Ap3b1
Dnajb4	0	-1.122233552873	0.124	0.345	0	TLE	Dnajb4
Dixdc1	0	-1.75395973097115	0.063	0.284	0	TLE	Dixdc1
Kdm2a	0	-0.531457334755984	0.203	0.424	0	TLE	Kdm2a
Sbno1	0	-0.611737233318498	0.183	0.403	0	TLE	Sbno1
Tmeff1	0	-1.01932392537842	0.095	0.315	0	TLE	Tmeff1
Arid1a	0	-0.482548219281418	0.23	0.45	0	TLE	Arid1a
Sik2	0	-1.11550942202741	0.158	0.378	0	TLE	Sik2
Hdlbp	0	-0.489963472234515	0.253	0.473	0	TLE	Hdlbp
D7Ertd443e	0	-1.25823729491591	0.083	0.303	0	TLE	D7Ertd443e
Peak1	0	-0.641947604437953	0.187	0.407	0	TLE	Peak1
Clcn4	0	-0.668537940940287	0.174	0.393	0	TLE	Clcn4
Herc1	0	-0.674843925642629	0.172	0.391	0	TLE	Herc1
Ano4	0	-1.4772008130238	0.105	0.324	0	TLE	Ano4
Prox1	0	-1.01315252878649	0.1	0.319	0	TLE	Prox1
Map1a	0	-1.11462813249715	0.098	0.317	0	TLE	Map1a
Ythdf3	0	-0.640228722345035	0.208	0.427	0	TLE	Ythdf3
Sbds	0	-0.494558054890815	0.231	0.45	0	TLE	Sbds
Ranbp2	0	-0.587555396121321	0.204	0.423	0	TLE	Ranbp2
Pnpla8	0	-0.683775542803462	0.156	0.375	0	TLE	Pnpla8
Cpeb3	0	-1.11966946973947	0.089	0.308	0	TLE	Cpeb3
Tmem47	0	-3.32104821837533	0.02	0.239	0	TLE	Tmem47
Cnn3	0	-1.11476986164214	0.068	0.287	0	TLE	Cnn3
Ahcyl2	0	-0.85917306995752	0.14	0.359	0	TLE	Ahcyl2
Agpat3	0	-0.75940947828074	0.196	0.415	0	TLE	Agpat3
Kif3a	0	-1.28738641106788	0.073	0.292	0	TLE	Kif3a
Fhit	0	-1.86242503015747	0.064	0.283	0	TLE	Fhit
Lifr	0	-1.49327855864779	0.071	0.29	0	TLE	Lifr
Gprasp1	0	-1.37192580213938	0.068	0.287	0	TLE	Gprasp1
Setd7	0	-1.01775163225458	0.12	0.338	0	TLE	Setd7
Fchsd2	0	-1.03829280957735	0.205	0.423	0	TLE	Fchsd2
Nr3c2	0	-1.90153726706663	0.054	0.271	0	TLE	Nr3c2
Ypel2	0	-1.14992218547881	0.119	0.336	0	TLE	Ypel2
Bmpr1a	0	-0.852021904773376	0.125	0.342	0	TLE	Bmpr1a
Hip1	0	-1.07963030701933	0.095	0.312	0	TLE	Hip1
Appbp2	0	-0.72887462880666	0.154	0.371	0	TLE	Appbp2
Cldnd1	0	-0.667647425595542	0.215	0.432	0	TLE	Cldnd1
Gbf1	0	-0.843801167745208	0.15	0.367	0	TLE	Gbf1
Tmem106b	0	-1.02814059174196	0.138	0.355	0	TLE	Tmem106b
Ankrd28	0	-0.460462432744332	0.136	0.353	0	TLE	Ankrd28
Ralgps1	0	-0.407339902773703	0.12	0.336	0	TLE	Ralgps1
Zmynd8	0	-0.578680404715309	0.185	0.401	0	TLE	Zmynd8
Naaladl2	0	-1.51473923207503	0.055	0.271	0	TLE	Naaladl2
Tprkb	0	-2.15507914283684	0.059	0.275	0	TLE	Tprkb
Usp15	0	-0.611119324226966	0.186	0.402	0	TLE	Usp15
Jarid2	0	-0.414918121757297	0.182	0.398	0	TLE	Jarid2
Cd2ap	0	-0.703974401396555	0.178	0.394	0	TLE	Cd2ap
Dclk1	0	-3.9181773914286	0.019	0.235	0	TLE	Dclk1
Gjc3	0	-1.51619224412566	0.088	0.304	0	TLE	Gjc3
Dusp16	0	-0.709393758766083	0.216	0.432	0	TLE	Dusp16
Gclm	0	-1.0803257550682	0.107	0.322	0	TLE	Gclm
Mfge8	0	-3.35798433106304	0.066	0.281	0	TLE	Mfge8
Insr	0	-1.01760405074754	0.106	0.321	0	TLE	Insr
Sesn3	0	-2.10479893380281	0.043	0.258	0	TLE	Sesn3
Arhgap32	0	-1.56560692281428	0.051	0.266	0	TLE	Arhgap32
Ifi207	0	2.96325719644198	0.24	0.025	0	TLE	Ifi207
4932438A13Rik	0	-0.787271066475988	0.153	0.368	0	TLE	4932438A13Rik
Gatad2b	0	-0.548885118308681	0.211	0.426	0	TLE	Gatad2b
Dscaml1	0	-1.11220605986424	0.1	0.315	0	TLE	Dscaml1
Laptm5	0	1.01642811239763	0.588	0.373	0	TLE	Laptm5
Ehbp1	0	-1.37129517861723	0.071	0.286	0	TLE	Ehbp1
Akt3	0	-1.21658125371294	0.113	0.327	0	TLE	Akt3
Ahi1	0	-1.8329315530677	0.046	0.26	0	TLE	Ahi1
Amd1	0	-1.17856245904516	0.109	0.323	0	TLE	Amd1
Smurf2	0	-0.587757064719276	0.186	0.4	0	TLE	Smurf2
Gpr37l1	0	-4.10113670524512	0.021	0.235	0	TLE	Gpr37l1
Ecpas	0	-0.662926262263995	0.159	0.373	0	TLE	Ecpas
Pik3c2a	0	-0.720798305250869	0.148	0.362	0	TLE	Pik3c2a
Zbtb38	0	-1.34568072025552	0.079	0.293	0	TLE	Zbtb38
Qk	0	-1.02523855070822	0.665	0.879	0	TLE	Qk
Rtf1	0	-0.738561108054742	0.18	0.393	0	TLE	Rtf1
Nap1l5	0	-1.82126951743134	0.045	0.258	0	TLE	Nap1l5
Ppm1b	0	-0.819530433752116	0.13	0.343	0	TLE	Ppm1b
Arfgef1	0	-0.770924727763149	0.145	0.358	0	TLE	Arfgef1
Vim	0	3.02609222811338	0.309	0.096	0	TLE	Vim
Celf1	0	-0.441335628133256	0.211	0.424	0	TLE	Celf1
Zdhhc17	0	-1.10120124921693	0.094	0.307	0	TLE	Zdhhc17
Pnn	0	-0.659050820631574	0.156	0.369	0	TLE	Pnn
Prkce	0	-1.63055548083163	0.094	0.307	0	TLE	Prkce
Lpar1	0	-1.74398437197978	0.075	0.288	0	TLE	Lpar1
Aco2	0	-0.718809348844303	0.2	0.413	0	TLE	Aco2
Rc3h1	0	-0.565828154335263	0.189	0.401	0	TLE	Rc3h1
Elovl6	0	-1.3668222522438	0.059	0.271	0	TLE	Elovl6
St6galnac3	0	-1.0705871987637	0.118	0.33	0	TLE	St6galnac3
Ctnna1	0	-0.502558240923105	0.173	0.385	0	TLE	Ctnna1
Pou2f1	0	-0.813230571509899	0.147	0.359	0	TLE	Pou2f1
Schip1	0	-0.933508713383842	0.099	0.311	0	TLE	Schip1
Il18	0	-0.943151497267431	0.164	0.376	0	TLE	Il18
Cdc42se2	0	-0.491907140168547	0.208	0.42	0	TLE	Cdc42se2
Amer2	0	-2.30998135266243	0.025	0.237	0	TLE	Amer2
Kif13b	0	-0.661278811591988	0.217	0.429	0	TLE	Kif13b
Lnpep	0	-0.552162514039171	0.215	0.427	0	TLE	Lnpep
Dmd	0	-2.49948261796349	0.035	0.247	0	TLE	Dmd
Atrn	0	-0.789960968871021	0.116	0.327	0	TLE	Atrn
Zhx3	0	-2.02395101221309	0.053	0.264	0	TLE	Zhx3
Dock3	0	-1.42161608049377	0.049	0.26	0	TLE	Dock3
Soga3	0	-1.20065305105659	0.05	0.261	0	TLE	Soga3
Smg6	0	-0.653053687520879	0.18	0.391	0	TLE	Smg6
Rtn1	0	-2.01692645375118	0.06	0.271	0	TLE	Rtn1
Sh3d19	0	-0.928414280700368	0.088	0.299	0	TLE	Sh3d19
Ptbp2	0	-0.537767767526297	0.171	0.382	0	TLE	Ptbp2
Tbc1d16	0	-1.1149685960263	0.158	0.369	0	TLE	Tbc1d16
Cox16	0	-0.742720307610043	0.217	0.428	0	TLE	Cox16
Exoc5	0	-0.569617954158793	0.161	0.372	0	TLE	Exoc5
Wdr33	0	-0.542709828771048	0.196	0.407	0	TLE	Wdr33
Lonp2	0	-0.971138452805365	0.125	0.335	0	TLE	Lonp2
Cdk13	0	-0.613696635329919	0.185	0.395	0	TLE	Cdk13
Lcor	0	-0.653367323991437	0.191	0.401	0	TLE	Lcor
Sorcs1	0	-1.55158906289793	0.065	0.275	0	TLE	Sorcs1
Pcdh10	0	-2.63454759962955	0.028	0.238	0	TLE	Pcdh10
Kdm5a	0	-0.83128208306448	0.158	0.368	0	TLE	Kdm5a
Ptch1	0	-2.23328595527628	0.041	0.251	0	TLE	Ptch1
Scaf8	0	-0.861549312677855	0.152	0.362	0	TLE	Scaf8
Ppp6r3	0	-0.556565976307325	0.171	0.381	0	TLE	Ppp6r3
Amph	0	-1.81085805995346	0.046	0.255	0	TLE	Amph
Dock9	0	-0.471604035770867	0.108	0.317	0	TLE	Dock9
Kdm6a	0	-0.806602915944399	0.131	0.34	0	TLE	Kdm6a
Zbtb7a	0	-0.744216100548055	0.221	0.43	0	TLE	Zbtb7a
Cpsf6	0	-0.78162281620089	0.162	0.371	0	TLE	Cpsf6
Ndfip2	0	-0.47710108619133	0.215	0.424	0	TLE	Ndfip2
E130308A19Rik	0	-1.32557455646308	0.077	0.286	0	TLE	E130308A19Rik
Ckb	0	-0.671912958563968	0.669	0.878	0	TLE	Ckb
Rufy3	0	-0.650567712337281	0.175	0.383	0	TLE	Rufy3
4931406P16Rik	0	-0.708524548790829	0.175	0.383	0	TLE	4931406P16Rik
Edil3	0	-1.76050985652422	0.181	0.389	0	TLE	Edil3
Frmd5	0	-1.3825073539721	0.153	0.361	0	TLE	Frmd5
Rnf20	0	-1.169981061482	0.092	0.3	0	TLE	Rnf20
Immt	0	-0.604294577419283	0.171	0.379	0	TLE	Immt
Zfp536	0	-1.04917813357668	0.143	0.351	0	TLE	Zfp536
Gpr37	0	-0.997594475190228	0.138	0.346	0	TLE	Gpr37
Akap11	0	-1.21185638011086	0.082	0.29	0	TLE	Akap11
Arl3	0	-0.893158917684747	0.139	0.347	0	TLE	Arl3
Med13l	0	-0.723200608662305	0.188	0.395	0	TLE	Med13l
Jam3	0	-0.662730988287264	0.127	0.334	0	TLE	Jam3
Smc6	0	-0.97619243549722	0.135	0.342	0	TLE	Smc6
Gcnt2	0	3.36205632729085	0.268	0.061	0	TLE	Gcnt2
Syngr1	0	2.57798213130636	0.519	0.312	0	TLE	Syngr1
Crim1	0	-1.59032783739055	0.056	0.263	0	TLE	Crim1
Dcc	0	-1.51320325196393	0.073	0.28	0	TLE	Dcc
Kmt5b	0	-0.982018267075836	0.119	0.326	0	TLE	Kmt5b
Srsf10	0	-0.57126786380198	0.169	0.376	0	TLE	Srsf10
Ccp110	0	-1.03558572640808	0.098	0.305	0	TLE	Ccp110
Mboat2	0	-2.06663450385617	0.034	0.241	0	TLE	Mboat2
Trps1	0	-1.23681508025691	0.143	0.35	0	TLE	Trps1
Elp4	0	-1.45800814595823	0.082	0.289	0	TLE	Elp4
Scamp5	0	-0.568798868074949	0.14	0.347	0	TLE	Scamp5
Shtn1	0	-1.5685629781038	0.082	0.289	0	TLE	Shtn1
Cebpb	0	1.64593514225955	0.505	0.299	0	TLE	Cebpb
Pld1	0	-1.01740827623854	0.124	0.33	0	TLE	Pld1
Hnrnpr	0	-0.405951253157153	0.172	0.378	0	TLE	Hnrnpr
Far1	0	-0.675360534928915	0.131	0.337	0	TLE	Far1
Pcdh17	0	-1.64698099754942	0.043	0.249	0	TLE	Pcdh17
Cdip1	0	-0.781781738170605	0.127	0.333	0	TLE	Cdip1
Faf1	0	-0.760912557936577	0.154	0.36	0	TLE	Faf1
Prdm2	0	-0.793438462637022	0.147	0.353	0	TLE	Prdm2
Fkbp4	0	-0.728980427397292	0.157	0.363	0	TLE	Fkbp4
Zc3h15	0	-0.612108307880191	0.188	0.393	0	TLE	Zc3h15
Ttc14	0	-0.8629581164933	0.131	0.336	0	TLE	Ttc14
Snx30	0	-0.631385789559391	0.185	0.39	0	TLE	Snx30
Srebf2	0	-0.736420263794915	0.115	0.32	0	TLE	Srebf2
Pde4dip	0	-0.567604021042095	0.156	0.361	0	TLE	Pde4dip
Pakap	0	-1.84203326575986	0.055	0.259	0	TLE	Pakap
BC005561	0	-1.42238290480791	0.105	0.309	0	TLE	BC005561
Rcn2	0	-1.42728047006782	0.135	0.339	0	TLE	Rcn2
Smyd3	0	-0.849437131365848	0.17	0.374	0	TLE	Smyd3
Cavin3	0	-0.992850674132184	0.088	0.292	0	TLE	Cavin3
Zranb1	0	-0.68953953662095	0.153	0.357	0	TLE	Zranb1
Cd164	0	-0.904081067314402	0.216	0.42	0	TLE	Cd164
Btbd7	0	-0.678315535069946	0.156	0.36	0	TLE	Btbd7
Cpox	0	-1.23681557051275	0.091	0.295	0	TLE	Cpox
mt-Nd6	0	-0.901703593121964	0.089	0.293	0	TLE	mt-Nd6
Dis3l2	0	-0.829899061460496	0.14	0.344	0	TLE	Dis3l2
Gpr155	0	-1.23387771401505	0.104	0.307	0	TLE	Gpr155
Spg20	0	-0.895929095475458	0.113	0.316	0	TLE	Spg20
Aak1	0	-0.914030682639265	0.121	0.324	0	TLE	Aak1
H2-T23	0	2.68468211744721	0.342	0.139	0	TLE	H2-T23
Mecp2	0	-0.93450062257349	0.13	0.333	0	TLE	Mecp2
Mettl7a1	0	-1.31369206940389	0.091	0.294	0	TLE	Mettl7a1
Gpr84	0	2.30035622092864	0.373	0.17	0	TLE	Gpr84
mt-Co2	0	-0.527849351750585	0.786	0.989	0	TLE	mt-Co2
Akirin2	0	-0.635775879482405	0.194	0.396	0	TLE	Akirin2
Sgip1	0	-2.77564200744674	0.024	0.226	0	TLE	Sgip1
March8	0	-0.796289662441089	0.118	0.32	0	TLE	March8
Brd9	0	-0.987417222353535	0.106	0.308	0	TLE	Brd9
Zc3h13	0	-0.997138721465605	0.131	0.333	0	TLE	Zc3h13
Fam13b	0	-0.895312752126596	0.139	0.341	0	TLE	Fam13b
Plxna4	0	-1.65746501163829	0.101	0.303	0	TLE	Plxna4
Tspyl4	0	-1.79801076645288	0.039	0.241	0	TLE	Tspyl4
Scd1	0	-1.74745387124638	0.037	0.239	0	TLE	Scd1
Ptpn4	0	-1.6561565918709	0.065	0.266	0	TLE	Ptpn4
Nos1ap	0	-1.90641745518085	0.055	0.256	0	TLE	Nos1ap
Plcb1	0	-3.04139213415338	0.027	0.228	0	TLE	Plcb1
Mfn1	0	-1.49118651671548	0.064	0.265	0	TLE	Mfn1
Fam133b	0	-1.1107005599928	0.124	0.325	0	TLE	Fam133b
Ctnna3	0	-1.39801537096087	0.078	0.279	0	TLE	Ctnna3
Gramd3	0	-1.73262061296617	0.05	0.251	0	TLE	Gramd3
Smad4	0	-0.949027521974172	0.128	0.329	0	TLE	Smad4
Acbd5	0	-0.805786698255061	0.157	0.358	0	TLE	Acbd5
Agpat5	0	-1.60924055937195	0.1	0.301	0	TLE	Agpat5
Rhobtb3	0	-1.82249727739755	0.036	0.237	0	TLE	Rhobtb3
Cacybp	0	-0.681553135577154	0.173	0.373	0	TLE	Cacybp
Enah	0	-2.36077909444287	0.029	0.229	0	TLE	Enah
Ctsh	0	1.85726661696846	0.507	0.307	0	TLE	Ctsh
Srgap1	0	-1.3259688387365	0.055	0.255	0	TLE	Srgap1
Rcbtb1	0	-0.88677342583871	0.104	0.304	0	TLE	Rcbtb1
Dlgap1	0	-2.59180919870015	0.045	0.245	0	TLE	Dlgap1
Gabrb1	0	-4.92718125184519	0.009	0.209	0	TLE	Gabrb1
Ppp4r2	0	-0.746202228363706	0.169	0.369	0	TLE	Ppp4r2
Pafah1b2	0	-0.638984333630725	0.15	0.35	0	TLE	Pafah1b2
Arhgap39	0	-0.728663698751808	0.163	0.363	0	TLE	Arhgap39
Ep300	0	-0.886760696142504	0.15	0.35	0	TLE	Ep300
Senp7	0	-0.992557653318506	0.099	0.299	0	TLE	Senp7
Brwd1	0	-0.666423728976137	0.141	0.34	0	TLE	Brwd1
Bcl2a1d	0	3.33117534686364	0.254	0.055	0	TLE	Bcl2a1d
Sesn1	0	-0.971324011184018	0.11	0.309	0	TLE	Sesn1
Kif1bp	0	-0.713447379903044	0.121	0.32	0	TLE	Kif1bp
Acox1	0	-0.678696806964562	0.133	0.332	0	TLE	Acox1
Naa15	0	-0.755621311051765	0.166	0.365	0	TLE	Naa15
Isg15	0	3.52032834484136	0.241	0.042	0	TLE	Isg15
Itfg1	0	-0.601789184044272	0.157	0.356	0	TLE	Itfg1
Gja1	0	-4.59445343414948	0.01	0.209	0	TLE	Gja1
Gcc2	0	-1.16395002748877	0.092	0.291	0	TLE	Gcc2
Plekhh1	0	-1.21140511808255	0.087	0.286	0	TLE	Plekhh1
Impact	0	-0.666038377949945	0.15	0.349	0	TLE	Impact
Cyp51	0	-1.51327557553878	0.072	0.27	0	TLE	Cyp51
Emp3	0	3.29666324212968	0.242	0.044	0	TLE	Emp3
Acaca	0	-0.680200821533634	0.127	0.325	0	TLE	Acaca
Zmym2	0	-0.812007308817216	0.124	0.322	0	TLE	Zmym2
Ttll5	0	-0.934562024298636	0.086	0.284	0	TLE	Ttll5
Fars2	0	-0.914255352986268	0.156	0.354	0	TLE	Fars2
Fer	0	-1.14017912501895	0.092	0.29	0	TLE	Fer
Suco	0	-0.970872190944419	0.12	0.317	0	TLE	Suco
Krit1	0	-0.832455104745001	0.11	0.307	0	TLE	Krit1
Itpr2	0	-1.03144807335872	0.202	0.399	0	TLE	Itpr2
Atp1b2	0	-2.86114068157835	0.035	0.232	0	TLE	Atp1b2
Wdfy2	0	-0.744725335922538	0.137	0.334	0	TLE	Wdfy2
Baz1b	0	-0.58526065861393	0.153	0.35	0	TLE	Baz1b
Hdgfl3	0	-1.89564287852405	0.04	0.237	0	TLE	Hdgfl3
Ppp4r3b	0	-0.751161427037205	0.146	0.342	0	TLE	Ppp4r3b
Kdm5b	0	-1.4220147906148	0.077	0.273	0	TLE	Kdm5b
Desi2	0	-1.15986573053409	0.111	0.307	0	TLE	Desi2
Pclo	0	-2.13326030302063	0.027	0.223	0	TLE	Pclo
Ylpm1	0	-0.924761400114253	0.108	0.304	0	TLE	Ylpm1
C130071C03Rik	0	-2.80523842823042	0.024	0.22	0	TLE	C130071C03Rik
Ncald	0	-1.49542952784897	0.048	0.244	0	TLE	Ncald
Gm16168	0	-1.41788001660412	0.052	0.248	0	TLE	Gm16168
Tspan15	0	-0.685621028986611	0.098	0.294	0	TLE	Tspan15
Pdcd4	0	-0.881961832461495	0.141	0.336	0	TLE	Pdcd4
Rsbn1	0	-1.17353717693727	0.108	0.303	0	TLE	Rsbn1
C030029H02Rik	0	-1.91162147529087	0.05	0.245	0	TLE	C030029H02Rik
Sc5d	0	-1.45756752269352	0.063	0.258	0	TLE	Sc5d
Elovl7	0	-1.18355619664472	0.075	0.27	0	TLE	Elovl7
Taf1	0	-0.948429647327449	0.118	0.313	0	TLE	Taf1
Ehmt1	0	-1.04664245734794	0.098	0.293	0	TLE	Ehmt1
Idi1	0	-2.09208900468579	0.041	0.236	0	TLE	Idi1
Zfp462	0	-2.2075338172723	0.025	0.219	0	TLE	Zfp462
Tfdp2	0	-0.994094906972755	0.071	0.265	0	TLE	Tfdp2
Appl1	0	-1.05026015025191	0.108	0.302	0	TLE	Appl1
Arhgap12	0	-0.973199213344129	0.115	0.309	0	TLE	Arhgap12
Nacc2	0	-1.14991237337311	0.098	0.292	0	TLE	Nacc2
Stk39	0	-0.580264826729343	0.091	0.285	0	TLE	Stk39
Mtmr10	0	-0.920286064960847	0.1	0.294	0	TLE	Mtmr10
Gigyf2	0	-0.725284532312537	0.134	0.327	0	TLE	Gigyf2
Upf2	0	-0.844744079715368	0.111	0.304	0	TLE	Upf2
Prrc2b	0	-0.796525366409603	0.123	0.316	0	TLE	Prrc2b
Gria2	0	-3.35797092712818	0.019	0.212	0	TLE	Gria2
Elovl5	0	-0.985495198676315	0.123	0.316	0	TLE	Elovl5
Ccl5	0	3.02642748762426	0.217	0.024	0	TLE	Ccl5
Sorbs1	0	-2.5949382753311	0.022	0.215	0	TLE	Sorbs1
St3gal4	0	-1.26833138331814	0.098	0.291	0	TLE	St3gal4
mt-Cytb	0	-0.283985809421594	0.793	0.986	0	TLE	mt-Cytb
Xpr1	0	-0.983530754842289	0.133	0.325	0	TLE	Xpr1
Bcan	0	-2.8115486214528	0.034	0.226	0	TLE	Bcan
Mtss2	0	-3.14654880258891	0.018	0.21	0	TLE	Mtss2
Cul5	0	-1.02063072763013	0.111	0.303	0	TLE	Cul5
Ube2d1	0	-0.976443753024148	0.135	0.327	0	TLE	Ube2d1
Brd1	0	-0.559559354043343	0.132	0.324	0	TLE	Brd1
Psmb8	0	2.17710161661044	0.382	0.19	0	TLE	Psmb8
Klk6	0	6.04940130555909	0.206	0.014	0	TLE	Klk6
Myo1d	0	-0.818569888476959	0.098	0.29	0	TLE	Myo1d
Mphosph8	0	-1.03739693763105	0.101	0.293	0	TLE	Mphosph8
Tubb2a	0	-1.14120531370227	0.149	0.34	0	TLE	Tubb2a
Efhd1	0	-1.06201945278988	0.084	0.275	0	TLE	Efhd1
Rfc1	0	-1.05539957436784	0.112	0.303	0	TLE	Rfc1
Tcaf1	0	-1.68105854981472	0.047	0.238	0	TLE	Tcaf1
Spock3	0	-2.45072458199382	0.043	0.234	0	TLE	Spock3
2310022B05Rik	0	-1.55985092808019	0.065	0.256	0	TLE	2310022B05Rik
Rfx7	0	-0.909052957321409	0.108	0.299	0	TLE	Rfx7
Khdrbs3	0	-2.52521066522475	0.019	0.21	0	TLE	Khdrbs3
Slc49a4	0	-1.11098215998965	0.127	0.318	0	TLE	Slc49a4
Ptpn18	0	2.02251136453922	0.422	0.231	0	TLE	Ptpn18
Nckap5	0	-2.22610532153781	0.038	0.228	0	TLE	Nckap5
Cacnb2	0	-1.99394288961822	0.056	0.246	0	TLE	Cacnb2
Cstf3	0	-1.10471425803975	0.12	0.31	0	TLE	Cstf3
Adam22	0	-1.67506242378853	0.04	0.23	0	TLE	Adam22
Pcdh7	0	-2.1572626508681	0.035	0.225	0	TLE	Pcdh7
Rhou	0	-1.08261636715155	0.073	0.263	0	TLE	Rhou
Ntsr2	0	-4.8886049706587	0.007	0.197	0	TLE	Ntsr2
Zfyve9	0	-1.34958436563579	0.055	0.244	0	TLE	Zfyve9
Opcml	0	-1.14591734374487	0.077	0.266	0	TLE	Opcml
Swt1	0	-1.17859396387732	0.096	0.285	0	TLE	Swt1
AW554918	0	-1.22244413277514	0.093	0.281	0	TLE	AW554918
Cdk5rap2	0	-0.929008576939219	0.077	0.265	0	TLE	Cdk5rap2
Arhgef28	0	-1.34702224262997	0.05	0.238	0	TLE	Arhgef28
Mga	0	-0.97355183214183	0.108	0.295	0	TLE	Mga
Ncoa6	0	-0.857532720859385	0.113	0.3	0	TLE	Ncoa6
Zzz3	0	-0.734914995765726	0.109	0.296	0	TLE	Zzz3
Arhgap35	0	-0.903341786954536	0.074	0.261	0	TLE	Arhgap35
Olfml1	0	-1.61842379133941	0.043	0.23	0	TLE	Olfml1
Pfn2	0	-1.20258483066022	0.058	0.244	0	TLE	Pfn2
Trim59	0	-1.55922107451547	0.081	0.267	0	TLE	Trim59
Ppm1l	0	-1.83386025361057	0.048	0.234	0	TLE	Ppm1l
Hhip	0	-1.86725686125992	0.042	0.228	0	TLE	Hhip
Pds5b	0	-0.800803092739954	0.096	0.281	0	TLE	Pds5b
1110051M20Rik	0	-1.18239818848419	0.078	0.263	0	TLE	1110051M20Rik
Dab1	0	-3.61280187253744	0.011	0.196	0	TLE	Dab1
Pcca	0	-0.925765022223151	0.11	0.295	0	TLE	Pcca
Bicral	0	-0.993617703124139	0.117	0.302	0	TLE	Bicral
Nnat	0	-1.9805167338323	0.058	0.242	0	TLE	Nnat
Hspa4l	0	-1.66234219559273	0.053	0.237	0	TLE	Hspa4l
S1pr1	0	-3.11639472815199	0.07	0.254	0	TLE	S1pr1
Emsy	0	-1.15299352378251	0.08	0.264	0	TLE	Emsy
Prex2	0	-4.23714640660781	0.01	0.193	0	TLE	Prex2
Dstyk	0	-1.16305752393767	0.079	0.262	0	TLE	Dstyk
Cobll1	0	-1.1886747750127	0.053	0.236	0	TLE	Cobll1
Mical3	0	-0.924745853085681	0.059	0.242	0	TLE	Mical3
Apoc2	0	6.2794263029024	0.186	0.003	0	TLE	Apoc2
Pls1	0	-1.18026828002721	0.068	0.251	0	TLE	Pls1
Cipc	0	-1.07964248793636	0.069	0.252	0	TLE	Cipc
Phka1	0	-2.60577584447232	0.042	0.225	0	TLE	Phka1
Kcnq1ot1	0	-1.4545398713945	0.086	0.268	0	TLE	Kcnq1ot1
Prkcq	0	-1.44459299315797	0.046	0.228	0	TLE	Prkcq
Axl	0	2.70687403416456	0.242	0.06	0	TLE	Axl
Mras	0	-2.66776291703588	0.035	0.217	0	TLE	Mras
Slc22a23	0	-0.754182067126466	0.069	0.251	0	TLE	Slc22a23
Ubqln2	0	-0.96818384319997	0.082	0.264	0	TLE	Ubqln2
Shisa5	0	2.45943227303936	0.321	0.14	0	TLE	Shisa5
Ucp2	0	1.60851266553528	0.526	0.346	0	TLE	Ucp2
Ctsb	0	2.58586984884925	0.9	0.72	0	TLE	Ctsb
Ms4a7	0	3.30068500344275	0.201	0.021	0	TLE	Ms4a7
Chm	0	-0.97375752152744	0.095	0.275	0	TLE	Chm
Pcsk6	0	-1.90778268703185	0.032	0.212	0	TLE	Pcsk6
Ikzf2	0	-1.72291309683789	0.048	0.227	0	TLE	Ikzf2
Casc4	0	-2.04100979521963	0.032	0.211	0	TLE	Casc4
Gm37494	0	-1.33420266185642	0.069	0.248	0	TLE	Gm37494
Abhd3	0	-2.70148136782816	0.028	0.207	0	TLE	Abhd3
Pstpip2	0	-1.3577353638017	0.059	0.238	0	TLE	Pstpip2
Gm3764	0	-4.53190779345858	0.008	0.186	0	TLE	Gm3764
Tmsb10	0	2.33013684789043	0.364	0.186	0	TLE	Tmsb10
Arl5c	0	3.21209312457613	0.253	0.075	0	TLE	Arl5c
Fads1	0	-1.43837506537482	0.07	0.248	0	TLE	Fads1
Rab11fip2	0	-1.51851898089871	0.065	0.243	0	TLE	Rab11fip2
Slc39a12	0	-4.02500924149964	0.011	0.188	0	TLE	Slc39a12
A230001M10Rik	0	-2.39144231621838	0.028	0.205	0	TLE	A230001M10Rik
Tle1	0	-1.28783844294047	0.07	0.247	0	TLE	Tle1
Hacd3	0	-1.23676571340867	0.083	0.26	0	TLE	Hacd3
Unc5b	0	-1.13673219557107	0.064	0.241	0	TLE	Unc5b
Cuedc1	0	-1.17611849911789	0.043	0.22	0	TLE	Cuedc1
Fdft1	0	-1.61989360707073	0.046	0.223	0	TLE	Fdft1
Ptprt	0	-3.42993183621816	0.014	0.19	0	TLE	Ptprt
Sdc3	0	2.32863019560114	0.253	0.077	0	TLE	Sdc3
Snrpn	0	-0.919242605679562	0.067	0.243	0	TLE	Snrpn
Micu3	0	-1.32221712443982	0.061	0.237	0	TLE	Micu3
Ick	0	-1.00892457791996	0.069	0.245	0	TLE	Ick
Hist1h4d	0	-1.65993548906272	0.059	0.235	0	TLE	Hist1h4d
Farp1	0	-2.89587125391983	0.048	0.224	0	TLE	Farp1
Ryk	0	-1.34827811893027	0.058	0.233	0	TLE	Ryk
4933431E20Rik	0	-2.06193136274633	0.029	0.204	0	TLE	4933431E20Rik
Ccser1	0	-2.41144598323175	0.029	0.204	0	TLE	Ccser1
Ppp2r2b	0	-3.29301158854336	0.015	0.19	0	TLE	Ppp2r2b
Rorb	0	-5.29047752247749	0.006	0.181	0	TLE	Rorb
Rgma	0	-1.50843321050511	0.043	0.217	0	TLE	Rgma
Trpm3	0	-2.22466794381524	0.061	0.235	0	TLE	Trpm3
Ccl2	0	2.02333458841953	0.247	0.074	0	TLE	Ccl2
Camkmt	0	-1.33585484349491	0.069	0.242	0	TLE	Camkmt
Sfxn5	0	-2.9714485779991	0.031	0.203	0	TLE	Sfxn5
Usp31	0	-1.54573317883156	0.062	0.234	0	TLE	Usp31
Wasf3	0	-3.0099460656554	0.013	0.185	0	TLE	Wasf3
Fam107a	0	-3.2359983868902	0.013	0.185	0	TLE	Fam107a
Slc25a27	0	-1.73332693186381	0.032	0.204	0	TLE	Slc25a27
Aldh6a1	0	-1.53799776319667	0.052	0.223	0	TLE	Aldh6a1
Fads2	0	-3.25942618462779	0.014	0.185	0	TLE	Fads2
Shroom2	0	-1.28070294283459	0.04	0.211	0	TLE	Shroom2
Zfpm2	0	-2.4379854250583	0.021	0.191	0	TLE	Zfpm2
Capg	0	3.47933256985772	0.216	0.046	0	TLE	Capg
Ro60	0	-1.4789827761868	0.058	0.227	0	TLE	Ro60
Lrrc4b	0	-1.053933422604	0.056	0.225	0	TLE	Lrrc4b
Fmn2	0	-3.17067905746896	0.013	0.182	0	TLE	Fmn2
Ate1	0	-1.00698167266104	0.073	0.242	0	TLE	Ate1
Cldn10	0	-6.57999526518235	0.003	0.172	0	TLE	Cldn10
Cables1	0	-1.73596434088851	0.071	0.24	0	TLE	Cables1
Rprd1a	0	-1.04294111125093	0.066	0.235	0	TLE	Rprd1a
Zfp664	0	-1.16897846414521	0.052	0.22	0	TLE	Zfp664
Sox6	0	-2.2899478971117	0.022	0.19	0	TLE	Sox6
Ms4a6c	0	2.57903256237735	0.229	0.061	0	TLE	Ms4a6c
Pygb	0	-1.88332201371036	0.07	0.238	0	TLE	Pygb
Id4	0	-3.24631962235123	0.016	0.184	0	TLE	Id4
Vcl	0	-1.91809210704602	0.046	0.214	0	TLE	Vcl
Abat	0	-2.48778243271738	0.018	0.185	0	TLE	Abat
Afdn	0	-0.977198701078628	0.052	0.219	0	TLE	Afdn
Cd48	0	2.62007504822675	0.248	0.081	0	TLE	Cd48
Scg5	0	-1.38955981670701	0.047	0.214	0	TLE	Scg5
Dgkb	0	-2.16037620183372	0.044	0.211	0	TLE	Dgkb
Aqp4	0	-3.643616500938	0.016	0.183	0	TLE	Aqp4
Lmnb1	0	3.03662975648061	0.235	0.068	0	TLE	Lmnb1
Gria4	0	-1.79036606691593	0.041	0.207	0	TLE	Gria4
Acsl6	0	-4.22936742105639	0.007	0.173	0	TLE	Acsl6
Cep97	0	-1.22425725169307	0.05	0.216	0	TLE	Cep97
Fut9	0	-4.35019536425178	0.005	0.17	0	TLE	Fut9
Itsn1	0	-2.0001746620573	0.053	0.218	0	TLE	Itsn1
Pcdh11x	0	-2.09769859373037	0.029	0.194	0	TLE	Pcdh11x
Pik3ip1	0	-1.33768127235633	0.047	0.212	0	TLE	Pik3ip1
mt-Co1	0	-0.171309150650536	0.821	0.985	0	TLE	mt-Co1
Slc6a11	0	-6.69123085805422	0.002	0.166	0	TLE	Slc6a11
Csmd1	0	-2.33440498232344	0.03	0.194	0	TLE	Csmd1
Ctla2b	0	3.27166296106819	0.203	0.039	0	TLE	Ctla2b
Cplane1	0	-1.38025559573893	0.057	0.221	0	TLE	Cplane1
Pycard	0	2.01211997767413	0.399	0.236	0	TLE	Pycard
Crlf2	0	2.55235648765673	0.251	0.088	0	TLE	Crlf2
Fktn	0	-1.32707523946708	0.047	0.21	0	TLE	Fktn
Fgf1	0	-1.61468423093082	0.048	0.211	0	TLE	Fgf1
Ifit3	0	4.21765587917779	0.179	0.016	0	TLE	Ifit3
Slco1c1	0	-1.90240542160087	0.039	0.2	0	TLE	Slco1c1
Acsbg1	0	-4.25678360863901	0.006	0.167	0	TLE	Acsbg1
Cald1	0	-1.07206994572401	0.043	0.204	0	TLE	Cald1
Nrcam	0	-3.49232424384111	0.016	0.177	0	TLE	Nrcam
Mlc1	0	-3.4169127907459	0.012	0.173	0	TLE	Mlc1
Rnf144a	0	-1.9955733052739	0.023	0.183	0	TLE	Rnf144a
Rgs20	0	-4.19797851650009	0.01	0.169	0	TLE	Rgs20
Oasl2	0	4.48186969110987	0.17	0.011	0	TLE	Oasl2
Pde1c	0	-1.48000009449563	0.038	0.197	0	TLE	Pde1c
Timp3	0	-1.98089395566018	0.027	0.186	0	TLE	Timp3
Sox9	0	-2.2227511290564	0.024	0.183	0	TLE	Sox9
Gpr65	0	2.99507781687596	0.188	0.03	0	TLE	Gpr65
Cybb	0	2.66411402423343	0.18	0.022	0	TLE	Cybb
H2-Q6	0	2.92402847305523	0.24	0.082	0	TLE	H2-Q6
Ctla2a	0	2.78882308432659	0.196	0.039	0	TLE	Ctla2a
Cntn1	0	-1.83780759207126	0.031	0.188	0	TLE	Cntn1
Zbp1	0	4.71896542113992	0.165	0.009	0	TLE	Zbp1
Prrg1	0	-2.06818023583769	0.031	0.187	0	TLE	Prrg1
Mpdz	0	-1.76933626729708	0.025	0.179	0	TLE	Mpdz
Mmd2	0	-2.67458869671577	0.035	0.189	0	TLE	Mmd2
Rftn2	0	-2.59523954420601	0.022	0.175	0	TLE	Rftn2
Lix1	0	-3.68449372364319	0.01	0.163	0	TLE	Lix1
Mapk10	0	-2.62686776151793	0.017	0.169	0	TLE	Mapk10
Myh14	0	-1.55680882788456	0.033	0.185	0	TLE	Myh14
Purg	0	-1.77229845014365	0.036	0.187	0	TLE	Purg
Rtp4	0	3.31692671168431	0.192	0.041	0	TLE	Rtp4
Jph1	0	-1.68361825295165	0.032	0.182	0	TLE	Jph1
Fign	0	-1.68114331181339	0.029	0.179	0	TLE	Fign
Acss2	0	-1.74535161654522	0.032	0.182	0	TLE	Acss2
Sox5	0	-3.14325942313794	0.011	0.161	0	TLE	Sox5
Igf1	0	4.03275091896244	0.164	0.014	0	TLE	Igf1
Utp14b	0	-2.5282441869006	0.02	0.169	0	TLE	Utp14b
Garem1	0	-2.91706553401943	0.015	0.164	0	TLE	Garem1
Gpc6	0	-3.22188535961055	0.011	0.16	0	TLE	Gpc6
Dlc1	0	-2.14202897103312	0.029	0.177	0	TLE	Dlc1
Ednrb	0	-3.69924628486554	0.01	0.158	0	TLE	Ednrb
Hopx	0	-3.00065912089169	0.024	0.171	0	TLE	Hopx
Phf11b	0	4.00517421752947	0.169	0.022	0	TLE	Phf11b
Bank1	0	-3.80510383651858	0.011	0.158	0	TLE	Bank1
Eps8	0	-2.72439801064435	0.032	0.179	0	TLE	Eps8
Kcnd2	0	-2.93574498784102	0.018	0.164	0	TLE	Kcnd2
Ptprg	0	-1.94697592178073	0.025	0.171	0	TLE	Ptprg
Peg3	0	-1.99976438545371	0.015	0.16	0	TLE	Peg3
Scrg1	0	-2.87979598000274	0.015	0.16	0	TLE	Scrg1
Slc7a10	0	-3.78268548180255	0.009	0.154	0	TLE	Slc7a10
Hlf	0	-3.94393917184979	0.005	0.15	0	TLE	Hlf
Fgf14	0	-3.4111089559752	0.009	0.154	0	TLE	Fgf14
Folh1	0	-1.98468499601791	0.02	0.164	0	TLE	Folh1
Nhsl1	0	-4.10869989504237	0.007	0.151	0	TLE	Nhsl1
Lgr4	0	-2.53247620598996	0.018	0.161	0	TLE	Lgr4
Nebl	0	-3.04357144878259	0.013	0.156	0	TLE	Nebl
F3	0	-3.35772922682548	0.025	0.167	0	TLE	F3
Bcl2a1a	0	3.15131062808886	0.189	0.047	0	TLE	Bcl2a1a
Milr1	0	3.01399246888987	0.181	0.039	0	TLE	Milr1
Osm	0	2.78788141422189	0.203	0.062	0	TLE	Osm
Fjx1	0	-5.02623140677677	0.007	0.148	0	TLE	Fjx1
Fgfr3	0	-4.71986533372617	0.004	0.145	0	TLE	Fgfr3
Trim9	0	-4.81594120337757	0.004	0.145	0	TLE	Trim9
Thsd7a	0	-2.62814005228907	0.017	0.157	0	TLE	Thsd7a
Slfn5	0	2.9315279691165	0.166	0.026	0	TLE	Slfn5
Fcgr4	0	4.28949765462821	0.152	0.012	0	TLE	Fcgr4
Meis2	0	-2.75899219167463	0.014	0.153	0	TLE	Meis2
Timp4	0	-4.30148602814212	0.005	0.144	0	TLE	Timp4
Wdr17	0	-6.23748084719801	0.003	0.142	0	TLE	Wdr17
Csgalnact1	0	-3.96887751365053	0.006	0.145	0	TLE	Csgalnact1
Robo1	0	-2.80828868103605	0.014	0.153	0	TLE	Robo1
mt-Co3	0	-0.433038449349956	0.856	0.994	0	TLE	mt-Co3
Sp100	0	2.88452438191155	0.171	0.034	0	TLE	Sp100
Ctsl	0	2.05774399090225	0.765	0.628	0	TLE	Ctsl
Sybu	0	-2.64094654639229	0.015	0.152	0	TLE	Sybu
Tril	0	-4.52807213791269	0.005	0.142	0	TLE	Tril
Slc25a18	0	-4.46078025107849	0.007	0.143	0	TLE	Slc25a18
Prkd1	0	-3.63556481808437	0.006	0.14	0	TLE	Prkd1
Nwd1	0	-3.18444168912792	0.009	0.143	0	TLE	Nwd1
Kcnn2	0	-4.8922791448462	0.003	0.136	0	TLE	Kcnn2
Kank1	0	-2.79985141794834	0.011	0.144	0	TLE	Kank1
Cxcl2	0	1.35060934716089	0.175	0.043	0	TLE	Cxcl2
Gjb6	0	-5.31082601945704	0.002	0.134	0	TLE	Gjb6
Nkain4	0	-5.16852238247879	0.004	0.135	0	TLE	Nkain4
Lpl	0	4.04541578111939	0.149	0.018	0	TLE	Lpl
Glipr1	0	3.18649988643822	0.166	0.035	0	TLE	Glipr1
Lhx2	0	-4.91793286206601	0.004	0.134	0	TLE	Lhx2
AW047730	0	-4.46838550096817	0.004	0.134	0	TLE	AW047730
Tenm3	0	-3.46125544641215	0.009	0.139	0	TLE	Tenm3
Baalc	0	-4.2100560079109	0.005	0.134	0	TLE	Baalc
Arhgef26	0	-3.8615221703138	0.005	0.133	0	TLE	Arhgef26
Hcar2	0	4.81095447720702	0.138	0.01	0	TLE	Hcar2
Rab7b	0	3.39868805565543	0.147	0.02	0	TLE	Rab7b
Slamf9	0	2.96425828435213	0.165	0.038	0	TLE	Slamf9
Hcst	0	3.05880888730798	0.162	0.036	0	TLE	Hcst
Gm6145	0	-5.57843421912134	0.002	0.125	0	TLE	Gm6145
Adcy2	0	-4.90423460456195	0.002	0.124	0	TLE	Adcy2
Hexa	0	1.95920036125033	0.533	0.413	0	TLE	Hexa
Ttr	0	-0.112294900836983	0.63	0.51	0	TLE	Ttr
Apoc1	0	3.36844616001019	0.138	0.019	0	TLE	Apoc1
Oas1a	0	4.46962996083851	0.125	0.006	0	TLE	Oas1a
Anxa2	0	2.72143373666426	0.151	0.032	0	TLE	Anxa2
Slc2a6	0	6.18488177421316	0.12	0.004	0	TLE	Slc2a6
Fgl2	0	2.87090622979041	0.14	0.025	0	TLE	Fgl2
Cd5l	0	9.13387127070401	0.114	0.001	0	TLE	Cd5l
mt-Atp6	0	-0.531354110229793	0.886	0.996	0	TLE	mt-Atp6
Arpc1b	0	1.69135639575252	0.568	0.458	0	TLE	Arpc1b
Ifi211	0	4.02391637903997	0.117	0.009	0	TLE	Ifi211
Ly9	0	4.14815447631865	0.119	0.011	0	TLE	Ly9
Usp18	0	4.12458679540187	0.117	0.012	0	TLE	Usp18
Uba52	0	2.2405782526677	0.529	0.425	0	TLE	Uba52
Cxcr4	0	4.25514053532194	0.113	0.009	0	TLE	Cxcr4
Apoe	0	2.85078277438797	1	0.896	0	TLE	Apoe
Cmss1	0	-1.50561825612072	0.892	0.995	0	TLE	Cmss1
Cox6a2	0	5.99568697531156	0.106	0.004	0	TLE	Cox6a2
Cyp4f18	0	4.74108943057234	0.102	0.003	0	TLE	Cyp4f18
Thbs1	0	4.48873732992813	0.107	0.01	0	TLE	Thbs1
Ftl1	0	1.54102354628804	0.912	0.818	0	TLE	Ftl1
Fau	0	1.530959833159	0.906	0.814	0	TLE	Fau
Ifi209	0	3.95371139277757	0.101	0.01	0	TLE	Ifi209
Tmsb4x	0	1.51561032367159	0.996	0.906	0	TLE	Tmsb4x
Sh3bgrl3	0	1.81982274657278	0.633	0.551	0	TLE	Sh3bgrl3
Rpl39	0	1.77900664478249	0.797	0.717	0	TLE	Rpl39
Rps29	0	1.39485613390468	0.952	0.876	0	TLE	Rps29
Rpl24	0	1.02250670655234	0.683	0.752	0	TLE	Rpl24
Rpl17	0	1.03214167265023	0.677	0.743	0	TLE	Rpl17
Rpl18	0	1.06391778050203	0.674	0.739	0	TLE	Rpl18
Rplp2	0	1.01917781422478	0.664	0.728	0	TLE	Rplp2
Rps2	0	1.14437786185252	0.653	0.717	0	TLE	Rps2
H3f3b	0	0.701132172254153	0.898	0.835	0	TLE	H3f3b
Rps28	0	1.77211315029336	0.762	0.699	0	TLE	Rps28
Rps7	0	1.10858162781974	0.668	0.73	0	TLE	Rps7
Psap	0	1.1410985984234	0.724	0.785	0	TLE	Psap
Ctsa	0	1.86212596112221	0.557	0.497	0	TLE	Ctsa
Rps18	0	1.1419224302316	0.663	0.723	0	TLE	Rps18
Gm10076	0	1.79112519477978	0.533	0.474	0	TLE	Gm10076
Rps14	0	0.845471701067987	0.73	0.789	0	TLE	Rps14
Lgmn	0	1.03678669689587	0.686	0.629	0	TLE	Lgmn
Atp6v0c	0	1.15162351563357	0.695	0.752	0	TLE	Atp6v0c
Rps27	0	1.50285523992606	0.828	0.772	0	TLE	Rps27
Rpl37a	0	1.59999627315088	0.824	0.77	0	TLE	Rpl37a
Rpl26	0	1.01866452450169	0.71	0.763	0	TLE	Rpl26
Rpl6	0	1.13431196362627	0.686	0.739	0	TLE	Rpl6
Rpl15	0	1.14284249784443	0.672	0.725	0	TLE	Rpl15
Rps5	0	1.18065563047455	0.666	0.717	0	TLE	Rps5
Timp2	0	1.9827168263003	0.604	0.556	0	TLE	Timp2
Rps4x	0	1.04317692409955	0.684	0.727	0	TLE	Rps4x
Rpl37	0	1.56076284556361	0.809	0.767	0	TLE	Rpl37
Rpl9	0	1.01008973754233	0.73	0.77	0	TLE	Rpl9
Itm2b	0	1.26137085606444	0.885	0.851	0	TLE	Itm2b
Rpl19	0	1.45078099001199	0.817	0.783	0	TLE	Rpl19
Rps24	0	1.28071427857781	0.84	0.806	0	TLE	Rps24
Cd63	0	1.51870335821621	0.699	0.666	0	TLE	Cd63
Rpl21	0	1.10714993764502	0.751	0.783	0	TLE	Rpl21
Rpl28	0	1.17498693046882	0.73	0.762	0	TLE	Rpl28
Rpl10a	0	1.71469899520537	0.672	0.64	0	TLE	Rpl10a
Malat1	0	-2.03446919872082	0.966	0.998	0	TLE	Malat1
Rpl32	0	1.58833291668083	0.764	0.734	0	TLE	Rpl32
Rps3a1	0	0.969894368384086	0.728	0.757	0	TLE	Rps3a1
Rpl11	0	1.14876111893108	0.74	0.769	0	TLE	Rpl11
Rps23	0	1.0207917016856	0.754	0.78	0	TLE	Rps23
Rpl30	0	1.09834956573233	0.733	0.759	0	TLE	Rpl30
Fth1	0	0.770113041508165	0.997	0.973	0	TLE	Fth1
Rpl23	0	1.43493016204546	0.816	0.792	0	TLE	Rpl23
Rps10	0	1.05847940880811	0.752	0.775	0	TLE	Rps10
Rps13	0	1.27560564472097	0.712	0.733	0	TLE	Rps13
Cd9	0	1.37490968926696	0.73	0.711	0	TLE	Cd9
Rpl18a	0	1.23630299225722	0.794	0.775	0	TLE	Rpl18a
Eef1a1	0	1.01524511467426	0.864	0.845	0	TLE	Eef1a1
Rpl35a	0	1.37017636618561	0.77	0.751	0	TLE	Rpl35a
Rpl41	0	1.48905819894921	0.822	0.803	0	TLE	Rpl41
Rpsa	0	1.16723417197113	0.727	0.744	0	TLE	Rpsa
Rps12	0	1.23728101585141	0.766	0.749	0	TLE	Rps12
Rps8	0	0.963010965286594	0.787	0.801	0	TLE	Rps8
Rpl36	0	1.4247768076957	0.713	0.727	0	TLE	Rpl36
Rps15a	0	1.38535594231233	0.709	0.722	0	TLE	Rps15a
Rpl38	0	1.43296832549879	0.779	0.766	0	TLE	Rpl38
Tpt1	0	0.832676150371014	0.879	0.866	0	TLE	Tpt1
Rps26	0	1.55616063525972	0.686	0.675	0	TLE	Rps26
Rps21	0	1.27492706684252	0.802	0.793	0	TLE	Rps21
Rps20	0	1.4566175133584	0.733	0.724	0	TLE	Rps20
Rpl13	0	0.907657435339082	0.828	0.837	0	TLE	Rpl13
Rps19	0	1.48228850725207	0.715	0.707	0	TLE	Rps19
Rps16	0	1.23138758725861	0.736	0.744	0	TLE	Rps16
Rpl35	0	1.64692927735106	0.613	0.62	0	TLE	Rpl35
Rpl34	0	1.36417809015978	0.715	0.722	0	TLE	Rpl34
Rps11	0	1.40123762696933	0.735	0.728	0	TLE	Rps11
Rplp0	0	1.36663021441745	0.71	0.704	0	TLE	Rplp0
Rps27a	0	1.13151488139913	0.796	0.79	0	TLE	Rps27a
Rplp1	0	0.886931417551706	0.839	0.834	0	TLE	Rplp1
Rpl27a	0	1.26349225243292	0.776	0.779	0	TLE	Rpl27a
Npc2	0	1.80026924588435	0.676	0.674	0	TLE	Npc2
Gm42418	0	-0.815022027890897	1	1	0	TLE	Gm42418
Pcmtd2	4.4750765324961e-308	-1.15718399442511	0.051	0.21	1.08399778846653e-303	TLE	Pcmtd2
Nbr1	4.87946668916953e-308	-0.617575818834872	0.145	0.342	1.18195321611754e-303	TLE	Nbr1
Ubr1	5.10088581476818e-308	-0.899305239029793	0.097	0.277	1.2355875709113e-303	TLE	Ubr1
Zkscan3	5.39885997902306e-308	-1.01559814682712	0.085	0.258	1.30776585271876e-303	TLE	Zkscan3
Paip2	7.83913499461651e-308	-0.227864629384663	0.351	0.586	1.89887366974596e-303	TLE	Paip2
Smim10l1	1.00400751698986e-307	-0.824828081917875	0.118	0.304	2.43200740840455e-303	TLE	Smim10l1
Ivd	1.14038333553333e-307	-1.32422289442596	0.06	0.223	2.76235055366238e-303	TLE	Ivd
Abi2	1.67501202948848e-307	-1.24419443312312	0.064	0.23	4.05738163902995e-303	TLE	Abi2
Il2rg	1.93041581668461e-307	3.0465578322463	0.125	0.022	4.67604623275514e-303	TLE	Il2rg
Clstn1	2.02405626049298e-307	-0.497814841710401	0.133	0.329	4.90287147979215e-303	TLE	Clstn1
Cbx1	2.12237385963037e-307	-0.772356390821654	0.144	0.336	5.14102620018265e-303	TLE	Cbx1
Kat6b	2.9666489460359e-307	-1.10357134523338	0.08	0.251	7.18611374198276e-303	TLE	Kat6b
Cspp1	3.83616614398824e-307	-1.00199596500719	0.099	0.277	9.2923452505827e-303	TLE	Cspp1
Gabra2	5.54244730853197e-307	-4.26767025595045	0.004	0.126	1.3425470115457e-302	TLE	Gabra2
Map7	6.29124178558383e-307	-0.886919876036174	0.166	0.375	1.52392749772197e-302	TLE	Map7
Matr3	6.39471461103622e-307	-0.577481558621172	0.182	0.381	1.5489917202313e-302	TLE	Matr3
Mast3	8.2732246050152e-307	-0.472816100181295	0.174	0.377	2.00402319607283e-302	TLE	Mast3
R3hdm2	2.04981958219253e-306	-0.524145333327064	0.211	0.42	4.96527797394496e-302	TLE	R3hdm2
Slmap	2.27407252708295e-306	-0.623488610937824	0.193	0.396	5.50848588235302e-302	TLE	Slmap
Zfp871	3.12633598379244e-306	-0.754134199604005	0.114	0.298	7.57292365354042e-302	TLE	Zfp871
Thrb	4.92838079360541e-306	-3.41271675956977	0.008	0.136	1.19380167963504e-301	TLE	Thrb
G3bp2	1.83633432718816e-305	-0.538808045604403	0.205	0.411	4.44815264074787e-301	TLE	G3bp2
Rbm28	2.28950627885142e-305	-0.781002071440362	0.117	0.302	5.54587105926181e-301	TLE	Rbm28
Cobl	2.41245496989284e-305	-1.97487352900983	0.027	0.171	5.84368967357143e-301	TLE	Cobl
Pink1	2.74644885912591e-305	-0.779281005197476	0.114	0.298	6.65272307146069e-301	TLE	Pink1
Tsn	4.37893236112661e-305	-0.6587136294275	0.195	0.393	1.0607087858357e-300	TLE	Tsn
Nr2f1	5.15415121401818e-305	-3.98920751876749	0.007	0.132	1.24849004857162e-300	TLE	Nr2f1
Sh3gl3	5.19193071011071e-305	-1.04168204431356	0.069	0.242	1.25764137591012e-300	TLE	Sh3gl3
Ctdspl	5.50589223827382e-305	-1.52512035099561	0.04	0.193	1.33369227687707e-300	TLE	Ctdspl
Eid1	8.45318229930725e-305	-0.776902265212645	0.244	0.446	2.0476143483612e-300	TLE	Eid1
Megf9	1.04452368866567e-304	-1.29313426384403	0.042	0.196	2.53014973105486e-300	TLE	Megf9
Ttc28	1.49031743622559e-304	-0.93288606907021	0.195	0.397	3.60999592576926e-300	TLE	Ttc28
Hectd1	1.68306302522387e-304	-0.459396962961492	0.221	0.435	4.07688356599978e-300	TLE	Hectd1
Rps3	1.73395736563581e-304	0.887133679793618	0.675	0.732	4.20016492677962e-300	TLE	Rps3
Rmnd5a	1.99174713441669e-304	-0.693701878638012	0.116	0.301	4.82460908369756e-300	TLE	Rmnd5a
Nisch	6.06853574807689e-304	-0.233791268669372	0.26	0.481	1.46998141425666e-299	TLE	Nisch
Cwf19l2	8.39770538818781e-304	-1.08865841630354	0.114	0.296	2.03417617618073e-299	TLE	Cwf19l2
St6gal1	1.9197614744094e-303	-0.515002108524258	0.196	0.401	4.65023821946188e-299	TLE	St6gal1
Dctn4	2.23362567277344e-303	-0.492445365342552	0.219	0.429	5.41051146715911e-299	TLE	Dctn4
Nfat5	4.52535625173314e-303	-0.307460682628272	0.25	0.489	1.09617704485732e-298	TLE	Nfat5
Bmpr1b	5.12949198568688e-303	-4.58723874676321	0.003	0.123	1.24251684369293e-298	TLE	Bmpr1b
Pcnp	5.3545332893405e-303	-0.326411281596836	0.223	0.433	1.29702859867695e-298	TLE	Pcnp
Ube3c	6.39850653899305e-303	-0.878290555565585	0.099	0.277	1.54991023894029e-298	TLE	Ube3c
Ube2b	8.07361449095379e-303	-0.150690973188319	0.332	0.569	1.95567163814374e-298	TLE	Ube2b
Setd2	9.34899065166012e-303	-0.5509373174776	0.197	0.403	2.26460600555163e-298	TLE	Setd2
Arl13b	1.100357377762e-302	-1.08073491916305	0.105	0.284	2.66539567615289e-298	TLE	Arl13b
Slain1	1.11464224919068e-302	-1.17829062480524	0.126	0.318	2.69999792021458e-298	TLE	Slain1
Atf2	1.11802631054188e-302	-0.799862934852926	0.127	0.314	2.70819513202561e-298	TLE	Atf2
Gldc	1.37915267235051e-302	-3.82263689365592	0.007	0.131	3.34072151823465e-298	TLE	Gldc
Wwp1	3.07037548113296e-302	-0.814598337969631	0.138	0.33	7.43737052794836e-298	TLE	Wwp1
Cog5	9.61161335455751e-302	-0.798832112258971	0.155	0.348	2.32822110287447e-297	TLE	Cog5
Rpl7a	1.12573418493039e-301	1.2505710766264	0.618	0.673	2.72686591615689e-297	TLE	Rpl7a
Fat1	1.92195101495834e-301	-1.65891876018667	0.028	0.172	4.65554194353359e-297	TLE	Fat1
Snrnp48	2.93811323714177e-301	-0.691025493890772	0.121	0.305	7.1169916943285e-297	TLE	Snrnp48
Dnmt3a	4.24509194775392e-301	-0.420646803674472	0.222	0.438	1.02828862250443e-296	TLE	Dnmt3a
Dip2a	4.37691020930939e-301	-0.625782323593169	0.12	0.314	1.06021896000101e-296	TLE	Dip2a
Rfx4	5.0811741439381e-301	-4.01893075111986	0.004	0.125	1.23081281288613e-296	TLE	Rfx4
Papola	8.00361858036272e-301	-0.418765359531103	0.247	0.462	1.93871652872126e-296	TLE	Papola
Fam102a	1.3015801937028e-300	-0.721362187392406	0.071	0.243	3.1528177032063e-296	TLE	Fam102a
Ccser2	1.32349102568895e-300	-1.01038862718027	0.06	0.224	3.20589231152634e-296	TLE	Ccser2
4930420G21Rik	2.2074428248119e-300	-2.38000488621559	0.023	0.162	5.34708875454187e-296	TLE	4930420G21Rik
Npc1	2.94999269448098e-300	-0.62856211457778	0.207	0.406	7.14576730384128e-296	TLE	Npc1
Btaf1	3.53975202733048e-300	-0.851413499381744	0.217	0.426	8.57434133580262e-296	TLE	Btaf1
Cdc73	7.81503470863665e-300	-0.77915450418875	0.13	0.316	1.89303585747306e-295	TLE	Cdc73
Rasa2	8.71174965072266e-300	-1.44775412048664	0.106	0.28	2.11024711789455e-295	TLE	Rasa2
Mprip	1.32538623719279e-299	-0.580219611206018	0.126	0.314	3.21048308235211e-295	TLE	Mprip
Ufl1	1.95134402929738e-299	-1.06619520330501	0.103	0.278	4.72674064216704e-295	TLE	Ufl1
Rictor	1.96616907082395e-299	-0.657680916994771	0.127	0.315	4.76265134025686e-295	TLE	Rictor
Dock5	2.11816265090235e-299	-1.27758504807878	0.052	0.211	5.13082538928076e-295	TLE	Dock5
Irf2	2.78389698848632e-299	-0.647479882853734	0.224	0.431	6.74343367521041e-295	TLE	Irf2
Mapk4	3.27175677750096e-299	-3.30607357293191	0.007	0.13	7.92517644214058e-295	TLE	Mapk4
Kcnk1	3.59071757647837e-299	-2.64793536661026	0.015	0.147	8.69779518550356e-295	TLE	Kcnk1
Plekhb1	5.91468266160448e-299	-0.588702430626806	0.148	0.355	1.43271358112045e-294	TLE	Plekhb1
Fam13c	6.59023186145231e-299	-0.563882122852174	0.086	0.27	1.59635186379959e-294	TLE	Fam13c
Adnp	1.25865955173073e-298	-0.519702823577763	0.152	0.344	3.04885103215735e-294	TLE	Adnp
Prex1	1.29555306494633e-298	-0.473597736472916	0.246	0.457	3.1382181892195e-294	TLE	Prex1
Ppig	1.44256108114478e-298	-0.471596916326473	0.247	0.471	3.494315706857e-294	TLE	Ppig
Metap2	2.06422970131979e-298	-0.403612480356464	0.242	0.456	5.00018360550693e-294	TLE	Metap2
Adamts4	4.00244654067007e-298	-1.40923568684304	0.042	0.195	9.69512625546511e-294	TLE	Adamts4
Chka	5.00076464390261e-298	-0.628562035300435	0.238	0.461	1.21133521969253e-293	TLE	Chka
Strn	6.14048682969436e-298	-0.82980756962081	0.098	0.275	1.48741012475686e-293	TLE	Strn
Prickle1	8.80536064731493e-298	-0.563336391126435	0.095	0.28	2.1329225095991e-293	TLE	Prickle1
Ggnbp2	8.97030119011322e-298	-0.470640428208818	0.227	0.439	2.17287605728112e-293	TLE	Ggnbp2
Adipor2	1.06973270560067e-297	-0.800050692312609	0.198	0.395	2.59121353277651e-293	TLE	Adipor2
Kctd13	1.25025592604074e-297	-1.16741184984263	0.132	0.317	3.02849492964847e-293	TLE	Kctd13
Phkg1	1.30081976377162e-297	-3.44503224916045	0.016	0.146	3.150975713784e-293	TLE	Phkg1
Klhl4	1.59297746275144e-297	-1.84698403768086	0.026	0.167	3.85866930802282e-293	TLE	Klhl4
Phc3	2.40770216981893e-297	-0.719899148384727	0.113	0.293	5.83217696595239e-293	TLE	Phc3
Aktip	3.34678534411128e-297	-1.02349497195088	0.06	0.222	8.10691813904076e-293	TLE	Aktip
Slc22a17	6.514552349416e-297	-0.252519962497163	0.17	0.389	1.57802001559904e-292	TLE	Slc22a17
Rps9	6.57538795041818e-297	0.836137431481408	0.703	0.766	1.5927562232298e-292	TLE	Rps9
Ccrl2	7.55950413887014e-297	1.98306252548255	0.36	0.198	1.83113868755851e-292	TLE	Ccrl2
Dnajc6	1.10221700968536e-296	-1.34241473237964	0.038	0.188	2.66990026256086e-292	TLE	Dnajc6
Hmgcr	1.66706859379394e-296	-1.5640496833627	0.072	0.234	4.03814025474706e-292	TLE	Hmgcr
Rsbn1l	2.37215375934294e-296	-0.581803101070372	0.198	0.404	5.74606805125641e-292	TLE	Rsbn1l
Wwox	3.84921235296731e-296	-0.740306875095671	0.191	0.403	9.3239470825927e-292	TLE	Wwox
Sertad2	1.12338362900787e-295	-1.06492166213246	0.12	0.299	2.72117216454577e-291	TLE	Sertad2
Laptm4b	1.29702095148077e-295	-0.752640428753851	0.095	0.27	3.14177385077187e-291	TLE	Laptm4b
AW112010	1.9979327132336e-295	1.8607669234418	0.156	0.038	4.83959241126576e-291	TLE	AW112010
Braf	4.2023241917805e-295	-0.494944885023304	0.228	0.449	1.01792898897499e-290	TLE	Braf
Tsc22d2	1.23730314841443e-294	-0.842209141090263	0.22	0.422	2.99711941640427e-290	TLE	Tsc22d2
Rlf	1.43913673805324e-294	-0.774666379729024	0.148	0.337	3.48602092058637e-290	TLE	Rlf
Dync1h1	1.88768934268278e-294	-0.345822092848007	0.275	0.492	4.5725498947805e-290	TLE	Dync1h1
Zfp652	2.47463853069571e-294	-0.750734005569791	0.166	0.358	5.99431691290421e-290	TLE	Zfp652
Abcd3	4.04209921895632e-294	-1.16125647083719	0.087	0.256	9.79117693807789e-290	TLE	Abcd3
Gpam	9.30552925504143e-294	-2.22404817383806	0.026	0.164	2.25407835144869e-289	TLE	Gpam
Ifitm2	9.32059605614295e-294	1.85891836170005	0.23	0.083	2.25772798267951e-289	TLE	Ifitm2
Zfp106	1.23353461702127e-293	-0.647094561326741	0.175	0.37	2.98799090281063e-289	TLE	Zfp106
Tap1	1.33954261791627e-293	2.61279091859288	0.184	0.055	3.24477408337859e-289	TLE	Tap1
Rims2	1.37278393300734e-293	-2.26913180176397	0.018	0.15	3.32529452092368e-289	TLE	Rims2
Zfp445	2.14981651287139e-293	-0.589486021690672	0.101	0.278	5.20750053912837e-289	TLE	Zfp445
Endod1	2.58264468131201e-293	-0.705303129571394	0.127	0.314	6.25594021154209e-289	TLE	Endod1
Sgce	3.80699987972479e-293	-0.653853859600417	0.137	0.323	9.22169580865736e-289	TLE	Sgce
Vps35	3.86548463410245e-293	-0.341047925271348	0.23	0.437	9.36336342918636e-289	TLE	Vps35
Myo10	4.81739726625829e-293	-2.31925580461222	0.027	0.166	1.16691813980575e-288	TLE	Myo10
Crip1	6.32041742986732e-293	2.4601801610405	0.21	0.073	1.53099471403676e-288	TLE	Crip1
Fgf12	6.80929821797139e-293	-2.37990546909414	0.015	0.146	1.64941630733921e-288	TLE	Fgf12
Zfp326	8.39376378884464e-293	-0.581379830793927	0.138	0.325	2.03322140257184e-288	TLE	Zfp326
Rassf8	1.01714163072023e-292	-0.974203006506891	0.072	0.236	2.46382217209362e-288	TLE	Rassf8
Ywhae	1.23562569906447e-292	-0.279842928475655	0.48	0.742	2.99305613084386e-288	TLE	Ywhae
Cpm	1.30817244396697e-292	-1.19070869154455	0.052	0.21	3.16878611102119e-288	TLE	Cpm
Anks1b	1.3685376841489e-292	-0.972056725428498	0.157	0.363	3.31500883231388e-288	TLE	Anks1b
Gabarapl2	1.62630923256856e-292	-0.3714725893227	0.324	0.55	3.93940885405083e-288	TLE	Gabarapl2
Chd7	1.78476085294726e-292	-0.327261737703224	0.308	0.563	4.32322621409414e-288	TLE	Chd7
Spen	1.88903031509334e-292	-0.936874525798076	0.117	0.295	4.57579813225059e-288	TLE	Spen
Armc1	1.99741830330784e-292	-0.958436065341122	0.085	0.255	4.83834635610258e-288	TLE	Armc1
Epc2	2.64808963646674e-292	-0.953006835103616	0.109	0.284	6.41446752641339e-288	TLE	Epc2
Mia2	2.66272208600722e-292	-0.546951313811123	0.21	0.413	6.44991170893529e-288	TLE	Mia2
Mtss1	4.14683601937916e-292	-0.64018811005228	0.152	0.347	1.00448808897421e-287	TLE	Mtss1
Jph4	4.50483399830157e-292	-1.23001573438473	0.061	0.222	1.09120593940859e-287	TLE	Jph4
Rala	6.51370266551201e-292	-0.490853049617051	0.211	0.411	1.57781419666698e-287	TLE	Rala
Pcf11	7.27789331915856e-292	-0.761317931208895	0.162	0.353	1.76292409869978e-287	TLE	Pcf11
Rapgef5	8.28140708420972e-292	-1.12723227702575	0.183	0.377	2.00600523800812e-287	TLE	Rapgef5
Glis3	8.44236108621096e-292	-2.27449905359689	0.028	0.167	2.04499312591288e-287	TLE	Glis3
Cfap36	9.02574609431078e-292	-0.800254710612469	0.114	0.295	2.1863064764249e-287	TLE	Cfap36
Rlim	1.03428187015364e-291	-0.743813683835828	0.207	0.406	2.50534097407317e-287	TLE	Rlim
Ptprm	2.08720436488246e-291	-0.738984354184215	0.164	0.37	5.05583513305479e-287	TLE	Ptprm
Wapl	4.81766628553019e-291	-0.497464409201246	0.237	0.45	1.16698330434398e-286	TLE	Wapl
Cdh11	6.00335305539942e-291	-2.26994166093496	0.018	0.15	1.4541922106094e-286	TLE	Cdh11
St18	6.32094219740072e-291	-1.45380599817504	0.179	0.369	1.53112182847638e-286	TLE	St18
Taf7	7.46396063340434e-291	-1.28304793701078	0.108	0.28	1.80799518422953e-286	TLE	Taf7
Ube2l6	1.08475397577353e-290	3.12713138413863	0.115	0.019	2.62759955551622e-286	TLE	Ube2l6
Ccdc34	1.44398605586329e-290	-0.988937207440641	0.082	0.252	3.49776742311764e-286	TLE	Ccdc34
Man1a2	2.97566061263476e-290	-0.683852606362288	0.205	0.403	7.20794270198519e-286	TLE	Man1a2
Ppp1r12b	4.01102798276388e-290	-1.23224051569089	0.07	0.232	9.71591308264894e-286	TLE	Ppp1r12b
Synrg	6.48330291022856e-290	-0.719362433523269	0.127	0.308	1.57045046394466e-285	TLE	Synrg
Sdha	8.45487607604139e-290	-0.471161754916175	0.223	0.426	2.04802463189951e-285	TLE	Sdha
Ppp2r2c	1.159293335669e-289	-1.19423459535122	0.048	0.202	2.80815624699101e-285	TLE	Ppp2r2c
Faim2	1.4823404099804e-289	-1.27323021222041	0.054	0.212	3.59067317509552e-285	TLE	Faim2
Klhl7	1.56216333478242e-289	-0.887903457375153	0.124	0.304	3.78402824584345e-285	TLE	Klhl7
Map3k2	1.85869642120493e-289	-0.621869983808297	0.183	0.378	4.50232034108471e-285	TLE	Map3k2
Mxd4	2.09089960963617e-289	-0.569038716440652	0.139	0.326	5.0647861244217e-285	TLE	Mxd4
Rasa3	3.13887277616191e-289	-0.400347604963014	0.165	0.36	7.603291525697e-285	TLE	Rasa3
Kcnip3	3.73483741923626e-289	-2.81766737416554	0.021	0.153	9.04689668061599e-285	TLE	Kcnip3
Ubn1	3.78406223077539e-289	-0.591682717409669	0.205	0.404	9.16613394160722e-285	TLE	Ubn1
Plaat3	5.49525110635093e-289	-0.888062272335991	0.217	0.414	1.33111467549138e-284	TLE	Plaat3
Anln	6.80663959283301e-289	-1.28807853108113	0.078	0.246	1.64877230857194e-284	TLE	Anln
Snta1	8.3785855962518e-289	-1.12624839212438	0.107	0.279	2.02954478898007e-284	TLE	Snta1
AY036118	1.22894409477014e-288	-0.510475782455833	0.78	0.952	2.97687128076172e-284	TLE	AY036118
Rbfox2	1.81260012591204e-288	-1.80115837566194	0.029	0.168	4.39066128499673e-284	TLE	Rbfox2
Sh3kbp1	1.92678785367815e-288	-0.481544372023208	0.268	0.484	4.66725821796459e-284	TLE	Sh3kbp1
Wls	2.17927154455675e-288	-0.542252756158183	0.202	0.398	5.27884946237981e-284	TLE	Wls
Ddx50	2.38095180772402e-288	-0.634286128717123	0.179	0.373	5.7673795638499e-284	TLE	Ddx50
Dusp26	2.9086315613754e-288	-1.02883157328277	0.076	0.245	7.04557823111963e-284	TLE	Dusp26
Bbx	3.1368476370329e-288	-0.760464449055809	0.145	0.332	7.59838603118479e-284	TLE	Bbx
Lat2	7.44408033449832e-288	2.27797900637671	0.254	0.103	1.80317957942553e-283	TLE	Lat2
St6galnac5	9.12619874617088e-288	-4.82218812120392	0.006	0.124	2.21063912228497e-283	TLE	St6galnac5
Kpna3	1.08921193040168e-287	-0.710308907903237	0.16	0.348	2.638398059012e-283	TLE	Kpna3
Camta1	1.18591010974643e-287	-0.594192569860315	0.159	0.35	2.87263005883877e-283	TLE	Camta1
Arhgef10	1.38594786977495e-287	-0.772636257914566	0.104	0.287	3.35718152495585e-283	TLE	Arhgef10
Sp4	1.89901224815485e-287	-1.2040145149478	0.076	0.239	4.59997736870549e-283	TLE	Sp4
Astn1	3.03017611254936e-287	-3.50206684264652	0.005	0.123	7.33999559742832e-283	TLE	Astn1
Nol4	4.22844403752791e-287	-3.39822004488853	0.006	0.124	1.02425599921038e-282	TLE	Nol4
1810013L24Rik	5.00934679228205e-287	-0.323629584930784	0.169	0.364	1.21341407349448e-282	TLE	1810013L24Rik
Lncpint	5.04546985842339e-287	-0.631375994550037	0.274	0.514	1.2221641638059e-282	TLE	Lncpint
Mysm1	5.80369964732339e-287	-0.799215209346329	0.114	0.29	1.40583016557114e-282	TLE	Mysm1
Gngt2	7.289741548055e-287	1.92446982866698	0.348	0.186	1.76579409518536e-282	TLE	Gngt2
Nat8f1	9.58826095051496e-287	-1.78795098562434	0.029	0.167	2.32256445004324e-282	TLE	Nat8f1
Cd74	1.25234869373669e-286	1.46036806548668	0.292	0.135	3.03356424083838e-282	TLE	Cd74
E130307A14Rik	1.51864865508603e-286	-1.30207426751346	0.061	0.217	3.67862263721489e-282	TLE	E130307A14Rik
Smarcd1	1.91570239482789e-286	-0.673659730436145	0.103	0.279	4.6404059109916e-282	TLE	Smarcd1
Evi5	2.07416857527246e-286	-1.26616795658778	0.083	0.247	5.02425853988248e-282	TLE	Evi5
Cd44	2.11643304455664e-286	2.69070260587581	0.148	0.036	5.12663576382956e-282	TLE	Cd44
Hmg20a	2.21920823329271e-286	-0.769957624308747	0.112	0.287	5.37558810350494e-282	TLE	Hmg20a
Prkd3	2.45747018623225e-286	-0.630320922398496	0.112	0.289	5.95273003211037e-282	TLE	Prkd3
Xpo7	2.71459289163519e-286	-0.879678571665629	0.101	0.274	6.57555836140791e-282	TLE	Xpo7
Ptar1	3.19481092483737e-286	-1.24088961078052	0.042	0.189	7.73879050323357e-282	TLE	Ptar1
Txndc16	5.14232059223128e-286	-0.501419920934752	0.126	0.313	1.24562431705618e-281	TLE	Txndc16
Srsf7	5.96896970951912e-286	-0.265205745630034	0.298	0.522	1.44586353273682e-281	TLE	Srsf7
Zbtb11	7.72525172995727e-286	-0.860796541311224	0.131	0.313	1.87128772654755e-281	TLE	Zbtb11
Lrrc1	7.92485511554882e-286	-1.25305351109088	0.034	0.177	1.91963765463939e-281	TLE	Lrrc1
Ank	7.98360710144118e-286	-0.522807999652876	0.194	0.394	1.9338691481821e-281	TLE	Ank
Ube2e3	8.69890592755083e-286	-0.359482145239233	0.21	0.41	2.10713598283064e-281	TLE	Ube2e3
4632427E13Rik	1.10822131735076e-285	-1.38800892078543	0.093	0.258	2.68444449701875e-281	TLE	4632427E13Rik
Ociad1	1.49045834209906e-285	-0.530723613318352	0.192	0.384	3.61033724206656e-281	TLE	Ociad1
H2-M3	2.4913173636149e-285	2.39437837777735	0.206	0.07	6.03471804988438e-281	TLE	H2-M3
Zc3h12b	2.56799110991576e-285	-1.98538448141897	0.03	0.169	6.22044486554895e-281	TLE	Zc3h12b
Mical2	3.12216398873458e-285	-4.13488793354545	0.006	0.123	7.56281782991178e-281	TLE	Mical2
Rapgef2	4.30912599659346e-285	-0.463398984295985	0.197	0.403	1.04379959015483e-280	TLE	Rapgef2
Yy1	4.59108249988879e-285	-0.464174549592146	0.2	0.399	1.11209791394806e-280	TLE	Yy1
Ambra1	7.43521854870682e-285	-0.510671511030003	0.193	0.396	1.80103298905325e-280	TLE	Ambra1
Kdm4c	1.06973498055781e-284	-0.769439758050912	0.12	0.297	2.59121904340520e-280	TLE	Kdm4c
Rpl3	1.34528864815874e-284	0.940871861131171	0.658	0.733	3.25869269243491e-280	TLE	Rpl3
Ssb	1.45650094656933e-284	-0.272933992299172	0.294	0.515	3.5280822428749e-280	TLE	Ssb
Sox8	2.29563413801951e-284	-0.779202910395966	0.056	0.216	5.56071457252467e-280	TLE	Sox8
Btbd17	2.98493147938937e-284	-5.89234188710268	0.002	0.114	7.23039952252488e-280	TLE	Btbd17
Kalrn	1.35647230814899e-283	-2.60112456218932	0.019	0.148	3.2857828720293e-279	TLE	Kalrn
Phactr2	1.43102281114408e-283	-0.816406545002037	0.094	0.264	3.4663665554343e-279	TLE	Phactr2
Smad1	1.50450677496186e-283	-1.2034902298324	0.113	0.284	3.64436676099011e-279	TLE	Smad1
Zscan26	1.65083573391799e-283	-0.900655313484508	0.09	0.256	3.99881939826954e-279	TLE	Zscan26
Gli3	1.65851273658332e-283	-5.19005386803853	0.002	0.115	4.01741540182576e-279	TLE	Gli3
Usp6nl	1.89632241664471e-283	-1.00041173451608	0.065	0.224	4.59346178983849e-279	TLE	Usp6nl
Tet1	2.2485286700767e-283	-2.14562019888192	0.018	0.147	5.4466109975268e-279	TLE	Tet1
Bcl9	2.42213051631652e-283	-1.05970839255782	0.088	0.254	5.8671267496735e-279	TLE	Bcl9
Agpat4	2.48993948280662e-283	-0.958877874865124	0.161	0.349	6.03138040920248e-279	TLE	Agpat4
Cir1	1.54254201343999e-282	-0.953273563057626	0.116	0.289	3.73649951915568e-278	TLE	Cir1
Oga	3.06602495449582e-282	-0.406693913718344	0.185	0.379	7.42683224727522e-278	TLE	Oga
Sik3	3.72469011654637e-282	-0.192658897944207	0.387	0.658	9.02231686931026e-278	TLE	Sik3
Nadk2	3.89302969277086e-282	-1.61007556996822	0.06	0.212	9.43008582479886e-278	TLE	Nadk2
Ctnnbip1	4.35620468311051e-282	-0.828539011454667	0.123	0.299	1.05520346038986e-277	TLE	Ctnnbip1
Eif1b	5.42200451109726e-282	-0.344243139662982	0.279	0.498	1.31337215272309e-277	TLE	Eif1b
Mapk1	8.04678491545125e-282	-0.455921276608939	0.193	0.389	1.94917271006976e-277	TLE	Mapk1
Tafa5	8.38175243980904e-282	-0.597884222164302	0.084	0.26	2.03031189349494e-277	TLE	Tafa5
Spast	9.18694173290634e-282	-0.902686330192721	0.116	0.289	2.2253528959619e-277	TLE	Spast
Impad1	1.88422938334019e-281	-1.07611560501175	0.083	0.247	4.56416883526495e-277	TLE	Impad1
Ppp1cb	2.5274411114154e-281	-0.290083608368879	0.231	0.437	6.12222060418153e-277	TLE	Ppp1cb
Cdkl5	4.58417040293378e-281	-1.57991965640683	0.03	0.169	1.11042359670265e-276	TLE	Cdkl5
Apba2	7.06473462129917e-281	-2.67622137350792	0.013	0.136	1.7112906673173e-276	TLE	Apba2
Zfp280c	8.25146595659614e-281	-0.847951497279616	0.066	0.225	1.99875259866628e-276	TLE	Zfp280c
Nsd3	1.00149107865554e-280	-0.291825667911427	0.245	0.465	2.42591183982732e-276	TLE	Nsd3
Eprs	2.33109813834208e-280	-0.386411152479598	0.212	0.415	5.64661902050603e-276	TLE	Eprs
Fam184a	2.80534570503145e-280	-2.53441141985577	0.013	0.135	6.79538890129767e-276	TLE	Fam184a
A230057D06Rik	3.51232048139828e-280	-1.62097338491878	0.026	0.161	8.50789390209106e-276	TLE	A230057D06Rik
Tia1	3.77274784303728e-280	-0.731079370820671	0.08	0.244	9.13872710018921e-276	TLE	Tia1
Kcna1	6.59362251400661e-280	-0.951675138116755	0.063	0.226	1.59717318156782e-275	TLE	Kcna1
Grin2c	9.16319166608837e-280	-5.05081384764777	0.003	0.115	2.21959991727659e-275	TLE	Grin2c
Ep400	1.16410166755264e-279	-0.613820909263823	0.155	0.339	2.81980346931275e-275	TLE	Ep400
Mageh1	1.39103983579972e-279	-2.29436803952903	0.023	0.153	3.36951579425765e-275	TLE	Mageh1
Mapk8ip3	2.10619820601756e-279	-0.545718744422028	0.096	0.268	5.10184391443633e-275	TLE	Mapk8ip3
Fam204a	2.25905237158132e-279	-0.701588979970607	0.129	0.307	5.47210255968143e-275	TLE	Fam204a
Caprin1	2.60786980242807e-279	-0.397524210151917	0.239	0.444	6.31704302242152e-275	TLE	Caprin1
Dbx2	5.05917060877643e-279	-3.84549140399944	0.005	0.119	1.22548289656391e-274	TLE	Dbx2
Aebp2	6.89638652329346e-279	-0.391555709422282	0.146	0.333	1.67051170753738e-274	TLE	Aebp2
Cdc5l	7.59452785872785e-279	-0.787475130110974	0.162	0.347	1.83962248321965e-274	TLE	Cdc5l
Vldlr	9.42710157870417e-279	-0.721469506161977	0.06	0.22	2.28352681540951e-274	TLE	Vldlr
Npat	1.09048788603883e-278	-1.06563932387255	0.069	0.227	2.64148880635185e-274	TLE	Npat
Actb	1.62440315506787e-278	0.568383686712201	0.891	0.912	3.93479176252089e-274	TLE	Actb
Fbxl5	1.67491936757581e-278	-0.573078381875509	0.146	0.327	4.05715718407888e-274	TLE	Fbxl5
Cyhr1	1.8484082541716e-278	-0.338365579053571	0.178	0.373	4.47739931407986e-274	TLE	Cyhr1
Rpn1	2.05292492681465e-278	-0.595764932931551	0.175	0.363	4.97280005022313e-274	TLE	Rpn1
Ube2h	2.17489221912601e-278	-0.436812629816302	0.331	0.58	5.26824142238894e-274	TLE	Ube2h
Rab11fip4	2.53542105403385e-278	-1.48115902933008	0.034	0.173	6.1415504191862e-274	TLE	Rab11fip4
Mt2	4.47317406367213e-278	-1.51838057212297	0.144	0.325	1.0835369534433e-273	TLE	Mt2
Lims1	5.32203492710483e-278	-0.452708493441904	0.275	0.495	1.2891565203926e-273	TLE	Lims1
Bnip3l	7.47364436512615e-278	-0.420061794723976	0.31	0.519	1.81034087456451e-273	TLE	Bnip3l
Cyp7b1	8.54066551435398e-278	-3.87222708795173	0.004	0.117	2.06880540754196e-273	TLE	Cyp7b1
Ddit4	1.01436946881283e-277	-0.948488813719967	0.042	0.188	2.45710716430532e-273	TLE	Ddit4
Nap1l4	1.07234153904977e-277	-0.379173597857821	0.182	0.376	2.59753291004026e-273	TLE	Nap1l4
March6	1.26823049580752e-277	-0.672219894633419	0.137	0.315	3.07203472999456e-273	TLE	March6
Esco1	1.55554857450217e-277	-1.26546277229208	0.096	0.26	3.76800531201661e-273	TLE	Esco1
Fat3	1.85357817538277e-277	-1.29820939383758	0.122	0.299	4.48992241422968e-273	TLE	Fat3
Bpgm	2.28269804727183e-277	-0.544268159998255	0.145	0.342	5.52937947990656e-273	TLE	Bpgm
Mlxip	2.34022095248895e-277	-1.06313026120498	0.126	0.299	5.66871721321398e-273	TLE	Mlxip
Dcaf6	4.48238261627055e-277	-0.828974582565618	0.082	0.245	1.08576754113922e-272	TLE	Dcaf6
Dnajc24	5.31768378155328e-277	-0.779965213244153	0.122	0.297	1.28810254240565e-272	TLE	Dnajc24
Crppa	5.73124660037466e-277	-1.49813324799403	0.035	0.174	1.38827986400875e-272	TLE	Crppa
Xkr4	1.53223752602027e-276	-1.24385326480093	0.058	0.214	3.7115389592789e-272	TLE	Xkr4
Bace1	2.07622467687796e-276	-0.906656399161619	0.057	0.211	5.02923903480149e-272	TLE	Bace1
Mapkap1	2.76148435133253e-276	-0.412427245966781	0.149	0.331	6.6891435442328e-272	TLE	Mapkap1
Rbm27	3.6291428267078e-276	-0.790466024852561	0.115	0.286	8.79087266913431e-272	TLE	Rbm27
Gm10790	3.93934229363065e-276	-1.96181007685132	0.082	0.236	9.54226883786153e-272	TLE	Gm10790
4732471J01Rik	4.12134298623879e-276	-1.50905531622219	0.045	0.19	9.98312911556622e-272	TLE	4732471J01Rik
Cyp2j9	5.6760783773577e-276	-4.39658405926617	0.003	0.114	1.37491646534736e-271	TLE	Cyp2j9
Sdc2	6.65013301309435e-276	-2.18507772517796	0.014	0.136	1.61086171976184e-271	TLE	Sdc2
Washc4	8.70832240828341e-276	-0.701654706976067	0.151	0.332	2.10941693695849e-271	TLE	Washc4
Gm35188	1.24191039634634e-275	-1.60915251884504	0.044	0.186	3.00827955306973e-271	TLE	Gm35188
1190005I06Rik	1.48531246367112e-275	-0.870416909449148	0.075	0.24	3.59787238075055e-271	TLE	1190005I06Rik
Supt3	2.06545304539011e-275	-1.07843101934278	0.105	0.273	5.00314691184847e-271	TLE	Supt3
Pibf1	2.51216837393344e-275	-0.893796405212635	0.099	0.266	6.08522545217897e-271	TLE	Pibf1
Hs2st1	2.8698829827604e-275	-0.997875721007774	0.119	0.292	6.95171754914053e-271	TLE	Hs2st1
Trim25	2.96716799835624e-275	2.48447746120712	0.214	0.078	7.18737104241831e-271	TLE	Trim25
Soga1	3.30421525463675e-275	-0.906856248571012	0.166	0.351	8.0038006113066e-271	TLE	Soga1
Clcn5	3.72329587930138e-275	-1.18544287369357	0.073	0.23	9.01893960843172e-271	TLE	Clcn5
Smarcc1	5.93690012373152e-275	-0.784367633505798	0.121	0.295	1.43809531697149e-270	TLE	Smarcc1
Mtmr3	6.6878459802239e-275	-0.424920148806324	0.189	0.385	1.61999693178963e-270	TLE	Mtmr3
Opa1	1.21616841142737e-274	-0.752161614393902	0.096	0.263	2.94592474300053e-270	TLE	Opa1
Desi1	1.5663108039391e-274	-0.894648091899909	0.193	0.386	3.79407466038169e-270	TLE	Desi1
Cab39	1.6408254185757e-274	-0.465962044619502	0.209	0.405	3.97457141141593e-270	TLE	Cab39
Cxxc5	1.85112260718429e-274	-0.367468507508003	0.19	0.389	4.4839742913825e-270	TLE	Cxxc5
Nemf	2.64651670007855e-274	-0.692854548197149	0.14	0.319	6.41065740260027e-270	TLE	Nemf
Dhx9	2.90429943919088e-274	-0.49004086380331	0.164	0.351	7.03508453155206e-270	TLE	Dhx9
Pde8a	3.30620413708793e-274	-0.889014970939507	0.133	0.315	8.00861828126809e-270	TLE	Pde8a
Nudcd3	3.43927344427611e-274	-0.563315406745765	0.178	0.363	8.33095206407002e-270	TLE	Nudcd3
Ino80d	3.54869062652985e-274	-0.690871589480536	0.124	0.298	8.59599330464325e-270	TLE	Ino80d
Phf11d	4.45320450923368e-274	3.35769403113569	0.132	0.029	1.07869972827167e-269	TLE	Phf11d
Fam120c	5.82071640251538e-274	-1.47971135609126	0.031	0.166	1.4099521341813e-269	TLE	Fam120c
Mertk	6.2009147237609e-274	-1.15343669159239	0.288	0.472	1.5020475735366e-269	TLE	Mertk
Cntfr	7.45403449496622e-274	-1.40372911430753	0.04	0.183	1.80559077571567e-269	TLE	Cntfr
Pwwp2a	7.70454745194617e-274	-0.820633959810676	0.105	0.273	1.86627252928492e-269	TLE	Pwwp2a
Gripap1	8.74370767633763e-274	-0.658585907792646	0.147	0.329	2.11798831043926e-269	TLE	Gripap1
Dusp10	9.235994949874e-274	-1.00512236107706	0.075	0.236	2.23723505670798e-269	TLE	Dusp10
Tkt	1.11119223277859e-273	-0.450760407793466	0.277	0.48	2.69164094545957e-269	TLE	Tkt
Shprh	1.33992183742478e-273	-1.16745815861563	0.057	0.208	3.24569266679404e-269	TLE	Shprh
Ppp2r5e	1.61867231681401e-273	-0.673142936376334	0.115	0.286	3.92090995301859e-269	TLE	Ppp2r5e
Gng12	2.04637473781325e-273	-0.391795142318748	0.272	0.479	4.95693352740504e-269	TLE	Gng12
Rapgef3	2.10642493335729e-273	-2.16008097477792	0.016	0.14	5.10239311607137e-269	TLE	Rapgef3
Gdpd1	2.21681626391041e-273	-1.27209620419548	0.052	0.201	5.36979403607019e-269	TLE	Gdpd1
Lhfp	4.34486080650282e-273	-3.48411502711279	0.007	0.121	1.05245563315918e-268	TLE	Lhfp
Yaf2	5.353700687835e-273	-0.710229671478624	0.168	0.354	1.29682691761427e-268	TLE	Yaf2
Lrp6	5.52458847421811e-273	-0.622348203837043	0.138	0.317	1.33822106610985e-268	TLE	Lrp6
Rilpl2	5.79919825708883e-273	2.32767148076785	0.284	0.135	1.40473979381463e-268	TLE	Rilpl2
Mier1	5.8648840898532e-273	-0.427867065273924	0.202	0.399	1.42065087308514e-268	TLE	Mier1
Galnt16	6.18837592744224e-273	-1.97110852224819	0.024	0.153	1.49901030090433e-268	TLE	Galnt16
Ggps1	6.24822360971754e-273	-0.933465715279681	0.126	0.3	1.51350720498188e-268	TLE	Ggps1
Slc24a2	6.56411167152388e-273	-1.36874206534136	0.218	0.399	1.59002477019323e-268	TLE	Slc24a2
Dnajc18	6.88861598946102e-273	-1.00637226569048	0.09	0.252	1.66862945112714e-268	TLE	Dnajc18
Chd2	8.17238513596961e-273	-0.418498366361644	0.268	0.491	1.97959685148592e-268	TLE	Chd2
Evi5l	9.95036855747396e-273	-1.07169768424955	0.053	0.203	2.41027777567692e-268	TLE	Evi5l
Ghr	1.29309549718396e-272	-3.71843173039303	0.006	0.118	3.1322652228287e-268	TLE	Ghr
Fbxo7	1.37447971999821e-272	-0.790492152548576	0.109	0.278	3.32940222575167e-268	TLE	Fbxo7
Pakap.1	2.28215599911473e-272	-1.01442596677274	0.044	0.19	5.52806647665562e-268	TLE	Pakap.1
Prdm16	2.66678951911264e-272	-2.15281678552688	0.017	0.141	6.45976425214654e-268	TLE	Prdm16
Dusp7	2.67208287981281e-272	-1.03866428991974	0.08	0.239	6.47258635977057e-268	TLE	Dusp7
Gnb1	3.14468078870175e-272	-0.291213304550773	0.387	0.627	7.61736027447226e-268	TLE	Gnb1
Pds5a	6.45377650748972e-272	-0.488920835034387	0.16	0.345	1.56329828340924e-267	TLE	Pds5a
Nalcn	7.34570194401393e-272	-1.7318752343284	0.03	0.166	1.77934938189849e-267	TLE	Nalcn
Xrcc4	9.28682078135496e-272	-1.162859196756	0.097	0.261	2.24954659786761e-267	TLE	Xrcc4
Rhoq	9.8554818374031e-272	-0.76212550324322	0.196	0.386	2.38729336547415e-267	TLE	Rhoq
Dner	1.60465791681901e-271	-2.04178364027689	0.019	0.145	3.88696287191069e-267	TLE	Dner
Mal	1.6382399393219e-271	-1.69285579231668	0.344	0.522	3.96830860501944e-267	TLE	Mal
Eml5	1.65883515685898e-271	-1.73715882830206	0.028	0.161	4.01819640045951e-267	TLE	Eml5
1500004A13Rik	1.69878139085691e-271	-0.433623730375164	0.101	0.278	4.1149581630727e-267	TLE	1500004A13Rik
Fmr1	1.82916717130743e-271	-0.624335400916317	0.111	0.283	4.430791639058e-267	TLE	Fmr1
Mpc2	1.84440889436917e-271	-0.392370532708583	0.289	0.498	4.46771166483043e-267	TLE	Mpc2
Rpl13a	2.38700163410766e-271	0.836321976938329	0.685	0.754	5.78203405829899e-267	TLE	Rpl13a
Emc7	8.94487145357763e-271	-0.372668333475212	0.289	0.495	2.16671621220011e-266	TLE	Emc7
Golga4	1.32114294495623e-270	-0.624948347593693	0.131	0.308	3.20020455556748e-266	TLE	Golga4
Kdm3a	2.6152113701763e-270	-0.903166626117953	0.106	0.272	6.33482650197805e-266	TLE	Kdm3a
Fabp7	5.57692967609137e-270	-1.729500645043	0.034	0.171	1.35089967543961e-265	TLE	Fabp7
Zfp608	6.31988516294294e-270	-0.366671732613838	0.209	0.415	1.53086578301967e-265	TLE	Zfp608
Wwc1	6.38144468288048e-270	-2.96469094669629	0.012	0.13	1.54577734553414e-265	TLE	Wwc1
Atp6v0a1	9.63210434119753e-270	-0.385604469024096	0.229	0.428	2.33318463456828e-265	TLE	Atp6v0a1
Rasa1	1.8873006495653e-269	-0.642268453892672	0.141	0.316	4.57160836344203e-265	TLE	Rasa1
H2-T22	2.19127404543244e-269	2.60132124866461	0.173	0.052	5.30792312025099e-265	TLE	H2-T22
Ermp1	2.30576171167974e-269	-0.936975899120563	0.065	0.219	5.58524659420183e-265	TLE	Ermp1
Lrrn1	4.53367430004879e-269	-0.875488811530819	0.062	0.217	1.09819192570082e-264	TLE	Lrrn1
Slk	5.42574707033851e-269	-0.365380321794212	0.165	0.349	1.3142787128481e-264	TLE	Slk
Enpp5	7.04036905594391e-269	-0.839635056117341	0.059	0.213	1.70538859642129e-264	TLE	Enpp5
Immp1l	7.83687328009309e-269	-0.695819253686268	0.137	0.313	1.89832581463695e-264	TLE	Immp1l
Zfp266	1.31134408205769e-268	-1.10822353922657	0.059	0.208	3.17646876996834e-264	TLE	Zfp266
Sptan1	1.42177211952489e-268	-0.502856907705366	0.17	0.358	3.44395860512514e-264	TLE	Sptan1
Psmd1	2.60812874299908e-268	-0.506647418235223	0.176	0.364	6.31767025416668e-264	TLE	Psmd1
Gnai3	3.85771520012739e-268	-0.543444083881874	0.156	0.336	9.34454352926858e-264	TLE	Gnai3
Sel1l	4.83684600490398e-268	-0.585213699553433	0.17	0.351	1.17162920776789e-263	TLE	Sel1l
Agl	5.44234333910899e-268	-1.70789905645234	0.039	0.175	1.31829882703237e-263	TLE	Agl
Gm48678	5.5020111014607e-268	-1.1925082560732	0.072	0.228	1.33275214910682e-263	TLE	Gm48678
Papss1	8.11580571267931e-268	-0.27086535782939	0.226	0.429	1.96589161778231e-263	TLE	Papss1
Dmtf1	8.49063432124449e-268	-0.764271854221538	0.119	0.288	2.05668635163505e-263	TLE	Dmtf1
Dcaf1	9.05456712514207e-268	-1.26862985059242	0.048	0.191	2.19328779472316e-263	TLE	Dcaf1
Sash1	9.51842728260024e-268	-0.978584128593722	0.188	0.377	2.30564864066426e-263	TLE	Sash1
Hadhb	1.59288512914158e-267	-0.712898933661175	0.163	0.343	3.85844564831965e-263	TLE	Hadhb
Scamp1	1.02865250703808e-266	-0.582569350279971	0.137	0.313	2.49170496779834e-262	TLE	Scamp1
Larp4	1.3480892476473e-266	-0.631452992642748	0.146	0.322	3.26547658457606e-262	TLE	Larp4
Tbck	2.14780008179165e-266	-1.10138897259964	0.091	0.251	5.2026161381239e-262	TLE	Tbck
Cbx4	2.97823005027212e-266	-0.688001370766574	0.142	0.319	7.21416665077416e-262	TLE	Cbx4
2900052N01Rik	3.64874382676208e-266	-5.41455532798832	0.002	0.107	8.83835217156579e-262	TLE	2900052N01Rik
Rpl12	4.15097652143209e-266	1.16820967827942	0.619	0.66	1.0054910427865e-261	TLE	Rpl12
Azin1	5.56231741147402e-266	-0.497771640579389	0.202	0.392	1.34736014658135e-261	TLE	Azin1
Svip	5.60938233257871e-266	-1.07473981956313	0.057	0.207	1.35876068242054e-261	TLE	Svip
Galnt1	6.69294725277239e-266	-0.486199521052315	0.201	0.39	1.62123261303906e-261	TLE	Galnt1
Smarcc2	8.09434180332406e-266	-0.423055792291256	0.158	0.34	1.96069241501919e-261	TLE	Smarcc2
Lpgat1	1.42870042643221e-265	-0.50946169326142	0.174	0.36	3.46074104294675e-261	TLE	Lpgat1
Akap8l	1.46649105262994e-265	-0.231672170779398	0.185	0.375	3.55228127678551e-261	TLE	Akap8l
Serinc5	2.05842348077082e-265	-0.723742402273891	0.101	0.271	4.98611919747115e-261	TLE	Serinc5
Umad1	2.80416467277383e-265	-0.967028279739017	0.081	0.238	6.79252808686006e-261	TLE	Umad1
Adamtsl1	6.21057601185157e-265	-0.876864359821696	0.066	0.225	1.50438782735081e-260	TLE	Adamtsl1
Kcna2	6.83513961709804e-265	-1.93164805644754	0.019	0.142	1.65567586944966e-260	TLE	Kcna2
Slc16a1	7.03147341897377e-265	-0.774893838661398	0.076	0.235	1.70323380627802e-260	TLE	Slc16a1
Cltc	7.78577010710755e-265	-0.33963410458501	0.395	0.631	1.88594709304466e-260	TLE	Cltc
Glo1	1.33493275691903e-264	-0.525632741956093	0.165	0.352	3.23360761708497e-260	TLE	Glo1
Suclg1	1.47488934340407e-264	-0.603992185707672	0.198	0.388	3.57262445652768e-260	TLE	Suclg1
Rac2	1.88996036324321e-264	2.05066248065254	0.284	0.134	4.57805098788403e-260	TLE	Rac2
Gna12	2.18147832791256e-264	-0.320758005025323	0.342	0.552	5.28419495370258e-260	TLE	Gna12
Asxl2	3.79348168470895e-264	-0.505445884593565	0.169	0.355	9.18895068487048e-260	TLE	Asxl2
Plxnb1	4.56742438095712e-264	-1.58226239180048	0.03	0.162	1.10636720779924e-259	TLE	Plxnb1
Tmf1	9.36100391753019e-264	-0.557142860235618	0.164	0.342	2.26751597894334e-259	TLE	Tmf1
Acadsb	2.22884556056288e-263	-1.0570505163997	0.073	0.224	5.39893260135146e-259	TLE	Acadsb
Fbxl3	2.40080656703233e-263	-0.443165144280648	0.146	0.324	5.8154737473224e-259	TLE	Fbxl3
Sos1	2.79885327148272e-263	-0.723556550588786	0.103	0.267	6.77966227951259e-259	TLE	Sos1
Plekha5	3.54549423626377e-263	-0.796966504090518	0.074	0.231	8.58825068850172e-259	TLE	Plekha5
Psmb9	3.77925468258725e-263	2.13303624973857	0.231	0.092	9.15448861763109e-259	TLE	Psmb9
Sgk3	3.94801249325262e-263	-0.77283094117412	0.132	0.303	9.56327066240583e-259	TLE	Sgk3
Plekhg3	4.83492944179689e-263	-0.952828918943352	0.063	0.215	1.17116495868646e-258	TLE	Plekhg3
Nr4a1	4.94698532267038e-263	1.71601693358166	0.414	0.264	1.19830825471045e-258	TLE	Nr4a1
Rab3gap1	9.39848118721816e-263	-0.581983634867302	0.145	0.321	2.27659409797985e-258	TLE	Rab3gap1
Sox4	9.72451546102506e-263	-1.60243068753681	0.06	0.207	2.3555693801241e-258	TLE	Sox4
Ubl3	1.71464947777305e-262	-0.226992164012755	0.349	0.588	4.15339543000966e-258	TLE	Ubl3
Trim33	1.75641959155885e-262	-0.63588164114804	0.121	0.291	4.25457517663301e-258	TLE	Trim33
Atp6v1e1	1.95914909399954e-262	-0.270005694687455	0.325	0.548	4.74564685039509e-258	TLE	Atp6v1e1
Pspc1	2.07947666607357e-262	-0.645405548249231	0.131	0.301	5.03711632823e-258	TLE	Pspc1
Selenot	2.24903871134843e-262	-0.410466029050992	0.244	0.437	5.44784647049931e-258	TLE	Selenot
Trio	5.88211824046218e-262	-0.917723832824989	0.166	0.342	1.42482550138715e-257	TLE	Trio
Fgfr1	8.5092309835726e-262	-2.28600544587604	0.019	0.14	2.06119102115079e-257	TLE	Fgfr1
Kif3c	8.69930678136104e-262	-1.3950373296284	0.042	0.181	2.10723308164908e-257	TLE	Kif3c
Adcy9	8.77126903451548e-262	-1.32235924778699	0.058	0.204	2.12466449823069e-257	TLE	Adcy9
Plcd4	1.01962761717039e-261	-3.58463808655503	0.005	0.112	2.46984397707183e-257	TLE	Plcd4
S100b	1.23400703461975e-261	-1.04082702470293	0.08	0.241	2.98913523995942e-257	TLE	S100b
Ap1g1	1.42775893440566e-261	-0.504731441130857	0.163	0.342	3.45846046681083e-257	TLE	Ap1g1
Vps8	1.45962652015556e-261	-0.534260448151206	0.123	0.295	3.53565331977281e-257	TLE	Vps8
Tmem135	1.70571789252014e-261	-0.486355075530025	0.244	0.451	4.13176045105153e-257	TLE	Tmem135
Atg4c	3.02906645866708e-261	-1.14576544382894	0.059	0.205	7.33730768282927e-257	TLE	Atg4c
Slu7	4.09323752161698e-261	-0.927907121100008	0.131	0.297	9.91504924861282e-257	TLE	Slu7
Srgap2	6.79581364160708e-261	-0.984480480727976	0.369	0.572	1.64614993840648e-256	TLE	Srgap2
Nlk	1.16119456080167e-260	-0.645392218190922	0.111	0.278	2.81276158462989e-256	TLE	Nlk
Bdp1	1.16778716205711e-260	-0.826247528850923	0.112	0.278	2.82873084265093e-256	TLE	Bdp1
Aig1	1.56669805808916e-260	-0.53086009093724	0.24	0.431	3.79501270610938e-256	TLE	Aig1
Abca9	1.68691381942553e-260	-1.82137181866017	0.087	0.237	4.08621134479445e-256	TLE	Abca9
Ctif	2.01753535292931e-260	-1.04796842891068	0.077	0.232	4.88707588540066e-256	TLE	Ctif
Tnks	2.18041863664571e-260	-0.649621105894397	0.148	0.324	5.28162806354691e-256	TLE	Tnks
Clasp1	2.7639309942281e-260	-1.15036063769254	0.084	0.239	6.69507004731871e-256	TLE	Clasp1
Hspa4	2.76950174795256e-260	-0.239913525898389	0.272	0.483	6.70856408406548e-256	TLE	Hspa4
Ppargc1a	3.05776804678061e-260	-3.88313261986145	0.003	0.108	7.40683153971666e-256	TLE	Ppargc1a
Cryab	3.0788702970329e-260	-1.03494107085696	0.384	0.586	7.45794752050279e-256	TLE	Cryab
Dpysl2	3.1843498696871e-260	-0.372716896382197	0.341	0.556	7.71345068934307e-256	TLE	Dpysl2
Stip1	5.47836814085008e-260	-0.717495554665531	0.138	0.309	1.32702511475811e-255	TLE	Stip1
Ccdc186	9.46599756889291e-260	-0.785271571907241	0.093	0.251	2.29294859111293e-255	TLE	Ccdc186
Hdhd2	1.16377344521772e-259	-0.662262502650592	0.12	0.291	2.81900841635088e-255	TLE	Hdhd2
Eea1	1.87496231554523e-259	-0.552137166595453	0.175	0.358	4.54172121694522e-255	TLE	Eea1
Rpl22	1.99097379722203e-259	1.3639791217672	0.595	0.633	4.82273582901093e-255	TLE	Rpl22
Usp53	4.83464006648419e-259	-1.88273039578858	0.028	0.155	1.17109486330446e-254	TLE	Usp53
Pi4ka	5.70762534016882e-259	-0.630374944956265	0.122	0.293	1.38255808614909e-254	TLE	Pi4ka
Rpl10	6.06982012183981e-259	0.968685657037845	0.657	0.719	1.47029252811326e-254	TLE	Rpl10
Tanc1	6.71469339360302e-259	-0.836794298289188	0.048	0.193	1.62650018073246e-254	TLE	Tanc1
Astn2	8.42769441481855e-259	-1.63857985284075	0.039	0.175	2.0414404181015e-254	TLE	Astn2
Bckdhb	1.3517051396291e-258	-1.07795575463347	0.055	0.199	3.27423535972358e-254	TLE	Bckdhb
Narf	1.83254679646535e-258	-1.230228929882	0.056	0.198	4.43897810507802e-254	TLE	Narf
Agt	1.93578984032752e-258	-5.73362657189927	0.002	0.104	4.68906373022535e-254	TLE	Agt
Tmeff2	2.98686045541258e-258	-1.38744189694187	0.268	0.445	7.2350720811459e-254	TLE	Tmeff2
Egfr	3.23406960109512e-258	-4.93389615788932	0.003	0.106	7.83388679473272e-254	TLE	Egfr
Lrig1	3.3911255290445e-258	-3.2844484112338	0.008	0.117	8.21432336900449e-254	TLE	Lrig1
Ascc3	3.9074320738255e-258	-0.551546223235289	0.196	0.386	9.4649727124275e-254	TLE	Ascc3
Adgrg1	3.91395769609038e-258	-0.865997769523505	0.163	0.338	9.48077972723973e-254	TLE	Adgrg1
Camsap2	4.28065006998838e-258	-0.75187227966156	0.092	0.251	1.03690186645328e-253	TLE	Camsap2
Acbd3	5.75106340860731e-258	-0.663609025872929	0.153	0.329	1.39308008946695e-253	TLE	Acbd3
Dcaf8	1.06272345338968e-257	-0.486887808911791	0.158	0.335	2.57423502114581e-253	TLE	Dcaf8
Usp47	1.6236544059486e-257	-0.65617491221265	0.16	0.337	3.93297806752929e-253	TLE	Usp47
Khdrbs1	2.07767846428962e-257	-0.3029436825071	0.251	0.449	5.03276054404874e-253	TLE	Khdrbs1
Arid2	3.22735597549684e-257	-0.574227056866305	0.142	0.316	7.817624379446e-253	TLE	Arid2
Agps	3.26382902691872e-257	-0.420218895685876	0.18	0.364	7.90597305190521e-253	TLE	Agps
Fip1l1	3.54565505187021e-257	-0.492846809242901	0.152	0.327	8.58864023214522e-253	TLE	Fip1l1
Dennd5b	5.04387301912125e-257	-0.662701644310733	0.049	0.193	1.22177736142174e-252	TLE	Dennd5b
Uso1	5.51168385406606e-257	-0.758887885393613	0.134	0.304	1.33509517997042e-252	TLE	Uso1
Pdzd8	1.08600627703367e-256	-0.809461007314026	0.088	0.244	2.63063300485867e-252	TLE	Pdzd8
Supt16	1.28491725165427e-256	-0.666922896822166	0.157	0.331	3.11245505868213e-252	TLE	Supt16
Nim1k	1.44358798001745e-256	-2.93769209319909	0.017	0.134	3.49680316399628e-252	TLE	Nim1k
Ptger4	2.05159717645726e-256	2.46715960775281	0.146	0.039	4.96958384053242e-252	TLE	Ptger4
Chd1	3.77538573365024e-256	-0.700732530443936	0.177	0.356	9.14511686262098e-252	TLE	Chd1
Rbbp6	3.80368232544778e-256	-0.271674388747768	0.241	0.442	9.21365969693215e-252	TLE	Rbbp6
Btbd3	4.61822259509162e-256	-1.76096700184881	0.025	0.149	1.11867205920904e-251	TLE	Btbd3
Rack1	5.40668916951554e-256	1.26650042186557	0.598	0.638	1.30966231753175e-251	TLE	Rack1
Tmem245	5.69568228932336e-256	-0.648476854712972	0.107	0.27	1.3796651209428e-251	TLE	Tmem245
Fcgr1	7.99731241196318e-256	1.85108490886311	0.361	0.211	1.93718898554984e-251	TLE	Fcgr1
Rgs3	8.19842365618241e-256	-0.58704661440671	0.13	0.304	1.98590416223706e-251	TLE	Rgs3
Pex5l	8.29019900324262e-256	-1.32006594227764	0.172	0.351	2.00813490455546e-251	TLE	Pex5l
Ccpg1	1.52232640604519e-255	-0.650210033115113	0.131	0.298	3.68753125336325e-251	TLE	Ccpg1
Pag1	1.74579923926462e-255	-0.852659581150232	0.255	0.45	4.2288494972707e-251	TLE	Pag1
Pgrmc2	2.39217367159217e-255	-0.886106224333719	0.087	0.241	5.79456228469772e-251	TLE	Pgrmc2
Ctr9	2.5771654009062e-255	-0.711085957617372	0.091	0.25	6.24266775061508e-251	TLE	Ctr9
Pik3ca	3.10025851564992e-255	-0.756642068957633	0.135	0.304	7.50975620245879e-251	TLE	Pik3ca
Upf3b	3.10528622612674e-255	-0.798495697457179	0.097	0.256	7.5219348255468e-251	TLE	Upf3b
Trim36	4.14808434781382e-255	-1.06841598432325	0.053	0.194	1.00479047157094e-250	TLE	Trim36
Il1rap	4.38202106804697e-255	-0.745770836453555	0.14	0.317	1.06145696331302e-250	TLE	Il1rap
Zfp207	4.64165262247611e-255	-0.454619606099117	0.171	0.35	1.12434751474239e-250	TLE	Zfp207
2210408I21Rik	4.69343731979109e-255	-1.094972029715	0.065	0.213	1.13689132197299e-250	TLE	2210408I21Rik
Parp8	5.59258018213987e-255	-0.912002087246005	0.151	0.323	1.35469069751974e-250	TLE	Parp8
Zcchc17	5.84158908271581e-255	-0.691834683586579	0.135	0.304	1.41500812350625e-250	TLE	Zcchc17
Psmd7	6.27808146940312e-255	-0.448019236782258	0.214	0.401	1.52073967433352e-250	TLE	Psmd7
Olig2	7.3662950021562e-255	-0.988893941985419	0.06	0.208	1.7843376383723e-250	TLE	Olig2
Ybx3	7.40283595395613e-255	-0.572344110626043	0.138	0.312	1.79318895312679e-250	TLE	Ybx3
Hist1h2bc	1.20352216756582e-254	-0.382489604071646	0.36	0.59	2.91529174649468e-250	TLE	Hist1h2bc
Ncan	1.48940172065403e-254	-2.58572190309011	0.009	0.119	3.60777778794025e-250	TLE	Ncan
Smco3	2.41734816539813e-254	-1.45737205373213	0.042	0.177	5.85554246104389e-250	TLE	Smco3
Ywhab	2.71111498750063e-254	-0.247977438698134	0.286	0.488	6.56713383422278e-250	TLE	Ywhab
Tst	2.82711519886276e-254	-1.77777841929776	0.051	0.19	6.84812114620527e-250	TLE	Tst
Ncl	3.0890089078829e-254	-0.23168271633859	0.388	0.624	7.48250627756474e-250	TLE	Ncl
Peli2	4.25905074678881e-254	-0.77659293084941	0.141	0.313	1.03166986239465e-249	TLE	Peli2
Tbc1d12	5.80996590656079e-254	-1.08514082529217	0.08	0.231	1.40734804154622e-249	TLE	Tbc1d12
Znrf3	7.33274541874844e-254	-1.3242110587512	0.078	0.229	1.77621092278343e-249	TLE	Znrf3
Kif2a	8.04800524607657e-254	-0.803796770630706	0.099	0.259	1.94946831075713e-249	TLE	Kif2a
Ankrd40	1.98488283096759e-253	-0.47815038431657	0.147	0.319	4.80798168145279e-249	TLE	Ankrd40
Lncppara	2.08007582671648e-253	-2.00094948069511	0.018	0.136	5.03856767505533e-249	TLE	Lncppara
Cdkn1a	3.59361155588244e-253	1.66020937084634	0.36	0.205	8.70480527181403e-249	TLE	Cdkn1a
Tnfaip6	3.80697819746469e-253	-1.04010137943216	0.134	0.311	9.22164328771872e-249	TLE	Tnfaip6
Snw1	4.1246705824275e-253	-0.511092474653909	0.196	0.378	9.99118955181413e-249	TLE	Snw1
Olfml3	5.0047436765156e-253	1.05510118339654	0.468	0.298	1.21229906076237e-248	TLE	Olfml3
Syncrip	5.52080365042065e-253	-0.402369957261908	0.216	0.404	1.33730426824139e-248	TLE	Syncrip
Cbs	5.67520383760534e-253	-4.46821620539714	0.005	0.109	1.37470462558314e-248	TLE	Cbs
Trappc9	6.14942108624919e-253	-0.772088915433874	0.137	0.306	1.48957426972214e-248	TLE	Trappc9
Prr14l	7.02934411074576e-253	-0.708405968831774	0.11	0.274	1.70271802394595e-248	TLE	Prr14l
Ddx42	7.81457543157715e-253	-0.623696717018347	0.147	0.318	1.89292460679093e-248	TLE	Ddx42
Thrsp	8.53511684893926e-253	-1.97138714853359	0.071	0.216	2.06746135431856e-248	TLE	Thrsp
Plcb4	1.00019497483441e-252	-1.64636062626809	0.031	0.159	2.42277228754139e-248	TLE	Plcb4
Syn2	1.01478985320818e-252	-3.01724672619683	0.006	0.111	2.45812546142617e-248	TLE	Syn2
Mllt3	1.09906658502605e-252	-1.39253750316278	0.05	0.189	2.6622689889086e-248	TLE	Mllt3
Hsd11b1	1.12166242081268e-252	-4.99028817188895	0.003	0.104	2.71700288193456e-248	TLE	Hsd11b1
Eif2s2	2.60886883494325e-252	-0.183474843152011	0.34	0.566	6.31946297888303e-248	TLE	Eif2s2
Jmjd1c	3.03355498539556e-252	-0.737697713962232	0.439	0.672	7.34818024112365e-248	TLE	Jmjd1c
Ankub1	3.90654766097829e-252	-2.01632468955098	0.02	0.139	9.46283039918771e-248	TLE	Ankub1
Oip5os1	4.53841380410107e-252	-0.767452831779672	0.127	0.293	1.0993399757674e-247	TLE	Oip5os1
Xrn1	9.22882262085934e-252	-0.567448207998842	0.137	0.307	2.23549770345076e-247	TLE	Xrn1
Ndrg1	1.55787020303081e-251	-1.21411673771612	0.168	0.343	3.77362899280154e-247	TLE	Ndrg1
Rnf213	2.52033288117433e-251	2.37015354986713	0.241	0.104	6.10500233806858e-247	TLE	Rnf213
Smg1	2.52157835758538e-251	-0.470327874662113	0.218	0.409	6.10801925557906e-247	TLE	Smg1
Wbp4	3.63997292123329e-251	-0.548011150670783	0.158	0.33	8.8171064071034e-247	TLE	Wbp4
Grid1	4.49141151784948e-251	-2.10678210872385	0.012	0.124	1.08795461196868e-246	TLE	Grid1
Abtb2	5.72962200912613e-251	-1.35768710409798	0.053	0.194	1.38788633927062e-246	TLE	Abtb2
Ptpro	8.02074597655384e-251	-1.78102711154992	0.155	0.312	1.94286529790064e-246	TLE	Ptpro
Pls3	1.25643738560036e-250	-1.04109981818858	0.051	0.192	3.04346827913976e-246	TLE	Pls3
Hibadh	1.82845739524062e-250	-0.83868089811695	0.129	0.293	4.42907234849135e-246	TLE	Hibadh
Cntn2	1.85930193678908e-250	-0.864668397888573	0.131	0.305	4.5037870814842e-246	TLE	Cntn2
5031439G07Rik	2.85469295332498e-250	-0.430576791597028	0.228	0.417	6.91492274083909e-246	TLE	5031439G07Rik
Thrap3	3.92603506770803e-250	-0.204661346827186	0.256	0.463	9.51003474450916e-246	TLE	Thrap3
Rnf141	6.03281989107158e-250	-0.841828847280728	0.084	0.238	1.46132996221427e-245	TLE	Rnf141
Mapre3	6.5522686094819e-250	-0.644960096216975	0.073	0.225	1.5871560252748e-245	TLE	Mapre3
Tmcc2	6.76709974423408e-250	-0.912072999064392	0.056	0.199	1.63919457104582e-245	TLE	Tmcc2
Mpzl1	7.51565543071156e-250	-0.525380956254433	0.054	0.198	1.82051721498126e-245	TLE	Mpzl1
Zfp950	7.72172448385661e-250	-1.19610021268854	0.053	0.191	1.87043332172459e-245	TLE	Zfp950
D16Ertd472e	8.45265268266624e-250	-1.05122327419571	0.096	0.249	2.04748605932224e-245	TLE	D16Ertd472e
Hadha	1.05135184031804e-249	-0.393135917846841	0.211	0.397	2.54668956280239e-245	TLE	Hadha
Epas1	1.12565146372151e-249	-0.964385152043201	0.056	0.2	2.72666554057262e-245	TLE	Epas1
Sos2	1.72713087877404e-249	-0.705674581333858	0.101	0.259	4.18362912765435e-245	TLE	Sos2
Itgb1	1.88515874220316e-249	-0.302131982401378	0.286	0.486	4.56642002123872e-245	TLE	Itgb1
Tppp	2.07652535142791e-249	-0.386589849399527	0.146	0.331	5.02996735876382e-245	TLE	Tppp
Psph	2.52624711713731e-249	-1.0673418215665	0.084	0.237	6.1193283918417e-245	TLE	Psph
Lgi1	3.00054827397977e-249	-3.4533823429951	0.004	0.106	7.26822808406119e-245	TLE	Lgi1
Phactr4	3.55211471268977e-249	-0.791021754765434	0.093	0.25	8.60428746854843e-245	TLE	Phactr4
Slc5a3	4.03560879636695e-249	-1.4237754608572	0.027	0.151	9.77545518743966e-245	TLE	Slc5a3
Nars	5.34633508685104e-249	-0.308067105853694	0.245	0.437	1.29504274808793e-244	TLE	Nars
Tead1	5.79846923107838e-249	-2.09533245609715	0.011	0.12	1.40456320184412e-244	TLE	Tead1
Zmym5	6.11770924258123e-249	-0.555840112654491	0.113	0.277	1.48189270983045e-244	TLE	Zmym5
Nek7	6.56990278846543e-249	-0.338655623546703	0.253	0.453	1.59142755244998e-244	TLE	Nek7
Klhl24	6.70088994366745e-249	-0.30186723258523	0.197	0.384	1.62315657105457e-244	TLE	Klhl24
Pcdh15	1.24651909735863e-248	-1.69381083843503	0.049	0.189	3.01944320953181e-244	TLE	Pcdh15
Fmc1	1.5859313026193e-248	-0.962598053122536	0.106	0.267	3.84160139433474e-244	TLE	Fmc1
Aamdc	2.20433162370442e-248	-0.731056221512494	0.119	0.284	5.33955249209921e-244	TLE	Aamdc
Pdap1	2.3779478190909e-248	-0.419401331988704	0.209	0.393	5.76010300218388e-244	TLE	Pdap1
Dnajc7	3.13062345201339e-248	-0.160814626235216	0.255	0.455	7.58330918781204e-244	TLE	Dnajc7
Zfp704	3.44178996800137e-248	-0.834977773697924	0.119	0.284	8.33704783948971e-244	TLE	Zfp704
Nkap	5.44416607449621e-248	-0.999010165679907	0.089	0.242	1.31874034822522e-243	TLE	Nkap
Slc25a12	5.83563327631003e-248	-0.70231062972541	0.092	0.247	1.41356544852058e-243	TLE	Slc25a12
Fam135a	6.33704347471245e-248	-1.10624601765441	0.047	0.183	1.5350220408796e-243	TLE	Fam135a
Tmx3	1.48546286712538e-247	-0.57958717152752	0.148	0.317	3.59823670303781e-243	TLE	Tmx3
Tgoln1	1.53563068628264e-247	-0.312090637569831	0.249	0.439	3.71975821138245e-243	TLE	Tgoln1
Abi1	1.60322599019175e-247	-0.377149646400261	0.28	0.483	3.88349431604147e-243	TLE	Abi1
Gpld1	1.66858368501018e-247	-4.1378403893216	0.005	0.107	4.04181026020017e-243	TLE	Gpld1
Eci1	1.93401292765438e-247	-1.02823266791267	0.104	0.26	4.68475951465721e-243	TLE	Eci1
Uba5	3.11836774579404e-247	-0.828891906296143	0.101	0.258	7.5536221906369e-243	TLE	Uba5
Pias2	3.96186111022647e-247	-0.64402024522596	0.103	0.261	9.59681616730159e-243	TLE	Pias2
Dop1a	6.38030445992434e-247	-1.02676936066798	0.055	0.194	1.54550114932747e-242	TLE	Dop1a
Ranbp9	9.21895869849724e-247	-0.394526995357877	0.156	0.328	2.23310836553699e-242	TLE	Ranbp9
Ptgs2	1.5216608112542e-246	3.49228818005663	0.101	0.018	3.68591898310104e-242	TLE	Ptgs2
Prr18	2.0121156439563e-246	-0.658070119934227	0.072	0.223	4.87394772435534e-242	TLE	Prr18
Cop1	2.91327972214911e-246	-0.556832203211987	0.163	0.338	7.05683747096179e-242	TLE	Cop1
Foxo1	3.57704162493644e-246	-0.97770125367619	0.086	0.237	8.66466792808354e-242	TLE	Foxo1
AU020206	3.91657296282656e-246	2.00484170482681	0.316	0.165	9.48711468785478e-242	TLE	AU020206
Jmy	6.17863260197765e-246	-0.759311834213672	0.099	0.256	1.49665017517705e-241	TLE	Jmy
Enpp4	6.17920758465735e-246	-0.775219166146077	0.079	0.231	1.49678945323155e-241	TLE	Enpp4
Atp5a1	6.55969459369124e-246	-0.182391763006021	0.403	0.641	1.58895482142983e-241	TLE	Atp5a1
Crot	7.32051965429437e-246	-1.43995640432095	0.067	0.208	1.77324947585973e-241	TLE	Crot
Dnm1l	8.77316052738285e-246	-0.7714714839942	0.093	0.247	2.12512267454795e-241	TLE	Dnm1l
Tmed7	1.07922919423046e-245	-0.377770587426599	0.238	0.423	2.61421687718444e-241	TLE	Tmed7
Hspa1a	1.08851934402441e-245	-1.19037793267045	0.096	0.255	2.63672040703034e-241	TLE	Hspa1a
1110004F10Rik	4.21109000117441e-245	-0.425701672490618	0.211	0.395	1.02005233098448e-240	TLE	1110004F10Rik
Tmem63b	4.30462511833081e-245	-0.508780951936697	0.081	0.234	1.04270934241327e-240	TLE	Tmem63b
Gna11	4.39930444706569e-245	-0.697913412492793	0.073	0.222	1.06564351621272e-240	TLE	Gna11
Psme1	5.32355345631447e-245	1.8358537873231	0.408	0.277	1.28952435372305e-240	TLE	Psme1
Jup	6.03499546421174e-245	-0.488155075090487	0.123	0.29	1.46185695129601e-240	TLE	Jup
Pogk	6.18074467638734e-245	-1.02024672026397	0.071	0.217	1.4971617829613e-240	TLE	Pogk
Ndufb10	6.7776577424621e-245	-0.524130712081891	0.324	0.525	1.64175203495659e-240	TLE	Ndufb10
Dag1	9.25907019782966e-245	-1.47890447662783	0.07	0.212	2.24282457402028e-240	TLE	Dag1
Fcgr2b	9.35212411135512e-245	1.92270826497033	0.313	0.164	2.26536502349355e-240	TLE	Fcgr2b
Mib1	1.64412924014136e-244	-0.581507491295093	0.146	0.315	3.98257425839441e-240	TLE	Mib1
St3gal3	1.8004333910166e-244	-0.537741214959369	0.137	0.309	4.36118980305951e-240	TLE	St3gal3
Wipi1	2.22370034264132e-244	-0.676726778784728	0.086	0.241	5.38646933998006e-240	TLE	Wipi1
Kcnk2	2.24866996526686e-244	-2.76029190596036	0.012	0.121	5.44695325686591e-240	TLE	Kcnk2
Cggbp1	2.56655476349901e-244	-0.430489825547691	0.183	0.359	6.21696560362364e-240	TLE	Cggbp1
Csf2ra	2.62790280906006e-244	2.3640492234632	0.283	0.14	6.36556897438618e-240	TLE	Csf2ra
Wdr44	3.83396892045391e-244	-1.13046338876716	0.08	0.227	9.28702291601552e-240	TLE	Wdr44
Herc4	5.87801586050931e-244	-0.416731175562275	0.173	0.353	1.42383178189117e-239	TLE	Herc4
Cebpz	6.03808529192183e-244	-0.639821251960487	0.195	0.373	1.46260540026222e-239	TLE	Cebpz
Bcl2l1	6.64062063084598e-244	-0.252097617068368	0.23	0.424	1.60855753540982e-239	TLE	Bcl2l1
Zyg11b	7.53744226268867e-244	-0.715212389577819	0.111	0.271	1.82579463929108e-239	TLE	Zyg11b
H2-Ab1	7.60487016990338e-244	1.69497258976233	0.156	0.047	1.8421277012557e-239	TLE	H2-Ab1
Jun	1.61532717431791e-243	-1.41753304670902	0.558	0.747	3.91280701435026e-239	TLE	Jun
Tob1	1.67303573995782e-243	-0.425433670405028	0.11	0.272	4.05259447289983e-239	TLE	Tob1
Prkcz	2.13277642992878e-243	-0.566080986707223	0.101	0.266	5.16622434621648e-239	TLE	Prkcz
Klf3	2.32613435209025e-243	-0.503691222562489	0.172	0.347	5.63459524106822e-239	TLE	Klf3
Sept8	2.3610393876058e-243	-0.282626307255078	0.174	0.367	5.71914570859752e-239	TLE	Sept8
Snx27	2.40256647372388e-243	-0.704170119120783	0.099	0.254	5.81973676930135e-239	TLE	Snx27
Tm7sf3	3.08930421883061e-243	-0.545236700208416	0.129	0.296	7.48322160927338e-239	TLE	Tm7sf3
Zfp521	3.20124726225301e-243	-2.07146100151138	0.014	0.124	7.75438124335547e-239	TLE	Zfp521
Traf6	3.98852911105695e-243	-1.10127840946837	0.112	0.267	9.66141406571324e-239	TLE	Traf6
Magi3	4.46896734928084e-243	-1.35775738062968	0.06	0.199	1.0825179610163e-238	TLE	Magi3
Hspa5	9.46818062965558e-243	-0.586934709460606	0.483	0.719	2.29347739392147e-238	TLE	Hspa5
Klhl2	1.01023807962845e-242	-0.572784636063717	0.181	0.368	2.447099700284e-238	TLE	Klhl2
Serpinb1a	1.30812763273621e-242	-1.38121892354804	0.073	0.22	3.16867756477693e-238	TLE	Serpinb1a
Avl9	1.48977870796857e-242	-0.985239960088202	0.098	0.25	3.60869096431227e-238	TLE	Avl9
Morf4l2	2.1324993530295e-242	-0.212003712713861	0.227	0.415	5.16555318284336e-238	TLE	Morf4l2
Eva1a	2.43635341280432e-242	-2.18585385713276	0.036	0.161	5.90157887183591e-238	TLE	Eva1a
[truncated: 11,261 more rows]
