# Supplementary material for: Single-cell, single-nucleus and xenium-based spatial transcriptomics analyses reveal inflammatory activation and altered cell interactions in the hippocampus in mice with temporal lobe epilepsy
Source: Biomark Res. 2024 Sep 13;12:103. doi: 10.1186/s40364-024-00636-3 (PMC11396644; doi:10.1186/s40364-024-00636-3)
Supplement: Supplementary file 11 — Supplementary Material 11. [file 40364_2024_636_MOESM11_ESM.csv]

	p_val	avg_log2FC	pct.1	pct.2	p_val_adj	cluster	gene
Lyz2	0	6.16172901882594	0.836	0.066	0	TLE	Lyz2
Slc1a2	0	-4.03846558460468	0.122	0.812	0	TLE	Slc1a2
Atp1a2	0	-3.6685087032913	0.146	0.823	0	TLE	Atp1a2
Sparcl1	0	-4.24771072583966	0.101	0.759	0	TLE	Sparcl1
Aldoc	0	-4.33909296032601	0.075	0.723	0	TLE	Aldoc
Ndrg2	0	-3.25548038292351	0.101	0.735	0	TLE	Ndrg2
Clu	0	-2.7852580285311	0.22	0.849	0	TLE	Clu
Ccl4	0	4.14375325889783	0.789	0.163	0	TLE	Ccl4
Gpm6a	0	-4.06862930007439	0.068	0.689	0	TLE	Gpm6a
Tyrobp	0	4.12410067256568	0.771	0.153	0	TLE	Tyrobp
Slc1a3	0	-3.90670450136454	0.097	0.714	0	TLE	Slc1a3
C1qa	0	3.84538068420529	0.921	0.308	0	TLE	C1qa
Cpe	0	-3.01062605464203	0.147	0.759	0	TLE	Cpe
C1qb	0	3.94138445848151	0.95	0.338	0	TLE	C1qb
Ntrk2	0	-3.53791546658013	0.078	0.687	0	TLE	Ntrk2
C1qc	0	3.64686182773159	0.832	0.224	0	TLE	C1qc
Mt3	0	-2.23812617285076	0.259	0.851	0	TLE	Mt3
Plpp3	0	-4.84325542010245	0.048	0.639	0	TLE	Plpp3
Spp1	0	10.0764830484609	0.59	0.002	0	TLE	Spp1
Trem2	0	4.19369829978616	0.702	0.119	0	TLE	Trem2
Ctss	0	3.44548296766505	0.826	0.244	0	TLE	Ctss
Gstm5	0	-3.36693334200383	0.107	0.681	0	TLE	Gstm5
Tmem47	0	-3.66029576985702	0.052	0.626	0	TLE	Tmem47
Nrxn1	0	-4.30148215335494	0.086	0.659	0	TLE	Nrxn1
Tspan7	0	-3.84998493235113	0.088	0.66	0	TLE	Tspan7
Cd14	0	5.4286878606682	0.608	0.038	0	TLE	Cd14
Slc4a4	0	-5.42778500677164	0.023	0.592	0	TLE	Slc4a4
Gstm1	0	-3.28017308278414	0.072	0.637	0	TLE	Gstm1
Mfge8	0	-4.26468584077102	0.058	0.622	0	TLE	Mfge8
H2-D1	0	4.01605542827303	0.761	0.198	0	TLE	H2-D1
Ptn	0	-3.20337719816949	0.15	0.71	0	TLE	Ptn
Lsamp	0	-4.40585004208532	0.135	0.686	0	TLE	Lsamp
Ptprz1	0	-4.20870190993398	0.051	0.602	0	TLE	Ptprz1
Ifi27l2a	0	6.01097501763355	0.597	0.049	0	TLE	Ifi27l2a
Gpc5	0	-5.75836019018455	0.028	0.574	0	TLE	Gpc5
Ttyh1	0	-3.99020972668902	0.053	0.593	0	TLE	Ttyh1
Ntm	0	-5.09003088914363	0.037	0.574	0	TLE	Ntm
Pla2g7	0	-3.76679005842721	0.071	0.605	0	TLE	Pla2g7
Prxl2a	0	-3.1712700166844	0.069	0.602	0	TLE	Prxl2a
Arhgap5	0	-2.48447319657313	0.103	0.635	0	TLE	Arhgap5
Scg3	0	-3.73494102715267	0.044	0.575	0	TLE	Scg3
Cspg5	0	-3.50505057099411	0.052	0.583	0	TLE	Cspg5
Htra1	0	-4.34374463251243	0.052	0.58	0	TLE	Htra1
Gpm6b	0	-2.32112962902834	0.151	0.678	0	TLE	Gpm6b
Prdx6	0	-2.08158659815742	0.152	0.677	0	TLE	Prdx6
Fcer1g	0	3.7324191545313	0.658	0.133	0	TLE	Fcer1g
Acsl3	0	-4.05402561924677	0.044	0.566	0	TLE	Acsl3
Gja1	0	-4.36222931330486	0.031	0.551	0	TLE	Gja1
Gpr37l1	0	-4.13436972293081	0.055	0.573	0	TLE	Gpr37l1
Luzp2	0	-4.7935909156921	0.04	0.557	0	TLE	Luzp2
Zbtb20	0	-2.31564801567132	0.175	0.689	0	TLE	Zbtb20
Glud1	0	-2.80227895553841	0.075	0.588	0	TLE	Glud1
Cdk8	0	-1.66820585994875	0.403	0.912	0	TLE	Cdk8
Msi2	0	-2.94927627567737	0.09	0.597	0	TLE	Msi2
Atp1b2	0	-3.05066212855558	0.068	0.57	0	TLE	Atp1b2
Ntsr2	0	-5.04463478901722	0.017	0.519	0	TLE	Ntsr2
Prex2	0	-4.54029997598364	0.019	0.512	0	TLE	Prex2
Gabrb1	0	-4.98633280649614	0.019	0.511	0	TLE	Gabrb1
Ctnnd2	0	-4.75717755257238	0.029	0.519	0	TLE	Ctnnd2
Bcan	0	-3.36159996481907	0.052	0.54	0	TLE	Bcan
S1pr1	0	-4.10500327043709	0.029	0.517	0	TLE	S1pr1
Rora	0	-4.0391876565963	0.044	0.525	0	TLE	Rora
Cldn10	0	-7.23370574965777	0.005	0.486	0	TLE	Cldn10
Glul	0	-1.72564759070328	0.355	0.824	0	TLE	Glul
Ly6e	0	3.56931813499247	0.611	0.142	0	TLE	Ly6e
Rorb	0	-5.57603954293377	0.013	0.482	0	TLE	Rorb
Cd52	0	5.52937234928963	0.494	0.026	0	TLE	Cd52
B2m	0	3.26416369779254	0.879	0.435	0	TLE	B2m
Grn	0	3.88520021065245	0.619	0.194	0	TLE	Grn
Ly86	0	3.83690176932902	0.496	0.09	0	TLE	Ly86
Hexb	0	2.82997102783486	0.741	0.365	0	TLE	Hexb
Ctsz	0	3.49072090100119	0.754	0.394	0	TLE	Ctsz
Ccl3	0	3.81808423759785	0.428	0.069	0	TLE	Ccl3
Bcl2a1b	0	4.55823973316477	0.391	0.042	0	TLE	Bcl2a1b
Ctsd	0	4.04884472268263	0.992	0.664	0	TLE	Ctsd
Srgn	0	3.66077694221523	0.384	0.062	0	TLE	Srgn
Il1b	0	4.94918873668757	0.342	0.021	0	TLE	Il1b
Trf	0	2.29991791166948	0.72	0.4	0	TLE	Trf
Ccl12	0	4.87408926958301	0.341	0.023	0	TLE	Ccl12
Cxcl10	0	4.94803465961434	0.323	0.015	0	TLE	Cxcl10
Ctsb	0	3.13627863139211	0.83	0.536	0	TLE	Ctsb
Cst7	0	9.66733996075835	0.253	0.001	0	TLE	Cst7
Tmsb4x	0	2.865252109898	0.989	0.804	0	TLE	Tmsb4x
Ftl1	0	2.15881924758819	0.857	0.692	0	TLE	Ftl1
H3f3b	0	2.00673101218831	0.829	0.682	0	TLE	H3f3b
Fau	0	1.94887209627655	0.842	0.702	0	TLE	Fau
Cmss1	0	-1.48250744407706	0.887	0.995	0	TLE	Cmss1
Rps29	0	1.76233307436823	0.92	0.825	0	TLE	Rps29
Apoe	0	1.41654804884235	1	0.974	0	TLE	Apoe
Fth1	0	1.60746918439559	0.995	0.973	0	TLE	Fth1
Fads2	2.80081401044512e-307	-3.63454007530564	0.033	0.508	6.78441177750121e-303	TLE	Fads2
Syne1	8.95563537262568e-306	-3.63319226703507	0.035	0.513	2.16932355631112e-301	TLE	Syne1
Acsl6	1.9483994560612e-304	-4.40267091877194	0.022	0.486	4.71960800241705e-300	TLE	Acsl6
Npas3	7.62957035245275e-304	-3.90538319977941	0.048	0.515	1.84811082647463e-299	TLE	Npas3
Asrgl1	4.54488813316254e-303	-2.81790224873452	0.067	0.555	1.10090825249596e-298	TLE	Asrgl1
Slc6a11	1.32896535924359e-302	-6.3884434655654	0.004	0.458	3.21915278969574e-298	TLE	Slc6a11
Fcrls	1.47172727779193e-302	3.26847574972866	0.442	0.1	3.56496498499539e-298	TLE	Fcrls
Enho	1.62445375834995e-302	-3.98444257390264	0.038	0.505	3.93491433885109e-298	TLE	Enho
Mgll	2.46329389507336e-301	-3.56305120348783	0.038	0.511	5.96683680203621e-297	TLE	Mgll
Aqp4	7.52557681910603e-301	-3.52897239474145	0.039	0.511	1.82292047289205e-296	TLE	Aqp4
Cxcl14	1.43699262257832e-300	-3.84340583059471	0.034	0.5	3.48082722967146e-296	TLE	Cxcl14
Adgrb3	4.20837701116585e-298	-5.07533727250433	0.016	0.47	1.0193951634147e-293	TLE	Adgrb3
Dclk1	4.5882274412934e-298	-4.34855267325193	0.03	0.489	1.1114063331045e-293	TLE	Dclk1
Ahcyl1	3.13400351818175e-296	-2.70833157844924	0.067	0.548	7.59149672209164e-292	TLE	Ahcyl1
Fam107a	1.1281826156865e-293	-3.29142544457518	0.031	0.496	2.73279674997741e-289	TLE	Fam107a
Nfib	3.4493550725433e-293	-2.86666627122976	0.053	0.525	8.35537279222164e-289	TLE	Nfib
H2-K1	3.23503945389021e-292	3.02343296562806	0.629	0.327	7.83623606915825e-288	TLE	H2-K1
Slc6a1	5.75713259343435e-292	-4.80044061593516	0.015	0.463	1.3945502281076e-287	TLE	Slc6a1
Slco1c1	1.7475707448466e-291	-2.83466513120682	0.062	0.534	4.23314061524192e-287	TLE	Slco1c1
Cd83	6.91668414500306e-290	2.95216884226431	0.52	0.169	1.67542840044409e-285	TLE	Cd83
Dtna	2.9588908838745e-289	-3.40925754170448	0.044	0.504	7.16732138800921e-285	TLE	Dtna
Slc39a12	1.93445062062498e-288	-4.33485943420635	0.025	0.471	4.68581973833988e-284	TLE	Slc39a12
Cadm2	9.29057043304408e-288	-2.80488864841392	0.116	0.58	2.25045487599627e-283	TLE	Cadm2
Pantr1	2.42141609604976e-287	-4.63013412417477	0.022	0.466	5.86539620946133e-283	TLE	Pantr1
Acsbg1	3.81180795922691e-287	-4.10578231890683	0.018	0.464	9.23334241963533e-283	TLE	Acsbg1
Sfxn5	2.1553213962074e-286	-3.34313619173121	0.029	0.485	5.22083501803318e-282	TLE	Sfxn5
Prnp	1.42438818233589e-285	-2.48708507669447	0.123	0.601	3.45029549407222e-281	TLE	Prnp
Cd68	2.63923755655061e-285	4.14198257366632	0.302	0.032	6.39302513323254e-281	TLE	Cd68
Rgs20	3.00649388274703e-283	-4.74502767453025	0.016	0.455	7.28263013217813e-279	TLE	Rgs20
Fermt2	2.08576849560538e-282	-2.80280903420434	0.05	0.512	5.05235702690492e-278	TLE	Fermt2
Gm3764	1.02236369034838e-280	-6.02420098107461	0.009	0.439	2.47647156713088e-276	TLE	Gm3764
Trpm3	3.50177249665984e-280	-3.052681227338	0.094	0.554	8.48234351865914e-276	TLE	Trpm3
Mmd2	4.04995494956638e-279	-3.40084273675172	0.039	0.488	9.81020587433464e-275	TLE	Mmd2
Tubb2b	2.47059741033236e-278	-2.94836530269659	0.055	0.515	5.98452810704807e-274	TLE	Tubb2b
Farp1	1.36205487342653e-277	-4.37333114503629	0.02	0.456	3.29930551990109e-273	TLE	Farp1
Sox9	2.79984627789484e-277	-2.57391102282767	0.06	0.518	6.78206763894466e-273	TLE	Sox9
Nlgn1	3.70123131089969e-277	-3.30775244836328	0.051	0.502	8.96549260439233e-273	TLE	Nlgn1
Id4	6.05091043909582e-275	-3.29538486006377	0.045	0.492	1.46571203566218e-270	TLE	Id4
Pbx1	2.23316035492021e-273	-3.3557712406239	0.038	0.481	5.40938432772321e-269	TLE	Pbx1
Nrcam	1.18090167146024e-272	-4.21855023265821	0.024	0.454	2.86049811877814e-268	TLE	Nrcam
Plcb1	8.69689662526627e-272	-3.98722359766165	0.03	0.463	2.10664926953825e-267	TLE	Plcb1
F3	2.24076282055883e-270	-4.18791821499104	0.019	0.447	5.42779978023965e-266	TLE	F3
Ptprt	2.91912265903797e-268	-4.07428007878153	0.019	0.445	7.07099081698769e-264	TLE	Ptprt
Slc7a10	1.93332072290941e-267	-4.52615606409402	0.024	0.444	4.68308278710345e-263	TLE	Slc7a10
Malat1	4.0048160068566e-266	-2.57329182379348	0.951	0.994	9.70086581340874e-262	TLE	Malat1
Dlgap1	1.86999416329248e-265	-2.89262647173351	0.043	0.485	4.52968686174338e-261	TLE	Dlgap1
Tlr2	6.04922189734599e-265	5.09036734643091	0.245	0.016	1.46530302019412e-260	TLE	Tlr2
Paqr8	1.42428156229993e-264	-3.67853585925602	0.02	0.446	3.45003722835912e-260	TLE	Paqr8
Mpeg1	4.25582277814501e-264	4.2263354313803	0.293	0.035	1.03088795155007e-259	TLE	Mpeg1
Grm3	9.34891028067903e-263	-3.4794726190189	0.034	0.465	2.26458653728888e-258	TLE	Grm3
Fgfr3	2.19906979059789e-262	-4.94657847830812	0.009	0.422	5.32680675376526e-258	TLE	Fgfr3
Trps1	4.37409352567602e-261	-3.10438807095878	0.039	0.472	1.0595366747245e-256	TLE	Trps1
Mdga2	4.46547116005644e-260	-3.3246823052759	0.057	0.488	1.08167107910047e-255	TLE	Mdga2
Gpnmb	7.31018565563563e-260	6.62898164335698	0.231	0.013	1.77074627136462e-255	TLE	Gpnmb
Nfia	8.08355160684374e-260	-2.152865200758	0.134	0.59	1.95807870572576e-255	TLE	Nfia
Chchd10	1.74434014898748e-257	-1.75252469231086	0.167	0.659	4.22531514289237e-253	TLE	Chchd10
Junb	3.07295099376835e-257	2.21021866861522	0.663	0.372	7.44360919220508e-253	TLE	Junb
Mlc1	4.56552221825487e-257	-3.36084296926096	0.031	0.454	1.10590644692788e-252	TLE	Mlc1
Wfdc17	1.60420194628914e-256	6.62753906409315	0.2	0.004	3.88585837449618e-252	TLE	Wfdc17
B3galt1	1.72249698132542e-256	-3.43829993796624	0.036	0.46	4.17240443786456e-252	TLE	B3galt1
Lix1	4.49404302838218e-255	-3.87924031012727	0.018	0.429	1.08859204276501e-250	TLE	Lix1
Fut9	9.3451837499745e-255	-5.38925416141199	0.006	0.407	2.26368385975632e-250	TLE	Fut9
Ppp2r2b	3.15325078239444e-254	-4.1002261345536	0.02	0.429	7.63811937019406e-250	TLE	Ppp2r2b
Pmm1	3.84139073465484e-254	-2.71158611210248	0.063	0.493	9.30500077655443e-250	TLE	Pmm1
Hopx	3.64368851181364e-253	-3.3954945435913	0.043	0.461	8.82610668216618e-249	TLE	Hopx
Gjb6	4.79097093939937e-253	-5.81406742266655	0.006	0.404	1.16051689065071e-248	TLE	Gjb6
Ccdc88a	5.88031359427179e-253	-2.65660579297516	0.05	0.483	1.42438836194046e-248	TLE	Ccdc88a
Gria2	9.21953496893333e-253	-4.1840878356249	0.022	0.431	2.23324795552472e-248	TLE	Gria2
Pygb	6.60049903570068e-252	-2.79920771257072	0.036	0.455	1.59883888141778e-247	TLE	Pygb
Fjx1	9.74488634937372e-252	-5.49715819012017	0.012	0.41	2.3605038204088e-247	TLE	Fjx1
Ugp2	3.00652099238585e-251	-2.33602065317271	0.064	0.501	7.28269579985624e-247	TLE	Ugp2
Serpina3n	3.38039199357842e-250	6.03924253878476	0.234	0.017	8.188323526045e-246	TLE	Serpina3n
Fam171b	4.07227031145095e-250	-2.72047344011883	0.042	0.464	9.86426037542765e-246	TLE	Fam171b
Dgkb	1.10206365696888e-249	-3.22907224592239	0.044	0.463	2.66952879627572e-245	TLE	Dgkb
Tnik	3.99139732868175e-249	-3.40491771199478	0.033	0.448	9.66836174926581e-245	TLE	Tnik
Nhsl1	7.35758291043648e-249	-5.25624987571767	0.007	0.402	1.78222730839503e-244	TLE	Nhsl1
Negr1	1.17968659596997e-248	-3.65127442075309	0.028	0.437	2.85755484141806e-244	TLE	Negr1
Adgrl3	1.50677719803048e-248	-3.65122761636447	0.027	0.435	3.64986640678924e-244	TLE	Adgrl3
Sash1	3.18545277221636e-248	-2.38541718924045	0.062	0.497	7.7161222501397e-244	TLE	Sash1
Msmo1	2.66682248823978e-247	-3.12395671458976	0.049	0.464	6.45984411326321e-243	TLE	Msmo1
Slc27a1	1.02562846884593e-246	-3.01670533037282	0.042	0.451	2.48437984008549e-242	TLE	Slc27a1
Tril	2.47188309619466e-246	-4.74887528564692	0.01	0.405	5.98764242391233e-242	TLE	Tril
Ednrb	1.2988738250175e-245	-3.93471237921494	0.017	0.414	3.14626206633988e-241	TLE	Ednrb
Timp4	1.6398781032443e-244	-4.27580725412312	0.016	0.413	3.97227672948866e-240	TLE	Timp4
Rgs1	2.286939139642e-244	4.76027575739235	0.237	0.018	5.53965267795481e-240	TLE	Rgs1
Timp3	4.76638832992524e-244	-2.60587131501273	0.052	0.469	1.15456224515779e-239	TLE	Timp3
Mt2	1.53762547700528e-243	-1.83017539275363	0.162	0.61	3.72459019294989e-239	TLE	Mt2
Nwd1	2.1267135917915e-241	-4.28534872335521	0.015	0.406	5.15153833339656e-237	TLE	Nwd1
Myo10	2.19660558769614e-241	-3.02292429129039	0.031	0.433	5.32083771507635e-237	TLE	Myo10
Ckb	1.40262358902379e-240	-1.24433631171859	0.551	0.903	3.39757511969233e-236	TLE	Ckb
Adk	1.59804809178209e-240	-2.64050323795837	0.051	0.468	3.87095189272375e-236	TLE	Adk
Rcn2	5.81403595603755e-240	-2.2300014685917	0.068	0.492	1.40833392963098e-235	TLE	Rcn2
Myo6	3.0380802508282e-239	-2.03051336280098	0.074	0.51	7.35914179158114e-235	TLE	Myo6
Nkain4	4.79787517493072e-239	-5.1339964833471	0.014	0.399	1.16218930362347e-234	TLE	Nkain4
Trim9	6.97983582259978e-239	-4.77541548267436	0.009	0.394	1.69072563130835e-234	TLE	Trim9
Kcnn2	8.76109316795343e-238	-5.84794247390797	0.005	0.384	2.12219959807336e-233	TLE	Kcnn2
Sox2	1.25772015020701e-236	-2.78466140686667	0.038	0.441	3.04657551984643e-232	TLE	Sox2
Fmn2	2.56468901178788e-236	-4.00383496259349	0.015	0.402	6.21244619325377e-232	TLE	Fmn2
Hepacam	2.92512920708902e-236	-2.62747728388534	0.054	0.464	7.08554047833174e-232	TLE	Hepacam
Aif1	1.02958212254482e-235	3.43957192065826	0.328	0.061	2.49395677544032e-231	TLE	Aif1
Mtss2	1.05062787851273e-234	-3.48729292189996	0.022	0.412	2.54493591012139e-230	TLE	Mtss2
Tprkb	2.62694417084605e-234	-3.03562631994134	0.028	0.423	6.36324686504038e-230	TLE	Tprkb
Slc25a18	2.81882163104231e-234	-4.53960091545424	0.011	0.391	6.82803163687378e-230	TLE	Slc25a18
Nebl	4.13721260321173e-234	-3.95324282378318	0.02	0.406	1.00215700887598e-229	TLE	Nebl
Mir100hg	6.39055425481882e-234	-2.5136212530705	0.045	0.454	1.54798395714476e-229	TLE	Mir100hg
Sox6	1.83187641183217e-233	-2.86658565585451	0.033	0.431	4.43735423238106e-229	TLE	Sox6
Hdac8	4.88969939030121e-233	-3.20557318449899	0.029	0.423	1.18443188331266e-228	TLE	Hdac8
Mt1	5.38618171953472e-233	-1.57513970842575	0.575	0.865	1.3046947979229e-228	TLE	Mt1
Csgalnact1	8.35067939348779e-233	-4.16506291557864	0.014	0.395	2.02278506948455e-228	TLE	Csgalnact1
Gpc6	1.60077554315581e-232	-3.82577920100286	0.016	0.4	3.87755859818631e-228	TLE	Gpc6
Dmd	2.46679134061829e-232	-3.30155030564536	0.03	0.424	5.97530866437968e-228	TLE	Dmd
Gm6145	6.13141375321228e-230	-5.34592380462018	0.006	0.377	1.48521235344061e-225	TLE	Gm6145
Dab1	9.67872777451715e-230	-4.11198096816215	0.013	0.39	2.34447822882129e-225	TLE	Dab1
Tenm3	2.78759158566614e-229	-3.91316189738043	0.017	0.396	6.75238309795908e-225	TLE	Tenm3
Abhd3	7.26250186160114e-229	-3.65072552680354	0.022	0.401	1.75919582593565e-224	TLE	Abhd3
Rpl39	7.46164143028161e-229	2.02708848460563	0.699	0.555	1.80743340365711e-224	TLE	Rpl39
Wdr17	1.09437944125371e-228	-6.37733547954158	0.005	0.372	2.65091532054885e-224	TLE	Wdr17
Sorbs1	4.64115807690277e-225	-3.20927732143248	0.018	0.397	1.12422772096816e-220	TLE	Sorbs1
Map2	4.78553741330536e-225	-2.82497456972718	0.029	0.415	1.15920072762496e-220	TLE	Map2
Cyba	3.28091420286654e-224	3.54864152501025	0.404	0.122	7.94735847360363e-220	TLE	Cyba
Bmpr1b	6.63956410828699e-224	-4.92785340686939	0.008	0.374	1.60830161395036e-219	TLE	Bmpr1b
Stox2	6.81351172229831e-224	-2.76407510713979	0.037	0.427	1.65043694449232e-219	TLE	Stox2
Ncoa1	1.02104502408462e-223	-2.13045062910548	0.05	0.449	2.47327736184017e-219	TLE	Ncoa1
Scrg1	4.73160116488914e-222	-2.888876324232	0.033	0.418	1.1461357501711e-217	TLE	Scrg1
Kcnk1	5.91591203145187e-222	-2.83733902675591	0.045	0.43	1.43301137137859e-217	TLE	Kcnk1
Prdm16	9.93098168840914e-222	-2.88137386610313	0.034	0.414	2.40558169438335e-217	TLE	Prdm16
AW047730	1.14678660323305e-221	-4.48888424959435	0.011	0.376	2.77786118901142e-217	TLE	AW047730
Fxyd1	1.7060513857494e-221	-1.6198420211792	0.13	0.574	4.13256827170077e-217	TLE	Fxyd1
Tcf4	1.93494850988259e-221	-1.68888507930535	0.183	0.623	4.68702577548859e-217	TLE	Tcf4
Phkg1	6.9299616427178e-221	-4.68895380446896	0.012	0.375	1.67864460871553e-216	TLE	Phkg1
Gldc	6.08628569156713e-220	-4.08199885878108	0.015	0.381	1.47428098306831e-215	TLE	Gldc
Phactr3	1.08583268958769e-219	-2.9768071908136	0.028	0.406	2.63021252398826e-215	TLE	Phactr3
Alcam	1.70013510358397e-219	-3.05514566882362	0.024	0.399	4.11823726141145e-215	TLE	Alcam
Cdh10	2.91919320699638e-219	-3.41375793902412	0.019	0.39	7.07116170530734e-215	TLE	Cdh10
Pcdh7	3.98796540494779e-219	-2.66312603597913	0.044	0.433	9.66004860040504e-215	TLE	Pcdh7
Lama2	4.68895650603406e-219	-3.4337208284967	0.022	0.394	1.13580593445663e-214	TLE	Lama2
Arhgef12	5.44403420674868e-219	-1.71465199334846	0.067	0.475	1.31870840590073e-214	TLE	Arhgef12
Rpl37a	7.19552886733431e-219	1.77844745608606	0.727	0.64	1.74297295753439e-214	TLE	Rpl37a
Sox5	7.5666540627853e-219	-3.94414716922769	0.015	0.38	1.83287061362848e-214	TLE	Sox5
Clmn	1.15631086781555e-218	-2.06571665159806	0.047	0.443	2.8009318151096e-214	TLE	Clmn
Enah	4.83572323562978e-217	-2.98076224475397	0.031	0.404	1.1713572393666e-212	TLE	Enah
Agpat5	7.19434860712778e-217	-2.97387548936024	0.034	0.409	1.74268706310456e-212	TLE	Agpat5
Sgip1	1.83991118617358e-216	-3.49144521739217	0.015	0.38	4.45681686626827e-212	TLE	Sgip1
Lhx2	2.19911400761743e-216	-4.69214861145533	0.011	0.369	5.32691386065171e-212	TLE	Lhx2
Arhgef26	2.28884050748784e-216	-4.37551103710773	0.01	0.367	5.54425836128778e-212	TLE	Arhgef26
Sesn3	1.33320606036e-215	-3.03004740705281	0.029	0.399	3.22942504001002e-211	TLE	Sesn3
Mapk4	1.82727143226835e-215	-3.82866839475527	0.021	0.384	4.42619959038362e-211	TLE	Mapk4
Pitpnc1	3.08570150453411e-215	-2.07738425974217	0.094	0.503	7.47449475443297e-211	TLE	Pitpnc1
Eps8	4.95848979342528e-215	-3.57987128648394	0.018	0.381	1.20109498266141e-210	TLE	Eps8
Cadm1	8.34502668060265e-215	-2.27229112198416	0.1	0.503	2.02141581284238e-210	TLE	Cadm1
Nedd4	2.92630839794835e-214	-1.41427058829865	0.107	0.532	7.0883968323503e-210	TLE	Nedd4
St6galnac5	3.00227097454243e-214	-5.84201660934192	0.004	0.353	7.27240098163412e-210	TLE	St6galnac5
Tspan3	3.12515043268075e-214	-1.35967955594403	0.154	0.601	7.57005189308259e-210	TLE	Tspan3
Laptm5	4.5377295243684e-213	2.81624103532971	0.406	0.121	1.09917422268776e-208	TLE	Laptm5
Gli3	5.03195576201891e-213	-5.88848039331132	0.006	0.355	1.21889064423384e-208	TLE	Gli3
Lrrc58	6.40270225163057e-212	-1.93303704976488	0.063	0.456	1.55092656641247e-207	TLE	Lrrc58
Nckap5	1.6708069847726e-210	-2.59802419440786	0.043	0.42	4.04719575921468e-206	TLE	Nckap5
Phka1	4.64516369415234e-210	-3.68167479888948	0.015	0.37	1.12519800163452e-205	TLE	Phka1
Pcdh10	7.76306503476455e-210	-3.17172653249999	0.02	0.379	1.88044724337102e-205	TLE	Pcdh10
Lrrc4c	1.68256097716968e-209	-2.32801026380285	0.05	0.434	4.07566745499812e-205	TLE	Lrrc4c
Zeb1	9.0238478490701e-209	-2.29185116823058	0.05	0.433	2.18584666448025e-204	TLE	Zeb1
Ddhd1	1.0970274513611e-208	-2.33554558160994	0.051	0.431	2.65732959543199e-204	TLE	Ddhd1
Eef1a1	3.54848039242425e-208	1.43382952206248	0.779	0.733	8.59548405456926e-204	TLE	Eef1a1
Gpr84	6.26625356105191e-208	3.90466191611237	0.235	0.027	1.5178746000936e-203	TLE	Gpr84
Cdh2	1.30830179960223e-207	-2.7318323373111	0.033	0.398	3.16909944917648e-203	TLE	Cdh2
Klk6	5.02281136702231e-207	8.19901886458338	0.151	0.001	1.21667559743381e-202	TLE	Klk6
Camk2n1	5.76909245712107e-207	-2.07717002023611	0.057	0.438	1.39744726588844e-202	TLE	Camk2n1
Adcy2	7.62025453160232e-207	-4.88152908413368	0.006	0.349	1.84585425519003e-202	TLE	Adcy2
Baalc	2.936838917941e-206	-3.72907275572867	0.017	0.368	7.11390491092849e-202	TLE	Baalc
C130071C03Rik	5.56958179802543e-206	-3.51981455007507	0.016	0.367	1.3491197989357e-201	TLE	C130071C03Rik
Prkd1	1.53793060186474e-205	-4.21519843827213	0.008	0.352	3.72532929689696e-201	TLE	Prkd1
Mras	4.62868638083845e-205	-3.15159130742054	0.022	0.376	1.1212067020305e-200	TLE	Mras
Rps24	5.68173124596584e-205	1.53302087330538	0.755	0.696	1.37628575971031e-200	TLE	Rps24
Rfx4	1.03843660577096e-204	-4.17321509667232	0.011	0.356	2.51540499015899e-200	TLE	Rfx4
Mapk10	1.10158828341653e-204	-3.46182107890632	0.015	0.363	2.66837729891985e-200	TLE	Mapk10
Atp2a2	1.81889284175467e-203	-1.51287776502965	0.086	0.485	4.40590413058233e-199	TLE	Atp2a2
Ramp1	2.77961789142172e-203	-2.08007768024026	0.078	0.467	6.73306841839082e-199	TLE	Ramp1
Btbd17	1.10713204720828e-202	-6.69585346982534	0.002	0.335	2.68180595795263e-198	TLE	Btbd17
Nnat	1.28935940464561e-202	-2.23776564350219	0.077	0.463	3.12321528587307e-198	TLE	Nnat
Appl2	3.94639700402333e-202	-1.98444053611913	0.052	0.43	9.55935746284571e-198	TLE	Appl2
Add3	4.3233758802307e-202	-1.42795908347158	0.1	0.507	1.04725133946828e-197	TLE	Add3
Rps27	4.3135845118236e-201	1.67361954750253	0.722	0.65	1.04487957629903e-196	TLE	Rps27
Ank2	7.98066628253361e-201	-1.67494426274152	0.149	0.561	1.93315679361812e-196	TLE	Ank2
Spire1	1.37407517389754e-200	-2.10584700809784	0.046	0.418	3.328422293732e-196	TLE	Spire1
Grin2c	1.47423146096998e-200	-5.20876370185411	0.005	0.338	3.57103086790759e-196	TLE	Grin2c
Ddah1	1.88834659403158e-200	-2.08021649122816	0.054	0.429	4.57414195472269e-196	TLE	Ddah1
Gm42418	2.68881639614627e-200	-0.879352699208058	1	1	6.51311995638511e-196	TLE	Gm42418
Srgap3	5.47004094983647e-200	-2.50013586825306	0.034	0.393	1.32500801927889e-195	TLE	Srgap3
4930402H24Rik	7.76371539370688e-200	-1.93214150950934	0.06	0.439	1.88060477981762e-195	TLE	4930402H24Rik
Actb	1.21160155457372e-199	1.29576306920246	0.823	0.843	2.93486244564391e-195	TLE	Actb
Gnao1	1.37696928027638e-199	-1.80402449291286	0.131	0.54	3.33543268761348e-195	TLE	Gnao1
Ldhb	2.24640279627751e-199	-1.34183042523098	0.233	0.68	5.44146149342301e-195	TLE	Ldhb
Cd72	2.46773361098167e-199	7.02427813837105	0.155	0.003	5.97759112588091e-195	TLE	Cd72
Chpt1	8.80784705629519e-199	-2.00896462267882	0.056	0.425	2.13352479244638e-194	TLE	Chpt1
Slc7a11	1.65189286561271e-198	-4.02033049266849	0.013	0.352	4.00138008837367e-194	TLE	Slc7a11
Dbx2	7.31749513914821e-198	-3.86494581082886	0.016	0.355	1.77251684755587e-193	TLE	Dbx2
Eno1	1.92219871971232e-197	-1.58141618375477	0.124	0.533	4.65614195875916e-193	TLE	Eno1
Scd2	2.53633055916388e-197	-1.22091729789196	0.311	0.773	6.14375351346266e-193	TLE	Scd2
Mir99ahg	2.92742682062647e-197	-2.17049541120933	0.127	0.508	7.0911059876035e-193	TLE	Mir99ahg
Lhfp	5.24998988658039e-197	-3.57092417136313	0.019	0.36	1.27170505022637e-192	TLE	Lhfp
Ncam1	5.94297596814304e-197	-1.66414234475795	0.129	0.538	1.43956706876329e-192	TLE	Ncam1
Klf9	3.88666906547524e-196	-2.38187253981259	0.035	0.387	9.41467847730067e-192	TLE	Klf9
Kank1	5.17598583406054e-196	-4.35316701103147	0.01	0.341	1.25377904858449e-191	TLE	Kank1
Sdc2	6.55937539019559e-196	-2.57903258300413	0.031	0.379	1.58887750076708e-191	TLE	Sdc2
Mical2	1.07791398498641e-195	-5.85232430676876	0.003	0.329	2.61103104583259e-191	TLE	Mical2
Abat	1.84211978004993e-195	-3.20966789120565	0.023	0.362	4.46216674321495e-191	TLE	Abat
Tst	9.23716932471245e-195	-2.54911275439502	0.042	0.395	2.2375195255251e-190	TLE	Tst
Sec62	1.24749415869847e-194	-1.17120152682622	0.135	0.554	3.02180510061529e-190	TLE	Sec62
Rpl37	2.20959401828328e-194	1.74742659946792	0.707	0.631	5.35229959048760e-190	TLE	Rpl37
Nr2f1	5.82950488649992e-194	-4.39916099960126	0.013	0.343	1.41208096865688e-189	TLE	Nr2f1
Nrxn2	1.08511735993608e-193	-2.52508247481104	0.035	0.385	2.62847978097316e-189	TLE	Nrxn2
Kazn	1.48440114085189e-193	3.30658709217905	0.33	0.082	3.59566488348553e-189	TLE	Kazn
Nim1k	3.06520647977245e-193	-3.8590004100728	0.013	0.342	7.4248496559528e-189	TLE	Nim1k
Hmgcs1	7.0442219433089e-193	-1.84951815179995	0.069	0.441	1.70632188132771e-188	TLE	Hmgcs1
Marc2	1.54123320638944e-192	-1.69075380803143	0.072	0.442	3.73332919583715e-188	TLE	Marc2
Itsn1	3.00132111142744e-192	-3.31332261273009	0.018	0.351	7.2701001282107e-188	TLE	Itsn1
Rgcc	9.34936625923122e-192	-2.52004725109748	0.051	0.405	2.26469698897358e-187	TLE	Rgcc
Tle4	1.04597064994637e-191	-1.84612351175079	0.049	0.411	2.53365470536508e-187	TLE	Tle4
Lilrb4a	2.34578577703864e-191	6.33533512017452	0.152	0.004	5.68219688772069e-187	TLE	Lilrb4a
Ptch1	3.95499280331795e-191	-3.05777897975072	0.017	0.349	9.58017906747708e-187	TLE	Ptch1
Wwc1	4.78649521283116e-191	-3.44651594899078	0.026	0.36	1.15943273540409e-186	TLE	Wwc1
Fam20a	5.0819998009276e-191	-4.88597923925454	0.006	0.326	1.23101281177869e-186	TLE	Fam20a
Sdc4	6.64315462079197e-191	-1.33421784925281	0.095	0.486	1.60917134379444e-186	TLE	Sdc4
Vcl	7.51795054427077e-191	-3.06127793328091	0.019	0.352	1.82107316033871e-186	TLE	Vcl
Itm2b	1.14900119851169e-190	1.22891875366714	0.793	0.788	2.78322560315486e-186	TLE	Itm2b
Macf1	1.73543113807642e-190	-1.72362957093743	0.197	0.58	4.20373484576251e-186	TLE	Macf1
Kalrn	5.05226046953715e-190	-3.13847023627692	0.021	0.353	1.22380905353598e-185	TLE	Kalrn
Ctsl	4.03110128669983e-189	2.37115374864006	0.632	0.496	9.76453664677299e-185	TLE	Ctsl
Gabra2	4.29622431704736e-189	-4.44191908432141	0.006	0.325	1.04067441631838e-184	TLE	Gabra2
Dbi	5.01804843375024e-189	-1.01258757522769	0.468	0.86	1.21552187210732e-184	TLE	Dbi
Apod	6.9055813753072e-189	2.32919240901621	0.52	0.247	1.67273897654066e-184	TLE	Apod
Nckap1	1.65556335732489e-187	-1.9679024666479	0.048	0.398	4.01027112044807e-183	TLE	Nckap1
Pou3f3	1.72088928015836e-187	-2.83776988894958	0.024	0.357	4.16851010332758e-183	TLE	Pou3f3
Bst2	3.27874339380047e-186	2.75307372258541	0.386	0.127	7.94210012280288e-182	TLE	Bst2
Rps28	3.40904359904913e-186	2.0250675053358	0.649	0.523	8.25772630997672e-182	TLE	Rps28
Il1a	2.40392147524292e-185	3.07802718585933	0.322	0.08	5.82301898948094e-181	TLE	Il1a
Cyp7b1	2.83406264815836e-185	-4.71134941134259	0.008	0.324	6.864949952634e-181	TLE	Cyp7b1
Plp1	3.83393232877751e-185	0.700422046570646	0.947	0.968	9.28693427999775e-181	TLE	Plp1
Pde8b	2.09413818303632e-184	-2.78918722518051	0.024	0.354	5.07263092076888e-180	TLE	Pde8b
Hlf	4.18609938281798e-184	-4.24837390348043	0.009	0.324	1.0139988535e-179	TLE	Hlf
Egfr	6.12215280066973e-184	-4.81854341142848	0.006	0.319	1.48296907290623e-179	TLE	Egfr
Sema6d	9.73231448405651e-184	-1.88650037616507	0.053	0.405	2.35745853747301e-179	TLE	Sema6d
Zhx3	1.92890717671461e-183	-2.98293610284569	0.02	0.344	4.6723918541558e-179	TLE	Zhx3
Chd9	2.44325386269135e-183	-1.63287939829161	0.07	0.433	5.91829383159725e-179	TLE	Chd9
Xylt1	3.00679557973889e-183	-2.10996044159121	0.042	0.386	7.28336093280151e-179	TLE	Xylt1
Plcd4	4.94532866354836e-183	-3.60023937232166	0.012	0.33	1.19790696217132e-178	TLE	Plcd4
Tcf7l2	5.1583419556856e-183	-1.7670694519011	0.046	0.397	1.24950517192572e-178	TLE	Tcf7l2
Grid2	1.13454745047822e-182	-2.07670606957542	0.063	0.423	2.7482142892934e-178	TLE	Grid2
Maml2	1.55011862990989e-182	-1.80138180686483	0.087	0.462	3.75485235723074e-178	TLE	Maml2
Phyhipl	6.04731326026837e-182	-1.96642645866842	0.058	0.408	1.46484069103481e-177	TLE	Phyhipl
Fgfr1	7.37372029657979e-182	-2.53715470524933	0.033	0.365	1.78613626744052e-177	TLE	Fgfr1
Strbp	1.07201884922787e-181	-2.09756136021981	0.039	0.374	2.59675125848466e-177	TLE	Strbp
Hacd3	2.26858863733102e-181	-2.18534147079038	0.038	0.371	5.49520225620693e-177	TLE	Hacd3
Ppargc1a	3.98938316565345e-181	-4.53665204725357	0.008	0.317	9.66348284216236e-177	TLE	Ppargc1a
Celf2	4.2937560290324e-181	-1.65864511648175	0.099	0.478	1.04007652291252e-176	TLE	Celf2
Thrb	9.22935752096101e-181	-4.05514617471156	0.01	0.321	2.23562727230239e-176	TLE	Thrb
Ghr	1.79096301907404e-180	-4.50964506297083	0.007	0.315	4.33824972110305e-176	TLE	Ghr
Eva1a	3.07781734898478e-180	-3.0521865204333	0.018	0.336	7.45539696444584e-176	TLE	Eva1a
Itgb8	5.46888996492034e-180	-2.39918665139131	0.036	0.366	1.32472921620265e-175	TLE	Itgb8
Aco2	6.77483906330486e-180	-1.33042882370038	0.094	0.468	1.64106926630434e-175	TLE	Aco2
Camk2g	2.11464148750665e-179	-2.71307806564574	0.025	0.348	5.12229607518737e-175	TLE	Camk2g
Wasf3	3.77244727571944e-179	-3.43864119279265	0.012	0.323	9.1379990359752e-175	TLE	Wasf3
Gramd3	9.3698355623609e-179	-2.56265780926883	0.02	0.34	2.26965526827068e-174	TLE	Gramd3
Agt	1.00511332980846e-178	-6.22048953030804	0.002	0.304	2.43468601879502e-174	TLE	Agt
Gpam	2.03397129205401e-178	-2.64189022851361	0.027	0.351	4.92688866074243e-174	TLE	Gpam
Hsd11b1	3.88648583274957e-178	-5.74218654391599	0.004	0.306	9.41423463266929e-174	TLE	Hsd11b1
Fgf14	1.47932032110239e-177	-4.03057578304284	0.01	0.319	3.58335761380632e-173	TLE	Fgf14
Pacrg	1.94347622081902e-177	-2.81300913216103	0.032	0.355	4.70768244968991e-173	TLE	Pacrg
Cdh20	2.12512311359113e-177	-2.07752043701419	0.04	0.378	5.1476857180518e-173	TLE	Cdh20
Cmtm5	3.17823505871978e-177	-1.41901977954662	0.103	0.479	7.69863878273693e-173	TLE	Cmtm5
Rpl19	4.82774902959527e-177	1.59381542228098	0.71	0.664	1.16942564743886e-172	TLE	Rpl19
Rplp1	5.70417742064085e-177	1.31599820336893	0.765	0.748	1.38172289660183e-172	TLE	Rplp1
Pura	8.73350594249342e-177	-1.5840094022839	0.062	0.41	2.11551714445018e-172	TLE	Pura
Lgr4	1.53076208364745e-176	-2.99837395321222	0.018	0.33	3.70796499521922e-172	TLE	Lgr4
Pnisr	2.45949200124526e-176	-1.5804483170183	0.068	0.421	5.95762747461639e-172	TLE	Pnisr
Hacd2	2.87275121107956e-176	-1.69547036551099	0.063	0.411	6.95866525859803e-172	TLE	Hacd2
Mfn1	6.50609850839159e-176	-2.5299022401262	0.028	0.349	1.57597224168769e-171	TLE	Mfn1
Tjp1	1.40484780712421e-175	-1.43204906000783	0.075	0.437	3.40296284319697e-171	TLE	Tjp1
Kif1b	1.45076753507666e-175	-1.24055183711806	0.166	0.576	3.51419420021619e-171	TLE	Kif1b
Ctsh	1.59772460135201e-175	3.42940122268894	0.292	0.069	3.87016830185497e-171	TLE	Ctsh
Cbs	2.72408220590659e-175	-4.54170461167502	0.007	0.308	6.59854432736754e-171	TLE	Cbs
Sptbn1	5.29064535157957e-175	-1.21146183611376	0.101	0.479	1.28155302351312e-170	TLE	Sptbn1
Thrsp	5.70344591086294e-175	-2.76407779609425	0.038	0.364	1.38154570298833e-170	TLE	Thrsp
Lgi1	1.11190237085319e-174	-4.31875051841497	0.01	0.312	2.69336111291769e-170	TLE	Lgi1
Tnrc6b	1.20165833669484e-174	-1.33099641407749	0.076	0.436	2.91077698897591e-170	TLE	Tnrc6b
mt-Atp8	1.63289713055622e-174	-0.662170448279235	0.22	0.688	3.95536671934633e-170	TLE	mt-Atp8
Atxn7l3b	2.26371631975219e-174	-1.4301749760142	0.066	0.418	5.48340004133573e-170	TLE	Atxn7l3b
Pde7b	2.62455494347966e-174	-4.39034942201167	0.006	0.306	6.35745943959078e-170	TLE	Pde7b
Rfx3	8.45164222777794e-174	-2.18389125620823	0.025	0.346	2.04724129683465e-169	TLE	Rfx3
Chst2	1.80318401212995e-172	-2.06869499817063	0.051	0.388	4.36785263258238e-168	TLE	Chst2
Mcc	2.66484553975319e-172	-4.68238701008198	0.007	0.305	6.45505535094414e-168	TLE	Mcc
Glis3	3.64831683226633e-172	-3.02827705015063	0.016	0.322	8.83731786279872e-168	TLE	Glis3
Aplp2	6.42739832927261e-172	-1.08642187679904	0.138	0.529	1.5569086972997e-167	TLE	Aplp2
Daam2	1.1052056711284e-171	-1.85109329193898	0.045	0.382	2.67713969717433e-167	TLE	Daam2
Acss1	1.2899111686672e-171	-1.72592926486923	0.041	0.37	3.12455182386256e-167	TLE	Acss1
Prelp	1.44774553237232e-171	-3.13593348614009	0.032	0.344	3.50687400306546e-167	TLE	Prelp
Zfpm2	1.78440171523189e-171	-2.65172029959827	0.017	0.324	4.3223562748062e-167	TLE	Zfpm2
Kcnd2	2.82441220678346e-171	-3.77474026576551	0.02	0.327	6.84157368849157e-167	TLE	Kcnd2
Prpf4b	3.55815681652517e-171	-1.45492591979299	0.058	0.401	8.61892325666892e-167	TLE	Prpf4b
Fut8	4.71330527167741e-171	-2.70633756566349	0.024	0.335	1.14170393595842e-166	TLE	Fut8
Slc25a4	9.65180101816325e-171	-1.08312289920589	0.244	0.674	2.33795576062968e-166	TLE	Slc25a4
Lcat	1.1996826068558e-170	-4.38408168017913	0.007	0.302	2.9059911785868e-166	TLE	Lcat
Il18	3.46148466294076e-170	-1.78300698374964	0.059	0.395	8.3847542990414e-166	TLE	Il18
2310022B05Rik	4.42147913559521e-170	-2.33708939817085	0.027	0.342	1.07101489101523e-165	TLE	2310022B05Rik
Kidins220	5.77224296842231e-170	-1.37798334454187	0.064	0.409	1.39821041424094e-165	TLE	Kidins220
Rasa2	1.05662667325502e-169	-2.81857870833231	0.02	0.327	2.55946679062565e-165	TLE	Rasa2
Klf12	1.8631795448381e-169	-2.09875403569449	0.032	0.352	4.51317981146132e-165	TLE	Klf12
Zranb2	2.32004113523175e-169	-1.620121576185	0.045	0.372	5.61983564187186e-165	TLE	Zranb2
Slc15a2	2.87255380659017e-169	-2.52787393682456	0.023	0.332	6.95818708570336e-165	TLE	Slc15a2
Garem1	3.18033233952726e-169	-3.9688186980604	0.008	0.303	7.70371902603689e-165	TLE	Garem1
Ndufc2	5.88262042021729e-169	-1.15124468161876	0.213	0.629	1.42494714438923e-164	TLE	Ndufc2
Clcn3	1.15115941120257e-168	-2.10980878776072	0.038	0.359	2.78845344175598e-164	TLE	Clcn3
Apba2	1.4662203993692e-168	-3.59101764104008	0.012	0.309	3.55162567339201e-164	TLE	Apba2
Dennd1a	2.52519537932396e-168	-1.49652297522648	0.068	0.414	6.11678076733644e-164	TLE	Dennd1a
Ezr	2.91703257140189e-168	-1.38032576769664	0.088	0.445	7.06592799770679e-164	TLE	Ezr
Lrp1b	4.86932435555532e-168	-1.64707847479505	0.126	0.496	1.17949643864616e-163	TLE	Lrp1b
Vcam1	5.17932993088144e-168	-1.73458961020729	0.05	0.374	1.25458908915741e-163	TLE	Vcam1
Gabrg1	2.39958689542797e-167	-5.26684529026116	0.003	0.289	5.81251933679518e-163	TLE	Gabrg1
Smpdl3a	3.75766309773312e-167	-1.61165949857514	0.066	0.4	9.10218732163894e-163	TLE	Smpdl3a
2900052N01Rik	4.03780707607554e-167	-5.74379135507292	0.004	0.291	9.78078008037778e-163	TLE	2900052N01Rik
Ptpn18	9.09989276611911e-167	3.91853726033179	0.216	0.032	2.20426702473703e-162	TLE	Ptpn18
Astn1	1.69354913439967e-166	-4.28087915424336	0.009	0.301	4.10228406825633e-162	TLE	Astn1
Suclg1	2.20739606268726e-166	-1.35079847045814	0.109	0.472	5.34697548264735e-162	TLE	Suclg1
Etfb	4.16611233422184e-166	-1.43578813093723	0.107	0.466	1.00915739071856e-161	TLE	Etfb
Ivd	1.10345434804776e-165	-2.09647230178956	0.035	0.346	2.67289746727608e-161	TLE	Ivd
Setbp1	1.29649636946099e-165	-2.66361821984849	0.015	0.313	3.14050315574535e-161	TLE	Setbp1
Dag1	1.99907380804631e-165	-2.40180112792543	0.029	0.334	4.84235648523059e-161	TLE	Dag1
Cep85l	3.18033360615601e-165	-2.63740724922314	0.019	0.319	7.70372209419171e-161	TLE	Cep85l
Cebpb	3.52089633603115e-165	3.33670061163352	0.319	0.093	8.52866719476826e-161	TLE	Cebpb
Rmst	4.01035401377531e-165	-4.72961373637076	0.009	0.298	9.71428052756793e-161	TLE	Rmst
Ssbp2	4.20361318320325e-165	-2.2348537011804	0.034	0.345	1.01824122136732e-160	TLE	Ssbp2
Tpt1	7.27054977971074e-165	1.09333863186642	0.821	0.804	1.76114527313933e-160	TLE	Tpt1
Cyp2j9	1.0278379980079e-164	-6.79451730157087	0.001	0.283	2.48973198257453e-160	TLE	Cyp2j9
Rpl23	1.85059332493816e-164	1.52976870876602	0.71	0.662	4.48269221099769e-160	TLE	Rpl23
Selenos	1.90830754142202e-164	-1.29430945362735	0.094	0.441	4.62249335758656e-160	TLE	Selenos
Sybu	3.17187983707914e-164	-3.12167171143689	0.012	0.305	7.68324452935681e-160	TLE	Sybu
Ncan	7.32411636292751e-164	-2.82516276654406	0.021	0.322	1.77412070659193e-159	TLE	Ncan
Clybl	7.48008410083591e-164	-2.49496406999797	0.033	0.338	1.81190077174548e-159	TLE	Clybl
Dock1	1.02541051603058e-163	-1.3269138315971	0.067	0.407	2.48385189298087e-159	TLE	Dock1
Eps15	1.13246246422491e-163	-1.34119362019962	0.065	0.404	2.74316382709199e-159	TLE	Eps15
Son	1.28854545015981e-163	-1.1583478054359	0.183	0.578	3.12124364392211e-159	TLE	Son
Tmtc2	2.02962842617755e-162	-2.11829049885271	0.032	0.342	4.91636893672989e-158	TLE	Tmtc2
Nfix	3.17297804264615e-162	-1.16009130307391	0.095	0.447	7.68590471270177e-158	TLE	Nfix
Tnrc6a	7.01116070917396e-162	-1.57895632225343	0.054	0.378	1.69831345858321e-157	TLE	Tnrc6a
Fabp7	7.94567839277475e-162	-1.4017509498175	0.077	0.417	1.92468167708183e-157	TLE	Fabp7
Idi1	1.1952895439621e-161	-2.79102331807019	0.028	0.327	2.8953498623394e-157	TLE	Idi1
9330159F19Rik	2.00206280978925e-161	-3.09249303114314	0.011	0.299	4.8495967441525e-157	TLE	9330159F19Rik
Ptprg	2.11195243437475e-161	-2.46584238494438	0.029	0.331	5.11578238178597e-157	TLE	Ptprg
Auts2	2.21241292896792e-161	-1.55247404698321	0.083	0.432	5.35912783783898e-157	TLE	Auts2
Apc	3.88845263689981e-161	-1.2419590327345	0.077	0.42	9.41899882236241e-157	TLE	Apc
Pfkm	6.61524242696472e-161	-2.76785776889021	0.024	0.32	1.60241017308366e-156	TLE	Pfkm
Akap9	6.74166239374692e-161	-1.55141090213961	0.044	0.362	1.63303288163732e-156	TLE	Akap9
St3gal4	1.08974274789059e-160	-2.09554016737445	0.035	0.342	2.63968385821539e-156	TLE	St3gal4
Ptpn4	1.54703955703949e-160	-2.32845908291393	0.024	0.323	3.74739391901675e-156	TLE	Ptpn4
Aldh7a1	1.92640402455495e-160	-1.72581924506531	0.048	0.363	4.66632846867946e-156	TLE	Aldh7a1
Gprc5b	2.00716016766456e-160	-1.73608429495251	0.051	0.366	4.86194407413387e-156	TLE	Gprc5b
Tlcd1	2.0076865066919e-160	-3.61813521050586	0.013	0.298	4.86321902515978e-156	TLE	Tlcd1
Tead1	4.04836962986525e-160	-2.29797542438068	0.025	0.323	9.8063657544226e-156	TLE	Tead1
Hsp90aa1	7.35596972186201e-160	-1.16806745653702	0.243	0.652	1.78183654572663e-155	TLE	Hsp90aa1
Olfml3	8.60432888135091e-160	3.01328062737583	0.271	0.062	2.08422658492963e-155	TLE	Olfml3
Phf21a	8.76144019875154e-160	-1.43859964530395	0.053	0.38	2.12228365934358e-155	TLE	Phf21a
Kirrel3	1.14531485192756e-159	-1.81015891834657	0.084	0.425	2.77429616582413e-155	TLE	Kirrel3
Gm40578	1.33206922290183e-159	-4.31992189864737	0.007	0.286	3.2266712786351e-155	TLE	Gm40578
Carmil1	1.61091297792526e-159	-3.01120091364924	0.013	0.3	3.90211450642835e-155	TLE	Carmil1
Mid1ip1	2.02005353405955e-159	-1.60010501085941	0.089	0.427	4.89317567555245e-155	TLE	Mid1ip1
Gabbr1	3.15566810098277e-159	-1.23829481596829	0.075	0.411	7.64397484101057e-155	TLE	Gabbr1
Nol4	4.60806970697566e-159	-3.99368915830545	0.007	0.286	1.11621272512071e-154	TLE	Nol4
Pfkp	1.10851213638071e-158	-2.61499157057067	0.035	0.333	2.68514894795498e-154	TLE	Pfkp
Xpr1	1.34019691801878e-158	-1.8134257590746	0.034	0.339	3.24635899451688e-154	TLE	Xpr1
Ttc3	1.86526934561331e-158	-1.61068512387004	0.049	0.365	4.51824193587913e-154	TLE	Ttc3
Fam181b	2.53203298640931e-158	-4.55197331246993	0.009	0.287	6.13334350297928e-154	TLE	Fam181b
mt-Nd2	3.26561867883813e-158	-0.397463303160142	0.724	0.982	7.91030812574961e-154	TLE	mt-Nd2
Eci1	5.75744686163724e-158	-1.8345434368365	0.052	0.364	1.39462635329439e-153	TLE	Eci1
Cpeb4	8.01581892863327e-158	-1.36520040176668	0.056	0.381	1.94167181908284e-153	TLE	Cpeb4
S100a1	8.82864430155682e-158	-0.932318379820021	0.198	0.602	2.13856250916611e-153	TLE	S100a1
Phkb	1.35627623248551e-157	-1.73993962611639	0.031	0.332	3.28530791794965e-153	TLE	Phkb
Phactr1	1.36124770468271e-157	-1.64068539252281	0.043	0.356	3.29735031505294e-153	TLE	Phactr1
Cpq	1.46301989254416e-157	-1.59613369476148	0.057	0.373	3.54387308570971e-153	TLE	Cpq
Agl	1.48926989933028e-157	-3.14401427596283	0.015	0.299	3.60745847714775e-153	TLE	Agl
Grk3	2.190622065186e-157	-2.77024526055369	0.011	0.293	5.30634382850004e-153	TLE	Grk3
Acadl	2.24304251521895e-157	-1.39485131625467	0.072	0.399	5.43332188461485e-153	TLE	Acadl
Atp13a4	2.82465225047191e-157	-5.65272415359333	0.004	0.277	6.8421551463181e-153	TLE	Atp13a4
Arhgap26	4.90660912775222e-157	-3.94229550368062	0.005	0.279	1.18852792901542e-152	TLE	Arhgap26
Ndufa12	1.01361032003682e-156	-1.18015478119748	0.138	0.506	2.45526827822518e-152	TLE	Ndufa12
Dnajc3	1.06328058744197e-156	-1.26229356460764	0.078	0.411	2.57558456696068e-152	TLE	Dnajc3
Ndufb10	1.16134626629229e-156	-1.15500766604963	0.167	0.546	2.81312906083982e-152	TLE	Ndufb10
Astn2	1.16616365077792e-156	-2.22160663420615	0.031	0.332	2.82479821127936e-152	TLE	Astn2
Casc4	1.89878628586816e-156	-2.2132002733809	0.031	0.325	4.59943002025843e-152	TLE	Casc4
Arpc1b	3.18741609839119e-156	3.080369023351	0.358	0.127	7.72087801513298e-152	TLE	Arpc1b
Mtdh	5.7317475090674e-156	-0.882636752614194	0.111	0.467	1.3884011991214e-151	TLE	Mtdh
Rtn3	5.96435225441083e-156	-0.778129143057241	0.173	0.565	1.44474504658594e-151	TLE	Rtn3
Utp14b	1.46510510494599e-155	-3.71995743434233	0.007	0.282	3.54892409571066e-151	TLE	Utp14b
Ash1l	1.66651028447719e-155	-1.10333144792752	0.06	0.384	4.0367878620891e-151	TLE	Ash1l
Ogt	1.77353257707374e-155	-1.29281618721225	0.049	0.363	4.29602796144571e-151	TLE	Ogt
Hes5	3.49437142964102e-155	-7.76292832397322	0.001	0.269	8.46441591401945e-151	TLE	Hes5
Znrf3	4.14492111249423e-155	-2.42800327313238	0.017	0.302	1.00402424107948e-150	TLE	Znrf3
Gpld1	4.32283980187303e-155	-4.86405955364777	0.006	0.278	1.0471214852077e-150	TLE	Gpld1
Aldh1l1	5.24244748764389e-155	-2.55234037622725	0.024	0.313	1.26987805493198e-150	TLE	Aldh1l1
Fam163a	5.54861522300886e-155	-5.77101936696785	0.001	0.269	1.34404106546944e-150	TLE	Fam163a
Ckap5	6.58979133478693e-155	-1.42908667397946	0.053	0.368	1.59624515502544e-150	TLE	Ckap5
Pard3b	7.72778307174816e-155	-2.4400418362338	0.022	0.312	1.87190089346956e-150	TLE	Pard3b
Fmc1	1.13816352744725e-154	-1.78799425551106	0.061	0.375	2.75697351253548e-150	TLE	Fmc1
mt-Nd4l	1.75745090415259e-154	-0.584553128945267	0.316	0.796	4.25707332512882e-150	TLE	mt-Nd4l
Tecr	1.86528193073987e-154	-0.875055627965287	0.184	0.581	4.51827242083118e-150	TLE	Tecr
Hmgcr	2.03105445928678e-154	-2.33306410761998	0.019	0.304	4.91982321673036e-150	TLE	Hmgcr
Fgd6	2.56547309441258e-154	-3.37747708169107	0.009	0.284	6.2143454765956e-150	TLE	Fgd6
Cbx5	2.84547221768639e-154	-1.38433341032198	0.06	0.377	6.89258735290175e-150	TLE	Cbx5
Fbxo2	3.06764105231547e-154	-2.66907378187908	0.037	0.331	7.43074692102377e-150	TLE	Fbxo2
Cnn3	3.55798083217312e-154	-1.26779617822233	0.077	0.405	8.61849696977295e-150	TLE	Cnn3
Laptm4a	3.73134611828429e-154	-0.862089057130384	0.188	0.582	9.03843970232005e-150	TLE	Laptm4a
Lgmn	4.44797856306736e-154	2.62432652219527	0.519	0.32	1.07743384733181e-149	TLE	Lgmn
Ktn1	6.35461294057111e-154	-1.25702925083404	0.072	0.399	1.53927789259454e-149	TLE	Ktn1
Mpp6	6.44305716011649e-154	-2.11817518669056	0.026	0.319	1.56070173589502e-149	TLE	Mpp6
Phgdh	8.15809341336791e-154	-1.39107809734175	0.106	0.448	1.97613496752011e-149	TLE	Phgdh
Tubb2a	9.88816977898861e-154	-1.47242718665029	0.085	0.413	2.39521136556441e-149	TLE	Tubb2a
S100b	2.30573626842515e-153	-1.25578441588979	0.086	0.422	5.58518496300623e-149	TLE	S100b
Magi2	4.37071580493586e-153	-1.20856504328015	0.196	0.578	1.05871848942961e-148	TLE	Magi2
Ncor1	6.2192269453356e-153	-0.85486772713284	0.089	0.434	1.50648334296864e-148	TLE	Ncor1
Chchd3	6.71155125964065e-153	-1.18083408066814	0.075	0.4	1.62573906162275e-148	TLE	Chchd3
Arl3	8.05406516003321e-153	-1.36313108757203	0.085	0.414	1.95093620371484e-148	TLE	Arl3
Frmd4a	8.66639743534577e-153	-1.86300596827102	0.134	0.466	2.0992614507638e-148	TLE	Frmd4a
Gm20713	1.33046264316348e-152	-8.43306793467672	0	0.263	3.22277966053489e-148	TLE	Gm20713
Tmco1	1.80853923135709e-152	-1.15617024707478	0.079	0.404	4.38082458011628e-148	TLE	Tmco1
Slfn2	2.85211699347546e-152	4.78493778259949	0.141	0.008	6.90868299329561e-148	TLE	Slfn2
Lrig1	1.68093642280767e-151	-4.14551634919676	0.008	0.278	4.07173229696703e-147	TLE	Lrig1
Agpat3	1.69757621332766e-151	-1.31166244147872	0.079	0.403	4.11203886154359e-147	TLE	Agpat3
Pbxip1	3.79453004864255e-151	-1.00046664007489	0.082	0.416	9.19149013682686e-147	TLE	Pbxip1
Kcnk2	5.65886302706152e-151	-3.60672211522848	0.013	0.286	1.37074639104511e-146	TLE	Kcnk2
Nr3c2	9.93212269258763e-151	-2.19172837873456	0.022	0.306	2.4058580798255e-146	TLE	Nr3c2
Fry	1.09181335770182e-150	-1.96381823628224	0.048	0.351	2.64469949636111e-146	TLE	Fry
Sept7	1.09576942477149e-150	-0.83367157327332	0.227	0.638	2.65428227762399e-146	TLE	Sept7
Aldh2	1.41283457226369e-150	-1.35230657658226	0.103	0.442	3.42230918439433e-146	TLE	Aldh2
Hipk2	2.86409927856608e-150	-0.910879812076708	0.073	0.404	6.93770768247061e-146	TLE	Hipk2
Limch1	3.23377603066038e-150	-0.987558042118758	0.084	0.422	7.83317567906864e-146	TLE	Limch1
Metrn	4.41385815034443e-150	-1.31672038226604	0.097	0.428	1.06916885975793e-145	TLE	Metrn
Rpl18a	4.60093612239223e-150	1.58004354488311	0.682	0.63	1.11448475692707e-145	TLE	Rpl18a
Epas1	6.16853503439226e-150	-1.69679178344695	0.052	0.355	1.49420424138084e-145	TLE	Epas1
Cables1	6.52240610804603e-150	-2.31585020983777	0.021	0.301	1.57992243155199e-145	TLE	Cables1
Ttyh3	7.3433942940116e-150	-1.47423610678463	0.05	0.355	1.77879039983843e-145	TLE	Ttyh3
Gsk3b	7.53429663538607e-150	-0.946312986905846	0.084	0.416	1.82503267398957e-145	TLE	Gsk3b
Oxct1	7.61536798064076e-150	-0.868516038395097	0.128	0.488	1.84467058595061e-145	TLE	Oxct1
Fgd4	9.15245085692654e-150	-2.16210885705834	0.026	0.308	2.21699817107332e-145	TLE	Fgd4
Sorcs2	1.5689527069584e-149	-3.37050630247162	0.011	0.279	3.80047414206533e-145	TLE	Sorcs2
Kcnip3	1.86553952339957e-149	-3.30055696335351	0.016	0.289	4.51889638753079e-145	TLE	Kcnip3
Atrx	3.2406092389401e-149	-1.1768551676641	0.069	0.389	7.84972775948461e-145	TLE	Atrx
Pon2	5.15116067761533e-149	-1.12533665921024	0.085	0.412	1.24776565093876e-144	TLE	Pon2
Prodh	5.88687758485736e-149	-3.37513345180084	0.013	0.281	1.42597835738e-144	TLE	Prodh
Mertk	1.211592631859e-148	-1.35173474599387	0.099	0.441	2.93484083215206e-144	TLE	Mertk
Npepps	1.22053402266674e-148	-1.31918632144187	0.055	0.362	2.95649956310565e-144	TLE	Npepps
Slc1a4	2.74768575964337e-148	-3.46801490330644	0.008	0.273	6.65571921558414e-144	TLE	Slc1a4
Plcb4	3.46606143027597e-148	-2.52353821400733	0.018	0.291	8.39584060255747e-144	TLE	Plcb4
Kmt2c	3.83608661096624e-148	-1.03503673382897	0.067	0.392	9.29215259774351e-144	TLE	Kmt2c
Crot	4.20555865470919e-148	-2.43268953663053	0.032	0.317	1.01871247293021e-143	TLE	Crot
Fdft1	1.1780851835625e-147	-2.4222109435745	0.026	0.305	2.85367574014344e-143	TLE	Fdft1
Pde4d	1.69411002913834e-147	-2.0069680324843	0.028	0.313	4.1036427235818e-143	TLE	Pde4d
Srpk2	2.32586585888886e-147	-1.41314620633279	0.052	0.353	5.6339448699865e-143	TLE	Srpk2
Csmd1	2.9033627959338e-147	-1.94401800199597	0.042	0.338	7.03281570059043e-143	TLE	Csmd1
Rabep1	4.43670932583189e-147	-1.25900361179985	0.051	0.356	1.07470409999626e-142	TLE	Rabep1
Cntn1	4.72812264215143e-147	-2.04655826786781	0.04	0.33	1.14529314760834e-142	TLE	Cntn1
Vegfa	1.26149636614125e-146	-2.06474359052626	0.029	0.31	3.05572264770396e-142	TLE	Vegfa
Utrn	1.56009111721895e-146	-1.80657520603729	0.032	0.319	3.77900871323947e-142	TLE	Utrn
Pou3f2	3.74658780801765e-146	-4.78974650594461	0.005	0.263	9.07535964736114e-142	TLE	Pou3f2
Hmgn3	5.58010513833487e-146	-1.02649820267397	0.087	0.411	1.35166886765886e-141	TLE	Hmgn3
Pgp	6.36902067490451e-146	-1.34281736819833	0.076	0.389	1.54276787808212e-141	TLE	Pgp
Ccrl2	6.57818060339908e-146	3.69710245820559	0.182	0.025	1.59343268756136e-141	TLE	Ccrl2
Prrc2c	7.25064217711632e-146	-0.94843069082465	0.093	0.426	1.75632305456289e-141	TLE	Prrc2c
Slc41a1	7.77670207968192e-146	-2.49845447795288	0.025	0.298	1.88375054476135e-141	TLE	Slc41a1
Stard13	7.90245678384274e-146	-1.64951225108613	0.036	0.325	1.91421210675023e-141	TLE	Stard13
Psd3	1.03698426726805e-145	-1.70563397349557	0.037	0.326	2.51188699060339e-141	TLE	Psd3
Smarca2	1.30018888352359e-145	-1.10661628065045	0.07	0.383	3.1494475325592e-141	TLE	Smarca2
Tom1l2	2.0702307098099e-145	-1.39382615495515	0.055	0.358	5.01471984837252e-141	TLE	Tom1l2
Tmcc1	2.19503593453602e-145	-1.20948227945122	0.061	0.371	5.3170355442266e-141	TLE	Tmcc1
Nat8f1	2.29382971048646e-145	-2.52900560149781	0.028	0.304	5.55634370771136e-141	TLE	Nat8f1
Fat3	2.38574468788502e-145	-1.73265022061018	0.04	0.334	5.77898935746388e-141	TLE	Fat3
Rgma	2.7748120072843e-145	-2.09345694994711	0.025	0.301	6.72142712524476e-141	TLE	Rgma
Mfap3l	2.80100673273433e-145	-3.50384014169752	0.009	0.272	6.78487860870236e-141	TLE	Mfap3l
Macrod2	2.89718091181389e-145	-2.48129431598598	0.025	0.302	7.01784132268678e-141	TLE	Macrod2
Cisd1	3.96191932627189e-145	-1.20975843147549	0.117	0.454	9.59695718402839e-141	TLE	Cisd1
Sh3bgrl3	4.34441793951369e-145	2.68405097786623	0.441	0.222	1.0523483574884e-140	TLE	Sh3bgrl3
Megf10	6.58013681082562e-145	-2.85012034857876	0.011	0.275	1.59390653968629e-140	TLE	Megf10
Desi2	7.2568257162212e-145	-1.78530401224509	0.034	0.317	1.75782089324026e-140	TLE	Desi2
Ccdc141	1.26027746581953e-144	-2.45074769936782	0.022	0.294	3.05277010545465e-140	TLE	Ccdc141
Gm973	3.03777185101265e-144	-3.36847849133345	0.012	0.273	7.35839475470795e-140	TLE	Gm973
Rftn2	3.58946436959943e-144	-3.24930633960788	0.011	0.272	8.6947595424807e-140	TLE	Rftn2
Abr	5.45233987406866e-144	-1.09865131805938	0.068	0.381	1.32072028769565e-139	TLE	Abr
Meis2	5.86249505218079e-144	-3.51327821766739	0.008	0.267	1.42007217648975e-139	TLE	Meis2
Zfp521	1.20946702788531e-143	-2.91433460363319	0.018	0.284	2.92969198164659e-139	TLE	Zfp521
Pcm1	1.29093119123879e-143	-1.5321488202833	0.039	0.327	3.12702262453771e-139	TLE	Pcm1
Lgals3bp	1.34560958656676e-143	3.47424795922973	0.361	0.147	3.25947010154066e-139	TLE	Lgals3bp
Pid1	2.08266743039898e-143	-1.57820552245851	0.045	0.336	5.04484531665545e-139	TLE	Pid1
Tlr3	2.20594758152543e-143	-2.62950674659216	0.017	0.284	5.34346682672904e-139	TLE	Tlr3
Strn3	2.59552462194088e-143	-1.22680945921996	0.049	0.347	6.2871392917274e-139	TLE	Strn3
Fars2	3.228582593674e-143	-1.08623965413455	0.054	0.352	7.82059561665652e-139	TLE	Fars2
Fads1	3.42338846742085e-143	-1.78372975927584	0.048	0.337	8.29247388463353e-139	TLE	Fads1
Pld4	4.15258880437473e-143	3.54615029257823	0.192	0.03	1.00588158608369e-138	TLE	Pld4
Atp2b2	8.11582859413018e-143	-2.97515250575936	0.015	0.278	1.96589716035615e-138	TLE	Atp2b2
Maob	9.89631372036605e-143	-3.02742879184545	0.021	0.287	2.39718407248427e-138	TLE	Maob
Itpr2	1.51430411124457e-142	-1.28736218449424	0.058	0.361	3.66809884866771e-138	TLE	Itpr2
Adcyap1r1	1.82743353851268e-142	-3.90577957288603	0.006	0.26	4.42659226033925e-138	TLE	Adcyap1r1
Rps12	2.65439502227731e-142	1.63779226354507	0.654	0.584	6.42974106246233e-138	TLE	Rps12
Rdx	3.90419865771484e-142	-0.928853476970004	0.088	0.413	9.45714040858267e-138	TLE	Rdx
Kcnj16	4.9718838905916e-142	-6.20834065412441	0.002	0.251	1.204339434818e-137	TLE	Kcnj16
Pabpn1	5.95221702623975e-142	-1.09022792357528	0.054	0.352	1.44180553026606e-137	TLE	Pabpn1
Mboat2	1.21337010027553e-141	-2.45071916219204	0.017	0.28	2.93914639389743e-137	TLE	Mboat2
Slc9a3r1	1.84798080734408e-141	-1.339231433048	0.066	0.369	4.47636390962957e-137	TLE	Slc9a3r1
Bcl2	2.11985277695732e-141	-2.31305583679722	0.022	0.291	5.13491938162372e-137	TLE	Bcl2
Ablim1	2.49055673981728e-141	-1.75873668465549	0.038	0.317	6.03287559085939e-137	TLE	Ablim1
Arl6ip1	2.84025062578113e-141	-1.10466557968484	0.212	0.586	6.87993909082963e-137	TLE	Arl6ip1
Myorg	5.38206114703673e-141	-4.97100998558663	0.004	0.253	1.30369667164671e-136	TLE	Myorg
Arap2	7.35420516045173e-141	-1.09178476196343	0.066	0.375	1.78140911601622e-136	TLE	Arap2
Ifi30	8.24140839280296e-141	4.01222541955954	0.237	0.055	1.99631635498866e-136	TLE	Ifi30
Igsf11	1.95234340474506e-140	-1.70702918091552	0.034	0.313	4.72916142931395e-136	TLE	Igsf11
Ehbp1	2.52684405494563e-140	-1.93229882924908	0.025	0.296	6.12077435429481e-136	TLE	Ehbp1
Slitrk2	4.13492929239699e-140	-4.24993927635408	0.004	0.252	1.00160392249732e-135	TLE	Slitrk2
Soat1	1.07358775173559e-139	-1.32837029402615	0.055	0.348	2.60055161102911e-135	TLE	Soat1
Akt3	6.45647932995418e-139	-1.67080207385891	0.033	0.311	1.5639529880948e-134	TLE	Akt3
Frmpd1	8.1287964704384e-139	-4.94904725321013	0.005	0.251	1.96903836903429e-134	TLE	Frmpd1
Bmpr1a	8.91781240144483e-139	-1.28729021154993	0.039	0.319	2.16016169800198e-134	TLE	Bmpr1a
Grid1	1.31777609105245e-138	-2.70748789447571	0.012	0.268	3.19204902535635e-134	TLE	Grid1
Ahcyl2	2.45495908569825e-138	-1.24453601719661	0.069	0.369	5.94664739328686e-134	TLE	Ahcyl2
Hapln1	2.59543989842188e-138	-6.28201657072557	0.001	0.245	6.28693406594732e-134	TLE	Hapln1
Pcdh17	3.66744872134891e-138	-1.71153747279183	0.029	0.302	8.88366103772345e-134	TLE	Pcdh17
Dio2	5.31219345670301e-138	-4.53543764009548	0.005	0.252	1.28677262101717e-133	TLE	Dio2
Hadhb	9.82451390683117e-138	-1.13613338822986	0.079	0.383	2.37979200365172e-133	TLE	Hadhb
Nxn	1.06652295576398e-137	-2.43831594045983	0.033	0.302	2.58343855574708e-133	TLE	Nxn
Rpl35a	1.26301916145762e-137	1.65588033910615	0.646	0.591	3.0594113147988e-133	TLE	Rpl35a
Nadk2	1.65054781759045e-137	-2.46763372907547	0.02	0.28	3.99812197854934e-133	TLE	Nadk2
Eya1	2.12250746761108e-137	-3.9969830739892	0.006	0.252	5.14134983879431e-133	TLE	Eya1
Nr3c1	2.57340639573751e-137	-1.11972153945413	0.064	0.364	6.23356231239496e-133	TLE	Nr3c1
Neo1	3.85014202836605e-137	-1.34781377622241	0.052	0.339	9.32619903531108e-133	TLE	Neo1
Igf1r	4.20634587940654e-137	-1.36851839153121	0.052	0.342	1.01890316236865e-132	TLE	Igf1r
Tagln3	6.01006836726431e-137	-3.05356304057859	0.017	0.274	1.45581886060243e-132	TLE	Tagln3
Tmem229a	7.27028296355949e-137	-2.51932685109825	0.02	0.279	1.76108064226301e-132	TLE	Tmem229a
Sdha	8.48410488458697e-137	-1.00348272935791	0.091	0.405	2.0551047261935e-132	TLE	Sdha
Lpp	9.98375440396368e-137	-1.14973861195361	0.05	0.34	2.41836482927212e-132	TLE	Lpp
Cntfr	1.34329459665829e-136	-2.07099688277236	0.025	0.291	3.25386250148538e-132	TLE	Cntfr
Ccdc85a	2.51071533041089e-136	-4.88853195177684	0.005	0.248	6.08170574485429e-132	TLE	Ccdc85a
Ston2	3.41664600507211e-136	-1.76501155844494	0.031	0.299	8.27614161808617e-132	TLE	Ston2
Abcd3	5.35844822313033e-136	-1.93822707981731	0.033	0.303	1.29797691308886e-131	TLE	Abcd3
Crtc3	9.01337867004157e-136	-1.70409241190656	0.027	0.293	2.18331071524417e-131	TLE	Crtc3
Tmem100	9.28401024303572e-136	-2.78393968419889	0.016	0.27	2.24886580117054e-131	TLE	Tmem100
Syn2	9.98051671038537e-136	-3.63070825704423	0.007	0.254	2.41758056275665e-131	TLE	Syn2
Pafah1b1	1.51683096292522e-135	-0.56820729669066	0.16	0.525	3.67421964149377e-131	TLE	Pafah1b1
Pcmtd1	1.53016622710893e-135	-1.14784163169985	0.053	0.338	3.70652165192597e-131	TLE	Pcmtd1
Gli2	1.75236317185672e-135	-5.43643354274898	0.002	0.242	4.24474931118853e-131	TLE	Gli2
Dnajc1	2.43923908062845e-135	-1.24025838695908	0.045	0.326	5.90856882500629e-131	TLE	Dnajc1
Slc20a2	3.90853391390286e-135	-1.53258422010004	0.035	0.304	9.46764169964689e-131	TLE	Slc20a2
Phlpp1	1.1011639103096e-134	-0.926964659224271	0.155	0.51	2.66734933994294e-130	TLE	Phlpp1
Ccl5	2.95135254415663e-134	3.7183327076461	0.153	0.017	7.14906126771061e-130	TLE	Ccl5
Caskin1	4.09253296941634e-134	-4.09626082565168	0.006	0.248	9.91334261181719e-130	TLE	Caskin1
Mgat4c	8.48616929546646e-134	-5.17518307883642	0.003	0.241	2.05560478844084e-129	TLE	Mgat4c
Spred1	9.43024245024016e-134	-0.964886147801178	0.077	0.383	2.28428762872167e-129	TLE	Spred1
Arhgef4	1.01026739179895e-133	-3.20712011047412	0.013	0.26	2.44717070315458e-129	TLE	Arhgef4
Cd9	1.05764920937599e-133	2.13795346716387	0.577	0.463	2.56194367987146e-129	TLE	Cd9
Atp5o	1.19118344067983e-133	-0.922378355832779	0.178	0.54	2.88540364835874e-129	TLE	Atp5o
Acyp2	1.29310092606269e-133	-1.56445280029385	0.055	0.334	3.13227837320166e-129	TLE	Acyp2
Adhfe1	1.30223920076552e-133	-3.23845059016458	0.009	0.253	3.15441401601432e-129	TLE	Adhfe1
Plekhg1	1.58549812646438e-133	-1.24075577668186	0.041	0.319	3.84055211173466e-129	TLE	Plekhg1
Cdc42bpa	2.2316929721196e-133	-0.951466469375109	0.075	0.38	5.4058298863653e-129	TLE	Cdc42bpa
Tmod2	2.57696953300452e-133	-1.3480371744572	0.048	0.329	6.24219329979685e-129	TLE	Tmod2
Ctnna2	6.18123736985341e-133	-1.2908524317047	0.101	0.419	1.49728112809959e-128	TLE	Ctnna2
Usp53	8.15418656582919e-133	-2.69892943710771	0.012	0.258	1.9751886118408e-128	TLE	Usp53
Shc3	1.07452190577594e-132	-3.57419451214233	0.006	0.247	2.60281441236106e-128	TLE	Shc3
Serinc1	1.16174984217384e-132	-0.633454100025999	0.14	0.485	2.81410664269768e-128	TLE	Serinc1
Ralgapa1	1.40406746672668e-132	-1.28574824619992	0.044	0.32	3.40107262465205e-128	TLE	Ralgapa1
Tnfrsf19	2.37840654711312e-132	-2.88990671826645	0.013	0.259	5.76121417907211e-128	TLE	Tnfrsf19
Rps21	2.94444765952939e-132	1.41534290790203	0.683	0.673	7.13233556567804e-128	TLE	Rps21
Cd300c2	3.00397632368826e-132	3.15769602284498	0.211	0.043	7.27653184887007e-128	TLE	Cd300c2
Chd6	3.46601878689376e-132	-1.19108741574275	0.039	0.313	8.39573730749276e-128	TLE	Chd6
Tra2a	3.59648037425905e-132	-0.777725295210107	0.069	0.366	8.71175441056771e-128	TLE	Tra2a
B930095G15Rik	1.3626888707624e-131	-4.0822936118741	0.006	0.245	3.30084125164776e-127	TLE	B930095G15Rik
Csf1r	1.85364674851662e-131	2.14893108362673	0.439	0.217	4.49008851893181e-127	TLE	Csf1r
Ms4a7	2.14465963901103e-131	5.38781045741383	0.11	0.004	5.19500904357641e-127	TLE	Ms4a7
Rgs7	2.38314492147797e-131	-3.86581288666546	0.008	0.248	5.77269194329608e-127	TLE	Rgs7
Osbpl9	3.16629332580805e-131	-0.842903657359316	0.065	0.356	7.66971232310484e-127	TLE	Osbpl9
Ppp3ca	4.4359970547069e-131	-0.773669645902175	0.117	0.444	1.07453156656165e-126	TLE	Ppp3ca
Trip11	4.73773090268867e-131	-1.10238827906844	0.039	0.309	1.14762055655828e-126	TLE	Trip11
Socs3	5.05027861343312e-131	3.17396819130825	0.234	0.056	1.22332898853191e-126	TLE	Socs3
Ttc14	5.42491931857185e-131	-1.30642676284618	0.032	0.296	1.31407820653766e-126	TLE	Ttc14
Ngef	6.74653116474307e-131	-4.37380249264393	0.007	0.244	1.63421224403571e-126	TLE	Ngef
Palld	7.7822567176586e-131	-3.27386935383245	0.008	0.249	1.88509604471844e-126	TLE	Palld
Crip2	1.3295514302859e-130	-1.51200640715553	0.061	0.342	3.22057242958154e-126	TLE	Crip2
Amer2	1.3848620897821e-130	-2.55996994757945	0.023	0.274	3.35455144007919e-126	TLE	Amer2
Tax1bp1	1.43995122338181e-130	-0.987516459122079	0.1	0.411	3.48799384839775e-126	TLE	Tax1bp1
Cs	2.51627033905763e-130	-1.53377870814678	0.052	0.328	6.09516164229929e-126	TLE	Cs
Crebbp	2.97430414585426e-130	-0.805710905490641	0.064	0.357	7.20465693250278e-126	TLE	Crebbp
Hsd17b12	6.18517463833154e-130	-1.04523635648969	0.07	0.361	1.49823485264305e-125	TLE	Hsd17b12
Cyp51	6.36808632130251e-130	-2.14725541054445	0.031	0.289	1.54254154960911e-125	TLE	Cyp51
Eif4g3	7.33770298317207e-130	-0.855204878052528	0.077	0.375	1.77741179361377e-125	TLE	Eif4g3
Plxnb1	8.15085069924012e-130	-2.42612928798416	0.024	0.276	1.97438056487694e-125	TLE	Plxnb1
Gtf2i	1.55460880106191e-129	-0.869005636040423	0.079	0.375	3.76572889881226e-125	TLE	Gtf2i
Tmem164	1.56273316276913e-129	-1.53067482341043	0.035	0.3	3.78540854017565e-125	TLE	Tmem164
Omg	3.6213134772974e-129	-1.94826233114237	0.031	0.289	8.77190763605749e-125	TLE	Omg
Rab2a	4.81539971266821e-129	-0.502561677167443	0.153	0.501	1.16643427239962e-124	TLE	Rab2a
Mpc2	5.89569186202519e-129	-0.822232549887055	0.143	0.48	1.42811343973836e-124	TLE	Mpc2
Rpl32	8.50521924498433e-129	1.71115287770053	0.631	0.578	2.06021925771255e-124	TLE	Rpl32
Igdcc4	9.12561455337122e-129	-4.32922343635907	0.006	0.239	2.21049761326311e-124	TLE	Igdcc4
Ndufs5	2.84903992509192e-128	-0.815793698498597	0.202	0.572	6.90122941055015e-124	TLE	Ndufs5
Rps27a	3.31537054293591e-128	1.39332419161107	0.686	0.667	8.03082206615366e-124	TLE	Rps27a
Cyp2d22	5.15011814066921e-128	-3.0718662915145	0.011	0.249	1.2475131172143e-123	TLE	Cyp2d22
Exoc4	8.11797676610623e-128	-0.654183419557345	0.092	0.402	1.96641751205391e-123	TLE	Exoc4
Psd2	8.89152530605998e-128	-3.42617147305174	0.009	0.244	2.15379417488691e-123	TLE	Psd2
Ctdspl	1.38202685391176e-127	-1.91339265528301	0.019	0.265	3.34768364823046e-123	TLE	Ctdspl
Paqr7	1.47317820802076e-127	-1.78678040244622	0.033	0.29	3.56847957328868e-123	TLE	Paqr7
Ifitm3	2.71216273413108e-127	2.38198530519246	0.384	0.17	6.56967179088572e-123	TLE	Ifitm3
Luc7l3	2.73694690271177e-127	-0.711447701928102	0.088	0.39	6.62970648243873e-123	TLE	Luc7l3
Gm5089	2.93935466680598e-127	-3.78953107351367	0.012	0.247	7.11999880940412e-123	TLE	Gm5089
Scaper	6.50477497744797e-127	-1.71666429416157	0.025	0.277	1.57565164278722e-122	TLE	Scaper
Rb1	7.56178913825617e-127	-1.0740629949844	0.05	0.324	1.83169218295979e-122	TLE	Rb1
Dhx36	1.62619656200028e-126	-1.21597827322625	0.043	0.308	3.93913593213329e-122	TLE	Dhx36
Pgm1	1.74339625122331e-126	-2.04727509095741	0.03	0.28	4.22302873933822e-122	TLE	Pgm1
Tmem106b	1.75998375114059e-126	-1.408701472268	0.049	0.318	4.26320864038786e-122	TLE	Tmem106b
Golgb1	2.0593152313958e-126	-1.26109662993645	0.04	0.303	4.98827928501006e-122	TLE	Golgb1
Mdk	2.33610245617642e-126	-2.05579210922904	0.036	0.293	5.65874097959614e-122	TLE	Mdk
Hsp90b1	3.13456672479157e-126	-0.706315935949703	0.233	0.614	7.59286097746262e-122	TLE	Hsp90b1
Acss2	3.64296876526565e-126	-2.75100756038224	0.018	0.257	8.82436324010298e-122	TLE	Acss2
Wnk2	4.10103860406008e-126	-3.93140966597368	0.006	0.236	9.93394581061473e-122	TLE	Wnk2
Hist1h2bc	5.39825719739745e-126	-0.828821661189163	0.232	0.607	1.30761984092558e-121	TLE	Hist1h2bc
Arhgap21	5.43882116344512e-126	-1.80737171940082	0.028	0.279	1.31744565042131e-121	TLE	Arhgap21
Atf7	6.79442989387783e-126	-1.46984641392119	0.026	0.276	1.64581475319403e-121	TLE	Atf7
Prkca	7.66151514749425e-126	-1.32064896147876	0.041	0.307	1.85584881417753e-121	TLE	Prkca
Csnk1a1	1.02307286945122e-125	-0.580948368182008	0.114	0.428	2.4781894116717e-121	TLE	Csnk1a1
Arglu1	1.16265432006879e-125	-0.507444278491148	0.102	0.414	2.81629755950263e-121	TLE	Arglu1
Rida	1.19099038212692e-125	-1.50965242989784	0.061	0.335	2.88493600262604e-121	TLE	Rida
Fam184a	1.66743213368218e-125	-2.92011012854901	0.013	0.247	4.03902085741835e-121	TLE	Fam184a
Fcgr1	1.94123410821986e-125	4.30771799678445	0.14	0.015	4.70225138034097e-121	TLE	Fcgr1
Ppp1r3c	2.09209404798021e-125	-3.47422108423519	0.01	0.244	5.06767941242247e-121	TLE	Ppp1r3c
Arl5c	2.53188313790003e-125	5.36748607800173	0.123	0.009	6.13298052493524e-121	TLE	Arl5c
Hook3	2.8238662626479e-125	-0.98547028655212	0.054	0.328	6.84025124801201e-121	TLE	Hook3
Pou2f1	3.58289162742661e-125	-1.31146910980201	0.032	0.289	8.67883838911548e-121	TLE	Pou2f1
Fzd2	7.7574694625978e-125	-4.37041047940173	0.005	0.23	1.87909182792507e-120	TLE	Fzd2
Ankrd12	8.5430426627608e-125	-1.27605036973186	0.044	0.308	2.06938122420055e-120	TLE	Ankrd12
Rims2	9.09895039303151e-125	-2.5384813068443	0.013	0.25	2.20403875370402e-120	TLE	Rims2
Hivep3	9.6724378799199e-125	-0.914240741345934	0.085	0.385	2.342954627653e-120	TLE	Hivep3
Top1	1.51494793358807e-124	-0.631051930036952	0.097	0.406	3.66965837953038e-120	TLE	Top1
Mageh1	1.53993621950257e-124	-2.81573384158214	0.018	0.256	3.73018750450109e-120	TLE	Mageh1
Elovl5	1.66182046335945e-124	-1.59668171960412	0.037	0.293	4.0254277083956e-120	TLE	Elovl5
Npas2	2.50691944140739e-124	-5.25868913683007	0.003	0.226	6.07251096292111e-120	TLE	Npas2
Kif21a	3.55527094677255e-124	-1.20686600043715	0.042	0.304	8.61193281436716e-120	TLE	Kif21a
Ccl2	4.45270064035014e-124	3.91510596382694	0.139	0.014	1.07857767611201e-119	TLE	Ccl2
Tsc22d1	4.46970291197463e-124	-1.20149142019811	0.084	0.375	1.08269613636762e-119	TLE	Tsc22d1
Cpeb3	7.0241957766243e-124	-1.83042289717464	0.02	0.262	1.7014709429717e-119	TLE	Cpeb3
Il1rapl1	1.13297219880764e-123	-1.82845963281781	0.042	0.303	2.74439855717174e-119	TLE	Il1rapl1
Hspa2	1.32859169057201e-123	-2.2719042434669	0.029	0.273	3.21824765207258e-119	TLE	Hspa2
Ube3a	1.55610857079105e-123	-0.880239160067145	0.069	0.349	3.76936179102716e-119	TLE	Ube3a
Dpf3	1.63096841741914e-123	-4.89395821916239	0.003	0.225	3.95069479751437e-119	TLE	Dpf3
Fam172a	3.06016322950934e-123	-1.01170312942797	0.061	0.34	7.41263339084047e-119	TLE	Fam172a
Arhgap42	3.38783495825484e-123	-4.43949954782343	0.007	0.233	8.2063526193807e-119	TLE	Arhgap42
Ubc	7.41452581967088e-123	1.13379137867094	0.738	0.767	1.79602058929888e-118	TLE	Ubc
Birc6	7.56814937983347e-123	-0.840209635348632	0.063	0.339	1.83323282427706e-118	TLE	Birc6
Asap2	1.04927605992403e-122	-1.74312527850015	0.025	0.271	2.54166139995399e-118	TLE	Asap2
Arnt2	1.3478996115844e-122	-1.6435990618772	0.03	0.278	3.26501722914089e-118	TLE	Arnt2
Kmt2a	1.43386878970791e-122	-1.1709780892032	0.034	0.289	3.47326036930947e-118	TLE	Kmt2a
Tox	1.57927184977964e-122	-3.56587576947867	0.007	0.233	3.82547020172122e-118	TLE	Tox
Gpd2	1.93251805827301e-122	-1.91140555856793	0.023	0.265	4.68113849255471e-118	TLE	Gpd2
Rapgef3	2.32364602523616e-122	-3.34358749164077	0.011	0.24	5.62856776692956e-118	TLE	Rapgef3
P4ha1	3.10734143327215e-122	-0.944157981224029	0.058	0.328	7.52691315381512e-118	TLE	P4ha1
Emp2	3.56375003133337e-122	-2.5019042030368	0.018	0.252	8.63247170089882e-118	TLE	Emp2
Hdac4	3.67668800575807e-122	-1.60507743766966	0.02	0.261	8.90604135634777e-118	TLE	Hdac4
Clasp2	4.51655719637743e-122	-0.699133007820636	0.134	0.457	1.0940456496785e-117	TLE	Clasp2
Lonp2	4.95722449326677e-122	-1.31762524099689	0.038	0.292	1.20078848900401e-117	TLE	Lonp2
Rpl27a	5.32782587733167e-122	1.50677872296051	0.658	0.637	1.29055926226605e-117	TLE	Rpl27a
Tspan9	5.65338978389935e-122	-1.18071913086743	0.035	0.289	1.36942060735394e-117	TLE	Tspan9
Grin2b	5.90985630598488e-122	-4.22086523249817	0.004	0.225	1.43154449299872e-117	TLE	Grin2b
Cbr3	6.71129138043766e-122	-3.12813367805864	0.015	0.246	1.62567611108341e-117	TLE	Cbr3
Tusc3	8.99371357284713e-122	-1.30026601250703	0.052	0.313	2.17854723875076e-117	TLE	Tusc3
Pfn2	9.41717544362057e-122	-1.41619121552179	0.058	0.325	2.28112240770821e-117	TLE	Pfn2
Hibadh	1.12029505271239e-121	-1.35372654959566	0.057	0.322	2.71369070618522e-117	TLE	Hibadh
Gulp1	1.23469643606329e-121	-3.75403167481692	0.013	0.24	2.99080517707612e-117	TLE	Gulp1
Shisa4	1.2573880824045e-121	-0.952275304993244	0.078	0.361	3.04577115200841e-117	TLE	Shisa4
Vav3	1.4489189009327e-121	-3.32634390961483	0.007	0.231	3.50971625372929e-117	TLE	Vav3
Osbpl1a	2.14190540343638e-121	-0.68667093773672	0.084	0.374	5.18833745874394e-117	TLE	Osbpl1a
Eci2	3.81019876249004e-121	-0.957498897147805	0.07	0.346	9.22944446237964e-117	TLE	Eci2
Cystm1	3.96026216125648e-121	-0.967671598464747	0.088	0.379	9.59294303321157e-117	TLE	Cystm1
Ptpra	4.98679393441469e-121	-0.53156035739797	0.104	0.411	1.20795109473327e-116	TLE	Ptpra
Ncam2	6.70249003863161e-121	-0.992007425857646	0.097	0.397	1.62354416205773e-116	TLE	Ncam2
Nt5c2	7.03618539363716e-121	-1.49908585373881	0.038	0.288	1.70437518790073e-116	TLE	Nt5c2
Eif5	8.10285975267187e-121	-0.622080548477632	0.125	0.442	1.96275571788971e-116	TLE	Eif5
Cxcl16	9.20637714773786e-121	4.48806676774295	0.149	0.02	2.23006073649654e-116	TLE	Cxcl16
Tmem59	1.32551380078732e-120	-0.623571251866392	0.21	0.578	3.21079207964713e-116	TLE	Tmem59
Gpatch8	1.47366061453176e-120	-0.722536281436137	0.06	0.336	3.56964810658028e-116	TLE	Gpatch8
Phyh	1.95359398389248e-120	-1.2520822094254	0.067	0.338	4.73219070718275e-116	TLE	Phyh
Ndufb9	2.64121551752674e-120	-0.722653054714483	0.223	0.596	6.39781634810503e-116	TLE	Ndufb9
Tpi1	2.74887942579559e-120	-0.839924945331529	0.138	0.457	6.65861063310466e-116	TLE	Tpi1
Ptpn13	3.52100706776211e-120	-3.77915935470821	0.01	0.233	8.52893542024016e-116	TLE	Ptpn13
4930488L21Rik	3.52574697775382e-120	-5.64250992407715	0.001	0.217	8.54041690421308e-116	TLE	4930488L21Rik
Ubr5	3.78234353937384e-120	-0.642200205066821	0.073	0.357	9.16197075542526e-116	TLE	Ubr5
Elp4	4.36957698215645e-120	-2.00971723036279	0.023	0.261	1.05844263238776e-115	TLE	Elp4
Acadm	5.20050832815785e-120	-1.51774699509606	0.052	0.311	1.25971913232968e-115	TLE	Acadm
Ndufa8	6.58705864219192e-120	-0.839084996194337	0.133	0.447	1.59558321489815e-115	TLE	Ndufa8
Daam1	8.59391034684569e-120	-0.503386955116954	0.075	0.361	2.08170290331643e-115	TLE	Daam1
Snta1	1.7345363367792e-119	-1.3989168562087	0.043	0.295	4.20156736858025e-115	TLE	Snta1
Calm1	2.43460506749191e-119	-0.776620706914933	0.336	0.727	5.89734385498565e-115	TLE	Calm1
Rpn1	2.73460033141739e-119	-1.1668852952311	0.063	0.328	6.62402238279235e-115	TLE	Rpn1
Sc5d	2.85702352872834e-119	-1.90910266771091	0.026	0.263	6.92056809363866e-115	TLE	Sc5d
Pdlim5	3.40792099431324e-119	-1.09984591897128	0.049	0.308	8.25500702452495e-115	TLE	Pdlim5
Rpl13	3.52922770539044e-119	1.08637693841831	0.736	0.753	8.54884827076726e-115	TLE	Rpl13
1110051M20Rik	5.66127764544348e-119	-1.5353373848744	0.034	0.279	1.37133128405577e-114	TLE	1110051M20Rik
Ndufa5	6.6402395878087e-119	-0.883556777147499	0.138	0.455	1.6084652353549e-114	TLE	Ndufa5
Slc7a2	6.87753609482124e-119	-3.78082569037312	0.007	0.228	1.66594556824855e-114	TLE	Slc7a2
Hadha	8.44510241228176e-119	-1.0450350187157	0.075	0.348	2.04565715732701e-114	TLE	Hadha
Ddt	1.20767278586714e-118	-1.1124557247663	0.092	0.374	2.92534578920596e-114	TLE	Ddt
Tkt	2.0129639538133e-118	-0.654549222241399	0.116	0.419	4.87600258532196e-114	TLE	Tkt
Atp5a1	2.36835955932333e-118	-0.674900331056756	0.213	0.576	5.73687736054891e-114	TLE	Atp5a1
Usp34	2.40397216169083e-118	-0.528655483824139	0.073	0.354	5.82314176726371e-114	TLE	Usp34
Rgs10	2.57170529478852e-118	2.56127425279818	0.314	0.117	6.22944173556623e-114	TLE	Rgs10
A830082K12Rik	4.29535035088719e-118	-4.67278277824692	0.005	0.22	1.0404627154954e-113	TLE	A830082K12Rik
Aak1	4.76723558930759e-118	-1.04123548526646	0.038	0.288	1.15476747679798e-113	TLE	Aak1
Bmyc	5.8493699506676e-118	-1.18513046369988	0.075	0.349	1.41689288315021e-113	TLE	Bmyc
H2-Q7	8.89536369040765e-118	3.88650219197601	0.137	0.015	2.15472394672744e-113	TLE	H2-Q7
Ranbp3l	1.11767967062168e-117	-5.30824876772166	0.001	0.213	2.7073554661469e-113	TLE	Ranbp3l
Slc38a3	1.22706690105021e-117	-1.82724899334595	0.038	0.281	2.97232415441393e-113	TLE	Slc38a3
Polr3h	1.31726918419027e-117	-1.95869575791362	0.036	0.279	3.19082114486408e-113	TLE	Polr3h
Ppp2r5a	1.38163261949087e-117	-0.715892096794945	0.066	0.338	3.34672869419273e-113	TLE	Ppp2r5a
Mbd5	1.442529177033e-117	-0.982063522283773	0.046	0.302	3.49423842552704e-113	TLE	Mbd5
Sqle	1.63795009859562e-117	-2.23204579127972	0.022	0.252	3.96760652382818e-113	TLE	Sqle
Bcl2a1d	2.14672243753062e-117	4.9975123214234	0.101	0.004	5.20000576043041e-113	TLE	Bcl2a1d
Sfxn1	2.38721391313478e-117	-2.13454079088716	0.015	0.242	5.78254826178639e-113	TLE	Sfxn1
Trp53bp2	2.89905039384911e-117	-1.05894698198324	0.05	0.306	7.02236976902069e-113	TLE	Trp53bp2
Tcea1	3.43519760615078e-117	-0.984131587812348	0.066	0.334	8.32107916137904e-113	TLE	Tcea1
Pard3	3.69556659437982e-117	-1.49601425365664	0.033	0.276	8.95177096156624e-113	TLE	Pard3
Rock1	4.8307019835335e-117	-0.701161644505175	0.069	0.344	1.17014094147132e-112	TLE	Rock1
Oat	5.15550043755372e-117	-1.23645368803502	0.064	0.326	1.24881687098864e-112	TLE	Oat
U2surp	1.28766881461984e-116	-0.841985560701816	0.052	0.312	3.11912016965363e-112	TLE	U2surp
Acot11	2.19235860582969e-116	-3.3972577378576	0.009	0.226	5.31055025090127e-112	TLE	Acot11
Lmbrd1	3.19772226375615e-116	-0.824847024628331	0.082	0.357	7.74584263949653e-112	TLE	Lmbrd1
Cd37	3.25466914339015e-116	3.58676771094758	0.159	0.025	7.88378506603395e-112	TLE	Cd37
Scara3	3.27699193433571e-116	-4.34813204739486	0.004	0.217	7.93785756254138e-112	TLE	Scara3
Idh2	4.21941569296313e-116	-1.46486942305012	0.064	0.325	1.02206906330646e-111	TLE	Idh2
Cldn11	4.32835719212944e-116	2.26765419745212	0.368	0.164	1.04845796264952e-111	TLE	Cldn11
Lgi4	5.24933958205049e-116	-2.96294635977317	0.01	0.228	1.27154752696009e-111	TLE	Lgi4
Csdc2	7.30657658752421e-116	-3.84937182957897	0.005	0.219	1.76987204679599e-111	TLE	Csdc2
Cox16	1.09393860778864e-115	-0.7840223084439	0.083	0.358	2.64984748964642e-111	TLE	Cox16
Tenm4	1.15141449160894e-115	-3.19985061212785	0.013	0.233	2.78907132302434e-111	TLE	Tenm4
Mycbp2	1.25683238531565e-115	-0.760650619879132	0.072	0.348	3.0444250869501e-111	TLE	Mycbp2
Irf7	1.35277045670692e-115	4.82880143678807	0.132	0.014	3.27681587728117e-111	TLE	Irf7
Arxes2	1.97579990006185e-115	-4.24596663597815	0.006	0.22	4.78598009791982e-111	TLE	Arxes2
Lman1	2.54715373033789e-115	-1.51876043289155	0.035	0.275	6.16997048099746e-111	TLE	Lman1
Zcchc24	3.13246517772474e-115	-1.62385028537462	0.033	0.273	7.58777040000264e-111	TLE	Zcchc24
Ubn2	3.52071911821575e-115	-0.629315314660671	0.056	0.318	8.52823792005402e-111	TLE	Ubn2
Cox5a	3.94800742663032e-115	-0.741931881170813	0.197	0.545	9.56325838952662e-111	TLE	Cox5a
Mast4	4.38947596962898e-115	-0.575867846021777	0.107	0.408	1.06326276412323e-110	TLE	Mast4
Prkn	4.5300577564441e-115	-1.09956983823153	0.051	0.31	1.09731589034345e-110	TLE	Prkn
Adgrl1	5.88074527150819e-115	-2.82805531641653	0.012	0.229	1.42449292711743e-110	TLE	Adgrl1
Rab30	6.23302935572295e-115	-2.24496643876006	0.014	0.236	1.50982670083677e-110	TLE	Rab30
Lxn	8.89091580804758e-115	-1.78296329557686	0.043	0.288	2.15364653618336e-110	TLE	Lxn
Cdh11	9.16600196912359e-115	-3.155181079192	0.01	0.227	2.22028065698081e-110	TLE	Cdh11
Mdh1	1.12936181941237e-114	-0.946745440650793	0.157	0.477	2.73565313516259e-110	TLE	Mdh1
Kcnj10	1.15000351722696e-114	-1.27205267068217	0.069	0.335	2.78565351977886e-110	TLE	Kcnj10
Wasl	1.23197539217057e-114	-0.927465078791875	0.043	0.29	2.98421399245477e-110	TLE	Wasl
Gramd1b	1.41749675594925e-114	-1.20814001474382	0.039	0.281	3.43360239193586e-110	TLE	Gramd1b
Tubb4b	1.65227814090597e-114	-0.936364577338198	0.151	0.463	4.00231334071652e-110	TLE	Tubb4b
Igfbp2	1.86854217515401e-114	-0.875100281569808	0.092	0.367	4.52616971087556e-110	TLE	Igfbp2
Cachd1	2.26343615773575e-114	-1.5660517592502	0.031	0.266	5.48272140488331e-110	TLE	Cachd1
Tpr	3.80548691270871e-114	-0.739978301866571	0.076	0.349	9.2180309486543e-110	TLE	Tpr
Dync1i2	4.69600052981526e-114	-0.69198881503964	0.106	0.398	1.13751220833715e-109	TLE	Dync1i2
Nf1	5.11928844119468e-114	-0.78403553328847	0.064	0.329	1.24004523911059e-109	TLE	Nf1
Prrx1	5.38912808219176e-114	-4.42302931755894	0.004	0.212	1.30540849534931e-109	TLE	Prrx1
Mir9-3hg	5.67011466782441e-114	-3.35838563050144	0.009	0.224	1.37347187598711e-109	TLE	Mir9-3hg
Asic2	5.9230089058222e-114	-3.89284074381159	0.006	0.216	1.43473044725731e-109	TLE	Asic2
Nacc2	1.11998601339612e-113	-1.51241721918362	0.031	0.266	2.71294212024941e-109	TLE	Nacc2
Cdh19	1.96684518682526e-113	-2.28024825513918	0.015	0.235	4.76428909604683e-109	TLE	Cdh19
Srebf2	2.42663045227926e-113	-1.21985055817913	0.044	0.288	5.87802694455604e-109	TLE	Srebf2
Rab10	2.5553590361655e-113	-0.465099673334698	0.113	0.412	6.18984619330369e-109	TLE	Rab10
9430041J12Rik	2.71431487504085e-113	-3.45091568154849	0.005	0.214	6.57488492181145e-109	TLE	9430041J12Rik
Spag9	2.80274277495822e-113	-0.465317198049675	0.167	0.505	6.7890838237813e-109	TLE	Spag9
Pik3ip1	2.9902479188623e-113	-1.68329813713152	0.026	0.255	7.24327753386014e-109	TLE	Pik3ip1
Cnot4	3.081912639996e-113	-0.729915213778794	0.051	0.306	7.46531698786232e-109	TLE	Cnot4
Acbd5	3.33435056532629e-113	-1.1960460091371	0.052	0.302	8.07679737438987e-109	TLE	Acbd5
Ptchd4	4.3455486196358e-113	-5.42336955254444	0.003	0.209	1.05262224213438e-108	TLE	Ptchd4
Sdf2	4.89726409785934e-113	-0.785667876975391	0.078	0.345	1.18626428242447e-108	TLE	Sdf2
Atl2	7.04969886293663e-113	-1.6536781440291	0.027	0.256	1.70764855556914e-108	TLE	Atl2
Eif1b	8.29679428212112e-113	-0.783426936539425	0.126	0.428	2.0097324789582e-108	TLE	Eif1b
Zfr	1.39048188190174e-112	-0.495052774796227	0.078	0.352	3.36816426253059e-108	TLE	Zfr
Purb	1.68275231181266e-112	-0.692808106678981	0.079	0.351	4.0761309249038e-108	TLE	Purb
Nsd1	1.70625095884796e-112	-0.621147346018004	0.057	0.318	4.13305169761742e-108	TLE	Nsd1
Nipbl	2.16905451173995e-112	-0.576446945865041	0.081	0.359	5.25410074378767e-108	TLE	Nipbl
Atp5g3	2.29814587148301e-112	-0.655847894973292	0.176	0.512	5.56679874449329e-108	TLE	Atp5g3
Magi3	2.82458302402515e-112	-1.88207226127956	0.018	0.24	6.84198745909611e-108	TLE	Magi3
Aldh6a1	3.23477951162346e-112	-2.00126124569683	0.026	0.252	7.83560641100552e-108	TLE	Aldh6a1
Ndufa4	3.60807014701594e-112	-0.780424059346822	0.277	0.646	8.73982831711672e-108	TLE	Ndufa4
Bicd1	3.70737053769222e-112	-2.18279981797722	0.014	0.231	8.98036365345187e-108	TLE	Bicd1
Bach2	4.08602730720871e-112	-0.825869483240017	0.057	0.316	9.89758394625166e-108	TLE	Bach2
Emx2	4.50317054099746e-112	-5.23981985426949	0.002	0.206	1.09080300014581e-107	TLE	Emx2
Entpd2	5.69492343021065e-112	-3.51348467746939	0.007	0.216	1.37948130249993e-107	TLE	Entpd2
Rere	5.70084801543294e-112	-0.568494065493153	0.124	0.428	1.38091641477832e-107	TLE	Rere
Cap2	6.01018738343261e-112	-4.06577496327913	0.006	0.214	1.45584768988888e-107	TLE	Cap2
S100a16	6.55603785208163e-112	-0.652360908546597	0.136	0.442	1.58806904890973e-107	TLE	S100a16
Pcsk6	6.95237753850205e-112	-2.73772157479406	0.012	0.226	1.68407441115135e-107	TLE	Pcsk6
Csnk2a1	7.16478306256653e-112	-0.672884137546932	0.067	0.331	1.73552540124549e-107	TLE	Csnk2a1
Rps8	7.43436146638604e-112	1.2314734078898	0.692	0.684	1.80082537800269e-107	TLE	Rps8
Mcu	8.28531761365306e-112	-2.59820133496771	0.014	0.229	2.00695248555518e-107	TLE	Mcu
Chst1	1.07169330577314e-111	-1.5165688586944	0.039	0.277	2.59596269457427e-107	TLE	Chst1
Map2k6	1.11532707583473e-111	-3.23692819987605	0.007	0.215	2.70165677579447e-107	TLE	Map2k6
Rpl38	1.41227335371186e-111	1.37960980303707	0.66	0.649	3.42094974469623e-107	TLE	Rpl38
Mapre2	1.88782689302474e-111	-0.926470548513934	0.062	0.319	4.57288308297383e-107	TLE	Mapre2
Rnf182	3.13025358126339e-111	-4.07822802301924	0.007	0.214	7.58241324989431e-107	TLE	Rnf182
Tsc22d4	4.43577182943182e-111	-0.610177954927559	0.211	0.557	1.07447701024327e-106	TLE	Tsc22d4
Foxo1	4.71752768849049e-111	-1.52867753545305	0.031	0.262	1.14272673198305e-106	TLE	Foxo1
Ccdc50	1.0894595437336e-110	-0.786251490016204	0.064	0.324	2.63899785278589e-106	TLE	Ccdc50
Pdcd4	1.20129736553704e-110	-1.05959542763895	0.058	0.31	2.90990260854038e-106	TLE	Pdcd4
Rpl41	1.32022784293076e-110	1.14168344774265	0.727	0.717	3.19798790393118e-106	TLE	Rpl41
Ptk2	2.42137916448328e-110	-0.648937527250724	0.058	0.314	5.86530675012786e-106	TLE	Ptk2
Rbm26	2.73413723627348e-110	-0.657389033731176	0.05	0.301	6.62290062742524e-106	TLE	Rbm26
Unc93b1	2.79752263797566e-110	3.00707653450586	0.239	0.071	6.77643908596844e-106	TLE	Unc93b1
Ccdc34	3.10055801584172e-110	-1.34497699115885	0.056	0.303	7.51048168177339e-106	TLE	Ccdc34
Lrp4	3.65138531907493e-110	-2.72846455071075	0.01	0.219	8.8447506583952e-106	TLE	Lrp4
Cspp1	3.68422780157892e-110	-1.24033138154424	0.032	0.264	8.92430500376463e-106	TLE	Cspp1
Gm26512	5.53924571967538e-110	-4.14316958694011	0.005	0.209	1.34177149067697e-105	TLE	Gm26512
Dner	5.60944713669528e-110	-2.92841145264326	0.015	0.227	1.3587763799217e-105	TLE	Dner
Emc7	5.78559360847789e-110	-0.5890409217487	0.124	0.421	1.4014443397816e-105	TLE	Emc7
Tmed5	6.8026316016119e-110	-0.723569438121204	0.083	0.351	1.64780145285845e-105	TLE	Tmed5
Hsdl2	7.05742034171098e-110	-1.62852907478061	0.031	0.259	1.70951892937265e-105	TLE	Hsdl2
Erlec1	7.27322792633102e-110	-1.23237106240384	0.053	0.297	1.76179400059516e-105	TLE	Erlec1
Atraid	8.61380299041955e-110	-0.598671908513332	0.113	0.403	2.08652149836933e-105	TLE	Atraid
Hspa4l	1.2064108028789e-109	-1.86396620130648	0.026	0.249	2.92228888781357e-105	TLE	Hspa4l
Rabgap1l	1.22891349951337e-109	-0.970692106540679	0.046	0.289	2.97679716987124e-105	TLE	Rabgap1l
Nedd4l	1.22985342981182e-109	-0.923905122576338	0.042	0.283	2.97907396303317e-105	TLE	Nedd4l
Kcnma1	1.27983555973205e-109	-1.22627914123379	0.04	0.279	3.10014567633894e-105	TLE	Kcnma1
Senp6	1.30005659936049e-109	-0.78096063621384	0.061	0.315	3.14912710063092e-105	TLE	Senp6
Ryk	1.3244821900193e-109	-1.6539717324345	0.025	0.248	3.20829320888376e-105	TLE	Ryk
Efr3b	1.38402603449229e-109	-1.70843593862284	0.023	0.246	3.35252626335068e-105	TLE	Efr3b
Zhx2	1.53482598446686e-109	-1.71895082448825	0.02	0.239	3.71780898217408e-105	TLE	Zhx2
Prdx2	1.65943885434583e-109	-0.524734144579666	0.185	0.522	4.01965873688191e-105	TLE	Prdx2
Otud7a	2.17456924845989e-109	-2.2470637630761	0.016	0.232	5.2674590905444e-105	TLE	Otud7a
Slc30a10	2.38619200907309e-109	-5.77517242461318	0.001	0.2	5.78007290357774e-105	TLE	Slc30a10
Acadsb	2.79381555133962e-109	-1.42366759376002	0.038	0.27	6.76745941000996e-105	TLE	Acadsb
Stxbp6	3.17018860696144e-109	-1.35574669557254	0.028	0.254	7.67914786264269e-105	TLE	Stxbp6
Psip1	3.47818618461439e-109	-1.27649307901523	0.052	0.295	8.42521039499144e-105	TLE	Psip1
S100a13	3.68845272800643e-109	-0.680955099905182	0.154	0.468	8.93453904304998e-105	TLE	S100a13
Fcgr3	4.49096489482772e-109	2.91403504534944	0.181	0.037	1.08784642647412e-104	TLE	Fcgr3
Clasp1	4.55982538974317e-109	-1.77892809897987	0.023	0.243	1.10452650415749e-104	TLE	Clasp1
Kif1a	5.90823303940825e-109	-0.757608700374664	0.067	0.325	1.43115128913586e-104	TLE	Kif1a
Ahi1	6.53351056912513e-109	-1.7672613418086	0.031	0.258	1.58261226515918e-104	TLE	Ahi1
Naaa	1.02640938869766e-108	-1.43633846840475	0.047	0.285	2.48627146224234e-104	TLE	Naaa
Scp2	1.23442304995626e-108	-0.689709479543297	0.161	0.475	2.99014295390904e-104	TLE	Scp2
Saraf	1.47139126454815e-108	-0.504977781155273	0.158	0.474	3.56415106011498e-104	TLE	Saraf
Chchd2	2.67979773540553e-108	-0.805563771723065	0.378	0.747	6.49127405447282e-104	TLE	Chchd2
Kifap3	2.92069241708531e-108	-1.46111060710499	0.035	0.265	7.07479324190574e-104	TLE	Kifap3
Uqcrfs1	3.09476032013186e-108	-0.86029624415301	0.107	0.386	7.49643792345541e-104	TLE	Uqcrfs1
Mro	3.26856375717984e-108	-4.10388435115226	0.007	0.21	7.91744198901673e-104	TLE	Mro
Zcchc7	3.54940686815533e-108	-0.700024640273236	0.058	0.31	8.59772825673266e-104	TLE	Zcchc7
Emx2os	4.85915978055302e-108	-5.15045585645615	0.002	0.199	1.17703427364336e-103	TLE	Emx2os
Ephx2	4.98449360530566e-108	-3.35929068772215	0.007	0.21	1.20739388601319e-103	TLE	Ephx2
Smc3	5.78079783807631e-108	-0.999859334212112	0.044	0.281	1.40028266031722e-103	TLE	Smc3
Atxn2	7.09757921907003e-108	-0.675677967022076	0.057	0.307	1.71924661423533e-103	TLE	Atxn2
Adgrg1	7.78189540911643e-108	-1.06828116675864	0.055	0.299	1.88500852495027e-103	TLE	Adgrg1
Mindy2	7.8411104989136e-108	-1.54057126176079	0.037	0.266	1.89935219615184e-103	TLE	Mindy2
Zfp638	8.67707584911474e-108	-0.570364857044781	0.063	0.322	2.10184808293106e-103	TLE	Zfp638
Rabac1	9.62160643562527e-108	-0.585503567149982	0.185	0.518	2.33064172690151e-103	TLE	Rabac1
Tcf12	1.26050197974976e-107	-0.40792004174673	0.082	0.355	3.05331394554785e-103	TLE	Tcf12
Pcca	1.58369060883214e-107	-1.1796946557743	0.046	0.281	3.8361737617741e-103	TLE	Pcca
Gcc2	2.09107950416478e-107	-1.53314844014234	0.024	0.242	5.06522188293835e-103	TLE	Gcc2
Zcchc18	2.50169369975979e-107	-2.66943717602146	0.021	0.234	6.05985264892813e-103	TLE	Zcchc18
Fam162a	2.55639169158327e-107	-1.40431998061284	0.057	0.298	6.19234759452216e-103	TLE	Fam162a
Lmo4	3.8226620249638e-107	-1.32549352497927	0.045	0.281	9.25963422306981e-103	TLE	Lmo4
Smap1	8.71748008582981e-107	-0.878540931297066	0.052	0.295	2.11163520119056e-102	TLE	Smap1
Ptar1	1.34511746898903e-106	-1.83854571698913	0.022	0.237	3.25827804513213e-102	TLE	Ptar1
Hip1	2.39401651975974e-106	-1.3732107287372	0.033	0.258	5.79902621581403e-102	TLE	Hip1
Dip2c	2.78841403464836e-106	-0.978798559771793	0.04	0.274	6.75437531612872e-102	TLE	Dip2c
Ndufa13	3.9776537212416e-106	-0.646740602118671	0.25	0.616	9.63507060896352e-102	TLE	Ndufa13
Them4	6.37376436390249e-106	-2.43292076595709	0.022	0.235	1.5439169418681e-101	TLE	Them4
Tmem44	6.50965641801884e-106	-2.4200082812479	0.012	0.215	1.5768340741367e-101	TLE	Tmem44
Emc3	8.15707082026365e-106	-0.821564407635795	0.065	0.314	1.97588726479246e-101	TLE	Emc3
Fgfr2	8.35164851437828e-106	-0.512976564869074	0.138	0.438	2.02301981963785e-101	TLE	Fgfr2
Pik3r1	8.43157032921381e-106	-0.382868748882772	0.106	0.392	2.04237928084546e-101	TLE	Pik3r1
Atp5c1	1.06654135709101e-105	-0.523523274294971	0.182	0.515	2.58348312928156e-101	TLE	Atp5c1
Pycard	1.08623345144804e-105	3.77137533778774	0.189	0.045	2.63118328944258e-101	TLE	Pycard
Akt2	1.20707671071707e-105	-1.71806468377435	0.039	0.263	2.92390191636995e-101	TLE	Akt2
Baz2b	1.30034072894196e-105	-0.333064445582788	0.103	0.39	3.14981534771611e-101	TLE	Baz2b
Rab9	1.31397569492421e-105	-1.3137318637569	0.055	0.293	3.18284332581492e-101	TLE	Rab9
Acaa2	1.62905710777551e-105	-1.21837536725851	0.074	0.325	3.94606503216461e-101	TLE	Acaa2
Bcas3	2.35538875448605e-105	-0.894483356155639	0.049	0.287	5.70545817999156e-101	TLE	Bcas3
Ndufs4	2.84541472715666e-105	-0.643976679679993	0.116	0.4	6.89244809359157e-101	TLE	Ndufs4
Washc2	3.04091963982247e-105	-1.05637241629722	0.058	0.301	7.36601964354197e-101	TLE	Washc2
Kat6b	3.11782782581865e-105	-1.08402568496681	0.026	0.245	7.55231434248052e-101	TLE	Kat6b
Vwa8	3.48369294316713e-105	-1.7549096726034	0.022	0.235	8.43854941623374e-101	TLE	Vwa8
Stag1	3.99539536674033e-105	-0.502967499847313	0.07	0.329	9.67804619685509e-101	TLE	Stag1
Kcnn3	5.97677928023839e-105	-5.3983412023003	0.002	0.195	1.44775524505215e-100	TLE	Kcnn3
Lgalsl	6.13514326165911e-105	-3.86515676306992	0.011	0.212	1.48611575227169e-100	TLE	Lgalsl
mt-Atp6	9.521399375524e-105	0.201939435751005	0.877	0.996	2.30636857073318e-100	TLE	mt-Atp6
Ctnna1	1.08472974155608e-104	-0.768551172185645	0.071	0.323	2.62754085297129e-100	TLE	Ctnna1
Etfa	1.16000144586021e-104	-0.942817520243163	0.075	0.326	2.80987150230718e-100	TLE	Etfa
Atp5b	1.19440565333551e-104	-0.63645812128035	0.263	0.629	2.8932088140746e-100	TLE	Atp5b
Tnrc6c	1.30880800902107e-104	-0.710720329883573	0.049	0.288	3.17032564025174e-100	TLE	Tnrc6c
Mphosph8	1.32010699600752e-104	-1.32552678421023	0.034	0.256	3.19769517642901e-100	TLE	Mphosph8
Mllt10	1.32928114991862e-104	-0.581040116220701	0.057	0.302	3.21991772944787e-100	TLE	Mllt10
Itih3	1.4225958634992e-104	-2.89547558219579	0.014	0.217	3.44595396015411e-100	TLE	Itih3
D130040H23Rik	1.48201951170046e-104	-4.08663825889028	0.004	0.198	3.58989586319204e-100	TLE	D130040H23Rik
Nbeal1	1.50741018891974e-104	-1.10359934649092	0.03	0.252	3.65139970062029e-100	TLE	Nbeal1
Klf7	2.068927267313e-104	-0.665057001574353	0.05	0.292	5.01156251961229e-100	TLE	Klf7
Syt11	2.25509327735339e-104	-0.644486453212519	0.21	0.547	5.46251244573311e-100	TLE	Syt11
Jam2	2.5656929581477e-104	-1.16676224388105	0.051	0.286	6.21487805252118e-100	TLE	Jam2
Gngt2	2.62571252650885e-104	3.44506360996326	0.14	0.021	6.36026345296238e-100	TLE	Gngt2
Peli2	2.88949295961653e-104	-1.06343061493844	0.033	0.257	6.99921879607911e-100	TLE	Peli2
Rev3l	6.18789466724497e-104	-1.02512110047628	0.034	0.258	1.49889372524675e-99	TLE	Rev3l
Gas1	6.62502492522306e-104	-3.23447009718093	0.01	0.207	1.60477978763678e-99	TLE	Gas1
Kcna2	7.66380202880489e-104	-3.58948002344386	0.005	0.199	1.85640276543741e-99	TLE	Kcna2
Pank1	8.19485109482895e-104	-2.88858720875676	0.01	0.208	1.98503878070042e-99	TLE	Pank1
Ier3	9.14062635398492e-104	2.70764749647032	0.248	0.08	2.21413392172577e-99	TLE	Ier3
Ndufv2	1.01080078430445e-103	-0.603019576943213	0.127	0.415	2.44846273982066e-99	TLE	Ndufv2
Gk	1.03884170160268e-103	-1.67856096874913	0.02	0.23	2.51638625379216e-99	TLE	Gk
E130114P18Rik	1.13984519912797e-103	-2.21383309951385	0.016	0.222	2.76104702584769e-99	TLE	E130114P18Rik
Tm9sf2	1.29858154381191e-103	-0.527049189476375	0.084	0.344	3.14555407357559e-99	TLE	Tm9sf2
Zfp36	2.55811481031526e-103	2.03509939056287	0.39	0.194	6.19652150502666e-99	TLE	Zfp36
Snrnp70	2.70818296908153e-103	-0.308355864920771	0.145	0.45	6.56003160600619e-99	TLE	Snrnp70
Pnpla8	4.14244855195207e-103	-0.605210384957316	0.053	0.291	1.00342531273935e-98	TLE	Pnpla8
Fam168a	4.60794833403406e-103	-0.589304839971124	0.079	0.336	1.11618332495307e-98	TLE	Fam168a
Kdm5b	6.57895825446643e-103	-2.40866112226055	0.013	0.212	1.5936210579794e-98	TLE	Kdm5b
Sorl1	9.94378861088358e-103	-1.2990121508033	0.038	0.261	2.40868391521433e-98	TLE	Sorl1
Rab14	1.00446321384961e-102	-0.441987771647133	0.142	0.442	2.43311124290791e-98	TLE	Rab14
Chst10	1.09964304914627e-102	-4.74656359790701	0.003	0.192	2.66366535794702e-98	TLE	Chst10
Gm35188	1.17497008229373e-102	-2.18034647380894	0.011	0.21	2.84613003034011e-98	TLE	Gm35188
Coro1a	1.23911657222592e-102	3.1555155850182	0.179	0.04	3.00151207290285e-98	TLE	Coro1a
Cuedc1	1.34471355185647e-102	-1.37353403827322	0.025	0.237	3.25729963666192e-98	TLE	Cuedc1
Anxa3	1.58737190488172e-102	2.70509581550419	0.209	0.056	3.84509096519498e-98	TLE	Anxa3
Abcd2	1.77214039090619e-102	-1.34950785569356	0.033	0.252	4.29265566889208e-98	TLE	Abcd2
Hnrnph3	1.8541174380704e-102	-0.888434271806114	0.049	0.282	4.49122867023792e-98	TLE	Hnrnph3
Gclm	2.96318593396489e-102	-1.29399983863242	0.049	0.278	7.17772528784315e-98	TLE	Gclm
Hspd1	3.0505750035568e-102	-0.910639572388196	0.086	0.342	7.38940783111565e-98	TLE	Hspd1
Serpinh1	3.11725653474727e-102	-2.06508953263091	0.028	0.238	7.55093050411831e-98	TLE	Serpinh1
Wwtr1	3.41927048812941e-102	-1.40306402512996	0.025	0.238	8.28249890339587e-98	TLE	Wwtr1
Celrr	4.05208110768781e-102	-5.63408135783398	0.002	0.189	9.81535606715218e-98	TLE	Celrr
Ubxn4	5.44132210866934e-102	-0.643177311033514	0.07	0.32	1.31805145438297e-97	TLE	Ubxn4
Kmt2e	6.15530960245893e-102	-0.224616067091428	0.088	0.355	1.49100064500363e-97	TLE	Kmt2e
Angpt1	6.34151743096352e-102	-4.24747504122345	0.006	0.197	1.53610576730229e-97	TLE	Angpt1
Cdc37l1	8.66718769674957e-102	-0.468712537601099	0.068	0.319	2.09945287578365e-97	TLE	Cdc37l1
Mkln1	9.07150791889885e-102	-0.404451448868259	0.074	0.328	2.19739136319487e-97	TLE	Mkln1
H2-Q6	9.4104268397292e-102	4.53033489112348	0.113	0.011	2.2794876933876e-97	TLE	H2-Q6
Vdac1	1.07130754159248e-101	-0.745482244213068	0.122	0.399	2.59502825799946e-97	TLE	Vdac1
Atp1b1	1.47413401971278e-101	-0.98138259670628	0.098	0.362	3.57079483595026e-97	TLE	Atp1b1
Slc22a17	1.69439545687e-101	-0.639929533151077	0.156	0.459	4.1043341151762e-97	TLE	Slc22a17
Atad2b	1.82903956931442e-101	-0.580710013714707	0.041	0.269	4.43048254875033e-97	TLE	Atad2b
Pttg1ip	2.34922518997931e-101	-1.00955870355155	0.06	0.297	5.69052817768688e-97	TLE	Pttg1ip
Acat1	2.50011900557499e-101	-0.940410283030937	0.06	0.296	6.05603826720429e-97	TLE	Acat1
Prdm16os	2.71848158051776e-101	-4.05580322732606	0.009	0.202	6.58497793248817e-97	TLE	Prdm16os
Rsrp1	3.09802715441479e-101	-0.297404729555986	0.195	0.525	7.50435117613893e-97	TLE	Rsrp1
Hk1	3.6761183503482e-101	-1.86021016649941	0.031	0.243	8.90466148004846e-97	TLE	Hk1
N4bp2l2	4.15248232394328e-101	-0.838135481346411	0.047	0.277	1.00585579332878e-96	TLE	N4bp2l2
Srebf1	4.54586188751102e-101	-1.28770087765333	0.041	0.262	1.10114412501179e-96	TLE	Srebf1
Cyp4f15	4.87784702633604e-101	-10.0947014517134	0	0.184	1.18156088518938e-96	TLE	Cyp4f15
Rsf1	5.36675321062821e-101	-0.655953636250818	0.048	0.279	1.29998863021047e-96	TLE	Rsf1
1110004F10Rik	5.58498099359849e-101	-0.784873264537123	0.094	0.355	1.35284994607936e-96	TLE	1110004F10Rik
Grina	6.04738854401726e-101	-0.287282177131853	0.159	0.467	1.4648589270173e-96	TLE	Grina
Mark3	7.73913579720772e-101	-0.897372620423423	0.05	0.279	1.87465086415763e-96	TLE	Mark3
Ndufb11	7.90013009597703e-101	-0.612437997838492	0.188	0.512	1.91364851314852e-96	TLE	Ndufb11
Rplp0	8.37877629662085e-101	1.85916829296257	0.559	0.488	2.02959098233047e-96	TLE	Rplp0
Soga3	1.00488682172055e-100	-1.23517895722335	0.027	0.241	2.43413734825368e-96	TLE	Soga3
Fmnl2	1.34731922776584e-100	-0.407216278012785	0.119	0.404	3.2636113654172e-96	TLE	Fmnl2
Vti1a	2.12392672923798e-100	-0.794969028466642	0.058	0.297	5.14478771623316e-96	TLE	Vti1a
Impad1	2.51526328979696e-100	-1.6352313996583	0.031	0.242	6.09272226687519e-96	TLE	Impad1
Rasal2	2.66858516336123e-100	-1.15341148657937	0.034	0.251	6.46411384120991e-96	TLE	Rasal2
Erc1	3.48702934693271e-100	-2.24148752387089	0.015	0.213	8.44663118707509e-96	TLE	Erc1
Coro2b	3.52027476838265e-100	-1.65039650037912	0.025	0.233	8.52716157145329e-96	TLE	Coro2b
Wdr33	5.26987794141007e-100	-0.62552558947467	0.051	0.282	1.27652253374776e-95	TLE	Wdr33
Sar1b	6.22472836205416e-100	-0.539215224408599	0.093	0.353	1.50781595114038e-95	TLE	Sar1b
Zfp106	7.45841082885009e-100	-0.852286321218447	0.057	0.291	1.80665085507236e-95	TLE	Zfp106
Eif5b	8.38635418663687e-100	-0.766099832336144	0.071	0.318	2.03142657462905e-95	TLE	Eif5b
Epha5	8.5824693099283e-100	-2.65873713233796	0.01	0.204	2.07893154094393e-95	TLE	Epha5
Rbfox2	8.67591530492318e-100	-2.05646197066982	0.018	0.218	2.10156696431154e-95	TLE	Rbfox2
Cyb5a	8.98944860305645e-100	-0.580550907033585	0.138	0.424	2.17751413511836e-95	TLE	Cyb5a
2610035D17Rik	9.03262477692337e-100	-1.32666449026301	0.028	0.24	2.18797269971415e-95	TLE	2610035D17Rik
Acaca	1.20943415354255e-99	-0.731543561990924	0.047	0.277	2.92961235012612e-95	TLE	Acaca
Ndufs7	1.36708709018537e-99	-0.516553705747997	0.15	0.446	3.31149505855603e-95	TLE	Ndufs7
Pkn2	1.64411660921195e-99	-0.795743192389609	0.048	0.275	3.9825436624941e-95	TLE	Pkn2
Arhgap32	1.65000252503898e-99	-1.53348496180179	0.02	0.223	3.99680111640193e-95	TLE	Arhgap32
Tle1	1.85271626197616e-99	-1.79154007370946	0.027	0.235	4.48783460138486e-95	TLE	Tle1
mt-Nd5	1.92072458013407e-99	-0.437337063941231	0.414	0.834	4.65257115045876e-95	TLE	mt-Nd5
Galnt1	2.63802691264634e-99	-0.759207122728283	0.063	0.301	6.39009259050323e-95	TLE	Galnt1
Luzp1	2.80170715983378e-99	-0.864933184416681	0.033	0.248	6.78657525326536e-95	TLE	Luzp1
Slc25a12	3.11829147690043e-99	-1.18258197558941	0.036	0.25	7.5534374444959e-95	TLE	Slc25a12
Arntl	3.52682816976326e-99	-2.9202723207084	0.006	0.195	8.54303587561754e-95	TLE	Arntl
Cdkal1	4.54832718734834e-99	-1.10326996850801	0.028	0.239	1.10174129459139e-94	TLE	Cdkal1
Uqcrc2	5.07074968127471e-99	-0.602448630313471	0.096	0.356	1.22828769529517e-94	TLE	Uqcrc2
Cox7b	5.12673290937921e-99	-0.611089588310569	0.213	0.54	1.24184851263893e-94	TLE	Cox7b
Luc7l2	5.25910254515028e-99	-0.201314652044217	0.148	0.451	1.27391240951175e-94	TLE	Luc7l2
Zmynd11	5.27961246365878e-99	-0.743126712371069	0.055	0.286	1.27888052707207e-94	TLE	Zmynd11
Trak1	5.46083239110068e-99	-0.655622276465473	0.043	0.267	1.32277743009632e-94	TLE	Trak1
Cyhr1	5.82589207856489e-99	-0.61007084239427	0.08	0.328	1.41120583819077e-94	TLE	Cyhr1
Timm23	6.26064922040994e-99	-0.678453316069251	0.088	0.341	1.5165170606599e-94	TLE	Timm23
Pax6	7.9048065982687e-99	-3.74392836168262	0.005	0.19	1.91478130229863e-94	TLE	Pax6
Glg1	9.98489404853496e-99	-0.612083926357471	0.05	0.278	2.41864088537662e-94	TLE	Glg1
Fbxl17	1.00555097583119e-98	-0.653520267618549	0.064	0.305	2.4357461287559e-94	TLE	Fbxl17
Zfp24	1.06561788187601e-98	-1.68075785739194	0.028	0.235	2.58124619526827e-94	TLE	Zfp24
B3galt2	1.08484802405608e-98	-6.53530728643331	0.001	0.182	2.62782736867104e-94	TLE	B3galt2
Gm11266	1.1108458233689e-98	-4.10855738498248	0.005	0.19	2.69080183794648e-94	TLE	Gm11266
C4b	1.24241792360326e-98	3.45279861235044	0.231	0.075	3.00950893634418e-94	TLE	C4b
Ctso	1.28423908377589e-98	-1.25438877219438	0.038	0.253	3.11081233263033e-94	TLE	Ctso
Peg3	1.30185571806485e-98	-1.95844953666952	0.02	0.22	3.15348510586848e-94	TLE	Peg3
Lgals9	1.32445224524952e-98	3.40078317544142	0.148	0.026	3.20822067366791e-94	TLE	Lgals9
Ift27	1.41251565072511e-98	-1.60565117970026	0.044	0.263	3.42153666075144e-94	TLE	Ift27
Gnaq	1.51273052418652e-98	-0.260285820687648	0.102	0.374	3.66428714873701e-94	TLE	Gnaq
Ndufb5	1.82944100921538e-98	-0.589284895554391	0.157	0.457	4.43145495662241e-94	TLE	Ndufb5
Zfp148	2.00837835175224e-98	-0.802206749002995	0.046	0.27	4.86489488144945e-94	TLE	Zfp148
Edf1	2.29275096373808e-98	-0.488062352204471	0.167	0.472	5.55373065946274e-94	TLE	Edf1
Ptprm	2.29462738290753e-98	-0.641722299394348	0.066	0.307	5.55827590961692e-94	TLE	Ptprm
Dock7	2.47764440962093e-98	-1.74861237446684	0.024	0.226	6.00159805342477e-94	TLE	Dock7
H2afv	3.23000564183563e-98	-0.796869702841806	0.099	0.356	7.82404266621844e-94	TLE	H2afv
Scaf8	4.99790027584907e-98	-1.0907487022662	0.03	0.239	1.21064138381892e-93	TLE	Scaf8
Kbtbd11	5.24277335147404e-98	-2.71797875406852	0.011	0.201	1.26995698892756e-93	TLE	Kbtbd11
Eif3j1	6.50480818152302e-98	-0.989986156725535	0.065	0.302	1.57565968581032e-93	TLE	Eif3j1
Arrb1	6.78179618749558e-98	-1.6270613992919	0.02	0.221	1.64275449049705e-93	TLE	Arrb1
Nfkbid	7.30793168837583e-98	3.69501531355467	0.131	0.019	1.77020029287528e-93	TLE	Nfkbid
AU020206	9.15311541338631e-98	4.34139745999217	0.135	0.022	2.21715914658457e-93	TLE	AU020206
Idh1	1.02141935176629e-97	-1.28254492731129	0.039	0.255	2.47418409578348e-93	TLE	Idh1
Psph	1.0516968045207e-97	-1.82076771389856	0.038	0.249	2.5475251695905e-93	TLE	Psph
Xrcc4	1.24284690951988e-97	-1.49430927821435	0.022	0.225	3.01054806893e-93	TLE	Xrcc4
Epdr1	1.37441658388936e-97	-2.12736515777888	0.017	0.212	3.32924929115519e-93	TLE	Epdr1
Id2	1.41422934011355e-97	-0.653171295394249	0.195	0.507	3.42568773055704e-93	TLE	Id2
Ndufa11	1.46817071188054e-97	-0.702760065269906	0.17	0.472	3.55634991538824e-93	TLE	Ndufa11
Skp1a	1.62398023377694e-97	-0.744496526750727	0.105	0.367	3.93376732027789e-93	TLE	Skp1a
Pigs	1.84987597310428e-97	-1.83104128103429	0.023	0.223	4.48095456965051e-93	TLE	Pigs
Fam228b	1.85898996518705e-97	-2.37505783744971	0.01	0.2	4.50303139267258e-93	TLE	Fam228b
Esco1	2.4471285366009e-97	-1.51763490768861	0.021	0.22	5.92767945420835e-93	TLE	Esco1
mt-Co2	2.67200711978516e-97	0.24579794354897	0.785	0.987	6.47240284625559e-93	TLE	mt-Co2
Hmgb1	2.71975664204916e-97	-0.318314508135765	0.234	0.58	6.58806651403569e-93	TLE	Hmgb1
Pnkd	3.00367072007445e-97	-0.65995013877874	0.102	0.36	7.27579158523633e-93	TLE	Pnkd
Tmed10	4.22583417483792e-97	-0.302490353361363	0.197	0.526	1.02362381217099e-92	TLE	Tmed10
Nr2f2	4.25771408546941e-97	-3.19472402130358	0.011	0.198	1.03134608292325e-92	TLE	Nr2f2
Ndufa10	4.37430364608857e-97	-0.907117168114401	0.081	0.324	1.05958757219203e-92	TLE	Ndufa10
Notch1	4.41482747115189e-97	-1.04894479608294	0.038	0.255	1.06940365833712e-92	TLE	Notch1
Rab21	7.75624484432934e-97	-0.569243371538726	0.079	0.324	1.8787951886419e-92	TLE	Rab21
Hs2st1	8.37427169560009e-97	-1.18687656052409	0.033	0.243	2.02849983282521e-92	TLE	Hs2st1
Vgll4	8.46580027158523e-97	-0.893074742396374	0.04	0.257	2.05067079978609e-92	TLE	Vgll4
Fto	8.6138028190837e-97	-0.634788940621496	0.062	0.297	2.08652145686665e-92	TLE	Fto
Pnn	8.62034435024014e-97	-0.447992029438033	0.056	0.287	2.08810601195867e-92	TLE	Pnn
Etv5	1.1775109384897e-96	-1.38713291827812	0.027	0.233	2.85228474630359e-92	TLE	Etv5
Tom1l1	1.22906132842469e-96	-2.09189195604244	0.015	0.207	2.97715525584313e-92	TLE	Tom1l1
Cdk14	1.24870134389621e-96	-0.816710031549717	0.041	0.26	3.02472926531979e-92	TLE	Cdk14
Ecpas	1.27371079813666e-96	-0.550038618316152	0.043	0.262	3.08530966632644e-92	TLE	Ecpas
Plek	2.02063632020855e-96	2.3663545004574	0.318	0.139	4.89458735844118e-92	TLE	Plek
Abi1	2.19937516568858e-96	-0.333404963182732	0.102	0.365	5.32754646384744e-92	TLE	Abi1
Dkk3	2.46502128192706e-96	-2.87955455553676	0.013	0.202	5.97102105121193e-92	TLE	Dkk3
Spry2	2.65074098131535e-96	-2.05743739206249	0.019	0.213	6.42088987904018e-92	TLE	Spry2
Me1	3.31480063956404e-96	-1.70981249565669	0.031	0.236	8.02944158921598e-92	TLE	Me1
Arhgef19	3.62305578560219e-96	-2.06325339112085	0.015	0.206	8.77612802946417e-92	TLE	Arhgef19
Zkscan3	4.03554466120702e-96	-1.37128901988041	0.021	0.219	9.77529983284176e-92	TLE	Zkscan3
Por	4.12484349652645e-96	-1.36328438524635	0.04	0.251	9.99160840163603e-92	TLE	Por
Crebrf	4.53863889934095e-96	-0.823614133145795	0.038	0.253	1.09939450058736e-91	TLE	Crebrf
Fam13c	4.69785046370632e-96	-0.653530693351584	0.053	0.282	1.13796031782358e-91	TLE	Fam13c
Tjp2	5.48993329742307e-96	-1.37950958834902	0.027	0.231	1.32982654263479e-91	TLE	Tjp2
Pcdh9	5.9585234301231e-96	-0.824403984104031	0.446	0.728	1.44333313047872e-91	TLE	Pcdh9
Dynll1	6.33095557841938e-96	-0.462242776514216	0.245	0.592	1.53354736976053e-91	TLE	Dynll1
Ndufs1	6.37667584574894e-96	-0.968837844919954	0.044	0.26	1.54462219011577e-91	TLE	Ndufs1
Tgfb2	6.65622979183454e-96	-1.87110644005522	0.025	0.225	1.61233854247608e-91	TLE	Tgfb2
Ttc28	6.71613894190955e-96	-0.780269071154746	0.054	0.282	1.62685033589875e-91	TLE	Ttc28
Trib2	7.20845918061399e-96	-4.32447428270587	0.004	0.184	1.74610506732013e-91	TLE	Trib2
Atxn1	8.94797759576943e-96	-0.833133300785196	0.048	0.272	2.16746861302323e-91	TLE	Atxn1
Immt	9.01982081789268e-96	-0.843333924586313	0.058	0.286	2.18487119671814e-91	TLE	Immt
Fgf1	1.02444819457575e-95	-2.1223179340379	0.019	0.213	2.48152086172083e-91	TLE	Fgf1
Zmym4	1.27846621461763e-95	-1.14717887083392	0.031	0.238	3.09682871166828e-91	TLE	Zmym4
Cry2	1.31405091959602e-95	-1.49837290603408	0.016	0.21	3.18302554253744e-91	TLE	Cry2
Atp2c1	1.4656736692086e-95	-0.411280229451386	0.069	0.306	3.55030132892399e-91	TLE	Atp2c1
Fam193a	1.94296336373247e-95	-0.923269300154756	0.037	0.248	4.70644015596917e-91	TLE	Fam193a
Arhgef9	2.0194451381302e-95	-2.36187714497082	0.013	0.201	4.89170195809278e-91	TLE	Arhgef9
Zfand6	2.40099977172677e-95	-0.330647605119325	0.088	0.338	5.81594174705376e-91	TLE	Zfand6
Timp2	2.67011612051038e-95	2.46719515131635	0.435	0.289	6.46782227871229e-91	TLE	Timp2
Stt3b	2.79539341696799e-95	-0.804959879682419	0.044	0.259	6.77128147392157e-91	TLE	Stt3b
Arhgap35	3.48767272232508e-95	-1.27903627191137	0.028	0.229	8.44818963528804e-91	TLE	Arhgap35
Kansl1l	4.35823809430236e-95	-1.24930438519143	0.034	0.243	1.05569601358286e-90	TLE	Kansl1l
Smpd1	4.88463407398425e-95	-1.74161229090954	0.038	0.246	1.1832049117412e-90	TLE	Smpd1
Zfp608	5.35692087277258e-95	-0.427838428548384	0.065	0.301	1.2976069430117e-90	TLE	Zfp608
Cttnbp2	6.23293220582454e-95	-1.68289886443574	0.016	0.208	1.50980316821688e-90	TLE	Cttnbp2
Emc2	7.04239122376458e-95	-0.618438347713447	0.08	0.322	1.70587842613249e-90	TLE	Emc2
Ate1	7.44445061737563e-95	-1.23248215090746	0.03	0.233	1.8032692730469e-90	TLE	Ate1
Zfp462	7.74220623229047e-95	-2.47034598297212	0.012	0.199	1.87539461564772e-90	TLE	Zfp462
Sox21	9.72052675861468e-95	-5.17264920438133	0.004	0.181	2.35460319673923e-90	TLE	Sox21
Ccdc190	1.15733404576999e-94	-3.8014125561902	0.005	0.183	2.80341025906866e-90	TLE	Ccdc190
Rbm5	1.21356189986021e-94	-0.295117749419788	0.063	0.298	2.93961099003138e-90	TLE	Rbm5
Nr1d1	1.28410327924049e-94	-1.23756735970572	0.044	0.257	3.11048337330425e-90	TLE	Nr1d1
Snrk	1.28951728595735e-94	-1.74150393883359	0.019	0.211	3.12359772177449e-90	TLE	Snrk
Mfhas1	1.29361353572687e-94	-1.03500296929463	0.028	0.233	3.13352006759119e-90	TLE	Mfhas1
Rb1cc1	1.5665421730148e-94	-0.71570417196	0.044	0.26	3.79463510569375e-90	TLE	Rb1cc1
Trio	1.71734658808459e-94	-0.806355076209248	0.045	0.264	4.15992864031729e-90	TLE	Trio
Gbf1	1.9847624802817e-94	-0.598779427933101	0.045	0.263	4.80769015598635e-90	TLE	Gbf1
Nucks1	2.14389776899561e-94	-0.648680681663987	0.083	0.327	5.19316356583806e-90	TLE	Nucks1
Arid1b	3.03691581707955e-94	-0.404014462398048	0.064	0.299	7.3563211837118e-90	TLE	Arid1b
Robo1	3.34264581488176e-94	-2.76431402206977	0.009	0.193	8.09689095738808e-90	TLE	Robo1
Magi1	3.70451433904899e-94	-0.741008846523877	0.054	0.278	8.97344508347838e-90	TLE	Magi1
Sesn1	3.79915228648951e-94	-0.984696410670243	0.035	0.244	9.20268658356353e-90	TLE	Sesn1
Tspan5	4.26729185311447e-94	-1.05031740762963	0.041	0.253	1.03366610557992e-89	TLE	Tspan5
Fcgr2b	4.62487023953672e-94	3.61605079706945	0.113	0.013	1.12028231812298e-89	TLE	Fcgr2b
Aifm3	4.71826365112761e-94	-2.19457318827739	0.019	0.209	1.14290500421264e-89	TLE	Aifm3
Tulp3	4.87672346762351e-94	-1.7210627230826	0.018	0.209	1.18128872556244e-89	TLE	Tulp3
Taok1	5.59927044013923e-94	-0.549590765219975	0.07	0.308	1.35631127871493e-89	TLE	Taok1
Pdk2	5.71315279203552e-94	-2.22253630512046	0.026	0.223	1.38389700081476e-89	TLE	Pdk2
Mgst1	9.51836235037673e-94	-1.07454830001494	0.043	0.254	2.30563291213175e-89	TLE	Mgst1
Sdhb	9.85003820452415e-94	-0.655463755380577	0.105	0.36	2.38597475428189e-89	TLE	Sdhb
Tmem205	1.0554382604756e-93	-1.01309056341583	0.064	0.288	2.55658809835006e-89	TLE	Tmem205
Pias1	1.40827561149164e-93	-0.395106919146087	0.063	0.296	3.41126601371621e-89	TLE	Pias1
Txndc15	1.43904866003271e-93	-0.85499933732559	0.064	0.291	3.48580756919723e-89	TLE	Txndc15
Zfp644	1.47030042985756e-93	-0.831825701874122	0.035	0.242	3.56150873124397e-89	TLE	Zfp644
Mmp14	1.5154607721428e-93	-1.42029900912274	0.023	0.218	3.67090062836151e-89	TLE	Mmp14
Dock4	1.96877461611387e-93	-0.533552941138534	0.142	0.429	4.76896275261262e-89	TLE	Dock4
Tnf	2.51358098376099e-93	3.08678032892113	0.158	0.033	6.08864721696425e-89	TLE	Tnf
Ddx24	2.59129039454858e-93	-0.4404066303846	0.086	0.333	6.27688272271504e-89	TLE	Ddx24
St13	2.66087635927228e-93	-0.452615735096526	0.145	0.428	6.44544080506525e-89	TLE	St13
Insig1	2.99413710105241e-93	-1.27354331970726	0.042	0.251	7.25269829987926e-89	TLE	Insig1
Notch2	3.15032495005977e-93	-1.21907073236715	0.04	0.248	7.63103212652977e-89	TLE	Notch2
Ube2k	3.37306239245148e-93	-0.316358615438576	0.093	0.343	8.17056903323523e-89	TLE	Ube2k
Wac	3.64949163669564e-93	-0.503549418538461	0.062	0.289	8.84016359156785e-89	TLE	Wac
Gng12	3.67115186328127e-93	-0.500241633031741	0.1	0.354	8.89263115842621e-89	TLE	Gng12
Top2b	3.74553965158973e-93	-0.721630011155205	0.057	0.282	9.07282069804581e-89	TLE	Top2b
Cc2d2a	3.74767843592913e-93	-2.27129135794061	0.014	0.2	9.07800147535114e-89	TLE	Cc2d2a
Idh3b	4.35380809082443e-93	-0.64754243956886	0.066	0.297	1.0546229338404e-88	TLE	Idh3b
Rps11	6.19981234340093e-93	1.54386837666807	0.596	0.57	1.50178054394201e-88	TLE	Rps11
Dnaja1	6.56187244024473e-93	-0.482256351279458	0.178	0.48	1.58948236120048e-88	TLE	Dnaja1
Tbcel	7.23490969381245e-93	-1.34238094393495	0.031	0.231	1.75251217513219e-88	TLE	Tbcel
Thoc2	7.43890743530544e-93	-0.407566489152693	0.055	0.28	1.80192654805404e-88	TLE	Thoc2
Phf3	7.96878052665317e-93	-0.7421233593119	0.044	0.259	1.9302777069712e-88	TLE	Phf3
Oaf	8.42071513354205e-93	-1.48628334904667	0.024	0.218	2.03974982679789e-88	TLE	Oaf
Sf3b2	8.64003409725833e-93	-0.580801735722094	0.097	0.347	2.09287545937889e-88	TLE	Sf3b2
Stag2	9.40156207754974e-93	-0.67183681274198	0.066	0.294	2.27734038204487e-88	TLE	Stag2
Cd180	9.44337898918911e-93	3.69208517942121	0.125	0.018	2.28746969255128e-88	TLE	Cd180
Dmxl1	9.61601134245244e-93	-0.620740569697959	0.043	0.256	2.32928642748225e-88	TLE	Dmxl1
Cfap36	9.77234708528216e-93	-0.939147021918	0.072	0.302	2.3671556344679e-88	TLE	Cfap36
Brinp3	1.0053733632359e-92	-2.41778914007888	0.013	0.199	2.43531589776631e-88	TLE	Brinp3
Foxg1	1.01193768094004e-92	-3.21513274090504	0.005	0.18	2.45121664454106e-88	TLE	Foxg1
Myh14	1.14596145284692e-92	-2.09894877284937	0.014	0.199	2.77586242723108e-88	TLE	Myh14
Ndufs6	1.15206173119203e-92	-0.72894046275627	0.139	0.412	2.79063913146645e-88	TLE	Ndufs6
Atp5h	1.21826015179001e-92	-0.644000053936413	0.293	0.643	2.95099156568094e-88	TLE	Atp5h
Prelid3a	1.42826859932433e-92	-2.92615979113079	0.004	0.179	3.45969502814332e-88	TLE	Prelid3a
Peak1	1.62308314618887e-92	-0.553298706853926	0.057	0.283	3.9315943050133e-88	TLE	Peak1
Cul3	1.66598265332295e-92	-0.471602697616413	0.072	0.306	4.03550978114419e-88	TLE	Cul3
Fubp1	1.81295288800962e-92	-0.406629197259788	0.064	0.292	4.3915157806257e-88	TLE	Fubp1
Ddx17	1.94881766987531e-92	-0.105292909272999	0.105	0.366	4.72062104173896e-88	TLE	Ddx17
Phf14	2.01704412667904e-92	-0.287150428229533	0.06	0.29	4.88588598805464e-88	TLE	Phf14
Serpine2	2.054525359704e-92	-0.652213656264349	0.205	0.511	4.97667677881099e-88	TLE	Serpine2
Slc20a1	2.38787961594221e-92	-1.5344776314925	0.022	0.215	5.78416079369682e-88	TLE	Slc20a1
Gpi1	2.69506541676518e-92	-0.382942206389912	0.138	0.416	6.52825695903029e-88	TLE	Gpi1
Zfyve9	3.25033571310982e-92	-1.76603493533599	0.017	0.204	7.87328819786592e-88	TLE	Zfyve9
Klhl5	3.77119141446029e-92	-0.939744382298205	0.049	0.264	9.13495696324717e-88	TLE	Klhl5
Akap11	5.32172722263126e-92	-1.30917629321929	0.026	0.221	1.28908198513797e-87	TLE	Akap11
Arid4a	5.69036549335607e-92	-0.815301534104373	0.038	0.246	1.37837723345564e-87	TLE	Arid4a
Pak2	6.90028502695173e-92	-0.393381368556576	0.084	0.327	1.67145604207852e-87	TLE	Pak2
Rmdn1	7.41912464529851e-92	-1.33123858278955	0.032	0.232	1.79713456283066e-87	TLE	Rmdn1
Cycs	8.01216368509809e-92	-0.630165544566988	0.155	0.437	1.94078640944131e-87	TLE	Cycs
Acot13	1.01935090876903e-91	-1.21138265000769	0.059	0.277	2.46917370631123e-87	TLE	Acot13
Cxcl2	1.02472759252905e-91	3.65819913552978	0.111	0.013	2.48219764738311e-87	TLE	Cxcl2
Fchsd2	1.04384834580144e-91	-0.534453251272174	0.065	0.295	2.52851384803483e-87	TLE	Fchsd2
Vegfb	1.10303442165152e-91	-0.640697583450268	0.07	0.301	2.67188027956648e-87	TLE	Vegfb
Tuba4a	1.12268148994867e-91	-1.4115001256158	0.031	0.23	2.71947137310266e-87	TLE	Tuba4a
Cavin3	1.12908793034171e-91	-1.3242743881398	0.052	0.266	2.73498969366672e-87	TLE	Cavin3
R3hdm1	1.29784861803532e-91	-0.685756690286583	0.044	0.256	3.14377870746697e-87	TLE	R3hdm1
Vps13d	1.63923256222044e-91	-1.05128616536021	0.031	0.232	3.97071303546658e-87	TLE	Vps13d
Rfc1	1.69076054557907e-91	-1.46255079772338	0.028	0.224	4.09552926955618e-87	TLE	Rfc1
Cyp2j6	1.97892864161077e-91	-2.39188935146042	0.015	0.199	4.79355884857376e-87	TLE	Cyp2j6
Tiam2	2.55884624282014e-91	-3.17156804434459	0.007	0.183	6.19829325398324e-87	TLE	Tiam2
Amfr	2.76520747616065e-91	-0.860506763299538	0.057	0.274	6.69816206950393e-87	TLE	Amfr
Dlg5	3.62232875119795e-91	-3.25314021441014	0.008	0.184	8.77436693402679e-87	TLE	Dlg5
Glrb	3.63744473269116e-91	-1.6175568362015	0.023	0.214	8.8109823759978e-87	TLE	Glrb
Ppp1r9a	4.26542944836812e-91	-0.598603968616569	0.06	0.284	1.03321497527821e-86	TLE	Ppp1r9a
Immp1l	4.91246855139468e-91	-0.916659710578392	0.057	0.274	1.18994725720433e-86	TLE	Immp1l
Hspa9	5.21623042223624e-91	-0.553783722648537	0.086	0.325	1.26352749517828e-86	TLE	Hspa9
Mllt3	5.48880050762893e-91	-1.87781670435519	0.015	0.2	1.32955214696296e-86	TLE	Mllt3
R3hdm2	5.79325019826176e-91	-0.508808639104721	0.062	0.284	1.40329899552495e-86	TLE	R3hdm2
Mbp	6.4713659560759e-91	1.5856783485581	0.598	0.488	1.56755897554026e-86	TLE	Mbp
Tm9sf4	6.49403135210686e-91	-1.02171976348433	0.044	0.253	1.57304921442085e-86	TLE	Tm9sf4
Usp32	6.62001692038165e-91	-0.747425271619375	0.042	0.248	1.60356669862405e-86	TLE	Usp32
1190005I06Rik	6.98251562716142e-91	-1.06186018639283	0.047	0.256	1.69137476036731e-86	TLE	1190005I06Rik
Pclo	7.41067114393711e-91	-1.85833552759926	0.013	0.196	1.79508687119589e-86	TLE	Pclo
Add1	7.65484315578844e-91	-0.386977675649257	0.085	0.325	1.85423265762663e-86	TLE	Add1
Pja2	8.99041758297522e-91	-0.49066994862402	0.058	0.279	2.17774885112409e-86	TLE	Pja2
Herc1	9.68416678426017e-91	-0.629556565636869	0.047	0.259	2.34579572015134e-86	TLE	Herc1
Glo1	9.94285643850615e-91	-0.773674848868035	0.1	0.345	2.40845811509935e-86	TLE	Glo1
Vcp	1.01012985382612e-90	-0.325863768488155	0.137	0.412	2.44683754492301e-86	TLE	Vcp
Ndufb8	1.04783858373629e-90	-0.50886787650678	0.166	0.46	2.53817940138442e-86	TLE	Ndufb8
Kctd1	1.13890722651296e-90	-1.78436317631486	0.02	0.208	2.75877497478235e-86	TLE	Kctd1
Dync2h1	1.14225404763189e-90	-2.22386292716198	0.013	0.194	2.76688197957872e-86	TLE	Dync2h1
Fgf12	1.2553218937546e-90	-2.68464080600169	0.012	0.192	3.04076622324177e-86	TLE	Fgf12
Cyc1	1.40493260150237e-90	-0.496201848599757	0.118	0.38	3.4031682406192e-86	TLE	Cyc1
Sod2	1.87101609175972e-90	-0.491493118534184	0.132	0.403	4.53216227906956e-86	TLE	Sod2
Ndufb7	2.00409093811488e-90	-0.554652441870985	0.173	0.47	4.85450947939568e-86	TLE	Ndufb7
Ttr	2.13898211248644e-90	-0.804643979899215	0.774	0.61	5.18125637107589e-86	TLE	Ttr
Ncoa2	2.52636473928446e-90	-0.421479492009618	0.058	0.281	6.11961330796876e-86	TLE	Ncoa2
Specc1	2.85209889430356e-90	-0.496797170733945	0.071	0.302	6.90863915167152e-86	TLE	Specc1
Kansl1	2.89078307191957e-90	-0.229828082590248	0.097	0.35	7.00234383511078e-86	TLE	Kansl1
Bod1l	2.91650982641952e-90	-1.02285268044048	0.036	0.238	7.064661752536e-86	TLE	Bod1l
Capn2	3.44272059179148e-90	-1.84005422001944	0.027	0.218	8.3393020894965e-86	TLE	Capn2
Echdc1	3.62415634628463e-90	-1.61486574684055	0.018	0.203	8.77879391760526e-86	TLE	Echdc1
Ppig	3.70845234167973e-90	-0.528326884151673	0.067	0.296	8.98298410725081e-86	TLE	Ppig
Mat2a	3.86505342682887e-90	-0.236454829059084	0.116	0.378	9.36231891580756e-86	TLE	Mat2a
Afg1l	4.01793057002771e-90	-2.15320158869288	0.012	0.19	9.73263321977812e-86	TLE	Afg1l
Fhit	4.35585902507328e-90	-1.29849067090029	0.038	0.242	1.0551197316435e-85	TLE	Fhit
Sltm	4.85563934455439e-90	-0.273959990780206	0.097	0.347	1.17618151843141e-85	TLE	Sltm
Lag3	5.37743986330066e-90	4.29087933583162	0.107	0.013	1.30257725808732e-85	TLE	Lag3
Mir124-2hg	5.88839159367542e-90	-4.51921533810487	0.001	0.169	1.426345095736e-85	TLE	Mir124-2hg
Cd320	6.05878414267379e-90	-1.51145880972616	0.029	0.222	1.46761928287987e-85	TLE	Cd320
Tmx2	6.79957359756634e-90	-1.3127700605418	0.039	0.241	1.6470607125385e-85	TLE	Tmx2
Pygm	7.00885597489091e-90	-2.79368067596634	0.015	0.194	1.69775518279783e-85	TLE	Pygm
Dnajb9	7.22995394160069e-90	-0.866026480989027	0.05	0.262	1.75131174327393e-85	TLE	Dnajb9
Zc3h15	8.36985253022842e-90	-0.758859766517263	0.059	0.278	2.02742937839723e-85	TLE	Zc3h15
Hdhd2	8.48812701858142e-90	-0.88580490383968	0.056	0.271	2.05607900771098e-85	TLE	Hdhd2
Spcs2	8.67687525055289e-90	-0.237522312152133	0.152	0.438	2.10179949194143e-85	TLE	Spcs2
Bptf	8.98859902250503e-90	-0.281218929652439	0.067	0.295	2.17730834122139e-85	TLE	Bptf
Ppp1r3g	1.27028313341158e-89	-4.91290488073844	0.001	0.168	3.07700683406287e-85	TLE	Ppp1r3g
Eif3c	1.4970508369462e-89	-0.339785599459643	0.101	0.351	3.62630624233478e-85	TLE	Eif3c
Tbl1x	1.66639138050679e-89	-0.40785277194331	0.065	0.291	4.0364998410016e-85	TLE	Tbl1x
Nrf1	1.86478484045744e-89	-1.11024335511603	0.028	0.223	4.51706831904005e-85	TLE	Nrf1
Bclaf1	2.12772164398462e-89	-0.50529350886751	0.06	0.281	5.15398013822395e-85	TLE	Bclaf1
Srsf10	2.53223085246784e-89	-0.602063587657347	0.049	0.26	6.13382279393286e-85	TLE	Srsf10
Plce1	3.05756498176063e-89	-1.72831128932465	0.02	0.205	7.40633965531878e-85	TLE	Plce1
Nudt3	4.31649986166915e-89	-0.808286217992484	0.063	0.283	1.04558576149212e-84	TLE	Nudt3
Sucla2	4.6048381856562e-89	-0.813673023677549	0.05	0.26	1.1154299537115e-84	TLE	Sucla2
Insr	4.80120546371927e-89	-0.974808244593283	0.027	0.22	1.16299599947672e-84	TLE	Insr
Eea1	5.10829214134765e-89	-0.395747400395462	0.049	0.262	1.23738160539864e-84	TLE	Eea1
A330023F24Rik	5.18635600582519e-89	-1.99341506458073	0.011	0.188	1.25629101529103e-84	TLE	A330023F24Rik
Elovl6	5.38634760919828e-89	-1.29723075403472	0.025	0.216	1.3047349813761e-84	TLE	Elovl6
Ddo	5.7183072215864e-89	-3.02775031555345	0.01	0.185	1.38514555828487e-84	TLE	Ddo
Dhrs7	7.70927062366248e-89	-1.22366880252246	0.05	0.256	1.86741662316976e-84	TLE	Dhrs7
Krit1	8.81219508404615e-89	-0.834770025781959	0.028	0.22	2.1345780152085e-84	TLE	Krit1
Fyn	1.03888851124657e-88	-0.204427885697494	0.076	0.311	2.51649964079258e-84	TLE	Fyn
Sh3bgrl	1.08391678648955e-88	-0.697547329639181	0.082	0.314	2.62557163191363e-84	TLE	Sh3bgrl
Acox1	1.15869791174039e-88	-0.734879982908233	0.062	0.282	2.80671395160874e-84	TLE	Acox1
9530026P05Rik	1.22173845534533e-88	-2.45214923980252	0.013	0.19	2.959417060383e-84	TLE	9530026P05Rik
Trim37	1.24752006939114e-88	-1.99614165638194	0.016	0.197	3.02186786408615e-84	TLE	Trim37
Smdt1	1.35989106890013e-88	-0.514158687783518	0.219	0.541	3.29406413619679e-84	TLE	Smdt1
Epc1	1.44898259135508e-88	-0.476460787620887	0.055	0.27	3.50987053103941e-84	TLE	Epc1
Setd5	1.54351803048253e-88	-0.440103190507479	0.05	0.264	3.73886372523784e-84	TLE	Setd5
Gphn	1.5658377052384e-88	-0.649877152718375	0.737	0.951	3.79292867339899e-84	TLE	Gphn
Nsdhl	1.63081202844583e-88	-1.98172579197629	0.016	0.195	3.95031597650434e-84	TLE	Nsdhl
Nfyc	1.68894991898566e-88	-0.865072438458439	0.028	0.22	4.09114338875897e-84	TLE	Nfyc
Reep5	1.81074992242267e-88	-0.275941178576844	0.183	0.492	4.38617953708444e-84	TLE	Reep5
Chn1	1.92492404864745e-88	-2.20013432629142	0.012	0.188	4.66274352303873e-84	TLE	Chn1
Usp24	1.94492063256962e-88	-0.728064080819696	0.042	0.248	4.71118124827339e-84	TLE	Usp24
Ctsf	2.42158933309012e-88	-0.637869507355853	0.066	0.285	5.86581584154419e-84	TLE	Ctsf
Fnbp1	2.51792696285981e-88	-0.266600781122892	0.166	0.463	6.09917448213532e-84	TLE	Fnbp1
Rsrc2	2.95772291443025e-88	-0.335470036601805	0.099	0.345	7.16449221562439e-84	TLE	Rsrc2
L3mbtl3	3.00569541664285e-88	-1.68450101289637	0.014	0.193	7.28069600773398e-84	TLE	L3mbtl3
Dhcr24	3.35663083340265e-88	-2.35590741016235	0.013	0.19	8.13076686775125e-84	TLE	Dhcr24
Nudcd3	3.39476333296939e-88	-0.733952308970536	0.05	0.259	8.22313522145176e-84	TLE	Nudcd3
Adcy8	3.76684403179941e-88	-4.49944905486097	0.002	0.167	9.1244262982277e-84	TLE	Adcy8
Dctn4	4.01556167814637e-88	-0.639068140368444	0.067	0.287	9.72689505297396e-84	TLE	Dctn4
Kdelr1	4.79343908059429e-88	-0.727642540599206	0.064	0.281	1.16111474849235e-83	TLE	Kdelr1
Rbp1	4.90391687396722e-88	-1.38579643815917	0.102	0.337	1.18787578438108e-83	TLE	Rbp1
Usp9x	5.69535420861346e-88	-0.398742082309551	0.083	0.318	1.37958564995244e-83	TLE	Usp9x
Cwf19l2	5.78759883393475e-88	-1.32988313008501	0.025	0.213	1.40193006554402e-83	TLE	Cwf19l2
Pcmtd2	6.91307564737534e-88	-1.41231850434541	0.026	0.214	1.67455431406373e-83	TLE	Pcmtd2
Nisch	8.42827726728918e-88	-0.197565642286448	0.114	0.37	2.04158160245546e-83	TLE	Nisch
Srek1ip1	1.00641331520978e-87	-1.62980966926407	0.027	0.215	2.43783497343266e-83	TLE	Srek1ip1
Fgfrl1	1.03499566219264e-87	-1.33259755495342	0.029	0.219	2.50706999252922e-83	TLE	Fgfrl1
Fuom	1.06826256532532e-87	-1.33679604954503	0.057	0.266	2.58765241198753e-83	TLE	Fuom
Psmd7	1.15101650076342e-87	-0.697473212728099	0.075	0.301	2.78810726979922e-83	TLE	Psmd7
Zfp292	1.20005696247291e-87	-0.905748613366662	0.026	0.216	2.90689798019812e-83	TLE	Zfp292
Exoc3	1.51375120375728e-87	-0.797684935646331	0.046	0.25	3.66675954086125e-83	TLE	Exoc3
Dennd4c	1.60639260782916e-87	-1.69035003804331	0.018	0.198	3.89116481394457e-83	TLE	Dennd4c
Gm10561	1.78813702293232e-87	-5.23902804049786	0.001	0.163	4.33140431064895e-83	TLE	Gm10561
Camk2d	2.11814073168554e-87	-0.29098737253844	0.09	0.332	5.13077229436187e-83	TLE	Camk2d
Galnt16	2.19112759570428e-87	-2.11480716068369	0.013	0.188	5.30756837507448e-83	TLE	Galnt16
Ndufaf4	2.29183184135019e-87	-1.2062220112906	0.023	0.209	5.55150426930257e-83	TLE	Ndufaf4
C030018K13Rik	2.68168087020393e-87	-9.48276592655177	0	0.161	6.49583557189497e-83	TLE	C030018K13Rik
Nos1ap	2.68435947211356e-87	-1.88541199177476	0.016	0.194	6.50232394930069e-83	TLE	Nos1ap
Cd38	3.73610501813726e-87	-2.72085249202638	0.007	0.177	9.04996718543389e-83	TLE	Cd38
Cplane1	4.72992739029328e-87	-1.44005690051764	0.018	0.198	1.14573031175074e-82	TLE	Cplane1
Stxbp4	4.91032551796921e-87	-2.63692375121164	0.013	0.187	1.18942815021768e-82	TLE	Stxbp4
Hsd17b11	5.03529464465347e-87	-0.934867962556275	0.05	0.257	1.21969942177441e-82	TLE	Hsd17b11
Mfsd2a	5.25330208715589e-87	-2.0627610249363	0.018	0.196	1.27250736457177e-82	TLE	Mfsd2a
Exoc6b	6.6511998369648e-87	-0.423605202203877	0.069	0.294	1.61112013650798e-82	TLE	Exoc6b
Pdgfd	7.07503342149524e-87	-3.68611563267175	0.011	0.181	1.71378534568879e-82	TLE	Pdgfd
Dgcr6	7.318078090353e-87	-1.26681677180981	0.057	0.265	1.77265805582621e-82	TLE	Dgcr6
Tox2	7.49148592747644e-87	-4.70130219983188	0.002	0.164	1.81466263621262e-82	TLE	Tox2
Folh1	8.13561171800167e-87	-3.1463462794395	0.005	0.171	1.97068922645154e-82	TLE	Folh1
Grip1	8.69734023898666e-87	-3.72025115822184	0.004	0.168	2.10675672608974e-82	TLE	Grip1
Kifc3	9.04204223735486e-87	-2.13519767609339	0.017	0.194	2.19025389115447e-82	TLE	Kifc3
Pcyt2	9.46909607928239e-87	-0.343937723665256	0.074	0.301	2.29369914328457e-82	TLE	Pcyt2
Abhd17b	9.68822406807378e-87	-1.01930675706013	0.04	0.237	2.34677851600951e-82	TLE	Abhd17b
Kmt5b	1.04973401546973e-86	-1.1833131679335	0.026	0.214	2.54277070567233e-82	TLE	Kmt5b
Cask	1.11696638178004e-86	-1.07116367908537	0.03	0.222	2.70562766658579e-82	TLE	Cask
Ppp1r12a	1.16582628309822e-86	-0.159148614250171	0.083	0.322	2.82398100554882e-82	TLE	Ppp1r12a
4933431E20Rik	1.22657028552157e-86	-2.47162332252979	0.012	0.185	2.97112120261891e-82	TLE	4933431E20Rik
Tmem223	1.32392795937424e-86	-0.749252352296261	0.083	0.309	3.20695069599221e-82	TLE	Tmem223
Rhoq	1.44818055727071e-86	-0.520306999907905	0.056	0.266	3.50792776387683e-82	TLE	Rhoq
Mia2	1.89378237606813e-86	-0.533521727732976	0.059	0.273	4.58730904954984e-82	TLE	Mia2
Cdc73	1.94034778540286e-86	-0.815170933204712	0.036	0.232	4.70010444058135e-82	TLE	Cdc73
Bdh1	2.02600924410879e-86	-2.07548185511661	0.021	0.201	4.90760219200472e-82	TLE	Bdh1
Arid4b	2.32400844548002e-86	-0.333704565039578	0.07	0.297	5.62944565748625e-82	TLE	Arid4b
Mmgt2	2.38965548309391e-86	-3.04293816994591	0.01	0.179	5.78846247669838e-82	TLE	Mmgt2
Hectd1	3.05143188339762e-86	-0.487196374634376	0.053	0.263	7.39148345115405e-82	TLE	Hectd1
Arhgap12	3.14225721804202e-86	-1.02938824220252	0.035	0.229	7.61148965926319e-82	TLE	Arhgap12
Crim1	3.25656556571079e-86	-1.92850984529424	0.013	0.188	7.88837876982125e-82	TLE	Crim1
Kif5b	3.94503982869137e-86	-0.312442144166464	0.107	0.355	9.55606997703911e-82	TLE	Kif5b
Mib1	3.97395471566989e-86	-0.526140685631208	0.05	0.259	9.62611050776717e-82	TLE	Mib1
Dlat	4.51421338942956e-86	-1.99862617369437	0.017	0.193	1.09347790932152e-81	TLE	Dlat
Rpsa	4.53498542138138e-86	1.60303636929234	0.586	0.567	1.09850951862121e-81	TLE	Rpsa
Atxn10	5.73969146959798e-86	-0.291003511842196	0.109	0.359	1.39032546468072e-81	TLE	Atxn10
Cd47	6.51966755234232e-86	-0.232126309339564	0.116	0.37	1.57925907120388e-81	TLE	Cd47
Wwc2	7.76762017760806e-86	-0.949042621315029	0.035	0.228	1.881550635622e-81	TLE	Wwc2
Itga6	7.8269343960174e-86	-0.710167923087741	0.061	0.274	1.89591831874729e-81	TLE	Itga6
Lifr	8.21197367975553e-86	-1.66426292425388	0.018	0.195	1.98918638444718e-81	TLE	Lifr
Eif4g2	8.29073714760373e-86	-0.330058124523593	0.206	0.518	2.00826525926405e-81	TLE	Eif4g2
Frem2	9.90660512455602e-86	-3.47970692254565	0.004	0.167	2.3996769593212e-81	TLE	Frem2
Rnf24	1.67630524950814e-85	-2.19535428802245	0.012	0.182	4.06051420588356e-81	TLE	Rnf24
Gprasp1	1.70886527048684e-85	-1.08157260503115	0.039	0.234	4.13938434470028e-81	TLE	Gprasp1
Pgk1	1.81273178401595e-85	-0.547524256799092	0.131	0.389	4.39098020042184e-81	TLE	Pgk1
Dstn	1.87563341749078e-85	-0.692212433009661	0.161	0.43	4.54334682718791e-81	TLE	Dstn
Chordc1	1.91940637910191e-85	-1.51698377785843	0.025	0.209	4.64937807209855e-81	TLE	Chordc1
Dlc1	2.06126894597404e-85	-2.01563921786738	0.015	0.19	4.99301176783291e-81	TLE	Dlc1
Tmx3	2.2328796516267e-85	-0.874305981954836	0.043	0.241	5.40870438013535e-81	TLE	Tmx3
Ccnd2	2.30836077261989e-85	-1.66421282455209	0.035	0.226	5.59154229951717e-81	TLE	Ccnd2
Jak1	3.12196928438156e-85	-0.360767380343931	0.09	0.326	7.56234619755745e-81	TLE	Jak1
Gm35552	3.55852058098617e-85	-7.35886313512689	0.001	0.159	8.6198044033228e-81	TLE	Gm35552
Agmo	3.61517609133849e-85	-1.08493487832579	0.042	0.241	8.75704104604922e-81	TLE	Agmo
Ext1	3.7762214926714e-85	-0.574434749581851	0.051	0.261	9.14714132169794e-81	TLE	Ext1
Ufl1	3.87335756156444e-85	-1.33808240963842	0.021	0.201	9.38243402137754e-81	TLE	Ufl1
Abhd6	4.97391429544157e-85	-1.31999827407722	0.032	0.22	1.20483125978481e-80	TLE	Abhd6
Akap6	5.62909114093967e-85	-1.08412608111306	0.031	0.221	1.36353474706982e-80	TLE	Akap6
Etv4	5.74067709747828e-85	-2.60602746314971	0.009	0.177	1.39056421332216e-80	TLE	Etv4
Rabgap1	7.23828517709581e-85	-0.59455873056108	0.038	0.234	1.75332981844792e-80	TLE	Rabgap1
Vezf1	1.01436101352591e-84	-0.926193548931561	0.032	0.221	2.45708668306381e-80	TLE	Vezf1
Ift74	1.10850292205118e-84	-1.63705548698473	0.028	0.211	2.68512662808456e-80	TLE	Ift74
Ikbip	1.11177302465974e-84	-1.86235884644785	0.023	0.201	2.69304779763329e-80	TLE	Ikbip
Syngr1	1.20100941741765e-84	3.0577455546562	0.341	0.187	2.90920511181076e-80	TLE	Syngr1
Wdfy3	1.27600455569115e-84	-0.504857279229688	0.06	0.272	3.09086583525067e-80	TLE	Wdfy3
Gadd45b	1.32401552661745e-84	2.99168971912973	0.203	0.064	3.20716281012546e-80	TLE	Gadd45b
Wwox	1.38179982159395e-84	-0.705504913284378	0.071	0.292	3.34713370784703e-80	TLE	Wwox
Canx	1.45384764366603e-84	-0.238635559195349	0.19	0.488	3.52165514725223e-80	TLE	Canx
Ptpn12	1.87704272090124e-84	-0.823716780901178	0.029	0.216	4.54676058283908e-80	TLE	Ptpn12
Spi1	1.89054602556242e-84	2.83164092979091	0.175	0.046	4.57946963771986e-80	TLE	Spi1
Srrm1	2.04750750395885e-84	-0.124534750169931	0.093	0.33	4.95967742683952e-80	TLE	Srrm1
Evi5	2.09975932480343e-84	-1.08392054691518	0.033	0.222	5.08624701247135e-80	TLE	Evi5
Rab11fip2	2.3220178089329e-84	-1.75262481538488	0.017	0.192	5.62462373857817e-80	TLE	Rab11fip2
Robo2	2.50712774848879e-84	-2.82114472712362	0.011	0.178	6.0730155451644e-80	TLE	Robo2
Micos13	2.53364665505667e-84	-0.50397679024889	0.133	0.392	6.13725229254376e-80	TLE	Micos13
Itfg1	2.63136975365391e-84	-0.581857123727664	0.057	0.263	6.37396695427587e-80	TLE	Itfg1
Manf	2.77363508258177e-84	-0.604421126325739	0.132	0.385	6.71857626053783e-80	TLE	Manf
Ywhae	2.8414374602065e-84	-0.315278261805408	0.273	0.623	6.8828139598582e-80	TLE	Ywhae
Tmem30a	2.86663710156389e-84	-0.35234784849398	0.087	0.316	6.94385505111821e-80	TLE	Tmem30a
Rbm28	2.98241402308896e-84	-1.3680303020037	0.026	0.208	7.22430148812838e-80	TLE	Rbm28
Ppfia4	3.11669069868662e-84	3.55879922848286	0.115	0.017	7.5495598794286e-80	TLE	Ppfia4
Cd53	3.15432324753132e-84	2.51772391526823	0.193	0.056	7.64071720249512e-80	TLE	Cd53
Rps19	3.24929621494936e-84	1.61301217726953	0.566	0.532	7.87077022147183e-80	TLE	Rps19
C3ar1	3.25596538606589e-84	3.06642066189864	0.137	0.027	7.8869249546674e-80	TLE	C3ar1
Cecr2	3.37729423585064e-84	-3.34023778185222	0.005	0.166	8.18081982750102e-80	TLE	Cecr2
Pxmp2	4.00895755746665e-84	-3.9082137942562	0.006	0.168	9.71089789145147e-80	TLE	Pxmp2
Jkamp	4.26230405255623e-84	-0.659527514208584	0.045	0.242	1.03245791065069e-79	TLE	Jkamp
Tia1	4.68236631026846e-84	-0.820618901421308	0.031	0.219	1.13420959133633e-79	TLE	Tia1
Rps20	4.73574746940226e-84	1.54214676139866	0.584	0.562	1.14714010951331e-79	TLE	Rps20
Arhgdib	5.14972069498051e-84	2.92377717726663	0.144	0.03	1.24741684394513e-79	TLE	Arhgdib
Arhgef10l	5.42392391689226e-84	-2.3950440913998	0.011	0.179	1.31383709038881e-79	TLE	Arhgef10l
Aamdc	5.75164935162531e-84	-1.02234102934255	0.054	0.257	1.3932220224442e-79	TLE	Aamdc
Lrba	6.55315687347319e-84	-0.591291336283829	0.05	0.252	1.58737118946141e-79	TLE	Lrba
Vps13b	6.63691212462437e-84	-0.532335472701644	0.05	0.255	1.60765922394776e-79	TLE	Vps13b
Pum1	6.82563951131894e-84	-0.576683442675608	0.059	0.269	1.65337465882679e-79	TLE	Pum1
Rnf13	7.50184495269176e-84	-0.248930168814868	0.127	0.383	1.81717190289052e-79	TLE	Rnf13
Lrrc4b	7.52009241991401e-84	-1.21347624231906	0.032	0.22	1.82159198687577e-79	TLE	Lrrc4b
Tnks2	9.39923604520022e-84	-0.373982379250209	0.069	0.287	2.27677694722885e-79	TLE	Tnks2
2610507B11Rik	9.69406229962368e-84	-0.881099316336352	0.05	0.251	2.34819271083784e-79	TLE	2610507B11Rik
Lncpint	1.20174772562617e-83	-0.259913310132077	0.089	0.326	2.91099351578426e-79	TLE	Lncpint
0610012G03Rik	1.25099562974546e-83	-0.558000213876051	0.108	0.348	3.03028671393242e-79	TLE	0610012G03Rik
Metap2	1.25569950657157e-83	-0.22222621137832	0.1	0.338	3.04168091476831e-79	TLE	Metap2
Kdm4c	1.29061525243355e-83	-0.70115972577566	0.027	0.211	3.12625732596978e-79	TLE	Kdm4c
Rab5a	1.38393319646431e-83	-0.645886352756815	0.065	0.276	3.35230138179549e-79	TLE	Rab5a
Hbegf	1.43479869952753e-83	-2.9100433059012	0.01	0.175	3.47551288986553e-79	TLE	Hbegf
Rbm25	1.50004676670714e-83	-0.143379454073746	0.102	0.347	3.6335632829947e-79	TLE	Rbm25
Sptan1	1.50431152257986e-83	-0.703160659497274	0.06	0.268	3.64389380114518e-79	TLE	Sptan1
Tiparp	1.67803891557848e-83	-0.548441131831519	0.054	0.259	4.06471366520575e-79	TLE	Tiparp
Ctnnbip1	1.73432736987425e-83	-1.09567171290324	0.039	0.231	4.20106118804638e-79	TLE	Ctnnbip1
Cct6a	1.84868078813281e-83	-0.492887275036534	0.076	0.297	4.47805947309411e-79	TLE	Cct6a
Glrx2	2.01716381676858e-83	-1.20147176246775	0.055	0.256	4.88617591335853e-79	TLE	Glrx2
Mcl1	2.56918952812981e-83	2.3743479027787	0.396	0.242	6.22334779398883e-79	TLE	Mcl1
Fam214a	2.87047988361171e-83	-0.939897779162002	0.033	0.22	6.95316342207264e-79	TLE	Fam214a
Lpcat3	3.42121706001142e-83	-0.740366281716179	0.046	0.244	8.28721408446566e-79	TLE	Lpcat3
Zc3h13	3.83645715517992e-83	-0.928280924786653	0.026	0.21	9.29305016699232e-79	TLE	Zc3h13
Ndufab1	5.28884268582913e-83	-0.482683093363885	0.176	0.458	1.28111636378839e-78	TLE	Ndufab1
Fam168b	5.43374889969499e-83	-0.682801760075282	0.046	0.245	1.31621699597312e-78	TLE	Fam168b
Fxr1	5.6983434177249e-83	-0.260481065877904	0.074	0.295	1.3803097260755e-78	TLE	Fxr1
Tcaf1	6.15327494754894e-83	-1.78247431662665	0.021	0.196	1.49050779054478e-78	TLE	Tcaf1
Smc1a	6.2107546342332e-83	-0.791065842636759	0.041	0.235	1.50443109505031e-78	TLE	Smc1a
Tsn	6.24728264740455e-83	-0.580852116934953	0.072	0.288	1.5132792756808e-78	TLE	Tsn
Calm3	6.866146189375e-83	-0.436733150834407	0.181	0.465	1.66318659145231e-78	TLE	Calm3
Mff	7.47070322028119e-83	-0.606030586264676	0.08	0.298	1.80962844104871e-78	TLE	Mff
Ptges3	8.69052727329458e-83	-0.36803784782731	0.115	0.36	2.10510642141015e-78	TLE	Ptges3
Gm26917	8.76897016777104e-83	-0.311848420652907	0.11	0.357	2.12410764373918e-78	TLE	Gm26917
Cul1	9.54026847239673e-83	-0.279210243007788	0.074	0.294	2.31093923206866e-78	TLE	Cul1
Fbrsl1	9.85980014614759e-83	-0.279543435958779	0.061	0.273	2.38833938940133e-78	TLE	Fbrsl1
Pik3c2a	9.87807145282743e-83	-0.472152575978502	0.043	0.239	2.39276524801839e-78	TLE	Pik3c2a
Gabra4	9.9868071732747e-83	-3.71581318204783	0.006	0.165	2.41910430158233e-78	TLE	Gabra4
Pcgf5	1.01043849963597e-82	-1.12569600720996	0.025	0.203	2.44758517766821e-78	TLE	Pcgf5
Pten	1.11260666683576e-82	-0.402406335443433	0.065	0.278	2.69506712907626e-78	TLE	Pten
Purg	1.12396273545312e-82	-2.04703322125042	0.011	0.176	2.7225749340881e-78	TLE	Purg
Brd9	1.16887695049457e-82	-0.968801981198561	0.033	0.22	2.83137063718301e-78	TLE	Brd9
Aldoa	1.37950972037758e-82	-0.477144198778664	0.305	0.655	3.34158639567061e-78	TLE	Aldoa
Baz1b	1.55626515076297e-82	-0.309559475921846	0.046	0.245	3.76974107469315e-78	TLE	Baz1b
Antxr1	2.31447856464091e-82	-1.92957605220245	0.017	0.188	5.60636142712967e-78	TLE	Antxr1
Acin1	2.80810567812618e-82	-0.259942284597371	0.07	0.288	6.80207438412503e-78	TLE	Acin1
Abhd18	2.83655684351314e-82	-2.40591160404336	0.012	0.177	6.87099164204187e-78	TLE	Abhd18
Bmpr2	2.96609588963373e-82	-0.690241869717257	0.062	0.27	7.18477407345978e-78	TLE	Bmpr2
Srek1	3.05476676639928e-82	-0.346040387217407	0.049	0.25	7.39956153824898e-78	TLE	Srek1
Zfp532	3.21665326090524e-82	-0.786716549643712	0.029	0.212	7.79169919389076e-78	TLE	Zfp532
Ube3c	3.29448232016916e-82	-0.991587628661921	0.029	0.211	7.98022452414576e-78	TLE	Ube3c
Copb1	3.7838800742613e-82	-0.704154791132689	0.046	0.241	9.16569270388316e-78	TLE	Copb1
Tmem208	4.32119833907166e-82	-0.400646207692577	0.095	0.323	1.04672387367333e-77	TLE	Tmem208
Tsc22d3	4.7468013023232e-82	-0.599654534265988	0.088	0.316	1.14981767946175e-77	TLE	Tsc22d3
Larp1	4.83548127472323e-82	-0.459651809505131	0.062	0.269	1.17129862917621e-77	TLE	Larp1
Abcc5	5.69443550920817e-82	-0.578586914258336	0.048	0.244	1.3793631133955e-77	TLE	Abcc5
Btbd1	6.20571924050716e-82	-0.551611916406522	0.059	0.265	1.50321137162805e-77	TLE	Btbd1
Sdhc	6.54061872467648e-82	-0.586915586549482	0.087	0.309	1.58433407367838e-77	TLE	Sdhc
Bbip1	8.460721511788e-82	-0.525113568977274	0.084	0.303	2.04944057180041e-77	TLE	Bbip1
Dnm1l	1.00951085799844e-81	-1.14330977394192	0.034	0.219	2.44533815132962e-77	TLE	Dnm1l
Nr4a1	1.03715559976171e-81	2.27912015741668	0.261	0.105	2.51230200930279e-77	TLE	Nr4a1
Rabl6	1.09043047273116e-81	-0.602893570177009	0.038	0.229	2.64134973409668e-77	TLE	Rabl6
Yipf4	1.10707102086733e-81	-0.757989854182902	0.058	0.26	2.68165813384692e-77	TLE	Yipf4
9930021J03Rik	1.25096818919452e-81	-1.06938484055856	0.031	0.215	3.03022024468588e-77	TLE	9930021J03Rik
Cpne2	1.34864319012969e-81	-2.33387670596007	0.024	0.197	3.26681839945115e-77	TLE	Cpne2
Tcf7l1	1.37078252411102e-81	-2.56467705644034	0.011	0.174	3.32044650815413e-77	TLE	Tcf7l1
Snx14	1.40220110210191e-81	-0.751128531503522	0.029	0.21	3.39655172962146e-77	TLE	Snx14
Sod1	1.7682658468527e-81	-0.483959901833203	0.127	0.376	4.28327036083129e-77	TLE	Sod1
Btbd7	1.78061819625116e-81	-0.713973359091476	0.037	0.224	4.31319145677919e-77	TLE	Btbd7
Lrch3	1.84437753688773e-81	-0.30683098356571	0.05	0.253	4.46763570760316e-77	TLE	Lrch3
Fasn	2.74564958857494e-81	-1.11626654950899	0.041	0.23	6.65078699840507e-77	TLE	Fasn
Tef	3.09161955919774e-81	-0.817060308759543	0.034	0.219	7.48883005824468e-77	TLE	Tef
Cdk12	3.34809949548817e-81	-0.95726819656356	0.03	0.211	8.11010140792099e-77	TLE	Cdk12
Echs1	3.49551599609187e-81	-0.485432289092465	0.094	0.32	8.46718839733334e-77	TLE	Echs1
Ndufb6	3.99367345337623e-81	-0.522546794824172	0.108	0.345	9.67387520611325e-77	TLE	Ndufb6
Hp1bp3	4.14892664928766e-81	-0.438115457344642	0.074	0.29	1.00499450225695e-76	TLE	Hp1bp3
Alms1	4.67225931145605e-81	-2.91507603103465	0.006	0.164	1.131761373014e-76	TLE	Alms1
Rab3gap1	4.72214401296462e-81	-0.609574804134156	0.041	0.231	1.14384494426042e-76	TLE	Rab3gap1
Scd1	4.90616190674431e-81	-1.46799403547823	0.027	0.206	1.18841959867067e-76	TLE	Scd1
Pts	5.36319509409363e-81	-0.795637404584657	0.053	0.251	1.2991267476423e-76	TLE	Pts
Gm4876	5.49311286721819e-81	-1.63831697626982	0.024	0.198	1.33059672982626e-76	TLE	Gm4876
Upf2	5.6154013061869e-81	-0.849398601355769	0.028	0.208	1.36021865839765e-76	TLE	Upf2
Dcun1d4	5.61909857906257e-81	-1.85430466635582	0.025	0.2	1.36111424880633e-76	TLE	Dcun1d4
Rps3a1	5.92250812512941e-81	1.40208804376777	0.603	0.593	1.4346091431501e-76	TLE	Rps3a1
Pcdh11x	6.09754844124415e-81	-1.68813985592058	0.015	0.184	1.47700915892257e-76	TLE	Pcdh11x
Large1	6.72969164252884e-81	-0.576666124520116	0.053	0.254	1.63013320656976e-76	TLE	Large1
Atp5f1	6.8150827790104e-81	-0.398418895668453	0.243	0.565	1.65081750155969e-76	TLE	Atp5f1
Cep350	7.01504492256129e-81	-0.794809823908679	0.034	0.218	1.69925433159202e-76	TLE	Cep350
Pnpla7	7.0171573355625e-81	-0.272118873870317	0.067	0.281	1.6997660213933e-76	TLE	Pnpla7
Ndufb3	7.19543758308052e-81	-0.453632710372124	0.161	0.43	1.74295084574959e-76	TLE	Ndufb3
Arfgef1	7.19647424770283e-81	-0.618676535788803	0.038	0.226	1.74320195702106e-76	TLE	Arfgef1
Fam133b	7.30107455320898e-81	-1.23379097852623	0.031	0.212	1.76853928902381e-76	TLE	Fam133b
Cox14	7.48589164405369e-81	-0.549602649516255	0.107	0.341	1.81330753293912e-76	TLE	Cox14
Cnnm2	8.60671773554834e-81	-1.31497884500668	0.015	0.181	2.08480523708187e-76	TLE	Cnnm2
Glt8d1	9.16751713201076e-81	-1.04070019275946	0.026	0.203	2.22064767488697e-76	TLE	Glt8d1
Klhl32	9.54955343142545e-81	-2.16637802138123	0.013	0.177	2.31318832769419e-76	TLE	Klhl32
Ankhd1	9.56213862277928e-81	-0.259846878947281	0.05	0.25	2.31623683859583e-76	TLE	Ankhd1
Asph	9.85655162007602e-81	-0.425918138220581	0.069	0.278	2.38755249893101e-76	TLE	Asph
Mmut	1.0148382150584e-80	-1.95438160965907	0.025	0.199	2.45824260833597e-76	TLE	Mmut
Rab31	1.09482146334617e-80	-0.253247086992685	0.101	0.338	2.65198603066342e-76	TLE	Rab31
Rpl34	1.46247292948385e-80	1.58512211758048	0.572	0.553	3.54254817708872e-76	TLE	Rpl34
Cul5	1.57324415823269e-80	-1.06275470150702	0.03	0.21	3.81086932448705e-76	TLE	Cul5
Sema4b	1.6422273940238e-80	-4.82912141060507	0.002	0.153	3.97796741654386e-76	TLE	Sema4b
Rfx7	1.88423895251796e-80	-0.754283664402914	0.038	0.224	4.56419201468426e-76	TLE	Rfx7
Herc2	1.93974121124275e-80	-0.541873085732224	0.05	0.249	4.69863513599332e-76	TLE	Herc2
Fstl1	2.54292942611914e-80	-4.17045772036347	0.006	0.162	6.15973794888839e-76	TLE	Fstl1
Mrps14	2.60413122676089e-80	-0.546131639113599	0.112	0.349	6.3079870705829e-76	TLE	Mrps14
Map4k4	4.01262445488254e-80	-0.135068224855305	0.139	0.403	9.71978021706197e-76	TLE	Map4k4
Msi1	4.16127588985548e-80	-2.1653620620337	0.017	0.184	1.00798585879969e-75	TLE	Msi1
Dclk2	4.73285471354137e-80	-2.51382759485594	0.008	0.166	1.14643939726113e-75	TLE	Dclk2
Tafa5	5.28003942824067e-80	-0.651134208015427	0.06	0.263	1.27898395070274e-75	TLE	Tafa5
Ddx50	8.74775947899392e-80	-0.547341092974655	0.047	0.239	2.1189697785967e-75	TLE	Ddx50
Aldh1a1	9.98203135833903e-80	-3.00179931699925	0.014	0.177	2.41794745593046e-75	TLE	Aldh1a1
Sbno1	1.20853430737906e-79	-0.499074445708638	0.048	0.243	2.9274326527643e-75	TLE	Sbno1
Wbp4	1.21590126767598e-79	-0.895054379632263	0.046	0.236	2.94527764069152e-75	TLE	Wbp4
Pdha1	1.29945272036702e-79	-0.680757615874783	0.061	0.263	3.14766432454504e-75	TLE	Pdha1
Tut4	1.30651062311143e-79	-0.477695118240237	0.048	0.243	3.16476068236282e-75	TLE	Tut4
Fdps	1.30743779063301e-79	-0.793533929495048	0.068	0.273	3.16700656025035e-75	TLE	Fdps
Ro60	1.66934639997926e-79	-1.45537369392231	0.022	0.193	4.04365778466977e-75	TLE	Ro60
Rps10	2.2686174104651e-79	1.23961015030944	0.628	0.648	5.49527195336962e-75	TLE	Rps10
Cpt1a	2.30612686664239e-79	-1.06359406632231	0.035	0.216	5.58613110906786e-75	TLE	Cpt1a
Mrpl51	2.34598764607437e-79	-0.675910030499087	0.098	0.321	5.68268587508596e-75	TLE	Mrpl51
Emsy	2.45481950169384e-79	-1.71285101483022	0.018	0.184	5.94630927895298e-75	TLE	Emsy
Ssb	2.50672147283381e-79	-0.139720189686466	0.121	0.366	6.07203142364534e-75	TLE	Ssb
Ndufc1	2.71064076487613e-79	-0.451528581029848	0.192	0.478	6.56598512475945e-75	TLE	Ndufc1
Ralbp1	2.73258862419798e-79	-0.962830404894106	0.039	0.224	6.61914942439478e-75	TLE	Ralbp1
Tmbim4	3.47433957736164e-79	-0.222556597132695	0.112	0.35	8.41589275824309e-75	TLE	Tmbim4
Ociad1	3.48237209472925e-79	-0.535325131942158	0.06	0.261	8.43534992506266e-75	TLE	Ociad1
Gabbr2	3.78548254924394e-79	-5.04454185805505	0.002	0.151	9.16957437903359e-75	TLE	Gabbr2
Dcaf8	3.89427937092829e-79	-0.565670778365684	0.053	0.249	9.43311292019959e-75	TLE	Dcaf8
Ehmt1	4.58260997882366e-79	-0.971651941933155	0.029	0.206	1.11004561517046e-74	TLE	Ehmt1
Atp5k	4.58949893253657e-79	-0.419742175877756	0.256	0.586	1.11171432642833e-74	TLE	Atp5k
Ccnd3	5.41958741885335e-79	-0.454329376389859	0.069	0.277	1.31278666046885e-74	TLE	Ccnd3
Ucp2	5.80114636777761e-79	2.35839346532483	0.341	0.185	1.40521168466677e-74	TLE	Ucp2
Chic2	6.77361097687185e-79	-0.868887613212102	0.043	0.229	1.64077178692767e-74	TLE	Chic2
Zfp91	7.59560081750251e-79	-0.267329068451536	0.074	0.288	1.83988238602363e-74	TLE	Zfp91
Nr2e1	7.8051821745913e-79	-4.74630858279968	0.003	0.152	1.89064927815125e-74	TLE	Nr2e1
Acap2	8.05691888321277e-79	-0.109380780259863	0.076	0.295	1.95162746108063e-74	TLE	Acap2
Rbm6	8.3387021702889e-79	-0.511181162214862	0.045	0.237	2.01988382670908e-74	TLE	Rbm6
C030005K06Rik	8.72488324282107e-79	-3.90697822437408	0.003	0.153	2.11342846790855e-74	TLE	C030005K06Rik
March6	1.10303092502255e-78	-0.490802132989688	0.045	0.236	2.67187180968212e-74	TLE	March6
mt-Co3	1.14878711100161e-78	0.302586294499347	0.862	0.994	2.78270701897921e-74	TLE	mt-Co3
Helz	1.17820679702767e-78	-0.953457974240847	0.027	0.201	2.85397032444013e-74	TLE	Helz
Plaat3	1.20597150684371e-78	-0.610749212985188	0.117	0.352	2.92122478102751e-74	TLE	Plaat3
Ttc19	1.55107769361834e-78	-1.21264412919339	0.021	0.19	3.7571754972517e-74	TLE	Ttc19
Pex13	1.96995140335292e-78	-1.00113518906069	0.038	0.218	4.77181328434177e-74	TLE	Pex13
Ccnt2	2.13145668457544e-78	-0.7129594819252	0.026	0.201	5.16302752704709e-74	TLE	Ccnt2
Cnbp	2.26131381431092e-78	-0.186397265100363	0.162	0.429	5.47758045240533e-74	TLE	Cnbp
Ppm1e	2.26511029296086e-78	-2.00069752963947	0.014	0.176	5.48677666263909e-74	TLE	Ppm1e
Adam23	2.37515345578028e-78	-1.78325513318221	0.016	0.179	5.75333421593657e-74	TLE	Adam23
Fbxo44	2.98057828901958e-78	-1.37461198666933	0.028	0.201	7.21985478949213e-74	TLE	Fbxo44
Akap7	2.98791332202799e-78	-1.26155388050704	0.02	0.189	7.2376224399484e-74	TLE	Akap7
Smc6	3.02249460951231e-78	-1.05236709067622	0.041	0.225	7.32138869262166e-74	TLE	Smc6
Pkd2	3.03133668326609e-78	-1.34884347695204	0.016	0.18	7.34280684787544e-74	TLE	Pkd2
Rnf144a	3.29534439809945e-78	-2.25206131684439	0.011	0.169	7.9823127355163e-74	TLE	Rnf144a
Ythdc1	3.51875224708192e-78	-0.267907893675862	0.071	0.281	8.52347356810654e-74	TLE	Ythdc1
Lnpep	3.56284622322099e-78	-0.458592125810825	0.061	0.264	8.63028240650819e-74	TLE	Lnpep
Atp5j	3.6377751165893e-78	-0.445746114343871	0.274	0.599	8.81178266491427e-74	TLE	Atp5j
Erg28	3.91924939273154e-78	-0.813752097801888	0.051	0.244	9.49359780401362e-74	TLE	Erg28
Mid1	4.32772979015428e-78	-1.72488647148211	0.016	0.179	1.04830598706907e-73	TLE	Mid1
Zfp280d	4.46398011993532e-78	-0.958070828778759	0.026	0.198	1.08130990445193e-73	TLE	Zfp280d
Nfkbiz	4.61640262942878e-78	2.4078167768595	0.295	0.139	1.11823120892653e-73	TLE	Nfkbiz
Mtch2	4.75519092843686e-78	-0.586857087942633	0.063	0.262	1.15184989859526e-73	TLE	Mtch2
Tm2d3	4.96981244248995e-78	-0.640682752242601	0.054	0.247	1.20383766794434e-73	TLE	Tm2d3
Zfp428	5.40514708680207e-78	-2.26451893327547	0.021	0.187	1.30928877883607e-73	TLE	Zfp428
Reep3	5.56709512712356e-78	-0.319544040492759	0.094	0.318	1.34851745264314e-73	TLE	Reep3
Gsta4	6.60697622898323e-78	-1.22446351895805	0.053	0.244	1.60040785194661e-73	TLE	Gsta4
Ppp4r2	8.75906173378394e-78	-1.0927193490187	0.038	0.22	2.12170752377448e-73	TLE	Ppp4r2
Tm2d1	9.72399381377035e-78	-0.479772832616142	0.062	0.26	2.35544302150959e-73	TLE	Tm2d1
Atp6v1e1	9.72593123655522e-78	-0.33398098960835	0.159	0.422	2.35591232343077e-73	TLE	Atp6v1e1
Tnpo1	1.02188083771544e-77	-0.390867902292943	0.05	0.245	2.47530195319812e-73	TLE	Tnpo1
Cbx1	1.37979944835649e-77	-0.666389697651121	0.052	0.243	3.34228820375393e-73	TLE	Cbx1
Pdia6	1.38774587470667e-77	-0.210560287290205	0.15	0.409	3.36153683230197e-73	TLE	Pdia6
Ift57	1.51601057272308e-77	-1.23691530296409	0.041	0.223	3.67223241030712e-73	TLE	Ift57
Sall2	1.81631752275031e-77	-2.65089654201459	0.011	0.167	4.39966593535807e-73	TLE	Sall2
Ide	1.85220814713885e-77	-1.08582517770623	0.034	0.21	4.48660379481443e-73	TLE	Ide
Rnf20	1.99023154554348e-77	-1.11879965960894	0.034	0.211	4.82093787276998e-73	TLE	Rnf20
Rhobtb3	2.04165368459799e-77	-1.83823491321356	0.013	0.173	4.9454977202017e-73	TLE	Rhobtb3
Dbt	2.29414075943637e-77	-1.67155462190545	0.017	0.18	5.55709716158272e-73	TLE	Dbt
Nmt2	2.40352761412225e-77	-1.39721822853705	0.021	0.188	5.82206493968833e-73	TLE	Nmt2
Apoo	2.49626131555802e-77	-1.27114929817764	0.048	0.234	6.04669378467619e-73	TLE	Apoo
Ubr2	2.53503840040829e-77	-0.396031761905962	0.049	0.241	6.14062351730899e-73	TLE	Ubr2
Ocrl	2.78248187727546e-77	-1.45131881742737	0.016	0.178	6.74000585132435e-73	TLE	Ocrl
Ppm1b	2.97006892855846e-77	-0.844831492605958	0.043	0.227	7.19439796564717e-73	TLE	Ppm1b
Akap8l	2.98040569549878e-77	-0.167368078131315	0.061	0.262	7.2194367162067e-73	TLE	Akap8l
Spred2	3.24976916032891e-77	-0.859795364165726	0.031	0.207	7.87191583706471e-73	TLE	Spred2
Tnrc18	4.3202641561285e-77	-0.368658243387571	0.046	0.234	1.04649758653901e-72	TLE	Tnrc18
Tmem176b	5.1916311305226e-77	-0.139283218618638	0.164	0.436	1.25756880874649e-72	TLE	Tmem176b
Stambpl1	5.36177850354863e-77	-1.20948978827632	0.018	0.181	1.29878360691458e-72	TLE	Stambpl1
Kdm5a	5.43840587172628e-77	-0.675250911576733	0.033	0.211	1.31734505430826e-72	TLE	Kdm5a
Yap1	5.85871710053306e-77	-2.33110231548934	0.013	0.17	1.41915704326212e-72	TLE	Yap1
Cd74	5.99359921584642e-77	2.65862436868053	0.196	0.064	1.45182953805448e-72	TLE	Cd74
Smo	6.03434794505654e-77	-2.08790960655088	0.013	0.169	1.46170010273105e-72	TLE	Smo
Uqcr10	6.20600047287119e-77	-0.379362513711753	0.251	0.566	1.50327949454359e-72	TLE	Uqcr10
Alpk1	6.42206291035243e-77	-1.52024779737918	0.016	0.178	1.55561629877467e-72	TLE	Alpk1
Mdh2	6.60403904005856e-77	-0.459715288089339	0.14	0.386	1.59969637667338e-72	TLE	Mdh2
Cat	6.62434794395736e-77	-0.978783872328512	0.049	0.236	1.60461580246479e-72	TLE	Cat
Anapc16	7.83391364322563e-77	-0.785208749466832	0.063	0.26	1.89760890179855e-72	TLE	Anapc16
Dpm1	7.94818023234775e-77	-0.257563779159694	0.081	0.293	1.9252876976816e-72	TLE	Dpm1
Arpp21	8.36521671213244e-77	-3.00589483415653	0.006	0.155	2.02630644417984e-72	TLE	Arpp21
Gigyf2	8.84492616986194e-77	-0.577472484564086	0.045	0.231	2.14250646612566e-72	TLE	Gigyf2
Pde10a	9.10791973310945e-77	-4.17546504887491	0.004	0.151	2.2062113969511e-72	TLE	Pde10a
Ostc	1.02360853867407e-76	-0.59576089873202	0.078	0.286	2.47948696323021e-72	TLE	Ostc
Mob4	1.03910515206245e-76	-0.562875597826287	0.068	0.268	2.51702440984088e-72	TLE	Mob4
4932438A13Rik	1.18906939154113e-76	-0.562353060233237	0.041	0.224	2.88028278713008e-72	TLE	4932438A13Rik
Ubr1	1.19891566540493e-76	-1.00494980865334	0.026	0.196	2.90413341631037e-72	TLE	Ubr1
Ccdc127	1.5299448956972e-76	-1.68906397227146	0.023	0.188	3.70598552084734e-72	TLE	Ccdc127
Cdh4	1.62445411699137e-76	-3.15315034793746	0.004	0.152	3.93491520758819e-72	TLE	Cdh4
Mcee	1.7644818411387e-76	-0.794581301794594	0.099	0.319	4.27410436379027e-72	TLE	Mcee
Mpv17l	1.79694985517228e-76	-2.78155126225483	0.014	0.17	4.35275163418381e-72	TLE	Mpv17l
Tmem218	2.21297180064464e-76	-1.90029170020646	0.025	0.191	5.3604815927015e-72	TLE	Tmem218
Mcur1	2.43540135002227e-76	-0.944703854904996	0.041	0.222	5.89927269015894e-72	TLE	Mcur1
Uba5	2.6288834681866e-76	-1.03797112058654	0.034	0.21	6.3679444249884e-72	TLE	Uba5
Mxd4	2.67511679321428e-76	-0.486324640629956	0.063	0.261	6.47993540820294e-72	TLE	Mxd4
Ggh	2.73428996541457e-76	-0.212132488889812	0.099	0.323	6.62327058322371e-72	TLE	Ggh
Ctnnd1	2.75954204524717e-76	-0.528352908663061	0.048	0.237	6.68443869620221e-72	TLE	Ctnnd1
Prpf40a	3.17009861292681e-76	-0.284074185459838	0.065	0.266	7.67892987009262e-72	TLE	Prpf40a
Golga4	3.24149576776315e-76	-0.474939721141754	0.038	0.22	7.85187519825267e-72	TLE	Golga4
Acat3	3.47271536262741e-76	-3.01500920360554	0.006	0.156	8.41195842289238e-72	TLE	Acat3
Sertad2	3.47531412319234e-76	-1.08356591488411	0.029	0.201	8.4182534006088e-72	TLE	Sertad2
Nectin3	3.6233068412166e-76	-1.67852726351632	0.014	0.172	8.77673616147897e-72	TLE	Nectin3
Ap3b1	3.79936512094196e-76	-0.246010970754886	0.06	0.258	9.20320213245772e-72	TLE	Ap3b1
B4gat1	4.05390746009597e-76	-1.18086999888953	0.033	0.207	9.81978004059048e-72	TLE	B4gat1
Sugct	4.38799678423564e-76	-2.57506898805904	0.008	0.159	1.0629044610454e-71	TLE	Sugct
Abtb2	4.74806964238959e-76	-1.56086996075871	0.02	0.183	1.15012490947603e-71	TLE	Abtb2
Bckdhb	5.06001436508955e-76	-1.12008546555514	0.024	0.19	1.22568727965564e-71	TLE	Bckdhb
Cnih4	5.68674386056456e-76	-0.423642827948232	0.069	0.269	1.37749996534455e-71	TLE	Cnih4
Pi4ka	6.41657127190342e-76	-0.572509733683139	0.039	0.218	1.55428605919316e-71	TLE	Pi4ka
Rsph9	6.49953862244508e-76	-1.56238246256262	0.039	0.215	1.57438324051487e-71	TLE	Rsph9
Ptpn9	7.17032041226504e-76	-0.955944839849776	0.023	0.19	1.73686671346296e-71	TLE	Ptpn9
Zfp438	7.354518171055e-76	-2.12659406316693	0.009	0.16	1.78148493657465e-71	TLE	Zfp438
Lfng	8.15230100524856e-76	-1.60875145838889	0.018	0.179	1.97473187250136e-71	TLE	Lfng
Pcmt1	8.77541244366144e-76	-0.585474823102207	0.067	0.265	2.12566815622811e-71	TLE	Pcmt1
Wls	8.78691324779095e-76	-0.381187412348322	0.065	0.264	2.1284539960124e-71	TLE	Wls
Prkce	9.3403731423524e-76	-0.767696400681892	0.032	0.207	2.26251858627202e-71	TLE	Prkce
Ranbp2	9.66346178442194e-76	-0.375184517076242	0.048	0.236	2.34078034804053e-71	TLE	Ranbp2
Rheb	1.02891869159429e-75	-0.309285481235721	0.128	0.367	2.49234974664886e-71	TLE	Rheb
Tmem147	1.04591308630493e-75	-0.514465890977363	0.11	0.336	2.53351526895644e-71	TLE	Tmem147
Hmg20a	1.09492954102865e-75	-0.803833756349064	0.034	0.208	2.65224782723369e-71	TLE	Hmg20a
Cadm4	1.14058054452697e-75	-0.355032251986316	0.087	0.304	2.76282825300767e-71	TLE	Cadm4
Trappc9	1.26834859592188e-75	-0.810230464619934	0.037	0.213	3.07232080390157e-71	TLE	Trappc9
Rsrc1	1.2698903894611e-75	-0.570110800469952	0.048	0.235	3.07605549039161e-71	TLE	Rsrc1
Nbea	1.34481524465601e-75	-0.342669542142177	0.062	0.261	3.25754596713026e-71	TLE	Nbea
5031425E22Rik	1.37753218653498e-75	-0.565939602328293	0.039	0.219	3.33679621544368e-71	TLE	5031425E22Rik
Ptpmt1	1.38610871991672e-75	-0.532893288779944	0.079	0.284	3.35757115225428e-71	TLE	Ptpmt1
Gcsh	1.50635609326655e-75	-1.08478095836773	0.046	0.229	3.64884636471956e-71	TLE	Gcsh
Rufy3	1.60115700947294e-75	-0.493535296286027	0.038	0.219	3.87848262404631e-71	TLE	Rufy3
Gkap1	1.77081932838246e-75	-0.674455387219273	0.055	0.245	4.28945565914084e-71	TLE	Gkap1
Rps16	1.993478608024e-75	1.29829014930283	0.603	0.591	4.82880323221652e-71	TLE	Rps16
Pdlim4	2.1901625693654e-75	-0.542207693621509	0.065	0.262	5.30523079177382e-71	TLE	Pdlim4
Thra	2.28422264057531e-75	-0.241683967987166	0.099	0.321	5.53307250226557e-71	TLE	Thra
Ppp2r3a	2.74841256321141e-75	-0.539883148000746	0.047	0.233	6.657479751867e-71	TLE	Ppp2r3a
Smim10l1	3.02579784307236e-75	-0.714313778535822	0.06	0.252	7.32939011527419e-71	TLE	Smim10l1
Itgb2	3.03525113144645e-75	3.36447173672413	0.11	0.018	7.35228881570273e-71	TLE	Itgb2
Stx16	3.22041257561571e-75	-0.275317711630995	0.047	0.233	7.80080538191394e-71	TLE	Stx16
Sel1l	3.27900768444593e-75	-0.846478503718936	0.037	0.213	7.94274031403338e-71	TLE	Sel1l
Klf15	3.80082505279151e-75	-3.87787083297417	0.006	0.152	9.20673852537688e-71	TLE	Klf15
Pmvk	4.34363149043457e-75	-0.811662282697163	0.054	0.242	1.05215785592797e-70	TLE	Pmvk
Psmb5	4.68307767550451e-75	-0.35105739103696	0.12	0.354	1.13438190533746e-70	TLE	Psmb5
Etnppl	4.84256619053025e-75	-9.95494098921192	0	0.14	1.17301480833214e-70	TLE	Etnppl
H2-T23	5.65996536376172e-75	3.6521934923091	0.136	0.031	1.371013410064e-70	TLE	H2-T23
Mier1	6.05075500025413e-75	-0.230357375173097	0.063	0.26	1.46567438371156e-70	TLE	Mier1
Ndufs8	6.36106313622957e-75	-0.477287875793327	0.107	0.33	1.54084032348889e-70	TLE	Ndufs8
Fxyd5	6.41166616548776e-75	2.90903420107085	0.125	0.025	1.5530978952661e-70	TLE	Fxyd5
Wwp1	6.48782949494361e-75	-0.656440827779092	0.044	0.226	1.57154693856019e-70	TLE	Wwp1
Mgat5	7.44927408482707e-75	-0.300891209105732	0.101	0.326	1.80443766156766e-70	TLE	Mgat5
mt-Nd4	7.57236849996819e-75	0.181893934688974	0.697	0.969	1.8342548217473e-70	TLE	mt-Nd4
Pdia4	7.58966839125905e-75	-0.856359963243919	0.046	0.228	1.83844537441468e-70	TLE	Pdia4
Dnaja2	7.60047170118797e-75	-0.35816276298865	0.091	0.305	1.84106226017876e-70	TLE	Dnaja2
Atf3	8.06178887996237e-75	1.55833263451997	0.421	0.259	1.95280712039329e-70	TLE	Atf3
Fibp	8.16693173960894e-75	-0.537023540962135	0.069	0.268	1.97827587528547e-70	TLE	Fibp
Ccser2	8.47851793998145e-75	-1.01916704306168	0.032	0.204	2.05375140060171e-70	TLE	Ccser2
Myo9a	9.08774751197338e-75	-0.34897343205545	0.044	0.228	2.20132507982531e-70	TLE	Myo9a
Zfp950	1.31365665673557e-74	-1.32245465039533	0.017	0.176	3.18207051961057e-70	TLE	Zfp950
Paics	1.5623514401251e-74	-0.734994719791404	0.061	0.254	3.78448389341504e-70	TLE	Paics
Diaph3	1.61896387970749e-74	-1.36371528393018	0.022	0.184	3.92161620581545e-70	TLE	Diaph3
Ube2v2	1.72700319513432e-74	-0.709545243676018	0.057	0.247	4.18331983957386e-70	TLE	Ube2v2
Ech1	1.73875804366761e-74	-0.410293736665636	0.102	0.32	4.21179360917606e-70	TLE	Ech1
Sec63	1.90295924479662e-74	-0.399269140666357	0.063	0.26	4.60953817867086e-70	TLE	Sec63
Lsm12	2.10749225133252e-74	-1.00706845789023	0.044	0.222	5.10497848040277e-70	TLE	Lsm12
Rsbn1l	2.14221028864028e-74	-0.276953970688762	0.048	0.235	5.18907598217336e-70	TLE	Rsbn1l
Psmd11	2.14826166613741e-74	-0.31328813695764	0.055	0.246	5.20373423388465e-70	TLE	Psmd11
Smarca5	2.2025397070742e-74	-0.407087776654619	0.076	0.283	5.33521193244584e-70	TLE	Smarca5
BC031181	2.33581922453043e-74	-0.267791591884553	0.141	0.387	5.65805490758007e-70	TLE	BC031181
Tfrc	2.42890641039849e-74	-1.62776535920713	0.019	0.177	5.88353999790827e-70	TLE	Tfrc
Rpl30	2.48376338765883e-74	1.39158616201458	0.595	0.608	6.01642005392599e-70	TLE	Rpl30
Usp2	2.51810597590132e-74	-0.770591823386321	0.044	0.223	6.09960810542577e-70	TLE	Usp2
Fam222b	2.67571878165543e-74	-1.14124829806259	0.024	0.187	6.48139360480394e-70	TLE	Fam222b
Ppp4r3b	3.00911118926545e-74	-0.659609346064791	0.039	0.218	7.28897003375769e-70	TLE	Ppp4r3b
Rpl28	4.18546764775172e-74	1.30709376324245	0.61	0.637	1.0138458283149e-69	TLE	Rpl28
Idh3a	4.24827717668459e-74	-0.852237592094022	0.066	0.259	1.02906018050831e-69	TLE	Idh3a
Micu3	4.41476924870343e-74	-1.14302447045544	0.02	0.18	1.06938955511343e-69	TLE	Micu3
Arhgef11	4.62228151996157e-74	-1.01636889714988	0.019	0.178	1.11965525258029e-69	TLE	Arhgef11
Grik2	4.71552686214443e-74	-0.192168950745176	0.092	0.315	1.14224207181725e-69	TLE	Grik2
Cpne3	4.8385285933182e-74	-1.49779742769201	0.026	0.191	1.17203678115947e-69	TLE	Cpne3
Uqcrc1	5.64175139989827e-74	-0.337224585935989	0.103	0.325	1.36660144159736e-69	TLE	Uqcrc1
Oip5os1	5.9002177776592e-74	-0.706944679493084	0.045	0.226	1.42920975228239e-69	TLE	Oip5os1
Golga1	7.5572046011754e-74	-1.69424452671994	0.013	0.165	1.83058167054272e-69	TLE	Golga1
Rpl11	7.61355493880865e-74	1.26018394310305	0.615	0.643	1.84423141282762e-69	TLE	Rpl11
Fndc4	8.26001413577379e-74	-2.53845175149732	0.013	0.164	2.00082322410849e-69	TLE	Fndc4
Sox2ot	8.30181499643941e-74	-0.303376390523221	0.108	0.335	2.01094864658752e-69	TLE	Sox2ot
Tbl1xr1	8.9721581250345e-74	-0.170996467086165	0.06	0.256	2.17332586262711e-69	TLE	Tbl1xr1
Uty	9.26879808909303e-74	-0.611631286605394	0.031	0.202	2.245180961121e-69	TLE	Uty
Nrn1	9.27082599538881e-74	-3.23823421708349	0.015	0.166	2.24567218086303e-69	TLE	Nrn1
Stxbp3	1.13072372774186e-73	-0.235278511108698	0.064	0.26	2.7389520857091e-69	TLE	Stxbp3
Pnp	1.14133168224732e-73	-0.121025631596713	0.103	0.325	2.76464773390769e-69	TLE	Pnp
Kctd12	1.24499015028421e-73	2.05495658906508	0.314	0.158	3.01573964103343e-69	TLE	Kctd12
Amot	1.25462107995685e-73	-2.76271009452885	0.006	0.152	3.03906864197948e-69	TLE	Amot
Kif3a	1.27391334285142e-73	-0.885211176380233	0.029	0.196	3.085800290389e-69	TLE	Kif3a
Prrc2b	1.30033535246808e-73	-0.630843682516219	0.039	0.215	3.14980232428344e-69	TLE	Prrc2b
Grin3a	1.32254217039568e-73	-2.97936563531683	0.004	0.146	3.20359389934945e-69	TLE	Grin3a
Tmc7	1.37734705617985e-73	-1.1046110657084	0.02	0.18	3.33634777418444e-69	TLE	Tmc7
Sap30l	1.39885946376506e-73	-1.12186165542665	0.044	0.221	3.38845727907809e-69	TLE	Sap30l
Pigp	1.5453301097985e-73	-0.460725663472939	0.079	0.28	3.74325312496491e-69	TLE	Pigp
Fam135a	1.69192438319177e-73	-1.32301740321733	0.016	0.172	4.09834843340541e-69	TLE	Fam135a
Mrpl42	1.7230796840344e-73	-0.662647779955247	0.1	0.313	4.17381591863652e-69	TLE	Mrpl42
Mga	1.98623370811621e-73	-0.870843020688725	0.029	0.196	4.8112539111699e-69	TLE	Mga
Hikeshi	1.99662301112384e-73	-1.59083745244128	0.037	0.207	4.83641991984528e-69	TLE	Hikeshi
Nlrp3	2.14071883101184e-73	2.72449099470777	0.167	0.048	5.18546322435999e-69	TLE	Nlrp3
Faf1	2.32848589407812e-73	-0.458403123397946	0.044	0.226	5.64029138122542e-69	TLE	Faf1
Epn2	2.35044904407805e-73	-0.532985417823165	0.054	0.243	5.69349271947026e-69	TLE	Epn2
Bcar3	2.43667243855489e-73	-1.24523232022424	0.025	0.188	5.90235164791151e-69	TLE	Bcar3
Dock3	2.6341006772504e-73	-1.25477136802654	0.018	0.176	6.38058207050364e-69	TLE	Dock3
Impact	2.66812573107463e-73	-0.537102744899381	0.048	0.232	6.46300095838208e-69	TLE	Impact
Cd2ap	2.86253573593889e-73	-0.464586619036284	0.051	0.236	6.93392031316477e-69	TLE	Cd2ap
Zmynd8	2.87016734363499e-73	-0.382129891262698	0.048	0.232	6.95240635648703e-69	TLE	Zmynd8
Csad	3.03328792837133e-73	-1.05258612160032	0.032	0.2	7.34753334889388e-69	TLE	Csad
Ptov1	3.33742784382458e-73	-0.34812483200004	0.101	0.317	8.08425146609629e-69	TLE	Ptov1
Ildr2	3.42134877037484e-73	-2.11745539610598	0.014	0.167	8.28753312647897e-69	TLE	Ildr2
Rsbn1	3.45137300958838e-73	-0.972697735970756	0.019	0.178	8.36026084112594e-69	TLE	Rsbn1
Cfdp1	3.52441832639018e-73	-0.345200984329273	0.079	0.281	8.53719851201493e-69	TLE	Cfdp1
Papola	3.54713212461492e-73	-0.15377742831569	0.082	0.288	8.59221814545471e-69	TLE	Papola
Kat2b	3.87700934074221e-73	-0.639744834000926	0.035	0.207	9.39127972607987e-69	TLE	Kat2b
Atp6v0e	4.11836368322986e-73	-0.194446773005495	0.215	0.511	9.97591234988768e-69	TLE	Atp6v0e
Khdrbs3	4.63655875588155e-73	-2.08956979446155	0.018	0.172	1.12311362743719e-68	TLE	Khdrbs3
Gm26618	4.64402366453927e-73	-4.24169099633028	0.002	0.142	1.12492185226135e-68	TLE	Gm26618
Ldlr	5.26699319889743e-73	-1.90201519335491	0.014	0.166	1.27582376256892e-68	TLE	Ldlr
Mxi1	5.32999700410217e-73	-0.16572312933163	0.081	0.288	1.29108517430367e-68	TLE	Mxi1
Zfyve21	5.3540909854594e-73	-1.25993767724761	0.031	0.197	1.29692145940783e-68	TLE	Zfyve21
Trmt9b	5.49591109677846e-73	-4.80108644401702	0.002	0.14	1.33127454497265e-68	TLE	Trmt9b
Mthfd1	5.66841228189287e-73	-2.38016105306672	0.016	0.169	1.37305950704291e-68	TLE	Mthfd1
Ndufs2	6.35392306283437e-73	-0.234113479547852	0.114	0.342	1.53911078351037e-68	TLE	Ndufs2
Larp4	6.36682700852604e-73	-0.542750148914178	0.039	0.215	1.54223650627526e-68	TLE	Larp4
Xiap	6.99529641722921e-73	-0.626041279782409	0.044	0.223	1.69447065114543e-68	TLE	Xiap
Adcy9	8.42897854121511e-73	-1.74893388945378	0.012	0.162	2.04175147203854e-68	TLE	Adcy9
Sh3pxd2b	8.4366198823381e-73	-1.12271337330204	0.019	0.177	2.04360243409876e-68	TLE	Sh3pxd2b
Phf20	8.54798052246217e-73	-0.605413565821252	0.044	0.221	2.07057732195601e-68	TLE	Phf20
Gm9925	8.74959009884333e-73	-9.10164541745048	0	0.136	2.11941320964282e-68	TLE	Gm9925
Atxn7	8.87163755049442e-73	-0.815838405745689	0.029	0.195	2.14897676385626e-68	TLE	Atxn7
Atad1	8.94832069061565e-73	-0.867335601595613	0.038	0.21	2.16755172088783e-68	TLE	Atad1
Psmd1	9.65575856625248e-73	-0.489483846236195	0.057	0.247	2.33891439750334e-68	TLE	Psmd1
Spon1	1.08382551267263e-72	-2.5972130704236	0.008	0.153	2.6253505393469e-68	TLE	Spon1
Swt1	1.09597984592575e-72	-1.33461300449903	0.02	0.177	2.65479198078593e-68	TLE	Swt1
Tmx4	1.15110277001534e-72	-0.631221796224706	0.053	0.237	2.78831623980815e-68	TLE	Tmx4
Rraga	1.17070865056699e-72	-0.991104447479921	0.048	0.226	2.83580756426842e-68	TLE	Rraga
Rab11fip4	1.41048940332906e-72	-1.5638297425547	0.018	0.173	3.41662848168399e-68	TLE	Rab11fip4
Wscd1	1.46969485443832e-72	-0.552247714857731	0.083	0.287	3.56004184590594e-68	TLE	Wscd1
Clcn4	1.47791628350581e-72	-0.604337075522117	0.058	0.245	3.57995661353613e-68	TLE	Clcn4
Ppp1r12b	1.78383878876563e-72	-1.26003528388402	0.016	0.17	4.32099269802699e-68	TLE	Ppp1r12b
Ggnbp2	1.90206215551169e-72	-0.274959083964839	0.061	0.252	4.60736515929598e-68	TLE	Ggnbp2
Myo18a	1.95561599904507e-72	-0.229962617625417	0.071	0.271	4.73708863448688e-68	TLE	Myo18a
BC005561	2.17888745652029e-72	-1.01013891221552	0.019	0.176	5.27791908592911e-68	TLE	BC005561
Gspt1	2.3836867423313e-72	-0.460988655157866	0.055	0.241	5.7740043959491e-68	TLE	Gspt1
Ier2	2.42186668559103e-72	2.07082638565581	0.288	0.136	5.86648767250716e-68	TLE	Ier2
Ylpm1	2.63215495439725e-72	-0.80960448483111	0.033	0.201	6.37586894603645e-68	TLE	Ylpm1
Pip4p2	2.77023291932914e-72	-1.58471117822766	0.024	0.183	6.71033520049097e-68	TLE	Pip4p2
Npc2	2.92991462004853e-72	2.00592557079086	0.512	0.466	7.09713218414356e-68	TLE	Npc2
Fndc3b	2.962557514597e-72	-0.265707620442198	0.05	0.234	7.17620306760831e-68	TLE	Fndc3b
Bicral	3.1859322823865e-72	-1.12960261629506	0.029	0.194	7.71728376762483e-68	TLE	Bicral
AY036118	3.18850905091536e-72	-0.619053002890309	0.738	0.954	7.72352547403228e-68	TLE	AY036118
Tmem33	3.2604467502613e-72	-0.365497483098227	0.071	0.267	7.89778016315795e-68	TLE	Tmem33
Anks1	3.71855438419999e-72	-0.701586475799369	0.034	0.203	9.00745428484765e-68	TLE	Anks1
A230057D06Rik	4.57925202145838e-72	-1.59253901155816	0.015	0.168	1.10923221715786e-67	TLE	A230057D06Rik
Ifit3	4.97237525931994e-72	3.87144951228461	0.119	0.024	1.20445845906507e-67	TLE	Ifit3
Mbtd1	5.35256374185499e-72	-0.576230681597282	0.038	0.212	1.29655151518953e-67	TLE	Mbtd1
Hadh	6.30208770451608e-72	-0.974283574808916	0.047	0.224	1.52655470466493e-67	TLE	Hadh
Slc12a4	7.24206588225967e-72	-1.10145976050142	0.029	0.192	1.75424561865976e-67	TLE	Slc12a4
Scaf11	7.29128422233354e-72	-0.430719958848291	0.059	0.249	1.76616777717585e-67	TLE	Scaf11
Numa1	7.79066064115018e-72	-0.558015155141626	0.048	0.227	1.88713172710581e-67	TLE	Numa1
Cir1	8.05314671343262e-72	-1.42735101731271	0.027	0.188	1.95071372839478e-67	TLE	Cir1
Sema4a	8.16223437307001e-72	-1.88552724448422	0.013	0.163	1.97713803218875e-67	TLE	Sema4a
Fkbp3	8.36102274980841e-72	-0.439763769358809	0.094	0.304	2.02529054068609e-67	TLE	Fkbp3
Atf7ip	8.44170219722227e-72	-0.215312244716996	0.047	0.229	2.04483352323315e-67	TLE	Atf7ip
Suz12	8.53500927665242e-72	-0.36184872413854	0.045	0.223	2.06743529708352e-67	TLE	Suz12
Hrh1	8.64699985112791e-72	-5.50265031051627	0	0.135	2.09456277393871e-67	TLE	Hrh1
Gsdme	8.72864519530973e-72	-3.15750276384617	0.007	0.15	2.11433972565988e-67	TLE	Gsdme
Prpf19	9.04105356849149e-72	-0.981324650335764	0.042	0.215	2.19001440589569e-67	TLE	Prpf19
Gm266	9.19528612185939e-72	-4.87827283640932	0.002	0.138	2.227374157298e-67	TLE	Gm266
Crlf3	1.00164272503923e-71	-0.204752306431925	0.052	0.239	2.42627917286252e-67	TLE	Crlf3
Slc13a5	1.04609651118185e-71	-4.17487138550451	0.004	0.143	2.5339595790358e-67	TLE	Slc13a5
Cct3	1.13963649287582e-71	-0.5284000809048	0.085	0.287	2.76054147669311e-67	TLE	Cct3
Marcksl1	1.19212084095746e-71	2.68401070718769	0.172	0.052	2.88767431305126e-67	TLE	Marcksl1
Yipf5	1.2154094666343e-71	-0.457429697312918	0.048	0.226	2.94408635102827e-67	TLE	Yipf5
Nrarp	1.4335678351166e-71	-2.84017571255852	0.006	0.147	3.47253136700295e-67	TLE	Nrarp
Pbrm1	1.68241829934294e-71	-0.404631702395743	0.051	0.234	4.07532184649841e-67	TLE	Pbrm1
Ptdss2	1.69876692298315e-71	-1.1646669545218	0.034	0.199	4.11492311754208e-67	TLE	Ptdss2
Fez1	1.86235631069541e-71	-0.310756356459024	0.183	0.453	4.51118569139749e-67	TLE	Fez1
Nufip2	1.91981562146953e-71	-0.128055920657053	0.078	0.281	4.65036937988565e-67	TLE	Nufip2
Lysmd2	2.1138393360881e-71	-1.90087540089715	0.017	0.168	5.12035302380621e-67	TLE	Lysmd2
Shroom2	2.26700975488275e-71	-1.3315029250347	0.023	0.179	5.49137772925247e-67	TLE	Shroom2
Vdac3	2.36125886048629e-71	-0.247291335716599	0.119	0.345	5.71967733775593e-67	TLE	Vdac3
Ube2e2	2.64009932868473e-71	-0.323184037003591	0.093	0.304	6.39511260387301e-67	TLE	Ube2e2
Gtf2ird1	2.72160207365323e-71	-1.67899184004809	0.015	0.165	6.59253670301022e-67	TLE	Gtf2ird1
Cyb5b	2.86020015289993e-71	-0.9475076796485	0.042	0.214	6.92826283036951e-67	TLE	Cyb5b
Ccnh	2.98884756797262e-71	-1.4090935124141	0.028	0.189	7.23988546390009e-67	TLE	Ccnh
Cbr1	3.11140723684257e-71	-1.06472968403142	0.05	0.227	7.53676174980375e-67	TLE	Cbr1
Sumo2	3.20273211032133e-71	-0.138955154390269	0.19	0.466	7.75797799083135e-67	TLE	Sumo2
Cacybp	3.23428049632067e-71	-0.633479348263172	0.086	0.289	7.83439764623756e-67	TLE	Cacybp
Erbb4	3.28157730902108e-71	-0.786510947594308	0.084	0.289	7.94896471564177e-67	TLE	Erbb4
mt-Nd6	3.28722493216685e-71	-0.398477023011489	0.112	0.338	7.96264495318775e-67	TLE	mt-Nd6
Pfdn1	3.40777685232676e-71	-0.410032189259193	0.1	0.312	8.2546578693911e-67	TLE	Pfdn1
Mrps5	3.61269467859252e-71	-1.24888811718011	0.026	0.185	8.75103031995465e-67	TLE	Mrps5
Ago3	3.84386166638672e-71	-0.235901401372253	0.049	0.23	9.31098611448856e-67	TLE	Ago3
Rps13	3.90923592205401e-71	1.4476103705179	0.577	0.579	9.46934217399142e-67	TLE	Rps13
Parva	3.9335967868038e-71	-1.42057942085694	0.026	0.184	9.52835149667484e-67	TLE	Parva
Cd164	4.38426429479814e-71	-0.31828786853202	0.088	0.294	1.06200034012895e-66	TLE	Cd164
Mpp5	4.85499938927712e-71	-0.60967769824758	0.044	0.219	1.1760265020646e-66	TLE	Mpp5
Huwe1	5.12338208185733e-71	0.194887153634812	0.108	0.333	1.2410368416883e-66	TLE	Huwe1
Ltbp1	5.4323639356643e-71	-2.901807194663	0.004	0.142	1.31588151613596e-66	TLE	Ltbp1
Uqcr11	6.08237272930831e-71	-0.337861074503473	0.279	0.602	1.47333314622035e-66	TLE	Uqcr11
Tmem246	6.55884522252518e-71	-2.04576971394769	0.014	0.162	1.58874907825227e-66	TLE	Tmem246
Morn2	7.22925682455889e-71	-1.31458922814163	0.049	0.223	1.7511428806129e-66	TLE	Morn2
Cdkn1b	8.71329715684971e-71	-0.392854264701298	0.053	0.235	2.1106219703037e-66	TLE	Cdkn1b
Pdzrn3	8.78216734956135e-71	-2.63386500773808	0.008	0.151	2.12730439708425e-66	TLE	Pdzrn3
Zc3h12b	9.60267741652941e-71	-1.94934040436842	0.009	0.152	2.32605655060592e-66	TLE	Zc3h12b
Tspyl4	1.08921944305672e-70	-1.67376917575895	0.023	0.178	2.63841625691629e-66	TLE	Tspyl4
Hexa	1.13911777618954e-70	2.90463444271591	0.338	0.204	2.75928498926392e-66	TLE	Hexa
Ggps1	1.19916829340228e-70	-1.2212045232461	0.023	0.18	2.90474535710834e-66	TLE	Ggps1
Ppil6	1.24426179209242e-70	-2.66109865225665	0.009	0.152	3.01397533898547e-66	TLE	Ppil6
Rimklb	1.29061461066693e-70	-2.14940865662555	0.009	0.151	3.12625577141851e-66	TLE	Rimklb
Ubr3	1.39551567063681e-70	-0.168713268187538	0.058	0.245	3.38035760898355e-66	TLE	Ubr3
Decr1	1.48941761851108e-70	-1.32437757570547	0.029	0.188	3.60781629731939e-66	TLE	Decr1
Sort1	1.51214852325793e-70	-0.223778608810662	0.08	0.279	3.66287736788769e-66	TLE	Sort1
Dstyk	1.84269091300356e-70	-1.13092473747166	0.018	0.169	4.46355019856852e-66	TLE	Dstyk
Scmh1	2.34636616167074e-70	-0.601661119632577	0.038	0.209	5.68360275341504e-66	TLE	Scmh1
Mettl7a1	2.35651348592466e-70	-1.0156812260241	0.028	0.188	5.70818261695531e-66	TLE	Mettl7a1
Limk2	2.38574733203356e-70	-0.945113793095188	0.022	0.178	5.7789957623849e-66	TLE	Limk2
Lrp6	2.69220059465695e-70	-0.587494539502885	0.038	0.208	6.52131750043754e-66	TLE	Lrp6
Selenop	2.7482318436736e-70	-0.350888305649613	0.25	0.546	6.65704199493056e-66	TLE	Selenop
Arid1a	3.00989798291405e-70	-0.192631018050494	0.062	0.251	7.29087588401271e-66	TLE	Arid1a
Sgms1	3.16516966846756e-70	-0.361934793773785	0.061	0.248	7.66699048792898e-66	TLE	Sgms1
Hibch	3.2162582432581e-70	-1.37518518929078	0.026	0.184	7.79074234264409e-66	TLE	Hibch
Tagln2	3.4615946167191e-70	2.57504880634892	0.152	0.041	8.38502064007866e-66	TLE	Tagln2
Sarnp	3.4622511844944e-70	-0.197257417642827	0.096	0.306	8.38661104420077e-66	TLE	Sarnp
Kif1bp	3.67005086549447e-70	-0.598368668678534	0.047	0.223	8.88996421148725e-66	TLE	Kif1bp
Sf3b6	3.72113681138931e-70	-0.18312615283193	0.125	0.355	9.01370969822833e-66	TLE	Sf3b6
Med13	3.89182218670367e-70	-0.103663146193138	0.065	0.256	9.42716088285231e-66	TLE	Med13
Ndufb2	4.04013931985572e-70	-0.275343264987864	0.17	0.424	9.78642947448652e-66	TLE	Ndufb2
Mthfd2l	4.27923043431922e-70	-2.00926188347483	0.017	0.165	1.03655798810515e-65	TLE	Mthfd2l
March2	4.58878400282754e-70	-0.603610900211612	0.049	0.225	1.11154114900492e-65	TLE	March2
Senp7	4.96588335993273e-70	-0.592610993158559	0.033	0.198	1.20288592627651e-65	TLE	Senp7
Ank	5.26625711349265e-70	-0.426381401106323	0.058	0.241	1.27564546060133e-65	TLE	Ank
Pdpn	5.87816720497555e-70	-1.79460566371005	0.029	0.187	1.42386844206123e-65	TLE	Pdpn
Srsf1	5.93037069662595e-70	-0.505158300784527	0.05	0.226	1.4365136938437e-65	TLE	Srsf1
Abi2	6.29853503157999e-70	-1.37008030834802	0.022	0.175	1.52569414069962e-65	TLE	Abi2
Lncppara	8.58899065066621e-70	-1.97044832415525	0.008	0.149	2.08051120531088e-65	TLE	Lncppara
Ttc23	1.06143898308584e-69	-2.28317197556112	0.011	0.154	2.57112364872882e-65	TLE	Ttc23
Ube2r2	1.13455083627355e-69	-0.337351419500931	0.068	0.256	2.74822249070541e-65	TLE	Ube2r2
2210408F21Rik	1.17337622166035e-69	-1.52061486538194	0.019	0.17	2.84226922172786e-65	TLE	2210408F21Rik
Eda	1.21534054209809e-69	-3.19135562888641	0.004	0.14	2.9439193951242e-65	TLE	Eda
Ssr3	1.27944648675298e-69	-0.21615578801323	0.085	0.287	3.09920322486175e-65	TLE	Ssr3
Chic1	1.56081931236651e-69	-2.24853406575441	0.011	0.152	3.78077262034539e-65	TLE	Chic1
Mpc1	1.64273315443191e-69	-0.22842775101436	0.258	0.571	3.97919251998041e-65	TLE	Mpc1
Sh3rf1	1.64792266797495e-69	-1.57776252720108	0.017	0.165	3.99176307863573e-65	TLE	Sh3rf1
Mapt	1.9601178863997e-69	-0.164496354732928	0.119	0.348	4.747993556226e-65	TLE	Mapt
Mapk1	2.0569360495416e-69	-0.204288022414788	0.061	0.246	4.98251619280461e-65	TLE	Mapk1
Smg6	2.22989312847132e-69	-0.39915427130209	0.045	0.22	5.40147012509607e-65	TLE	Smg6
Mapkap1	2.40469184515505e-69	-0.133609853753507	0.057	0.241	5.82488505651908e-65	TLE	Mapkap1
Psmb8	2.54911619279502e-69	2.85817776624227	0.155	0.044	6.17472415380737e-65	TLE	Psmb8
Gpatch2	3.3298606931589e-69	-1.37395102227911	0.017	0.165	8.06592155703881e-65	TLE	Gpatch2
Chka	3.38270213545778e-69	-0.111919787392721	0.082	0.285	8.19391938271937e-65	TLE	Chka
Psme4	3.6661762133324e-69	-0.179614364017639	0.058	0.242	8.88057864155507e-65	TLE	Psme4
Mrpl34	3.93791114597958e-69	-0.603694956346406	0.088	0.287	9.53880216890634e-65	TLE	Mrpl34
Fam204a	4.09940286972988e-69	-0.781101441074969	0.047	0.219	9.9299835713467e-65	TLE	Fam204a
Clpp	4.18325089191815e-69	-0.766703434482743	0.062	0.243	1.01330886354933e-64	TLE	Clpp
Rnf215	4.21441791962883e-69	-0.796804086518125	0.028	0.185	1.02085845267169e-64	TLE	Rnf215
Nck1	4.26088074038571e-69	-1.30661866403482	0.022	0.175	1.03211314174363e-64	TLE	Nck1
6430590A07Rik	4.27700275839674e-69	-4.64350949310658	0.001	0.133	1.03601837816644e-64	TLE	6430590A07Rik
Csrp1	4.30280454554958e-69	-0.165162583501177	0.219	0.507	1.04226834506847e-64	TLE	Csrp1
Cnih1	4.49215623871873e-69	-0.724807504105028	0.05	0.226	1.08813500570484e-64	TLE	Cnih1
Ankrd6	4.75028488466667e-69	-2.36625428466154	0.007	0.145	1.15066150761281e-64	TLE	Ankrd6
Il11ra1	4.87996873842103e-69	-0.826332699090419	0.053	0.228	1.18207482750773e-64	TLE	Il11ra1
Klhdc10	5.30395256933649e-69	-0.603225628564326	0.036	0.2	1.28477643087038e-64	TLE	Klhdc10
Paqr6	5.34744168674551e-69	-2.48692245194482	0.01	0.15	1.29531079978036e-64	TLE	Paqr6
Fkbp2	5.61565443692751e-69	-0.27882996055304	0.165	0.418	1.36027997425695e-64	TLE	Fkbp2
Mrpl41	5.68444673799976e-69	-0.600504958489115	0.068	0.254	1.37694353334568e-64	TLE	Mrpl41
Gpr146	5.8927593439089e-69	-0.86563768514986	0.029	0.187	1.42740309587505e-64	TLE	Gpr146
Zfp266	6.18952474741794e-69	-0.981471015020618	0.024	0.178	1.49928857956705e-64	TLE	Zfp266
Tfdp2	6.33828353903537e-69	-0.564921039022943	0.025	0.182	1.53532242166054e-64	TLE	Tfdp2
Ambra1	6.6512157826615e-69	-0.216867355914283	0.047	0.223	1.6111239990341e-64	TLE	Ambra1
Dach1	7.08714309879983e-69	-3.05703107153671	0.004	0.139	1.71671867282228e-64	TLE	Dach1
Myrip	7.8113462784874e-69	-2.38377724347987	0.013	0.155	1.892142409038e-64	TLE	Myrip
Slc2a1	8.17019385852284e-69	-0.434994736525772	0.07	0.26	1.97906605834999e-64	TLE	Slc2a1
Adgrb1	8.80623138257798e-69	-2.35657256536839	0.01	0.151	2.13313342780186e-64	TLE	Adgrb1
Raver2	8.87741671981094e-69	-2.71707565949787	0.005	0.14	2.1503766520398e-64	TLE	Raver2
Tmed7	8.95129141649838e-69	-0.265395034842053	0.071	0.262	2.1682713198184e-64	TLE	Tmed7
Tmem161b	9.25885635751340e-69	-0.77452630624625	0.019	0.168	2.24277277548047e-64	TLE	Tmem161b
Eif3a	9.72711682759839e-69	-0.206937787539485	0.092	0.299	2.35619950914916e-64	TLE	Eif3a
Usp54	1.04570592455702e-68	-0.441821442049612	0.044	0.217	2.53301346105448e-64	TLE	Usp54
Snx3	1.05825122331532e-68	-0.136866474353771	0.165	0.417	2.5634019382367e-64	TLE	Snx3
Zdhhc17	1.06197233216321e-68	-1.05331517507073	0.02	0.172	2.57241558019893e-64	TLE	Zdhhc17
Atp5d	1.1100634412498e-68	-0.326423604586774	0.257	0.564	2.6889066737394e-64	TLE	Atp5d
Ndufv1	1.46366858463649e-68	-0.640879643113428	0.073	0.261	3.54544441256497e-64	TLE	Ndufv1
Rpl10a	1.47568639300754e-68	1.8074481193185	0.516	0.473	3.57455514978215e-64	TLE	Rpl10a
Snrpd1	1.70339709518827e-68	-0.193422316706013	0.111	0.327	4.12613878367455e-64	TLE	Snrpd1
Pigk	1.76172474192462e-68	-0.682789088526007	0.039	0.204	4.267425842364e-64	TLE	Pigk
B230219D22Rik	1.91259494624982e-68	-0.480488974111512	0.057	0.237	4.63287873830093e-64	TLE	B230219D22Rik
Rpl21	1.95737718868591e-68	1.10924669254137	0.631	0.678	4.74135476415389e-64	TLE	Rpl21
Itm2c	2.12352751069109e-68	-0.117989821606777	0.208	0.492	5.14382068914702e-64	TLE	Itm2c
Zmpste24	2.14132101089439e-68	-0.983973821303561	0.029	0.186	5.18692188468949e-64	TLE	Zmpste24
Cdk19	2.17578976074633e-68	-0.112584747081028	0.098	0.31	5.27041553745584e-64	TLE	Cdk19
Cnpy2	2.27067917078451e-68	-0.416573417856044	0.108	0.322	5.50026615539132e-64	TLE	Cnpy2
Nipa1	2.34713784899968e-68	-0.961924385136491	0.036	0.199	5.68547201163193e-64	TLE	Nipa1
Usp47	2.52999787930619e-68	-0.575703503662905	0.042	0.211	6.12841386304339e-64	TLE	Usp47
Trerf1	2.61421671234985e-68	-1.83713356119074	0.011	0.15	6.33241714232504e-64	TLE	Trerf1
Sumo1	3.68898546324572e-68	-0.184298999694021	0.129	0.357	8.9358294876201e-64	TLE	Sumo1
Pdcd5	3.69973241159193e-68	-0.394202989650626	0.128	0.353	8.96186182059913e-64	TLE	Pdcd5
Abcb9	3.81168895377073e-68	-2.73035191810886	0.006	0.142	9.23305415271883e-64	TLE	Abcb9
Ptprf	3.90184752869241e-68	-1.1315663588966	0.023	0.175	9.45144526875161e-64	TLE	Ptprf
Smpd2	4.11203025189761e-68	-1.55126769794165	0.021	0.169	9.96057087917157e-64	TLE	Smpd2
Elovl2	4.23530076773376e-68	-3.42046653774211	0.004	0.136	1.02591690496815e-63	TLE	Elovl2
Naaladl2	4.27184665912773e-68	-0.897608204571485	0.037	0.202	1.03476941624051e-63	TLE	Naaladl2
Dbp	4.33867624539481e-68	-1.18252634376717	0.04	0.203	1.05095754692198e-63	TLE	Dbp
Ankrd40	4.5059486733159e-68	-0.537491199813848	0.06	0.242	1.09147594713731e-63	TLE	Ankrd40
Lrp8	4.61394712264273e-68	-2.18746187283566	0.016	0.161	1.11763641151775e-63	TLE	Lrp8
Tspan12	5.45643061553772e-68	-2.82524231355681	0.01	0.148	1.3217111880017e-63	TLE	Tspan12
Tmem63b	5.57389520749785e-68	-0.537912057461676	0.044	0.214	1.3501646361122e-63	TLE	Tmem63b
Rab6a	5.91734705227692e-68	-0.451070048715346	0.065	0.251	1.43335897647304e-63	TLE	Rab6a
Gabarapl2	6.15331967055689e-68	-0.272952674307086	0.165	0.415	1.49051862379899e-63	TLE	Gabarapl2
Pik3ca	7.06420744019021e-68	-0.659906110153005	0.031	0.191	1.71116296823727e-63	TLE	Pik3ca
Dst	7.22382030933375e-68	-0.13811587733245	0.206	0.484	1.74982599352991e-63	TLE	Dst
Emc8	8.09088600625348e-68	-0.742483439253607	0.059	0.237	1.95985531729478e-63	TLE	Emc8
Ak3	8.53505015260711e-68	-0.390862196152322	0.059	0.24	2.06744519846602e-63	TLE	Ak3
Ccdc88c	9.27048819120997e-68	-1.87285862868672	0.011	0.15	2.24559035455679e-63	TLE	Ccdc88c
Timm8b	9.67257554920128e-68	-0.5843215962955	0.101	0.305	2.34298797528303e-63	TLE	Timm8b
Dzip3	1.02564012736613e-67	-1.64889985137062	0.016	0.16	2.48440808051898e-63	TLE	Dzip3
Snph	1.02769588381809e-67	-4.31242769007791	0.003	0.133	2.48938773937256e-63	TLE	Snph
Lypd6	1.03847606556082e-67	-1.72885455124545	0.013	0.153	2.51550057360798e-63	TLE	Lypd6
Dtx1	1.29168704496708e-67	-3.480470748746	0.004	0.136	3.12885352902377e-63	TLE	Dtx1
Rgl1	1.31088994338706e-67	-0.824081182595335	0.03	0.188	3.17536870986648e-63	TLE	Rgl1
Trpm7	1.31914148952921e-67	-0.132252949492094	0.06	0.243	3.1953564300866e-63	TLE	Trpm7
Lsm6	1.39595716498398e-67	-0.4921069204943	0.093	0.291	3.38142704074071e-63	TLE	Lsm6
Upf3b	1.45981592808148e-67	-1.07434091354383	0.028	0.183	3.53611212259177e-63	TLE	Upf3b
Nlgn3	1.47456789192039e-67	-2.26512837552913	0.012	0.152	3.57184580459875e-63	TLE	Nlgn3
Cdc5l	1.55227035909818e-67	-0.66300342271473	0.034	0.195	3.76006449084353e-63	TLE	Cdc5l
Rtf1	1.70887448900128e-67	-0.615002425933503	0.041	0.208	4.13940667470781e-63	TLE	Rtf1
Pebp1	1.75045135215772e-67	-0.467236255400138	0.221	0.494	4.24011831033166e-63	TLE	Pebp1
Dido1	1.82743401489473e-67	-0.752800987002561	0.026	0.18	4.42659341427951e-63	TLE	Dido1
Clptm1	1.82765288600235e-67	-0.52155424711594	0.069	0.254	4.42712358576349e-63	TLE	Clptm1
Slc33a1	1.83421807399969e-67	-1.51955498322225	0.017	0.162	4.44302644064944e-63	TLE	Slc33a1
Nipsnap2	1.91998866140403e-67	-0.807188055336019	0.043	0.208	4.65078853451899e-63	TLE	Nipsnap2
Prkar2a	2.1156829920466e-67	-1.06894739788003	0.019	0.166	5.12481891163447e-63	TLE	Prkar2a
Fam171a1	2.28090286552037e-67	-1.82205738489762	0.014	0.156	5.52503101114998e-63	TLE	Fam171a1
Kif2a	2.28475762400954e-67	-0.335248599112162	0.032	0.192	5.53436839263831e-63	TLE	Kif2a
Ikzf2	2.29855308987262e-67	-1.16155500043813	0.014	0.158	5.56778514959846e-63	TLE	Ikzf2
Gm29683	2.32639127108661e-67	-7.58109138885472	0	0.128	5.63521757595311e-63	TLE	Gm29683
Med13l	2.40540112891691e-67	-0.248442164847686	0.043	0.213	5.82660315457543e-63	TLE	Med13l
Xrn1	2.4350639513526e-67	-0.260352248110414	0.035	0.198	5.89845540936141e-63	TLE	Xrn1
Pgam1	2.48102893124778e-67	-0.16592385173735	0.161	0.408	6.0097963801615e-63	TLE	Pgam1
Eml6	2.75110708756665e-67	-0.914436526325036	0.021	0.171	6.66400669821269e-63	TLE	Eml6
Megf9	2.77581056676087e-67	-1.31453151155574	0.018	0.164	6.72384593586485e-63	TLE	Megf9
Selenot	2.89102183282966e-67	-0.41697478877614	0.077	0.266	7.0029221856633e-63	TLE	Selenot
Cbx3	3.15009657139493e-67	-0.237729564787537	0.116	0.332	7.63047892488994e-63	TLE	Cbx3
Rif1	3.19405559419909e-67	-1.03299996221459	0.026	0.18	7.73696086582845e-63	TLE	Rif1
Ppp2ca	3.37054349739944e-67	-0.132106013093779	0.13	0.358	8.16446751375067e-63	TLE	Ppp2ca
Rgs12	3.73688122052994e-67	-1.62432583366774	0.013	0.155	9.05184738048968e-63	TLE	Rgs12
Clstn1	3.81740529120918e-67	-0.370122486312635	0.081	0.273	9.24690083689599e-63	TLE	Clstn1
Papss2	3.84286034011748e-67	-3.56598723784298	0.006	0.139	9.30856060186656e-63	TLE	Papss2
Eif4g1	3.90269547684031e-67	-0.114079341277396	0.082	0.278	9.45349925355029e-63	TLE	Eif4g1
Ppara	4.09688429702808e-67	-3.46376721728628	0.003	0.134	9.92388283269111e-63	TLE	Ppara
[truncated: 8,553 more rows]
