# Supplementary material for: Single-cell, single-nucleus and xenium-based spatial transcriptomics analyses reveal inflammatory activation and altered cell interactions in the hippocampus in mice with temporal lobe epilepsy
Source: Biomark Res. 2024 Sep 13;12:103. doi: 10.1186/s40364-024-00636-3 (PMC11396644; doi:10.1186/s40364-024-00636-3)
Supplement: Supplementary file 12 — Supplementary Material 12. [file 40364_2024_636_MOESM12_ESM.csv]

	p_val	avg_log2FC	pct.1	pct.2	p_val_adj	cluster	gene
Ifi27l2a	0	5.3487344751161	0.789	0.066	0	TLE	Ifi27l2a
Spp1	0	10.0232304053206	0.687	0.007	0	TLE	Spp1
Agmo	0	-3.06945585976804	0.179	0.729	0	TLE	Agmo
Plxna4	0	-2.65252564172456	0.144	0.664	0	TLE	Plxna4
Lyz2	0	3.21200771731305	0.925	0.416	0	TLE	Lyz2
Ifitm3	0	3.41025045671269	0.626	0.119	0	TLE	Ifitm3
Csmd3	0	-2.48535238185186	0.307	0.801	0	TLE	Csmd3
mt-Nd4l	0	-1.97917625988084	0.283	0.774	0	TLE	mt-Nd4l
Nav2	0	-2.38840031469606	0.36	0.847	0	TLE	Nav2
Mir99ahg	0	-1.69820869589223	0.334	0.808	0	TLE	Mir99ahg
Maml3	0	-2.00104565823044	0.318	0.789	0	TLE	Maml3
Cst7	0	6.29664373792756	0.497	0.028	0	TLE	Cst7
Prkca	0	-2.3932382659471	0.112	0.58	0	TLE	Prkca
Mycbp2	0	-1.92943990542791	0.315	0.78	0	TLE	Mycbp2
Cdk8	0	-1.60548453770089	0.439	0.903	0	TLE	Cdk8
Rapgef5	0	-2.01551240539295	0.252	0.715	0	TLE	Rapgef5
Ptpro	0	-2.73752053126661	0.222	0.684	0	TLE	Ptpro
Gm10790	0	-2.99335791819631	0.119	0.58	0	TLE	Gm10790
mt-Nd5	0	-1.53161507574236	0.377	0.834	0	TLE	mt-Nd5
Zfhx3	0	-2.29203436071807	0.4	0.855	0	TLE	Zfhx3
Abca9	0	-2.78233313760775	0.134	0.589	0	TLE	Abca9
Chd9	0	-1.81109115615955	0.318	0.771	0	TLE	Chd9
Cacnb2	0	-2.94541043066577	0.078	0.53	0	TLE	Cacnb2
Fchsd2	0	-1.72237050198168	0.284	0.733	0	TLE	Fchsd2
mt-Atp8	0	-2.08196026670365	0.161	0.606	0	TLE	mt-Atp8
Dleu2	0	-2.16812820549042	0.416	0.86	0	TLE	Dleu2
Ccnd3	0	-2.27503134622805	0.23	0.671	0	TLE	Ccnd3
Hpgd	0	-2.14286442625519	0.232	0.668	0	TLE	Hpgd
4933406I18Rik	0	-2.11132158504782	0.239	0.671	0	TLE	4933406I18Rik
Slc1a3	0	-2.03053630474816	0.194	0.626	0	TLE	Slc1a3
Pag1	0	-1.67095210003259	0.348	0.778	0	TLE	Pag1
Numb	0	-1.79936102557403	0.291	0.721	0	TLE	Numb
Lgals3bp	0	3.97687011361936	0.648	0.219	0	TLE	Lgals3bp
Dip2b	0	-1.62250650400022	0.353	0.782	0	TLE	Dip2b
P3h2	0	-2.36324377014463	0.134	0.563	0	TLE	P3h2
Tanc2	0	-1.89112053897099	0.46	0.888	0	TLE	Tanc2
Atp8a2	0	-1.61957984301443	0.214	0.641	0	TLE	Atp8a2
Maml2	0	-1.69692947690563	0.284	0.711	0	TLE	Maml2
Pik3r1	0	-1.88538689631901	0.329	0.756	0	TLE	Pik3r1
Arhgap5	0	-1.93552190406245	0.298	0.724	0	TLE	Arhgap5
Slc9a9	0	-1.61754551083653	0.369	0.791	0	TLE	Slc9a9
Fli1	0	-1.84109592604487	0.396	0.818	0	TLE	Fli1
Nfia	0	-1.52569992011381	0.306	0.727	0	TLE	Nfia
Rtn1	0	-3.0275596636545	0.077	0.498	0	TLE	Rtn1
Nrip1	0	-1.88766353828883	0.282	0.701	0	TLE	Nrip1
Prkn	0	-2.14910465588909	0.161	0.58	0	TLE	Prkn
Large1	0	-1.70296899647953	0.255	0.672	0	TLE	Large1
Pid1	0	-1.97982678651049	0.211	0.626	0	TLE	Pid1
Dst	0	-1.48315243141705	0.422	0.836	0	TLE	Dst
Zswim6	0	-1.50707581445416	0.401	0.815	0	TLE	Zswim6
Inpp4b	0	-1.66784674396786	0.313	0.726	0	TLE	Inpp4b
Frmd4a	0	-1.379061031016	0.389	0.801	0	TLE	Frmd4a
Ankrd44	0	-1.58742772681051	0.333	0.745	0	TLE	Ankrd44
Fnip1	0	-1.63572879682506	0.337	0.749	0	TLE	Fnip1
Snx29	0	-1.58738975154575	0.285	0.696	0	TLE	Snx29
Rreb1	0	-1.62271984361569	0.319	0.729	0	TLE	Rreb1
Tmx4	0	-2.74531028303106	0.218	0.626	0	TLE	Tmx4
Prkce	0	-2.54648543452851	0.123	0.531	0	TLE	Prkce
Nav3	0	-1.3673443012413	0.413	0.821	0	TLE	Nav3
Elmo1	0	-2.05729731451596	0.467	0.875	0	TLE	Elmo1
Celf2	0	-1.49341017808705	0.389	0.796	0	TLE	Celf2
Jak1	0	-1.82827858596505	0.368	0.775	0	TLE	Jak1
Ophn1	0	-1.51402292103308	0.35	0.757	0	TLE	Ophn1
Slc8a1	0	-1.64421871611444	0.439	0.846	0	TLE	Slc8a1
Tra2b	0	-1.6243438690345	0.363	0.769	0	TLE	Tra2b
Srgap2	0	-1.86961260932225	0.467	0.873	0	TLE	Srgap2
mt-Nd3	0	-1.13349479814167	0.429	0.835	0	TLE	mt-Nd3
Dock4	0	-1.61887176765076	0.423	0.828	0	TLE	Dock4
Entpd1	0	-1.8088211097685	0.392	0.796	0	TLE	Entpd1
Rock2	0	-1.44657618924758	0.325	0.729	0	TLE	Rock2
Plcl1	0	-1.19832865954611	0.38	0.782	0	TLE	Plcl1
Gpr183	0	-2.04439303396791	0.256	0.657	0	TLE	Gpr183
Mctp1	0	-2.36171505630845	0.186	0.587	0	TLE	Mctp1
Tjp1	0	-1.42970789155517	0.2	0.599	0	TLE	Tjp1
Plcl2	0	-1.81355232808413	0.284	0.682	0	TLE	Plcl2
Chn2	0	-1.51835328398742	0.262	0.66	0	TLE	Chn2
Zbtb20	0	-1.31756351535527	0.362	0.76	0	TLE	Zbtb20
Rab31	0	-1.76970372902357	0.334	0.732	0	TLE	Rab31
Btaf1	0	-1.62828771278461	0.291	0.689	0	TLE	Btaf1
Il6ra	0	-1.72405143750619	0.27	0.667	0	TLE	Il6ra
Ppp3ca	0	-1.38192616885646	0.368	0.764	0	TLE	Ppp3ca
Tra2a	0	-1.55528390705254	0.277	0.673	0	TLE	Tra2a
Ssh2	0	-1.24842048375984	0.4	0.796	0	TLE	Ssh2
Zfp710	0	-1.95671070067955	0.228	0.623	0	TLE	Zfp710
Pard3b	0	-2.84302187787411	0.085	0.48	0	TLE	Pard3b
Magi1	0	-1.71933173739507	0.204	0.598	0	TLE	Magi1
Frmd4b	0	-1.19846577324531	0.353	0.747	0	TLE	Frmd4b
Txnip	0	-1.90520358044253	0.31	0.704	0	TLE	Txnip
Top1	0	-1.48134809689549	0.36	0.753	0	TLE	Top1
Son	0	-1.12465517720359	0.459	0.85	0	TLE	Son
Mertk	0	-1.74916423841296	0.405	0.795	0	TLE	Mertk
Stat3	0	-1.57855970441008	0.396	0.786	0	TLE	Stat3
Bcor	0	-1.94188150448278	0.205	0.594	0	TLE	Bcor
Slc24a3	0	-2.13473967299475	0.149	0.537	0	TLE	Slc24a3
Macf1	0	-1.46476625778633	0.482	0.87	0	TLE	Macf1
Ldlrad4	0	-1.53429388237998	0.441	0.828	0	TLE	Ldlrad4
Lncpint	0	-1.28271631132861	0.367	0.753	0	TLE	Lncpint
Kansl1	0	-1.26477902114169	0.355	0.741	0	TLE	Kansl1
Fhit	0	-2.69470404117479	0.075	0.461	0	TLE	Fhit
Ankrd11	0	-1.0382402838956	0.406	0.791	0	TLE	Ankrd11
Tsc22d2	0	-1.7369019595631	0.287	0.671	0	TLE	Tsc22d2
Fabp5	0	3.42654221238897	0.544	0.161	0	TLE	Fabp5
Dusp16	0	-1.43850521901107	0.279	0.662	0	TLE	Dusp16
Itga9	0	-2.6497705809201	0.11	0.493	0	TLE	Itga9
Ivns1abp	0	-1.10333102409346	0.332	0.715	0	TLE	Ivns1abp
Filip1l	0	-1.70157657450133	0.201	0.584	0	TLE	Filip1l
Mgat4a	0	-1.32718378704095	0.353	0.735	0	TLE	Mgat4a
Ppp1r9a	0	-1.53574069563056	0.234	0.616	0	TLE	Ppp1r9a
Tbc1d16	0	-1.87797820881106	0.21	0.591	0	TLE	Tbc1d16
Foxn3	0	-1.20346021437738	0.45	0.831	0	TLE	Foxn3
Man1a	0	-1.6259365538113	0.378	0.758	0	TLE	Man1a
Rel	0	-1.31785769257592	0.394	0.774	0	TLE	Rel
Bbs9	0	-2.50761843118179	0.11	0.489	0	TLE	Bbs9
Dock8	0	-1.4652288064627	0.364	0.743	0	TLE	Dock8
Cfh	0	-1.51342494867783	0.327	0.706	0	TLE	Cfh
Nipbl	0	-1.17810011408873	0.356	0.734	0	TLE	Nipbl
Adap2	0	-1.16634906951577	0.337	0.714	0	TLE	Adap2
Ccnl1	0	-1.16206318193782	0.427	0.803	0	TLE	Ccnl1
Bank1	0	-4.85842189667167	0.015	0.391	0	TLE	Bank1
Wsb1	0	-1.12330104112864	0.392	0.766	0	TLE	Wsb1
Pou2f2	0	-1.22794863311905	0.376	0.749	0	TLE	Pou2f2
Purb	0	-1.45104700689018	0.267	0.64	0	TLE	Purb
Cd72	0	5.04646131717058	0.401	0.029	0	TLE	Cd72
Mlxip	0	-1.96950103946624	0.167	0.539	0	TLE	Mlxip
Pde3b	0	-1.44463222309425	0.443	0.815	0	TLE	Pde3b
Dapp1	0	-1.72666070244414	0.258	0.629	0	TLE	Dapp1
Dnajb4	0	-1.84791649404911	0.159	0.53	0	TLE	Dnajb4
Maf	0	-1.89898838343092	0.344	0.714	0	TLE	Maf
Aff4	0	-1.21793089350024	0.35	0.72	0	TLE	Aff4
Tbc1d5	0	-1.10551269329083	0.361	0.731	0	TLE	Tbc1d5
Pip4k2a	0	-1.30934602699707	0.383	0.752	0	TLE	Pip4k2a
Chd2	0	-1.16298198803176	0.345	0.714	0	TLE	Chd2
Egr1	0	-2.0040370420997	0.499	0.868	0	TLE	Egr1
Nr3c1	0	-1.50595776230666	0.277	0.646	0	TLE	Nr3c1
Casp4	0	-1.83499375236514	0.319	0.688	0	TLE	Casp4
Ythdc1	0	-1.38980826503435	0.305	0.673	0	TLE	Ythdc1
Ube2h	0	-1.19697030519798	0.397	0.765	0	TLE	Ube2h
Arih1	0	-1.29564224312095	0.367	0.735	0	TLE	Arih1
Tcf7l2	0	-1.81881167934715	0.158	0.526	0	TLE	Tcf7l2
Siglech	0	-1.46294431570769	0.39	0.757	0	TLE	Siglech
Tacc1	0	-1.39233464348297	0.363	0.729	0	TLE	Tacc1
Klf12	0	-1.85109749283887	0.159	0.524	0	TLE	Klf12
Trio	0	-1.59340146301721	0.234	0.599	0	TLE	Trio
St3gal6	0	-1.15521476930814	0.39	0.755	0	TLE	St3gal6
Gab2	0	-0.939235682874171	0.428	0.792	0	TLE	Gab2
Mir142hg	0	-1.41700714547382	0.383	0.747	0	TLE	Mir142hg
Nktr	0	-1.20278320717784	0.314	0.677	0	TLE	Nktr
Tmcc3	0	-1.22262664086871	0.448	0.811	0	TLE	Tmcc3
Fscn1	0	-1.18721219745051	0.238	0.601	0	TLE	Fscn1
Igf1r	0	-1.59198009280267	0.171	0.534	0	TLE	Igf1r
Slc1a2	0	-3.06580919446435	0.034	0.396	0	TLE	Slc1a2
Rap1gds1	0	-1.29721972558761	0.35	0.712	0	TLE	Rap1gds1
Jmjd1c	0	-1.6155737913889	0.524	0.886	0	TLE	Jmjd1c
Slco2b1	0	-1.08877324821718	0.352	0.713	0	TLE	Slco2b1
Mtdh	0	-1.34104614265439	0.406	0.767	0	TLE	Mtdh
Azin1	0	-1.31306722361287	0.252	0.613	0	TLE	Azin1
Fam102b	0	-1.42164176604753	0.319	0.679	0	TLE	Fam102b
Peli1	0	-1.19061082569138	0.283	0.643	0	TLE	Peli1
Ttc28	0	-1.49739093316587	0.273	0.633	0	TLE	Ttc28
Ubash3b	0	-1.16607444054941	0.375	0.735	0	TLE	Ubash3b
Ulk2	0	-1.56808255675198	0.287	0.646	0	TLE	Ulk2
Lpin2	0	-1.1281718603427	0.327	0.686	0	TLE	Lpin2
Kpna4	0	-1.12251496630115	0.356	0.715	0	TLE	Kpna4
Rhoh	0	-1.56407588923793	0.299	0.657	0	TLE	Rhoh
Ikzf1	0	-1.43681602787647	0.324	0.682	0	TLE	Ikzf1
Pcf11	0	-1.51154057119095	0.215	0.573	0	TLE	Pcf11
Ifitm10	0	-2.27263775424901	0.135	0.493	0	TLE	Ifitm10
Cd164	0	-1.69995320367174	0.275	0.632	0	TLE	Cd164
Rlim	0	-1.4405858311924	0.278	0.635	0	TLE	Rlim
Kmt2e	0	-1.18439885182749	0.33	0.686	0	TLE	Kmt2e
Stag1	0	-1.24520004588425	0.31	0.666	0	TLE	Stag1
Dock2	0	-1.08912753147684	0.413	0.769	0	TLE	Dock2
Tcf4	0	-0.879632932210999	0.443	0.799	0	TLE	Tcf4
Col27a1	0	-1.8865786558731	0.137	0.493	0	TLE	Col27a1
Eml4	0	-1.48453049198575	0.259	0.615	0	TLE	Eml4
Klf4	0	-2.30340206366914	0.291	0.646	0	TLE	Klf4
Chd4	0	-1.34703603290395	0.421	0.776	0	TLE	Chd4
Ubr5	0	-1.41874388449819	0.28	0.635	0	TLE	Ubr5
Slc2a5	0	-2.63054361286726	0.114	0.468	0	TLE	Slc2a5
Prrc2c	0	-1.26849993817179	0.352	0.706	0	TLE	Prrc2c
Lars2	0	-0.68619821555941	0.538	0.892	0	TLE	Lars2
March1	0	-1.57197113323553	0.181	0.534	0	TLE	March1
Dock10	0	-0.883216803135703	0.441	0.792	0	TLE	Dock10
Sfpq	0	-1.1600439805654	0.331	0.682	0	TLE	Sfpq
Pafah1b1	0	-0.997184397450373	0.407	0.758	0	TLE	Pafah1b1
Tpp2	0	-1.48170681763276	0.279	0.63	0	TLE	Tpp2
Rbm25	0	-1.03814681036328	0.361	0.712	0	TLE	Rbm25
Mbnl1	0	-1.29637632997547	0.46	0.81	0	TLE	Mbnl1
Mef2a	0	-1.47202605157157	0.515	0.865	0	TLE	Mef2a
Tle4	0	-1.49464166761093	0.266	0.616	0	TLE	Tle4
Diaph2	0	-1.01423731967526	0.403	0.753	0	TLE	Diaph2
Runx1	0	-1.12135386850706	0.457	0.806	0	TLE	Runx1
Rbm39	0	-1.00563607154735	0.522	0.871	0	TLE	Rbm39
Map4	0	-1.1172198097813	0.365	0.714	0	TLE	Map4
Arhgap22	0	-1.61448287681134	0.265	0.614	0	TLE	Arhgap22
Tagap	0	-2.49081364636044	0.125	0.474	0	TLE	Tagap
Usp9x	0	-1.20213485637885	0.344	0.693	0	TLE	Usp9x
Pros1	0	-1.51532389913449	0.292	0.64	0	TLE	Pros1
Rcsd1	0	-1.53099065300995	0.248	0.595	0	TLE	Rcsd1
Il1b	0	2.56205200068535	0.527	0.181	0	TLE	Il1b
Foxp1	0	-1.17819098830126	0.292	0.638	0	TLE	Foxp1
Kansl1l	0	-1.6294992577721	0.219	0.565	0	TLE	Kansl1l
Med13	0	-1.44290687913839	0.257	0.603	0	TLE	Med13
Slc16a6	0	-1.36612395426861	0.267	0.613	0	TLE	Slc16a6
Pdlim5	0	-1.92231982015675	0.172	0.517	0	TLE	Pdlim5
Pias1	0	-1.33050380073033	0.301	0.646	0	TLE	Pias1
Nufip2	0	-1.27880176221664	0.277	0.622	0	TLE	Nufip2
P2ry12	0	-2.01151822436918	0.441	0.785	0	TLE	P2ry12
Arhgap17	0	-1.29623444357883	0.342	0.686	0	TLE	Arhgap17
Ppp1r12a	0	-1.08790736339834	0.332	0.676	0	TLE	Ppp1r12a
Hsp90aa1	0	-1.51835647540199	0.463	0.807	0	TLE	Hsp90aa1
Itpr2	0	-1.51603701466885	0.277	0.621	0	TLE	Itpr2
Birc3	0	-1.44124303619208	0.284	0.627	0	TLE	Birc3
Kmt2c	0	-1.23181359200802	0.264	0.607	0	TLE	Kmt2c
Irf7	0	4.93892459223356	0.367	0.024	0	TLE	Irf7
Slmap	0	-1.4289936235998	0.242	0.585	0	TLE	Slmap
Srsf11	0	-1.04028374590726	0.345	0.687	0	TLE	Srsf11
Cd52	0	3.10862097450125	0.751	0.409	0	TLE	Cd52
Tnrc6b	0	-1.11272997543275	0.295	0.637	0	TLE	Tnrc6b
Baz2b	0	-1.03750655222789	0.358	0.7	0	TLE	Baz2b
Rapgef6	0	-1.62720968364677	0.242	0.584	0	TLE	Rapgef6
Mylip	0	-1.31974152513631	0.385	0.727	0	TLE	Mylip
Mef2c	0	-1.27488183676564	0.504	0.846	0	TLE	Mef2c
Kdm6b	0	-0.852811716782666	0.37	0.711	0	TLE	Kdm6b
Hist1h1e	0	-2.36371310899964	0.091	0.432	0	TLE	Hist1h1e
Dyrk1a	0	-1.42455936778987	0.269	0.61	0	TLE	Dyrk1a
Clk1	0	-0.987661242539271	0.45	0.79	0	TLE	Clk1
Srrm2	0	-0.912024518048992	0.472	0.811	0	TLE	Srrm2
Ski	0	-1.1476421320949	0.445	0.784	0	TLE	Ski
Tmem135	0	-1.14907146636567	0.321	0.66	0	TLE	Tmem135
Rnf2	0	-1.47823279720855	0.257	0.596	0	TLE	Rnf2
Apc	0	-1.20498888250904	0.26	0.599	0	TLE	Apc
Luc7l2	0	-0.706879010296685	0.42	0.758	0	TLE	Luc7l2
Ccr5	0	-1.14697869179889	0.374	0.712	0	TLE	Ccr5
Gem	0	-1.84485493755668	0.221	0.558	0	TLE	Gem
Creb5	0	-1.78919518735973	0.243	0.58	0	TLE	Creb5
Susd6	0	-1.12793619007524	0.359	0.696	0	TLE	Susd6
Ank2	0	-0.794001208792876	0.289	0.625	0	TLE	Ank2
Dennd5a	0	-1.11163408821246	0.328	0.664	0	TLE	Dennd5a
Tnpo1	0	-1.38681532117093	0.252	0.588	0	TLE	Tnpo1
Clip1	0	-1.26747272888861	0.34	0.675	0	TLE	Clip1
Sall1	0	-1.5029019350369	0.189	0.524	0	TLE	Sall1
Map4k4	0	-0.825400341807405	0.387	0.722	0	TLE	Map4k4
Rsrc2	0	-1.16977158091261	0.332	0.666	0	TLE	Rsrc2
Swap70	0	-1.766101782366	0.202	0.536	0	TLE	Swap70
Tut7	0	-1.0619182350256	0.318	0.652	0	TLE	Tut7
Erbin	0	-0.889038183241663	0.417	0.751	0	TLE	Erbin
Whrn	0	-1.64093166346723	0.19	0.523	0	TLE	Whrn
Lrch1	0	-1.06228712229831	0.317	0.65	0	TLE	Lrch1
Lcorl	0	-1.59146176418162	0.215	0.547	0	TLE	Lcorl
Smap2	0	-1.14472363869605	0.439	0.771	0	TLE	Smap2
Irf2	0	-1.25026815783274	0.295	0.627	0	TLE	Irf2
Wfdc17	0	2.55479574464846	0.376	0.044	0	TLE	Wfdc17
Usp24	0	-1.41624651376785	0.162	0.494	0	TLE	Usp24
0610040J01Rik	0	-1.97817437564269	0.169	0.501	0	TLE	0610040J01Rik
Chd1	0	-1.4510260584157	0.234	0.566	0	TLE	Chd1
Etf1	0	-1.24246078190788	0.358	0.69	0	TLE	Etf1
Soga1	0	-1.61597065101318	0.22	0.551	0	TLE	Soga1
Hpgds	0	-1.35174983294859	0.456	0.787	0	TLE	Hpgds
Elf1	0	-1.20971382745863	0.341	0.672	0	TLE	Elf1
Zeb1	0	-1.54381998243471	0.185	0.516	0	TLE	Zeb1
P2ry13	0	-1.61118533642474	0.258	0.589	0	TLE	P2ry13
Fus	0	-0.937945060757887	0.389	0.72	0	TLE	Fus
Ddx6	0	-0.919913400206218	0.381	0.711	0	TLE	Ddx6
Eif5	0	-1.12421356779876	0.385	0.715	0	TLE	Eif5
Blnk	0	-1.29652207287635	0.386	0.716	0	TLE	Blnk
Gls	0	-1.31400067173111	0.295	0.624	0	TLE	Gls
Rab8b	0	-0.890218117583597	0.427	0.756	0	TLE	Rab8b
Ash1l	0	-1.20668213866617	0.277	0.606	0	TLE	Ash1l
Arid4b	0	-1.24433575110972	0.273	0.602	0	TLE	Arid4b
Arl15	0	-1.31367137862709	0.264	0.593	0	TLE	Arl15
Gng2	0	-1.48545154290553	0.266	0.595	0	TLE	Gng2
Gm2629	0	-1.22110730935164	0.228	0.555	0	TLE	Gm2629
Fbxl17	0	-1.18413284312236	0.28	0.607	0	TLE	Fbxl17
Thoc2	0	-1.35992326871624	0.255	0.582	0	TLE	Thoc2
Gm47283	0	-1.34937611550971	0.385	0.712	0	TLE	Gm47283
Cttnbp2nl	0	-1.13539834177347	0.345	0.671	0	TLE	Cttnbp2nl
Lims1	0	-1.0988183461009	0.36	0.686	0	TLE	Lims1
Arid4a	0	-1.637560939128	0.211	0.537	0	TLE	Arid4a
Pld1	0	-1.71427963432889	0.153	0.479	0	TLE	Pld1
Btbd9	0	-1.04904978877593	0.323	0.648	0	TLE	Btbd9
Spire1	0	-1.27379764956731	0.196	0.521	0	TLE	Spire1
Zfand5	0	-1.26149173205627	0.457	0.782	0	TLE	Zfand5
Fam172a	0	-1.23547934043191	0.275	0.6	0	TLE	Fam172a
Pura	0	-1.28755619039455	0.267	0.592	0	TLE	Pura
Ptprc	0	-1.12219417972726	0.47	0.794	0	TLE	Ptprc
Ptbp3	0	-0.910452650109012	0.424	0.748	0	TLE	Ptbp3
Ankrd17	0	-1.12074036867502	0.304	0.628	0	TLE	Ankrd17
Zbtb7a	0	-1.37421021217795	0.286	0.61	0	TLE	Zbtb7a
Herc2	0	-1.32708389758824	0.255	0.579	0	TLE	Herc2
Rptor	0	-1.29122592171525	0.259	0.583	0	TLE	Rptor
Zfand3	0	-0.866555781412563	0.405	0.729	0	TLE	Zfand3
Pten	0	-1.25339451691029	0.281	0.605	0	TLE	Pten
Stag2	0	-1.23943666539206	0.246	0.57	0	TLE	Stag2
Sik2	0	-1.69889439622873	0.21	0.533	0	TLE	Sik2
Ube2f	0	-1.21903809797588	0.324	0.647	0	TLE	Ube2f
Elf2	0	-1.18657694860904	0.294	0.617	0	TLE	Elf2
Tbc1d9	0	-1.25495791390549	0.286	0.609	0	TLE	Tbc1d9
Fcho2	0	-1.09661393763831	0.299	0.622	0	TLE	Fcho2
Hnrnpc	0	-0.904116595906479	0.407	0.73	0	TLE	Hnrnpc
Acap2	0	-0.960901537033994	0.308	0.631	0	TLE	Acap2
Retreg1	0	-0.992059075994688	0.382	0.705	0	TLE	Retreg1
mt-Nd1	0	-0.951315432883892	0.63	0.953	0	TLE	mt-Nd1
Zcchc7	0	-1.23113621005851	0.239	0.561	0	TLE	Zcchc7
Rasgrp3	0	-1.02417269157357	0.355	0.677	0	TLE	Rasgrp3
Hnrnpu	0	-0.905790228564997	0.426	0.748	0	TLE	Hnrnpu
Rere	0	-0.856074365708507	0.328	0.65	0	TLE	Rere
Gpnmb	0	9.57267435985315	0.324	0.002	0	TLE	Gpnmb
Camk2d	0	-0.842675731101157	0.36	0.681	0	TLE	Camk2d
Ccl4	0	1.46779177566357	0.894	0.573	0	TLE	Ccl4
Specc1	0	-1.23847076118262	0.298	0.619	0	TLE	Specc1
Sox4	0	-2.68407977771549	0.077	0.398	0	TLE	Sox4
Smad7	0	-1.34876900212495	0.312	0.633	0	TLE	Smad7
Tgfbr1	0	-1.39491677739713	0.514	0.835	0	TLE	Tgfbr1
Tut4	0	-1.20350930719383	0.248	0.569	0	TLE	Tut4
Sf3b1	0	-0.83176110304588	0.424	0.744	0	TLE	Sf3b1
Rnf19b	0	-1.1532858701938	0.433	0.753	0	TLE	Rnf19b
Cask	0	-1.68403983064442	0.163	0.483	0	TLE	Cask
Senp6	0	-1.176419746136	0.256	0.575	0	TLE	Senp6
Crybb1	0	-1.33989889066228	0.239	0.557	0	TLE	Crybb1
Hdlbp	0	-1.14913706827221	0.308	0.626	0	TLE	Hdlbp
Wdfy3	0	-1.03094604861539	0.295	0.613	0	TLE	Wdfy3
Crebbp	0	-1.06351283470507	0.301	0.619	0	TLE	Crebbp
Man1a2	0	-1.29910350921149	0.267	0.585	0	TLE	Man1a2
Cul1	0	-1.26065079243429	0.266	0.584	0	TLE	Cul1
Ddx3y	0	-1.19639159009383	0.249	0.567	0	TLE	Ddx3y
Cltc	0	-0.982367329520323	0.473	0.79	0	TLE	Cltc
Zfp652	0	-1.35664465006857	0.224	0.541	0	TLE	Zfp652
Hivep1	0	-1.43618084316738	0.213	0.53	0	TLE	Hivep1
Cxcl10	0	2.75316589499519	0.447	0.13	0	TLE	Cxcl10
Uvrag	0	-1.01427861412364	0.317	0.634	0	TLE	Uvrag
Klf6	0	-1.37991723792857	0.437	0.754	0	TLE	Klf6
Huwe1	0	-1.06389102901414	0.287	0.604	0	TLE	Huwe1
Klf7	0	-1.25054945070194	0.196	0.512	0	TLE	Klf7
Creb1	0	-1.58181021189847	0.193	0.509	0	TLE	Creb1
Lsamp	0	-2.15823331072674	0.074	0.39	0	TLE	Lsamp
Phf14	0	-1.33901372494009	0.236	0.551	0	TLE	Phf14
Ankhd1	0	-1.27761781902696	0.243	0.558	0	TLE	Ankhd1
Apbb1ip	0	-1.11113548316521	0.424	0.739	0	TLE	Apbb1ip
Ctnnd1	0	-1.61233695822013	0.194	0.509	0	TLE	Ctnnd1
Zfp292	0	-1.7513039042723	0.175	0.49	0	TLE	Zfp292
Lysmd4	0	-1.98638597024391	0.153	0.467	0	TLE	Lysmd4
Adgrg1	0	-1.34876896053429	0.217	0.531	0	TLE	Adgrg1
Gm26542	0	-1.61806966366	0.21	0.524	0	TLE	Gm26542
Aim2	0	-1.05191662658052	0.337	0.651	0	TLE	Aim2
Inpp5d	0	-1.00359903209533	0.52	0.834	0	TLE	Inpp5d
Phf21a	0	-1.13450896086757	0.274	0.588	0	TLE	Phf21a
Ythdf3	0	-1.19141468927988	0.274	0.588	0	TLE	Ythdf3
Phf20l1	0	-1.18162198537536	0.266	0.58	0	TLE	Phf20l1
Wasf2	0	-0.938817532380758	0.417	0.73	0	TLE	Wasf2
Atrx	0	-1.09245999100531	0.286	0.599	0	TLE	Atrx
Lrba	0	-1.31617435318128	0.157	0.47	0	TLE	Lrba
Rybp	0	-1.76511160021521	0.142	0.454	0	TLE	Rybp
Ptprm	0	-1.30177214309037	0.216	0.528	0	TLE	Ptprm
Aftph	0	-1.17030196352426	0.291	0.603	0	TLE	Aftph
Sbf2	0	-1.23089051170966	0.232	0.543	0	TLE	Sbf2
Bc1	0	-1.14286324824253	0.152	0.463	0	TLE	Bc1
Zmiz1	0	-0.862406754429968	0.364	0.675	0	TLE	Zmiz1
Baz1a	0	-1.4596906063185	0.273	0.584	0	TLE	Baz1a
Cd2ap	0	-1.14905463022832	0.231	0.541	0	TLE	Cd2ap
Arid1a	0	-0.975339489167211	0.294	0.604	0	TLE	Arid1a
Git2	0	-0.916261115423496	0.322	0.632	0	TLE	Git2
Pum2	0	-1.00903429962301	0.288	0.598	0	TLE	Pum2
Rrbp1	0	-0.870456155269103	0.54	0.85	0	TLE	Rrbp1
Rhoq	0	-1.343416635658	0.263	0.573	0	TLE	Rhoq
Hk2	0	-1.36537885329532	0.308	0.617	0	TLE	Hk2
Wnk1	0	-0.755563279210431	0.493	0.801	0	TLE	Wnk1
8030442B05Rik	0	-2.53439359943851	0.074	0.382	0	TLE	8030442B05Rik
Sipa1l1	0	-1.59833943152925	0.174	0.482	0	TLE	Sipa1l1
Rnf216	0	-1.30248903100253	0.256	0.564	0	TLE	Rnf216
Cyfip1	0	-0.809798872078899	0.524	0.832	0	TLE	Cyfip1
Skil	0	-0.85590001207958	0.484	0.791	0	TLE	Skil
Clint1	0	-0.929010525458281	0.364	0.671	0	TLE	Clint1
Slc4a7	0	-1.6614800141842	0.156	0.463	0	TLE	Slc4a7
Pak2	0	-0.924341288853254	0.361	0.668	0	TLE	Pak2
Map3k2	0	-1.16014877479953	0.241	0.548	0	TLE	Map3k2
Slc12a6	0	-1.02958200661842	0.289	0.596	0	TLE	Slc12a6
Mgll	0	-2.53262521357734	0.058	0.365	0	TLE	Mgll
Tab2	0	-0.979322219886073	0.311	0.618	0	TLE	Tab2
Brd4	0	-0.936501337649854	0.326	0.633	0	TLE	Brd4
Cstf3	0	-1.74682712267359	0.16	0.466	0	TLE	Cstf3
Gabpb1	0	-1.82997756382636	0.138	0.444	0	TLE	Gabpb1
Irf1	0	-1.47719749250483	0.197	0.503	0	TLE	Irf1
Tbxas1	0	-1.50438487082293	0.403	0.709	0	TLE	Tbxas1
Arid1b	0	-1.12292005569236	0.277	0.583	0	TLE	Arid1b
Mllt10	0	-1.14824779891622	0.243	0.548	0	TLE	Mllt10
Med13l	0	-1.19526452577548	0.252	0.557	0	TLE	Med13l
Sec63	0	-1.32896317988656	0.239	0.544	0	TLE	Sec63
Mon2	0	-1.30248698961876	0.231	0.536	0	TLE	Mon2
Parp8	0	-1.5609223099485	0.207	0.512	0	TLE	Parp8
Ywhaz	0	-0.872082561212287	0.458	0.763	0	TLE	Ywhaz
Hspa1a	0	-2.20973924523614	0.105	0.41	0	TLE	Hspa1a
B4galt1	0	-1.07889608198339	0.382	0.686	0	TLE	B4galt1
Kat6a	0	-1.24739325934521	0.227	0.531	0	TLE	Kat6a
Epc1	0	-1.20125226160703	0.218	0.522	0	TLE	Epc1
Mat2a	0	-0.99209544037785	0.354	0.657	0	TLE	Mat2a
Clasp2	0	-0.761678747597311	0.347	0.65	0	TLE	Clasp2
Dip2c	0	-1.51023370506066	0.142	0.445	0	TLE	Dip2c
Exoc6b	0	-1.11366547527598	0.201	0.504	0	TLE	Exoc6b
Nf1	0	-0.907839178008193	0.279	0.582	0	TLE	Nf1
Fubp1	0	-1.21381174243271	0.217	0.519	0	TLE	Fubp1
Smad1	0	-1.92198142476981	0.149	0.451	0	TLE	Smad1
Ubxn4	0	-1.1921573634769	0.29	0.592	0	TLE	Ubxn4
Ranbp2	0	-1.08483010216138	0.272	0.574	0	TLE	Ranbp2
Rbm26	0	-1.0699864119808	0.256	0.557	0	TLE	Rbm26
Ap2b1	0	-1.1520724562827	0.284	0.585	0	TLE	Ap2b1
Rock1	0	-1.04174032017524	0.313	0.614	0	TLE	Rock1
Smyd3	0	-1.35865733469887	0.224	0.524	0	TLE	Smyd3
Fosb	0	-1.38981256563949	0.482	0.782	0	TLE	Fosb
Basp1	0	-1.27149127282989	0.582	0.882	0	TLE	Basp1
Braf	0	-1.03351356654716	0.298	0.598	0	TLE	Braf
Ppp1r15a	0	-1.05825175898907	0.388	0.688	0	TLE	Ppp1r15a
Samsn1	0	-1.08616620561608	0.356	0.655	0	TLE	Samsn1
Csnk1a1	0	-0.808749273331755	0.38	0.679	0	TLE	Csnk1a1
Ptgs1	0	-0.950376514921108	0.32	0.619	0	TLE	Ptgs1
Smg1	0	-1.09407493670526	0.282	0.581	0	TLE	Smg1
Cpeb4	0	-1.30928075875299	0.201	0.5	0	TLE	Cpeb4
Ncor1	0	-0.832492997915806	0.341	0.64	0	TLE	Ncor1
Abi1	0	-0.901505814636	0.364	0.662	0	TLE	Abi1
Oxr1	0	-1.1566884163161	0.255	0.553	0	TLE	Oxr1
Arhgap12	0	-1.41023498310643	0.153	0.451	0	TLE	Arhgap12
Gsk3b	0	-0.953389162550688	0.311	0.609	0	TLE	Gsk3b
Dock11	0	-1.52533661116432	0.199	0.497	0	TLE	Dock11
Abl2	0	-1.23560334473763	0.267	0.565	0	TLE	Abl2
Wdr26	0	-0.744529261106655	0.404	0.702	0	TLE	Wdr26
P4ha1	0	-1.15043079002454	0.272	0.57	0	TLE	P4ha1
Ubn1	0	-1.12890064156512	0.267	0.565	0	TLE	Ubn1
mt-Nd4	0	-1.10123093019013	0.67	0.968	0	TLE	mt-Nd4
Prdm2	0	-1.33754661583369	0.187	0.484	0	TLE	Prdm2
Psme4	0	-1.21044592091751	0.25	0.546	0	TLE	Psme4
Ifi204	0	3.12796030243281	0.353	0.057	0	TLE	Ifi204
Mkln1	0	-0.961008611861188	0.3	0.596	0	TLE	Mkln1
Tubb2a	0	-1.35399763572748	0.19	0.486	0	TLE	Tubb2a
Il6st	0	-1.0434670392986	0.251	0.546	0	TLE	Il6st
Usp34	0	-1.06712865210436	0.272	0.567	0	TLE	Usp34
Plin2	0	2.77796516277941	0.466	0.172	0	TLE	Plin2
Fxyd5	0	3.18244586430407	0.348	0.054	0	TLE	Fxyd5
Khdrbs3	0	-3.24529692443668	0.018	0.312	0	TLE	Khdrbs3
Ccdc50	0	-1.07710147736524	0.269	0.563	0	TLE	Ccdc50
Usp2	0	-1.43363454048976	0.226	0.519	0	TLE	Usp2
Dusp6	0	-1.5679390962343	0.233	0.526	0	TLE	Dusp6
Apod	0	3.13195554254173	0.512	0.219	0	TLE	Apod
Fmnl3	0	-0.962246046748232	0.309	0.602	0	TLE	Fmnl3
C4b	0	4.76681295614947	0.316	0.023	0	TLE	C4b
Btg2	0	-1.5135388305496	0.538	0.831	0	TLE	Btg2
Pum1	0	-1.0376090246925	0.27	0.563	0	TLE	Pum1
Tec	0	-1.36486117439235	0.231	0.523	0	TLE	Tec
Msi2	0	-1.33512272583023	0.21	0.502	0	TLE	Msi2
Smarca2	0	-1.10899575998902	0.212	0.504	0	TLE	Smarca2
Zfand6	0	-0.986219817284434	0.307	0.599	0	TLE	Zfand6
Bptf	0	-1.01378534438004	0.273	0.565	0	TLE	Bptf
Cnot4	0	-1.07055261205326	0.254	0.545	0	TLE	Cnot4
Wac	0	-0.934889306329795	0.3	0.591	0	TLE	Wac
Tpm3	0	-0.854365390791138	0.526	0.817	0	TLE	Tpm3
Cul3	0	-1.08973604850798	0.234	0.524	0	TLE	Cul3
Cep170	0	-0.977785711517893	0.253	0.543	0	TLE	Cep170
Ascc3	0	-1.14844792361967	0.259	0.549	0	TLE	Ascc3
Adrb2	0	-1.5895671405005	0.175	0.465	0	TLE	Adrb2
Gnb1	0	-0.86106198803791	0.45	0.74	0	TLE	Gnb1
Tnfaip3	0	-0.987795053719248	0.433	0.723	0	TLE	Tnfaip3
Dnaja1	0	-1.24710437909721	0.405	0.695	0	TLE	Dnaja1
Hnrnpa2b1	0	-0.676020524587489	0.523	0.813	0	TLE	Hnrnpa2b1
N4bp2l2	0	-1.30300577667562	0.217	0.506	0	TLE	N4bp2l2
Axl	0	3.64963307744354	0.33	0.041	0	TLE	Axl
Srsf7	0	-0.870324698530581	0.352	0.641	0	TLE	Srsf7
Vps37b	0	-1.17861742123956	0.212	0.5	0	TLE	Vps37b
Setd5	0	-1.2969827797452	0.237	0.525	0	TLE	Setd5
Epb41l2	0	-1.13283570019125	0.597	0.885	0	TLE	Epb41l2
Gspt1	0	-1.1910837470579	0.249	0.537	0	TLE	Gspt1
Nrros	0	-1.07060991777213	0.352	0.64	0	TLE	Nrros
Snta1	0	-1.61834686362195	0.141	0.428	0	TLE	Snta1
Nek7	0	-0.885499935999514	0.328	0.615	0	TLE	Nek7
Nos1ap	0	-2.46013263374281	0.066	0.353	0	TLE	Nos1ap
Csnk1e	0	-1.02771054212079	0.324	0.611	0	TLE	Csnk1e
Bmpr2	0	-1.17240461509201	0.261	0.547	0	TLE	Bmpr2
mt-Nd2	0	-1.54745172532893	0.697	0.983	0	TLE	mt-Nd2
Srsf3	0	-0.594926119493617	0.433	0.719	0	TLE	Srsf3
Slc25a25	0	-1.65076310741418	0.16	0.445	0	TLE	Slc25a25
Atp13a3	0	-1.27583005332406	0.217	0.502	0	TLE	Atp13a3
Ncf2	0	-0.897694986721009	0.426	0.711	0	TLE	Ncf2
Ifngr1	0	-1.01504355898122	0.407	0.692	0	TLE	Ifngr1
Bst2	0	2.88758953339992	0.646	0.362	0	TLE	Bst2
Pde4d	0	-1.69717777536169	0.132	0.416	0	TLE	Pde4d
Jun	0	-2.35040262064637	0.62	0.903	0	TLE	Jun
Gpbp1	0	-0.984054894013561	0.268	0.551	0	TLE	Gpbp1
Fam91a1	0	-1.04939982007422	0.24	0.523	0	TLE	Fam91a1
Pmepa1	0	-0.952008278085366	0.466	0.749	0	TLE	Pmepa1
Ifi207	0	2.04318726803255	0.34	0.059	0	TLE	Ifi207
Sh3pxd2a	0	-1.51672265189475	0.179	0.46	0	TLE	Sh3pxd2a
Hspa5	0	-1.27035372689716	0.559	0.84	0	TLE	Hspa5
Strn3	0	-1.18762468994233	0.222	0.502	0	TLE	Strn3
Mtmr12	0	-1.38213353631874	0.177	0.457	0	TLE	Mtmr12
Brd2	0	-0.966832184243497	0.366	0.646	0	TLE	Brd2
Ppm1l	0	-2.7227908614362	0.049	0.328	0	TLE	Ppm1l
Rsf1	0	-1.24911643200751	0.222	0.501	0	TLE	Rsf1
Golm1	0	-0.905060169666684	0.348	0.627	0	TLE	Golm1
Nckap1l	0	-0.907557627557315	0.38	0.659	0	TLE	Nckap1l
Foxo3	0	-1.61116047120767	0.195	0.473	0	TLE	Foxo3
Ralgps2	0	-1.93574508620069	0.084	0.361	0	TLE	Ralgps2
4632427E13Rik	0	-1.88212365893846	0.132	0.409	0	TLE	4632427E13Rik
Smarca5	0	-1.03930372366865	0.297	0.574	0	TLE	Smarca5
Lilrb4a	0	2.91358028124818	0.347	0.07	0	TLE	Lilrb4a
Pwwp2a	0	-1.48164710825257	0.136	0.412	0	TLE	Pwwp2a
Gpr34	0	-1.38620826637395	0.438	0.714	0	TLE	Gpr34
Cdk12	0	-1.37429819730036	0.222	0.497	0	TLE	Cdk12
Arid3b	0	-1.9466324015403	0.074	0.349	0	TLE	Arid3b
Klhl7	0	-1.50568105681904	0.16	0.434	0	TLE	Klhl7
Plxdc2	0	-1.12209237851746	0.607	0.88	0	TLE	Plxdc2
Dennd4a	0	-1.17945748191239	0.604	0.877	0	TLE	Dennd4a
Ddx3x	0	-0.947953329903636	0.401	0.674	0	TLE	Ddx3x
Tspo	0	2.64678620826508	0.534	0.262	0	TLE	Tspo
Zbtb11	0	-1.48868876906138	0.167	0.439	0	TLE	Zbtb11
Cdh23	0	-2.49687031081401	0.074	0.346	0	TLE	Cdh23
Rhobtb1	0	-1.9102820093301	0.082	0.354	0	TLE	Rhobtb1
Lgals3	0	4.31145772886754	0.295	0.023	0	TLE	Lgals3
Vim	0	3.33399858185241	0.341	0.07	0	TLE	Vim
Icam1	0	-1.12677638524343	0.432	0.703	0	TLE	Icam1
Taf7	0	-1.90925352371938	0.142	0.412	0	TLE	Taf7
Eif4g2	0	-0.683318140764583	0.449	0.719	0	TLE	Eif4g2
Cmtm6	0	-1.11159641011154	0.31	0.58	0	TLE	Cmtm6
Camk2n1	0	-1.58220663732376	0.123	0.392	0	TLE	Camk2n1
Ep300	0	-1.33098265454357	0.197	0.466	0	TLE	Ep300
Arl5b	0	-1.80587423399522	0.134	0.399	0	TLE	Arl5b
Vsir	0	-1.04458749960837	0.45	0.715	0	TLE	Vsir
Sdk1	0	-2.42871143851198	0.074	0.338	0	TLE	Sdk1
Arl13b	0	-1.73974691168316	0.126	0.39	0	TLE	Arl13b
Evi5	0	-1.77080018418121	0.111	0.374	0	TLE	Evi5
Gm46367	0	-2.43077506037128	0.09	0.353	0	TLE	Gm46367
Atp1a2	0	-1.5008039954917	0.056	0.318	0	TLE	Atp1a2
Eef2k	0	-1.53398643651488	0.131	0.393	0	TLE	Eef2k
Wdr44	0	-1.90121464523381	0.104	0.364	0	TLE	Wdr44
Sdc3	0	2.76018681444628	0.34	0.083	0	TLE	Sdc3
Cep68	0	-1.87671776253939	0.107	0.363	0	TLE	Cep68
Stambpl1	0	-2.03554884737752	0.105	0.358	0	TLE	Stambpl1
Tmc7	0	-2.43308660359075	0.043	0.295	0	TLE	Tmc7
Slc40a1	0	-1.96164536982523	0.081	0.332	0	TLE	Slc40a1
Calm2	0	-0.75700598558731	0.542	0.789	0	TLE	Calm2
Nrxn1	0	-2.5537927225638	0.04	0.283	0	TLE	Nrxn1
Hsp90ab1	0	-0.851483221561196	0.635	0.877	0	TLE	Hsp90ab1
Apoc2	0	5.31076959019064	0.248	0.008	0	TLE	Apoc2
Tmem119	0	-1.17769252561248	0.444	0.681	0	TLE	Tmem119
Ier5	0	-1.06203082058231	0.566	0.801	0	TLE	Ier5
Cx3cr1	0	-1.41375908684296	0.577	0.807	0	TLE	Cx3cr1
Dlc1	0	-2.79764929391175	0.038	0.268	0	TLE	Dlc1
Selplg	0	-1.23160538997841	0.505	0.733	0	TLE	Selplg
Nfkbia	0	-1.2272636562481	0.553	0.774	0	TLE	Nfkbia
Serpina3n	0	7.64154031274409	0.222	0.003	0	TLE	Serpina3n
Cd14	0	2.34778451352374	0.793	0.576	0	TLE	Cd14
Rtp4	0	3.54661051981667	0.251	0.036	0	TLE	Rtp4
Oasl2	0	4.49494403320284	0.226	0.017	0	TLE	Oasl2
mt-Co2	0	-1.10859658220082	0.78	0.987	0	TLE	mt-Co2
Zbp1	0	4.07019427374782	0.226	0.021	0	TLE	Zbp1
Jund	0	-1.04610675301768	0.664	0.869	0	TLE	Jund
Apoe	0	4.03089537617012	1	0.798	0	TLE	Apoe
Ddx5	0	-0.8001865452366	0.681	0.882	0	TLE	Ddx5
Qk	0	-0.699601043103969	0.697	0.895	0	TLE	Qk
Ifit3	0	4.01522437494492	0.216	0.018	0	TLE	Ifit3
mt-Cytb	0	-0.914069025260766	0.785	0.983	0	TLE	mt-Cytb
Cd63	0	2.28716789838641	0.734	0.552	0	TLE	Cd63
Atf3	0	-1.15264221368803	0.676	0.854	0	TLE	Atf3
Fos	0	-1.41271534490035	0.685	0.859	0	TLE	Fos
Ttr	0	2.83402056387577	0.618	0.474	0	TLE	Ttr
mt-Co3	0	-0.964120790139753	0.848	0.992	0	TLE	mt-Co3
Ctsd	0	1.9324453327905	0.999	0.875	0	TLE	Ctsd
C1qa	0	0.779546886084163	0.978	0.855	0	TLE	C1qa
B2m	0	1.80073249792962	0.953	0.832	0	TLE	B2m
H2-D1	0	2.23589506537444	0.892	0.771	0	TLE	H2-D1
Tyrobp	0	1.35626810261141	0.909	0.794	0	TLE	Tyrobp
C1qb	0	0.960110945079936	0.989	0.878	0	TLE	C1qb
Ly6e	0	1.82107124039863	0.806	0.696	0	TLE	Ly6e
Trem2	0	1.13407948972305	0.859	0.749	0	TLE	Trem2
mt-Atp6	0	-1.02065723442141	0.885	0.995	0	TLE	mt-Atp6
Ctsz	0	1.77083544447652	0.879	0.776	0	TLE	Ctsz
Cmss1	0	-1.26696516593175	0.895	0.994	0	TLE	Cmss1
Fau	0	1.00888745533841	0.931	0.833	0	TLE	Fau
Ctsb	0	1.94725551502685	0.927	0.834	0	TLE	Ctsb
Rps29	0	0.799943847118826	0.963	0.875	0	TLE	Rps29
Grn	0	1.8202896194818	0.804	0.717	0	TLE	Grn
Ctss	0	0.704479870723863	0.939	0.854	0	TLE	Ctss
Ftl1	0	0.907960389195464	0.933	0.855	0	TLE	Ftl1
Rps27	0	1.09104230517553	0.868	0.795	0	TLE	Rps27
Rpl39	0	1.28115928995492	0.832	0.767	0	TLE	Rpl39
Rpl37a	0	1.18241291734404	0.863	0.801	0	TLE	Rpl37a
Tmsb4x	0	0.849429983164267	0.998	0.937	0	TLE	Tmsb4x
Itm2b	0	1.00824417391232	0.915	0.855	0	TLE	Itm2b
Sh3bgrl3	0	1.6674505191163	0.691	0.631	0	TLE	Sh3bgrl3
Trf	0	1.41587167784075	0.839	0.779	0	TLE	Trf
Rpl19	0	1.24616324245265	0.85	0.793	0	TLE	Rpl19
H2-K1	0	1.68790179083563	0.837	0.783	0	TLE	H2-K1
Ctsl	0	1.40749573192431	0.815	0.763	0	TLE	Ctsl
Rpl37	0	1.19170056358757	0.845	0.796	0	TLE	Rpl37
Rpl41	0	1.47587818290383	0.854	0.806	0	TLE	Rpl41
Rps28	0	1.29767623016639	0.807	0.762	0	TLE	Rps28
Rps24	0	0.848142854015387	0.863	0.824	0	TLE	Rps24
Rpl38	0	1.33658553517315	0.812	0.774	0	TLE	Rpl38
Rpl32	0	1.21933077338983	0.805	0.768	0	TLE	Rpl32
Rpl23	0	1.10933377590088	0.852	0.815	0	TLE	Rpl23
Fth1	0	1.96084948543216	0.998	0.961	0	TLE	Fth1
Rps21	0	1.00221928879382	0.836	0.8	0	TLE	Rps21
Rpl36	0	1.36861844832805	0.765	0.735	0	TLE	Rpl36
Rps27a	0	0.884349834716818	0.828	0.799	0	TLE	Rps27a
Malat1	0	-2.02865439628022	0.971	0.999	0	TLE	Malat1
Fcer1g	0	0.989764322902971	0.838	0.814	0	TLE	Fcer1g
Rps26	0	1.35102323994759	0.745	0.721	0	TLE	Rps26
Psap	0	1.0566213464375	0.77	0.792	0	TLE	Psap
Npc2	0	1.52238867163225	0.73	0.752	0	TLE	Npc2
Rpl18a	0	0.784884253538227	0.832	0.81	0	TLE	Rpl18a
Rplp0	0	0.957088453420844	0.749	0.766	0	TLE	Rplp0
Rpl35a	0	0.879795302282789	0.813	0.797	0	TLE	Rpl35a
Eef1a1	0	0.717463256092201	0.887	0.872	0	TLE	Eef1a1
Timp2	0	1.71189618589139	0.669	0.654	0	TLE	Timp2
Rpl11	0	0.845679553858516	0.774	0.786	0	TLE	Rpl11
Rps20	0	1.07418072296712	0.783	0.772	0	TLE	Rps20
Rps19	0	1.11481893566764	0.767	0.757	0	TLE	Rps19
Rpl10a	0	1.26877254514742	0.729	0.739	0	TLE	Rpl10a
Rps15a	0	1.03825455902903	0.753	0.762	0	TLE	Rps15a
Rpsa	0	1.06509103610706	0.766	0.774	0	TLE	Rpsa
Rpl27a	0	0.88604301306646	0.812	0.806	0	TLE	Rpl27a
Rps8	0	0.789663423774408	0.817	0.811	0	TLE	Rps8
Cd9	0	1.11846660412889	0.768	0.773	0	TLE	Cd9
Rpl21	0	0.816121134790641	0.792	0.796	0	TLE	Rpl21
Rpl28	0	1.05606153552408	0.765	0.768	0	TLE	Rpl28
Rps11	0	0.929204442895936	0.773	0.776	0	TLE	Rps11
Rps16	0	0.91855198069938	0.78	0.779	0	TLE	Rps16
Rpl34	0	0.978590831245749	0.763	0.763	0	TLE	Rpl34
Cables1	6.99884624029113e-308	-1.978229722715	0.101	0.356	1.69533052478572e-303	TLE	Cables1
Rin2	9.85375145850309e-308	-0.947325976686254	0.339	0.634	2.3868742157932e-303	TLE	Rin2
Nfkb1	1.10744125896797e-307	-0.820177011788432	0.449	0.778	2.68255496159812e-303	TLE	Nfkb1
Dnajb1	2.01634414562412e-307	-1.69570933611934	0.213	0.482	4.8841904239453e-303	TLE	Dnajb1
Smad4	2.60475179926686e-307	-1.44563434134756	0.165	0.43	6.30949028336411e-303	TLE	Smad4
Cryl1	3.01843308176303e-307	-1.64379143358586	0.128	0.386	7.3115504539546e-303	TLE	Cryl1
Syncrip	4.55029421523266e-307	-0.940649302867453	0.271	0.549	1.10221776775581e-302	TLE	Syncrip
Arf4	4.72028225510071e-307	-0.743387106451171	0.476	0.751	1.14339397065305e-302	TLE	Arf4
Nup98	4.88502114252795e-307	-1.0891033285876	0.3	0.59	1.18329867135455e-302	TLE	Nup98
Myh9	2.14229879347101e-306	-0.907388915884143	0.402	0.684	5.18929036742482e-302	TLE	Myh9
Setd2	8.68857807142704e-306	-1.07198321374728	0.249	0.531	2.10463426624177e-301	TLE	Setd2
Scoc	3.17060438042612e-305	-0.79828233733048	0.387	0.661	7.68015499070619e-301	TLE	Scoc
Asap1	1.04821573004391e-304	-0.777435345412922	0.382	0.707	2.53909296288537e-300	TLE	Asap1
Spag9	6.29618471691745e-304	-0.801922559702882	0.444	0.787	1.52512482397891e-299	TLE	Spag9
Ccl5	1.28547808919468e-303	2.17248259668259	0.25	0.039	3.11381357545627e-299	TLE	Ccl5
Ptpre	2.24174209239964e-303	-1.11857126388656	0.248	0.529	5.43017187041966e-299	TLE	Ptpre
Fam13b	1.80077323933565e-302	-1.44434771706346	0.178	0.449	4.36201301764274e-298	TLE	Fam13b
Zfp638	4.17794048890876e-302	-0.954107321689135	0.228	0.506	1.01202252462837e-297	TLE	Zfp638
Rab6b	5.20933866014604e-302	-1.53565242035582	0.085	0.33	1.26185810364718e-297	TLE	Rab6b
Hsp90b1	1.65165967517146e-301	-0.784104326879292	0.516	0.781	4.00081523116782e-297	TLE	Hsp90b1
Herpud1	3.74125577584672e-301	-0.78337874251511	0.406	0.708	9.06244386583352e-297	TLE	Herpud1
Cass4	4.44745451064481e-301	-1.89162308237843	0.11	0.365	1.07730690611349e-296	TLE	Cass4
Kmt2a	9.77459284520903e-301	-1.35936804128296	0.172	0.439	2.36769962489498e-296	TLE	Kmt2a
Cpsf6	3.65954910227211e-300	-1.23627240690702	0.207	0.475	8.86452579043374e-296	TLE	Cpsf6
Kdm2a	4.07270880716884e-300	-1.01018583351291	0.259	0.544	9.86532254360507e-296	TLE	Kdm2a
Suco	5.30921410637654e-300	-1.51585622206906	0.153	0.415	1.28605093298759e-295	TLE	Suco
Msn	1.13107834361704e-299	-0.947932463521621	0.452	0.72	2.73981107174355e-295	TLE	Msn
Zbtb2	1.31741837389443e-299	-2.12766891057571	0.113	0.364	3.19118252708448e-295	TLE	Zbtb2
Rps6ka1	1.08371979466298e-298	-1.14478281642675	0.25	0.513	2.62509445861213e-294	TLE	Rps6ka1
Zfp36l2	1.22473862905922e-298	-0.91573427615662	0.373	0.654	2.96668438117014e-294	TLE	Zfp36l2
Hook3	4.36584911856134e-298	-1.02701835338111	0.237	0.511	1.05753963198911e-293	TLE	Hook3
Klk6	4.54330921317921e-298	7.82855451784764	0.167	0.002	1.1005257907084e-293	TLE	Klk6
Dhx9	1.67072718666383e-297	-1.10416375632013	0.206	0.477	4.0470024642558e-293	TLE	Dhx9
Cst3	2.29011017274225e-297	-1.05984445162107	0.999	0.983	5.54733387143355e-293	TLE	Cst3
Tnrc6c	2.71367434029203e-297	-1.16226156423023	0.229	0.501	6.57333335448939e-293	TLE	Tnrc6c
Ccl3	3.15141191916337e-297	1.35997816715876	0.669	0.424	7.63366509178944e-293	TLE	Ccl3
Osbpl11	3.24481042180783e-297	-1.25920781036317	0.197	0.467	7.8599042847451e-293	TLE	Osbpl11
Gcnt2	4.30046030539258e-297	2.74974798279025	0.38	0.135	1.04170049977524e-292	TLE	Gcnt2
Gimap6	6.24646327933454e-297	-2.08517555081157	0.026	0.237	1.51308080015321e-292	TLE	Gimap6
Arrdc3	6.69915392398688e-297	-1.00753074325263	0.169	0.444	1.62273605500734e-292	TLE	Arrdc3
Peak1	1.10542485293393e-296	-1.10458628520038	0.242	0.524	2.67767062126186e-292	TLE	Peak1
Tax1bp1	1.22570939721906e-296	-0.81056200714767	0.328	0.608	2.96903587288373e-292	TLE	Tax1bp1
AC149090.1	1.64076147010771e-296	-0.830485176136027	0.299	0.59	3.9744165090419e-292	TLE	AC149090.1
Cebpg	1.76467481698805e-296	-1.0081555503476	0.287	0.557	4.27457180919014e-292	TLE	Cebpg
Lpcat3	2.08713139963287e-296	-1.14241921572324	0.26	0.534	5.05565838933071e-292	TLE	Lpcat3
Gnaq	6.08069787884233e-296	-0.69959262544452	0.382	0.719	1.47292744719198e-291	TLE	Gnaq
Atp7a	7.67243389395265e-296	-1.48087504326755	0.217	0.488	1.85849366213215e-291	TLE	Atp7a
Fam49b	7.92194334111336e-296	-0.712172890875421	0.482	0.768	1.91893233551789e-291	TLE	Fam49b
Exoc5	8.0603454015031e-296	-0.966266624011855	0.2	0.472	1.9524574666061e-291	TLE	Exoc5
Exoc4	2.49406090187249e-295	-0.807292012612758	0.343	0.656	6.04136372260573e-291	TLE	Exoc4
Il10ra	7.94735612849607e-295	-0.719077741421656	0.429	0.722	1.9250880750056e-290	TLE	Il10ra
Slc49a4	1.10500438732618e-294	-1.73365587510413	0.158	0.414	2.6766521274202e-290	TLE	Slc49a4
Nuak1	1.82393804789705e-294	-1.04822787563509	0.17	0.441	4.41812513342103e-290	TLE	Nuak1
Med12l	1.96109212247169e-294	-1.83283985392064	0.098	0.343	4.75035344826316e-290	TLE	Med12l
Rpl24	2.52324832706483e-294	1.04071254063346	0.728	0.762	6.11206442264913e-290	TLE	Rpl24
Marcks	4.16858557252831e-294	-0.716640035902101	0.641	0.866	1.00975648323353e-289	TLE	Marcks
Kras	4.22301527986881e-293	-0.79436273828516	0.347	0.637	1.02294099124262e-288	TLE	Kras
Apba1	6.45353681760431e-293	-1.43988650837681	0.157	0.425	1.56324022332829e-288	TLE	Apba1
Rps13	1.3974063959045e-292	0.918188989864643	0.754	0.768	3.38493751279946e-288	TLE	Rps13
Xbp1	1.5757743225195e-292	-0.91285150878146	0.263	0.527	3.81699814143899e-288	TLE	Xbp1
Zdhhc20	2.92971376697812e-292	-0.858228374163498	0.29	0.571	7.09664565775109e-288	TLE	Zdhhc20
Tbl1xr1	3.28264239201422e-292	-1.00239897350498	0.245	0.517	7.95154466617605e-288	TLE	Tbl1xr1
Ppp1r10	7.0817780108224e-292	-0.946331278110346	0.295	0.576	1.71541908756151e-287	TLE	Ppp1r10
Ddit3	7.30618135702315e-292	-1.01803999867591	0.27	0.54	1.76977631011172e-287	TLE	Ddit3
Phf20	7.84448644726452e-292	-1.32060680443761	0.187	0.45	1.90016995212088e-287	TLE	Phf20
Senp2	4.75999777874761e-291	-0.955167277185658	0.302	0.584	1.15301426194603e-286	TLE	Senp2
Ctnnd2	1.43772688420127e-290	-2.09991317825342	0.023	0.23	3.48260583160073e-286	TLE	Ctnnd2
Tnks2	2.98372086680132e-290	-0.98859169608485	0.28	0.547	7.22746705565284e-286	TLE	Tnks2
Rpl6	1.62102186685504e-289	0.94617084216848	0.733	0.772	3.92660126808297e-285	TLE	Rpl6
Celf1	2.0967723977506e-289	-0.917034004870642	0.266	0.54	5.07901177907129e-285	TLE	Celf1
Sgpl1	3.24627679809097e-289	-0.940049933596991	0.351	0.621	7.86345628801576e-285	TLE	Sgpl1
Bclaf1	7.39559345658348e-289	-0.988457402800687	0.265	0.534	1.79143460298822e-284	TLE	Bclaf1
E2f3	8.75656310640861e-289	-1.44318236795786	0.184	0.446	2.12110228126536e-284	TLE	E2f3
Rab14	1.30889540237163e-288	-0.667405436486083	0.418	0.694	3.17053733316479e-284	TLE	Rab14
Naa15	2.66971293851476e-288	-1.24177307434605	0.213	0.472	6.46684565096431e-284	TLE	Naa15
Ptp4a2	6.04645438383238e-288	-0.741426959110696	0.426	0.708	1.46463264539572e-283	TLE	Ptp4a2
Lmnb1	3.67496233422464e-287	2.82878386467762	0.325	0.091	8.90186126219234e-283	TLE	Lmnb1
Fat3	1.68093147138601e-285	-1.66843481631977	0.172	0.444	4.07172030313832e-281	TLE	Fat3
Rnf180	1.79833355039344e-285	-1.1117756221391	0.262	0.544	4.35610335911802e-281	TLE	Rnf180
Phf3	1.81245689756499e-285	-1.08424780501278	0.247	0.514	4.39031434297167e-281	TLE	Phf3
Wapl	1.83640745469975e-285	-0.996727337917718	0.303	0.575	4.44832977751921e-281	TLE	Wapl
Rlf	5.23638512385907e-285	-1.18298199886625	0.2	0.463	1.26840956855238e-280	TLE	Rlf
Chd7	6.51781385624487e-285	-0.782025585502796	0.378	0.697	1.5788100503982e-280	TLE	Chd7
Mbnl2	9.43018327711791e-285	-0.676772280035401	0.417	0.738	2.28427329521627e-280	TLE	Mbnl2
St3gal5	3.23455635321771e-284	-1.03262989158781	0.207	0.477	7.83506585439925e-280	TLE	St3gal5
Rtn4rl1	5.0004233751977e-284	-1.55443979627276	0.166	0.421	1.21125255417414e-279	TLE	Rtn4rl1
Kctd12	4.3823356849165e-283	-0.835053588726185	0.581	0.8	1.06153317295732e-278	TLE	Kctd12
Sec62	6.43049115590657e-283	-0.71238370702137	0.375	0.643	1.55765787269525e-278	TLE	Sec62
Map3k3	7.4970740081849e-283	-1.20901272547795	0.216	0.488	1.81601623700263e-278	TLE	Map3k3
Tubb2b	1.57054855906941e-282	-2.12870950470756	0.058	0.283	3.80433977463384e-278	TLE	Tubb2b
Sh3kbp1	2.03586652965577e-282	-0.815328361398204	0.332	0.617	4.93147949478516e-278	TLE	Sh3kbp1
Ston2	2.56706586691191e-282	-1.45325333966697	0.132	0.384	6.21820364942071e-278	TLE	Ston2
Myo1f	4.21293953145737e-281	-1.05571259289459	0.324	0.588	1.02050034270492e-276	TLE	Myo1f
Mid1	6.79423780105386e-281	-2.05237198096751	0.107	0.345	1.64576822254928e-276	TLE	Mid1
Rab1a	8.25076348154325e-281	-0.656772840982563	0.372	0.644	1.99858243813422e-276	TLE	Rab1a
Pbx1	1.8608575807162e-280	-1.94054683667057	0.103	0.344	4.50755531776885e-276	TLE	Pbx1
Rap1b	2.45593289080509e-280	-0.651893227026855	0.542	0.806	5.94900624139716e-276	TLE	Rap1b
Rapgef2	6.46597951745272e-280	-0.94630307483894	0.249	0.53	1.56625421851257e-275	TLE	Rapgef2
Hist1h4d	8.91877680098905e-280	-1.80788905055498	0.081	0.313	2.16039530450358e-275	TLE	Hist1h4d
Atp6v0a1	2.67679280685312e-279	-0.909830016947759	0.287	0.555	6.48399521604031e-275	TLE	Atp6v0a1
Stxbp5	3.58405552373065e-279	-1.39734666340159	0.14	0.387	8.68165769513274e-275	TLE	Stxbp5
Nbea	1.64291524639245e-278	-1.24111155800889	0.139	0.4	3.97963360133643e-274	TLE	Nbea
Ndel1	1.88052632034468e-278	-0.819981742351132	0.345	0.633	4.55519890577092e-274	TLE	Ndel1
Wasl	3.3247657546016e-278	-1.33282123483069	0.176	0.427	8.05358008737147e-274	TLE	Wasl
Tlr7	3.76333613084901e-278	-0.939855433882302	0.308	0.568	9.11592910975555e-274	TLE	Tlr7
Far1	7.37831026413501e-278	-1.17265886071981	0.154	0.407	1.78724809528142e-273	TLE	Far1
Mbd5	8.83360796620407e-278	-1.17228636176936	0.185	0.448	2.13976485765361e-273	TLE	Mbd5
Smurf2	1.4123217439676e-277	-1.03995935144176	0.233	0.498	3.42106696041271e-273	TLE	Smurf2
Cfap74	2.46163723438883e-277	-2.52436861690577	0.051	0.266	5.96282387286006e-273	TLE	Cfap74
Rabgef1	3.20240623884656e-277	-0.983199365816039	0.288	0.565	7.75718863235803e-273	TLE	Rabgef1
Ggnbp2	8.85938836775247e-277	-0.898368445948875	0.291	0.56	2.14600964432068e-272	TLE	Ggnbp2
Mob3c	1.7314916118592e-276	-1.45810007264696	0.138	0.383	4.19419213140653e-272	TLE	Mob3c
Rnf111	3.63457301506086e-276	-1.13489066928983	0.219	0.479	8.80402621438193e-272	TLE	Rnf111
Pik3cg	9.20960206457548e-276	-1.44764790781939	0.182	0.43	2.23084190810212e-271	TLE	Pik3cg
Rgl1	1.11500308201997e-275	-1.43973536272515	0.163	0.421	2.70087196557697e-271	TLE	Rgl1
Cbl	1.82536891504598e-275	-0.965337720484212	0.273	0.533	4.42159112291588e-271	TLE	Cbl
Dmxl1	2.59010449476034e-275	-1.38944593916936	0.215	0.476	6.27401011765797e-271	TLE	Dmxl1
Cdk13	3.36141148367399e-275	-1.02819502893151	0.238	0.501	8.1423470369035e-271	TLE	Cdk13
Slc38a2	6.47690850454862e-275	-0.537144015887365	0.369	0.651	1.56890154705681e-270	TLE	Slc38a2
Sertad2	6.7969749594919e-275	-1.49100502081715	0.146	0.392	1.64643124443772e-270	TLE	Sertad2
Kif5b	6.93433727119177e-275	-0.748181786448593	0.325	0.594	1.67970451720078e-270	TLE	Kif5b
Xiap	8.91742676689195e-275	-1.11203097421328	0.21	0.465	2.16006828574424e-270	TLE	Xiap
Isg15	1.17949460042697e-274	3.05177664362455	0.313	0.088	2.85708977061426e-270	TLE	Isg15
Itsn2	1.73016836841432e-274	-0.903739704008569	0.264	0.531	4.19098683881002e-270	TLE	Itsn2
Ehd4	2.20171712398723e-274	-1.00401672127764	0.344	0.612	5.33321938943426e-270	TLE	Ehd4
Ppp6r3	3.45816837819848e-274	-0.958383079891446	0.216	0.481	8.37672126251018e-270	TLE	Ppp6r3
Stau1	4.85155484041358e-274	-1.05589284412603	0.199	0.455	1.17519212899338e-269	TLE	Stau1
Chka	5.5084593855799e-274	-1.26125353608147	0.286	0.562	1.33431411696902e-269	TLE	Chka
Fgd3	6.79997815180225e-274	-1.20407739720261	0.175	0.428	1.64715870771106e-269	TLE	Fgd3
Prpf4b	1.06209695401309e-273	-1.01656441458741	0.209	0.469	2.57271745170591e-269	TLE	Prpf4b
Akirin2	1.07260211455557e-273	-0.967156178804876	0.243	0.499	2.59816410208796e-269	TLE	Akirin2
Zfx	1.64424571309514e-273	-1.19957885517571	0.181	0.436	3.98285639083035e-269	TLE	Zfx
Tspan7	1.8398104318366e-273	-1.26870012174296	0.167	0.423	4.45657280903779e-269	TLE	Tspan7
Ctla2a	3.01901044427064e-273	3.46134070463208	0.236	0.04	7.31294899915676e-269	TLE	Ctla2a
Rps6ka3	3.53809702957763e-273	-1.38750593019011	0.171	0.426	8.57033243474589e-269	TLE	Rps6ka3
Pcm1	4.85792216397185e-273	-1.20372361779258	0.187	0.443	1.1767344857789e-268	TLE	Pcm1
Gna15	6.01723784366518e-273	-1.23493968191149	0.227	0.478	1.45755552287102e-268	TLE	Gna15
C9orf72	7.236067151778e-273	-0.926470602591782	0.244	0.51	1.75279254617518e-268	TLE	C9orf72
Tmcc1	1.47269400968826e-272	-0.948031781543154	0.251	0.521	3.56730669966787e-268	TLE	Tmcc1
Arhgap30	2.00831451817802e-272	-1.14211725262028	0.238	0.494	4.86474025738262e-268	TLE	Arhgap30
Fcgr4	2.77348812882088e-272	3.29481268075758	0.217	0.029	6.71822029444281e-268	TLE	Fcgr4
Atp6v0c	9.3027841015021e-272	1.01681709305388	0.741	0.777	2.25341339290685e-267	TLE	Atp6v0c
Plek	1.5602311572163e-271	-0.805857324018943	0.638	0.842	3.77934793212505e-267	TLE	Plek
Rps12	2.01130199779589e-271	0.71584553973842	0.808	0.799	4.87197682926098e-267	TLE	Rps12
Gapvd1	2.11147184741139e-271	-1.05966389138631	0.252	0.514	5.11461825598461e-267	TLE	Gapvd1
Nsd1	3.06842900465776e-271	-0.941593558642718	0.268	0.534	7.43265557798249e-267	TLE	Nsd1
Fer	4.47588567301934e-271	-1.60980086569679	0.109	0.347	1.08419378657547e-266	TLE	Fer
Bmp2k	1.12493747871276e-270	-0.686504582141808	0.45	0.731	2.72493605468591e-266	TLE	Bmp2k
1810013L24Rik	2.88592995225846e-270	-0.794845183784531	0.207	0.465	6.99058812335567e-266	TLE	1810013L24Rik
Canx	3.98484188884289e-270	-0.584511668128514	0.451	0.714	9.65248250734414e-266	TLE	Canx
Fndc3b	4.66798792288109e-270	-1.08610553916614	0.29	0.563	1.13072671455949e-265	TLE	Fndc3b
Cep85l	5.33642808536718e-270	-1.83309497534024	0.107	0.341	1.29264297511849e-265	TLE	Cep85l
Cpe	7.68205610482753e-270	-1.30826167447927	0.068	0.303	1.86082445027237e-265	TLE	Cpe
Eif3a	1.4026278774784e-269	-0.766605115007189	0.37	0.643	3.39758550761592e-265	TLE	Eif3a
Rpl9	1.56903029036343e-269	0.770626935726825	0.773	0.789	3.80066207234734e-265	TLE	Rpl9
Oas1a	1.72341443170002e-269	3.99288982365596	0.183	0.014	4.17462677790695e-265	TLE	Oas1a
Hivep3	3.74995887804248e-269	-0.807537278701753	0.328	0.621	9.08352539028229e-265	TLE	Hivep3
Ap3b1	4.06024479710245e-269	-0.901175376305446	0.3	0.57	9.83513097202126e-265	TLE	Ap3b1
Tbl1x	4.72173701953083e-269	-0.951279855670997	0.25	0.516	1.14374635824095e-264	TLE	Tbl1x
Akap13	4.90872882100243e-269	-0.716307910977995	0.424	0.726	1.18904138231142e-264	TLE	Akap13
Prkx	1.07625304550539e-268	-1.79325068929874	0.103	0.334	2.6070077521277e-264	TLE	Prkx
Ssbp2	1.16927866164975e-268	-1.4200399761735	0.154	0.404	2.83234370211418e-264	TLE	Ssbp2
Scaf11	1.1721880526379e-268	-0.862226100579631	0.305	0.569	2.8393911199048e-264	TLE	Scaf11
Ets1	1.20802417030237e-268	-1.37708396964729	0.103	0.339	2.92619694772343e-264	TLE	Ets1
Apoc1	1.50289737268106e-268	5.09780810334449	0.165	0.007	3.64046830584534e-264	TLE	Apoc1
Nars	2.03768294059965e-268	-0.73147190887597	0.311	0.57	4.93587938701452e-264	TLE	Nars
Fez2	2.31077852399025e-268	-1.0857594177341	0.202	0.45	5.59739881866159e-264	TLE	Fez2
Cebpz	3.98762185431142e-268	-1.13019180438283	0.264	0.519	9.65921641769855e-264	TLE	Cebpz
Ext1	5.8579673067544e-268	-1.01069878599095	0.239	0.516	1.41897542071512e-263	TLE	Ext1
Ptprj	5.88491749950834e-268	-0.820710592744417	0.487	0.816	1.4255035659059e-263	TLE	Ptprj
Washc4	1.19191113832554e-267	-1.18162770207104	0.192	0.441	2.88716635036595e-263	TLE	Washc4
Pan3	1.7791186200951e-267	-0.759432526931675	0.322	0.599	4.30955903345635e-263	TLE	Pan3
Ube3a	2.13830392022968e-267	-0.979829739212391	0.237	0.493	5.17961358597235e-263	TLE	Ube3a
Atxn1	1.96692277744444e-266	-1.23675994872265	0.229	0.494	4.76447704380366e-262	TLE	Atxn1
Tob2	2.73631370822848e-266	-0.947268195400879	0.294	0.553	6.62817269544185e-262	TLE	Tob2
Cflar	3.49413059123197e-266	-0.615222626912286	0.371	0.651	8.46383253114119e-262	TLE	Cflar
Plcg2	3.69984127949263e-266	-1.06720280372226	0.282	0.529	8.96212553131501e-262	TLE	Plcg2
Zfp36	4.56650562720738e-266	-0.880694695784696	0.643	0.811	1.10614465807844e-261	TLE	Zfp36
Rhob	7.22013637146417e-266	-0.74988149607415	0.667	0.823	1.74893363325977e-261	TLE	Rhob
Atp2c1	1.11439674676734e-265	-1.0437174559688	0.256	0.511	2.69940323969453e-261	TLE	Atp2c1
C1qc	1.46034208972287e-265	0.617753402943813	0.926	0.821	3.5373866439357e-261	TLE	C1qc
Phip	9.46285595250562e-265	-0.911901987564751	0.223	0.482	2.29218759737544e-260	TLE	Phip
Ubn2	1.14723173762424e-264	-1.01459910221287	0.259	0.523	2.7789394380472e-260	TLE	Ubn2
Klf3	3.47075615651165e-264	-0.99770159480087	0.225	0.48	8.40721263791817e-260	TLE	Klf3
Prex1	5.91178288378371e-264	-0.820434315367933	0.311	0.568	1.43201116793893e-259	TLE	Prex1
Srrm1	9.72862244013914e-264	-0.745541123521959	0.333	0.604	2.3565642136749e-259	TLE	Srrm1
Cyba	1.79384343372902e-263	1.25607323844943	0.686	0.716	4.34522694952181e-259	TLE	Cyba
Heca	3.31714852333747e-263	-1.10182372406649	0.202	0.454	8.03512886808035e-259	TLE	Heca
Ptpn1	2.1727939234505e-262	-0.717939087217546	0.399	0.685	5.26315872077415e-258	TLE	Ptpn1
Hnrnpm	3.31984384526128e-262	-0.637912258883773	0.326	0.583	8.0416577463764e-258	TLE	Hnrnpm
Pnisr	3.59621219033685e-262	-0.915038280072102	0.249	0.505	8.71110478865296e-258	TLE	Pnisr
Atf7ip	7.0180926564664e-262	-1.05028776678287	0.181	0.433	1.69999258417586e-257	TLE	Atf7ip
Rasal2	2.32677825350902e-261	-1.43116346961096	0.134	0.378	5.63615496347491e-257	TLE	Rasal2
Slc7a8	4.66112901672198e-261	-0.809984306505119	0.35	0.62	1.12906528172057e-256	TLE	Slc7a8
Ranbp10	4.73181046368062e-261	-1.26721636176438	0.18	0.428	1.14618644861736e-256	TLE	Ranbp10
Mafb	8.67224680617089e-261	-1.20124456537605	0.461	0.712	2.10067834385877e-256	TLE	Mafb
Mpp5	3.38424335705775e-260	-1.24743453048247	0.132	0.371	8.19765268380099e-256	TLE	Mpp5
Ap1g1	6.51722894039745e-260	-0.974601703212292	0.21	0.458	1.57866836623247e-255	TLE	Ap1g1
March7	6.92824636961664e-260	-0.782877834929355	0.299	0.571	1.67822911811224e-255	TLE	March7
Ddx50	2.12719284364316e-259	-1.03614682846133	0.234	0.484	5.15269922515682e-255	TLE	Ddx50
Rpl15	2.20422823193967e-259	0.931159369961736	0.723	0.752	5.33930204622747e-255	TLE	Rpl15
Ttc3	9.1419679255771e-259	-1.58028009874552	0.139	0.378	2.21445889061254e-254	TLE	Ttc3
Rnf169	1.0027110013945e-258	-1.28855141151768	0.193	0.443	2.4288668586779e-254	TLE	Rnf169
Lcp1	1.20390209635332e-258	-0.758058556441439	0.451	0.714	2.91621204799664e-254	TLE	Lcp1
Nfkbiz	1.88459831651229e-258	-0.810888054654176	0.538	0.784	4.56506250208773e-254	TLE	Nfkbiz
Vgll4	2.49968486748193e-258	-1.17602486890654	0.23	0.485	6.05498665450148e-254	TLE	Vgll4
Ktn1	6.38514320244043e-258	-0.888659573293918	0.224	0.479	1.54667323792714e-253	TLE	Ktn1
Impact	7.82838411043745e-258	-1.03645636557722	0.188	0.437	1.89626948307126e-253	TLE	Impact
Mknk1	2.78764052842631e-257	-1.03410275235745	0.229	0.478	6.75250165200706e-253	TLE	Mknk1
Taok1	1.0025119776342e-256	-0.867246924907098	0.276	0.534	2.42838476342333e-252	TLE	Taok1
Dgkd	2.38471687821863e-256	-0.744144234855739	0.354	0.635	5.77649969410898e-252	TLE	Dgkd
Akap9	2.53760298653676e-256	-1.31516705673234	0.184	0.427	6.14683571428799e-252	TLE	Akap9
Fkbp5	2.64989008667658e-256	-1.60965120028267	0.146	0.379	6.41882875695668e-252	TLE	Fkbp5
Rsbn1	3.1857766975611e-256	-1.55173122128518	0.138	0.37	7.71690689450224e-252	TLE	Rsbn1
Glul	4.14331596786533e-256	-0.751122164089214	0.547	0.784	1.00363542689602e-251	TLE	Glul
Resf1	5.05506866256004e-256	-1.42145465292226	0.186	0.428	1.22448928213192e-251	TLE	Resf1
Igf1	1.00429941073127e-255	3.11883666491693	0.211	0.03	2.43271446261437e-251	TLE	Igf1
Rdx	1.40182048386726e-254	-0.728456922133574	0.265	0.518	3.39562975807166e-250	TLE	Rdx
Wdfy2	2.92172896512302e-254	-1.1970508791919	0.164	0.406	7.07730407221749e-250	TLE	Wdfy2
Prkcd	8.13455889530875e-254	-0.674607315852429	0.376	0.638	1.97043420121064e-249	TLE	Prkcd
Bach2	2.30348172283706e-253	-1.02942077619339	0.268	0.539	5.57972377722822e-249	TLE	Bach2
Dock1	2.72122211401062e-253	-1.06548702839642	0.146	0.387	6.59161632676792e-249	TLE	Dock1
Zc3h7a	3.47183408438748e-253	-0.830727969143507	0.218	0.471	8.40982370261179e-249	TLE	Zc3h7a
Zfp644	4.47371250250402e-253	-1.19201721861072	0.188	0.429	1.08366737948155e-248	TLE	Zfp644
Rps10	6.61090779848871e-253	0.717191606751512	0.787	0.795	1.60136019602792e-248	TLE	Rps10
Spop	2.16377694251839e-252	-0.763369796774142	0.338	0.602	5.24131688786231e-248	TLE	Spop
Myo9a	3.87917674642573e-252	-0.991111903875615	0.222	0.477	9.39652983286704e-248	TLE	Myo9a
Myo1b	8.52040843091854e-252	-1.80699638853396	0.047	0.248	2.0638985342214e-247	TLE	Myo1b
Fndc3a	1.06967287709436e-251	-0.850598143353576	0.305	0.569	2.59106861018566e-247	TLE	Fndc3a
Gm17231	1.0802025679454e-251	-2.13776985969876	0.039	0.234	2.61657468033415e-247	TLE	Gm17231
Agps	4.70288690328557e-251	-0.86687200175872	0.232	0.482	1.13918029458286e-246	TLE	Agps
Rab7b	5.79140020380095e-251	2.72475557600482	0.209	0.03	1.4028508713667e-246	TLE	Rab7b
Fgf13	2.89665738018871e-250	-1.47315297566848	0.197	0.452	7.0165731720311e-246	TLE	Fgf13
Dennd1a	3.49266910649405e-250	-0.956476127781709	0.263	0.531	8.46029237666053e-246	TLE	Dennd1a
Gphn	5.59823254681787e-250	-0.53435162178194	0.736	0.962	1.35605986981569e-245	TLE	Gphn
Grb2	1.19607320293408e-249	-0.646907252498131	0.463	0.741	2.89724811946722e-245	TLE	Grb2
Zfp148	4.2304799338142e-249	-1.03976100895184	0.211	0.458	1.02474915436781e-244	TLE	Zfp148
Epc2	5.3814854423521e-249	-1.3688942447032	0.138	0.368	1.30355721870095e-244	TLE	Epc2
Setbp1	6.69662555693497e-249	-3.10082770807396	0.013	0.184	1.62212360865636e-244	TLE	Setbp1
Zfp869	1.3018785215258e-248	-1.38205214891242	0.115	0.339	3.15354034269195e-244	TLE	Zfp869
Trip12	1.39922129472805e-248	-0.658894013382279	0.305	0.563	3.38933374221975e-244	TLE	Trip12
Mlph	2.59474218623229e-248	-1.96852511175239	0.058	0.261	6.28524399771047e-244	TLE	Mlph
Nptn	2.77824473380822e-248	-0.732060102053172	0.438	0.691	6.72974221870364e-244	TLE	Nptn
Tln1	2.83564059878933e-248	-0.650033721219732	0.389	0.643	6.86877222244739e-244	TLE	Tln1
Atf6	8.13961994974302e-248	-1.03973992768727	0.257	0.509	1.97166014042625e-243	TLE	Atf6
Zfp62	1.17884458339724e-247	-1.57378297346129	0.129	0.357	2.85551523436314e-243	TLE	Zfp62
Morf4l2	1.4284997148272e-247	-0.695002234930788	0.263	0.511	3.46025485922592e-243	TLE	Morf4l2
Snx6	1.49551484159905e-247	-0.888690206788	0.269	0.51	3.62258560080538e-243	TLE	Snx6
Ncoa2	4.70656469307844e-247	-0.914293790229538	0.22	0.473	1.14007116560439e-242	TLE	Ncoa2
Tfe3	7.27005059744269e-247	-0.935940425240121	0.214	0.455	1.76102435621854e-242	TLE	Tfe3
Rb1cc1	1.20798769220648e-246	-1.27796393643066	0.192	0.431	2.92610858683175e-242	TLE	Rb1cc1
Slc2a6	1.67449639358279e-246	5.19757696742476	0.155	0.007	4.05613261417559e-242	TLE	Slc2a6
U2surp	1.80427055894804e-246	-0.884903305259095	0.25	0.497	4.37048457493984e-242	TLE	U2surp
Cdkal1	1.82989289298513e-246	-1.26268988541479	0.182	0.422	4.43254955467788e-242	TLE	Cdkal1
Rab5a	1.90068903346899e-246	-0.903339106925284	0.263	0.506	4.60403904577193e-242	TLE	Rab5a
9930111J21Rik2	3.7451745444126e-246	-1.6348110289436	0.155	0.387	9.07193629893064e-242	TLE	9930111J21Rik2
Tsc22d3	4.90339864179213e-246	-1.04362266012091	0.302	0.547	1.18775025300131e-241	TLE	Tsc22d3
Ccl12	1.00307960961778e-245	1.96118856225741	0.54	0.336	2.42975973837716e-241	TLE	Ccl12
Saraf	1.59272238623821e-245	-0.562317806113402	0.439	0.69	3.85805143618481e-241	TLE	Saraf
Crk	1.71359455674278e-245	-0.818529459252377	0.277	0.522	4.15084009479803e-241	TLE	Crk
Pcmtd1	2.1389305183744e-245	-1.00246307251428	0.185	0.423	5.18113139465832e-241	TLE	Pcmtd1
Clec4a2	2.36305246017319e-245	-2.26137444920757	0.056	0.257	5.72402197427753e-241	TLE	Clec4a2
Zranb1	2.60325732912814e-245	-1.15513040908216	0.186	0.422	6.30587022834708e-241	TLE	Zranb1
Itch	5.81209706864147e-245	-0.942569474676665	0.246	0.497	1.40786427293702e-240	TLE	Itch
Fyb	8.17077776390528e-245	-0.63592901639132	0.45	0.766	1.97920749775078e-240	TLE	Fyb
Hnrnph1	9.89015051494025e-245	-0.295635908329291	0.345	0.612	2.39569115923398e-240	TLE	Hnrnph1
Arglu1	1.10385339729191e-244	-0.611981592163799	0.289	0.545	2.6738640842602e-240	TLE	Arglu1
Tlr2	1.28055780310766e-244	2.28168158827811	0.54	0.371	3.10189516646767e-240	TLE	Tlr2
Cdk6	7.50131094209666e-244	-0.84947971608132	0.294	0.567	1.81704254950407e-239	TLE	Cdk6
Gm14023	7.82547731149636e-244	-2.19031223275272	0.075	0.284	1.89556536916376e-239	TLE	Gm14023
Gm10076	1.32273503976529e-243	1.71709416858461	0.609	0.543	3.20406108682347e-239	TLE	Gm10076
Cyth4	1.35196807486265e-243	-0.621186306978849	0.437	0.688	3.27487226773981e-239	TLE	Cyth4
Adnp	1.58681481742189e-243	-0.885167371216777	0.19	0.43	3.84374153224105e-239	TLE	Adnp
Mgat5	4.36349527899664e-243	-0.761076540805944	0.346	0.624	1.05696946143136e-238	TLE	Mgat5
Lrch3	5.00165617573547e-243	-1.02623873804318	0.222	0.465	1.2115511754484e-238	TLE	Lrch3
Gpc5	1.22951375576691e-242	-2.86712368373614	0.009	0.174	2.9782511705942e-238	TLE	Gpc5
H2-Q7	1.39456909412594e-242	2.57376264558892	0.394	0.169	3.37806471670126e-238	TLE	H2-Q7
Chd6	1.57239505025725e-242	-1.12221044400467	0.187	0.426	3.80881253023813e-238	TLE	Chd6
Pspc1	2.30005885645638e-242	-1.07889149578414	0.166	0.397	5.5714325679943e-238	TLE	Pspc1
G3bp1	5.87556221258515e-242	-0.833346557678423	0.31	0.56	1.4232374347545e-237	TLE	G3bp1
Xaf1	1.02548981072932e-241	3.05087747072818	0.274	0.072	2.48404396852963e-237	TLE	Xaf1
Acin1	3.30961917501551e-241	-0.845632766077145	0.279	0.525	8.01689052764008e-237	TLE	Acin1
Rpl35	3.47179657120657e-241	1.30745042735933	0.677	0.7	8.40973283443367e-237	TLE	Rpl35
Yy1	5.42426834769769e-241	-0.855120530150354	0.25	0.493	1.31392052186281e-236	TLE	Yy1
Fam168a	9.05785196205974e-241	-0.69808875590691	0.18	0.423	2.19408348076973e-236	TLE	Fam168a
Ms4a7	1.42946127688386e-240	2.33094687559603	0.237	0.048	3.46258405099578e-236	TLE	Ms4a7
Txnrd1	1.7759586424623e-240	-0.899708227493013	0.263	0.517	4.30190461963642e-236	TLE	Txnrd1
Atp6ap2	2.30278504163804e-240	-0.594621119382639	0.409	0.663	5.57803620635981e-236	TLE	Atp6ap2
Mtmr10	2.87139024930326e-240	-1.4873483807338	0.112	0.334	6.95536860088729e-236	TLE	Mtmr10
Ube2g1	4.86616584999222e-240	-1.07175184918049	0.208	0.444	1.17873135384362e-235	TLE	Ube2g1
Sipa1	8.83754379876996e-240	-0.701247452836811	0.248	0.487	2.14071823437605e-235	TLE	Sipa1
Yaf2	9.22783579892128e-240	-1.18476982827424	0.203	0.438	2.2352586655727e-235	TLE	Yaf2
Nmt1	1.49488560942145e-239	-0.637503509730392	0.394	0.66	3.62106141170157e-235	TLE	Nmt1
BC035044	1.56258877633153e-239	-1.67990941083079	0.084	0.295	3.78505879290786e-235	TLE	BC035044
Slfn5	1.64162200327258e-239	2.43769844629543	0.24	0.05	3.97650097852718e-235	TLE	Slfn5
Cxxc5	1.67595405730486e-239	-0.792690750713865	0.217	0.466	4.05966351300956e-235	TLE	Cxxc5
Sp4	9.52429480867775e-239	-1.68771995025117	0.099	0.314	2.30706993150601e-234	TLE	Sp4
Mapk6	2.9133526133023e-238	-0.791764149757357	0.26	0.507	7.05701403520217e-234	TLE	Mapk6
Ptges3	8.4736860411295e-238	-0.714724578061436	0.324	0.566	2.0525809697428e-233	TLE	Ptges3
Kcnk12	1.08287878434911e-237	-2.73577126008793	0.022	0.195	2.62305727932885e-233	TLE	Kcnk12
Phtf2	1.08492717903423e-237	-1.69354009314435	0.103	0.32	2.62801910577461e-233	TLE	Phtf2
Gm26532	1.58733155000698e-237	-0.667088147955396	0.242	0.497	3.84499321358191e-233	TLE	Gm26532
Lifr	1.82582336260211e-237	-1.54856090902781	0.073	0.279	4.42269193123109e-233	TLE	Lifr
Cmip	2.34468175672614e-237	-0.734704529877947	0.355	0.649	5.67952261931773e-233	TLE	Cmip
Dync1i2	4.17094788735347e-237	-0.756603295300503	0.301	0.54	1.01032870675363e-232	TLE	Dync1i2
Cd5l	7.84167997536983e-237	8.03111048483956	0.138	0.003	1.89949014043383e-232	TLE	Cd5l
Elmsan1	1.7176768607523e-236	-1.07840599781605	0.249	0.498	4.1607286598003e-232	TLE	Elmsan1
Mafg	1.90365028524165e-236	-1.03564656370072	0.248	0.487	4.61121208594085e-232	TLE	Mafg
Zfp280d	2.97050885870272e-236	-1.21689041258776	0.139	0.365	7.1954636084356e-232	TLE	Zfp280d
Fry	3.7669293036289e-236	-1.13226734718809	0.138	0.371	9.12463285218029e-232	TLE	Fry
Usp15	6.43322316530735e-236	-0.971579752050826	0.238	0.479	1.5583196473324e-231	TLE	Usp15
Cbfa2t3	9.20209151374895e-236	-2.17158149641655	0.057	0.255	2.22902262737541e-231	TLE	Cbfa2t3
Zscan26	1.10028584773146e-235	-1.29240576336356	0.116	0.333	2.66522240895991e-231	TLE	Zscan26
Stard9	1.28311685539533e-235	-1.14828427560883	0.201	0.438	3.1080939588241e-231	TLE	Stard9
Herc1	1.67919356781536e-235	-0.971542841616105	0.216	0.456	4.06751057931914e-231	TLE	Herc1
Hcar2	3.11073904103106e-235	3.675683962338	0.188	0.025	7.53514317908954e-231	TLE	Hcar2
Eml6	4.87844622952356e-235	-1.76770099077551	0.082	0.292	1.18170603017749e-230	TLE	Eml6
Tcf12	8.059707178989e-235	-0.597014624562542	0.288	0.547	1.95230286996651e-230	TLE	Tcf12
Khdrbs1	9.03927315420475e-235	-0.736577799645323	0.312	0.554	2.18958313614302e-230	TLE	Khdrbs1
Smg6	1.57988215472073e-234	-0.985826081891677	0.235	0.482	3.82694854338002e-230	TLE	Smg6
Rsbn1l	1.78467859613132e-234	-0.912362731477233	0.264	0.511	4.3230269634089e-230	TLE	Rsbn1l
Fermt3	2.92597240784235e-234	-0.612930913320297	0.425	0.683	7.08758296351651e-230	TLE	Fermt3
Arhgap39	2.98978540500687e-234	-1.15091146097157	0.196	0.43	7.24215718654815e-230	TLE	Arhgap39
Zmym2	4.40282861260382e-234	-1.205436495641	0.148	0.374	1.06649717483102e-229	TLE	Zmym2
Cry1	6.63204378848794e-234	-2.13089178175474	0.057	0.251	1.60647996688543e-229	TLE	Cry1
Zmynd11	6.98135125099577e-234	-0.873873084564294	0.224	0.462	1.69109271352871e-229	TLE	Zmynd11
Ddx17	8.83586575774136e-234	-0.479722175588279	0.273	0.519	2.14031176249769e-229	TLE	Ddx17
Trim2	1.20275757250446e-233	-0.895378056949356	0.093	0.314	2.91343966787756e-229	TLE	Trim2
Sparcl1	2.41831675880268e-233	-1.3726592054056	0.048	0.247	5.85788868484774e-229	TLE	Sparcl1
Lnpep	2.60032564401964e-233	-0.860443532070712	0.277	0.519	6.29876880750877e-229	TLE	Lnpep
Rb1	2.89551955308408e-233	-1.00782152224671	0.214	0.451	7.01381701343558e-229	TLE	Rb1
Dmtf1	3.93589066465522e-233	-1.25778577443472	0.155	0.38	9.53390795699434e-229	TLE	Dmtf1
Luc7l3	5.33233064056141e-233	-0.91464165004765	0.251	0.492	1.29165045106319e-228	TLE	Luc7l3
Cybb	7.50907532405774e-233	1.70242202891886	0.249	0.054	1.81892331574651e-228	TLE	Cybb
Cds1	3.07274506045734e-232	-1.2913184126872	0.155	0.38	7.44311035994582e-228	TLE	Cds1
Spred1	3.44769406114752e-232	-0.903770771299586	0.251	0.496	8.35134932431764e-228	TLE	Spred1
Snrnp70	5.79489655818003e-232	-0.34882055034488	0.366	0.627	1.40369779328795e-227	TLE	Snrnp70
Gm47664	9.59101627016388e-232	-2.46844562193884	0.065	0.259	2.3232318711218e-227	TLE	Gm47664
Itgb1	1.17073884107332e-231	-0.701839991512808	0.351	0.59	2.83588069473191e-227	TLE	Itgb1
Oxct1	1.22525833533808e-231	-0.741698749603465	0.359	0.609	2.96794326568942e-227	TLE	Oxct1
Morf4l1	1.98818182110568e-231	-0.447750455402353	0.489	0.747	4.81597282526429e-227	TLE	Morf4l1
Dnajc1	3.48673532573751e-231	-1.09273128868066	0.239	0.479	8.44591897953396e-227	TLE	Dnajc1
Srsf10	3.59054415209941e-231	-0.810816976222415	0.214	0.447	8.6973750996304e-227	TLE	Srsf10
Rtn4	5.52651304098854e-231	-0.518475466840699	0.551	0.796	1.33868725391865e-226	TLE	Rtn4
Sbno1	6.39867112090596e-231	-0.917283325821711	0.224	0.461	1.54995010561705e-226	TLE	Sbno1
Kdm7a	8.47777374105116e-231	-0.991820066120421	0.245	0.489	2.05357113329482e-226	TLE	Kdm7a
Btbd7	8.87821774740072e-231	-0.945236401250873	0.206	0.444	2.15057068495288e-226	TLE	Btbd7
Lrrk1	2.08894786082557e-230	-1.07280644098725	0.224	0.466	5.06005840327778e-226	TLE	Lrrk1
Gtdc1	2.48885947715713e-230	-0.912940696517284	0.255	0.507	6.02876431151771e-226	TLE	Gtdc1
Gripap1	4.8096341091164e-230	-1.1996207327738	0.181	0.41	1.16503767025127e-225	TLE	Gripap1
Eif4g3	6.20503014352915e-230	-0.830593379775775	0.301	0.553	1.50304445166707e-225	TLE	Eif4g3
Atp9b	7.25972908321863e-230	-0.874290196442833	0.252	0.5	1.75852417582805e-225	TLE	Atp9b
Sirpa	7.70115132043397e-230	-0.588025197362524	0.53	0.799	1.86544988434872e-225	TLE	Sirpa
Dnmt3a	8.75056608083615e-230	-0.84914069143028	0.27	0.516	2.11964962176094e-225	TLE	Dnmt3a
Susd3	1.41849367262968e-229	-0.961071754390638	0.252	0.486	3.43601722321087e-225	TLE	Susd3
Gm43813	1.43170610059418e-229	-2.78520533498997	0.042	0.224	3.46802168746928e-225	TLE	Gm43813
Rev3l	2.49181174118104e-229	-1.21576665943472	0.135	0.357	6.03591558066283e-225	TLE	Rev3l
Skap2	6.55395143853928e-229	-0.687878619275825	0.407	0.665	1.58756365695737e-224	TLE	Skap2
Myo18b	7.25128904661179e-229	-3.04656940926373	0.022	0.188	1.75647974576077e-224	TLE	Myo18b
Gm20721	2.15945925050511e-228	-2.78502876127784	0.038	0.216	5.23085814249853e-224	TLE	Gm20721
Tnfrsf21	2.2398757143974e-228	-1.05311032223315	0.24	0.471	5.42565094298481e-224	TLE	Tnfrsf21
Csf1r	2.25488473296595e-228	-0.574126794469242	0.712	0.848	5.46200728866343e-224	TLE	Csf1r
Upk1b	2.63994364576466e-228	-3.4134791988597	0.01	0.165	6.39473549313573e-224	TLE	Upk1b
Atp2a2	3.45991631895466e-228	-0.743182714166955	0.252	0.49	8.38095529940387e-224	TLE	Atp2a2
Vrk2	3.77210994533047e-228	-1.35020895642169	0.166	0.39	9.13718192057399e-224	TLE	Vrk2
Ifitm2	3.79176206996543e-228	1.68779845584588	0.294	0.083	9.18478526207727e-224	TLE	Ifitm2
Vps13b	6.49285041975555e-228	-1.00134141884081	0.239	0.48	1.57276315717739e-223	TLE	Vps13b
Irf5	1.19167019327205e-227	-0.588515602545173	0.375	0.614	2.88658270916288e-223	TLE	Irf5
Tbpl1	2.79888098498758e-227	-0.998710795541179	0.183	0.41	6.77972940993542e-223	TLE	Tbpl1
Fgd4	3.7766294413421e-227	-1.48872087993686	0.164	0.388	9.14812949576297e-223	TLE	Fgd4
Nlrp1b	4.66187445573049e-227	-1.55680984001593	0.148	0.371	1.1292458494116e-222	TLE	Nlrp1b
Rps5	5.22835296964201e-227	0.927095627358264	0.709	0.758	1.26646393983638e-222	TLE	Rps5
Atp2b1	7.98733075767067e-227	-0.594459328678057	0.4	0.703	1.93477112943057e-222	TLE	Atp2b1
Trpm7	8.33170024486672e-227	-0.925749220180149	0.204	0.436	2.01818775031407e-222	TLE	Trpm7
Csde1	2.35678519321288e-226	-0.544291301197008	0.385	0.63	5.70884077351956e-222	TLE	Csde1
Tox4	3.2712884226464e-226	-0.908372232818966	0.259	0.494	7.92404194617636e-222	TLE	Tox4
Arhgef6	4.46267812663992e-226	-1.32355310141315	0.136	0.353	1.08099452261599e-221	TLE	Arhgef6
Lair1	4.54553415083824e-226	-0.625538981473211	0.454	0.708	1.10106473735755e-221	TLE	Lair1
Cyp4f18	5.76175397027626e-226	3.71472083725942	0.144	0.007	1.39566966422002e-221	TLE	Cyp4f18
Lgals1	6.08953122474915e-226	2.39072966368431	0.243	0.057	1.47506714857099e-221	TLE	Lgals1
Caprin1	8.88165164771648e-226	-0.712332708372401	0.299	0.537	2.15140247862636e-221	TLE	Caprin1
Ints6l	1.33576719082243e-225	-0.777344995123218	0.205	0.444	3.23562886632917e-221	TLE	Ints6l
Hipk2	1.83973391221045e-225	-0.781624866463736	0.24	0.481	4.45638745554738e-221	TLE	Hipk2
Rps6ka5	3.80683071699923e-225	-1.06329644678297	0.154	0.382	9.22128604578724e-221	TLE	Rps6ka5
Larp4b	3.82099878478256e-225	-0.718959024290209	0.301	0.547	9.2556053563788e-221	TLE	Larp4b
Emp3	6.32229921673433e-225	2.33866301606099	0.309	0.102	1.53145053926956e-220	TLE	Emp3
Uso1	1.04392177029315e-224	-1.23489143072004	0.17	0.39	2.52869170418109e-220	TLE	Uso1
Ube2k	1.61455615748365e-224	-0.734369935777211	0.33	0.566	3.91093938027264e-220	TLE	Ube2k
Srek1	1.75163893297919e-224	-0.824092277125057	0.203	0.436	4.2429949873555e-220	TLE	Srek1
Lcor	2.34207372577911e-224	-0.996600458234583	0.236	0.469	5.67320518595473e-220	TLE	Lcor
Rpl13	3.68254838164716e-224	0.570502733542018	0.854	0.838	8.92023694486392e-220	TLE	Rpl13
Tnpo3	3.98002565257848e-224	-0.813511542137251	0.232	0.467	9.64081613824086e-220	TLE	Tnpo3
Fbxo11	6.65792426865422e-224	-0.707346075286267	0.335	0.604	1.61274899559611e-219	TLE	Fbxo11
Nup153	7.7401592776076e-224	-1.08232140523863	0.166	0.386	1.87489878181489e-219	TLE	Nup153
Uba52	7.74675151725759e-224	1.98552783526199	0.606	0.511	1.87649562002531e-219	TLE	Uba52
Sort1	7.79414028863205e-224	-0.671303014686769	0.205	0.441	1.88797460211534e-219	TLE	Sort1
Rap1a	8.38441542051897e-224	-0.514472175853687	0.471	0.727	2.03095694731231e-219	TLE	Rap1a
Cnot2	9.40579876329082e-224	-0.72074235143144	0.265	0.505	2.27836663443193e-219	TLE	Cnot2
Zfr	1.0179579754165e-223	-0.77118269155293	0.289	0.527	2.46579960385139e-219	TLE	Zfr
Kcnq1ot1	1.7536908824138e-223	-1.91343951412171	0.102	0.312	4.24796542447094e-219	TLE	Kcnq1ot1
Cacul1	2.30446451922636e-223	-1.16914647539009	0.194	0.417	5.58210440492201e-219	TLE	Cacul1
Pnrc1	4.36888132517043e-223	-0.562525781569749	0.449	0.691	1.05827412339603e-218	TLE	Pnrc1
Rpl7a	8.08457335906137e-223	1.06082122833133	0.673	0.717	1.95832620476544e-218	TLE	Rpl7a
Nfya	1.87172980327131e-222	-1.17087365412199	0.175	0.395	4.5338911024641e-218	TLE	Nfya
Junb	2.5937169823742e-222	-0.694277923633933	0.826	0.892	6.28276064640502e-218	TLE	Junb
Gm32036	7.66535221961152e-222	-2.38088221353797	0.052	0.235	1.8567782681565e-217	TLE	Gm32036
Gpcpd1	1.33917615474163e-221	-0.55209452035829	0.301	0.559	3.24388639963065e-217	TLE	Gpcpd1
Mtmr3	1.60813567734755e-221	-0.755063718605316	0.241	0.481	3.89538705123896e-217	TLE	Mtmr3
Rpl18	2.83188315782535e-221	0.805960508050674	0.722	0.768	6.85967057320035e-217	TLE	Rpl18
Kpna3	2.94369211594131e-221	-1.04546388125297	0.205	0.43	7.13050541244463e-217	TLE	Kpna3
Fam193a	2.9899412463956e-221	-1.18135742625731	0.202	0.431	7.24253468114407e-217	TLE	Fam193a
Plekho1	4.0012280420294e-221	-0.604785284364457	0.406	0.653	9.69217468620781e-217	TLE	Plekho1
Trim44	5.74926662403891e-221	-1.14308985895219	0.163	0.382	1.39264485434095e-216	TLE	Trim44
Bzw1	8.71416034935729e-221	-0.601767457157595	0.343	0.576	2.11083106142482e-216	TLE	Bzw1
Zfp516	1.19447356259536e-220	-1.15992526858491	0.207	0.437	2.89337331067473e-216	TLE	Zfp516
Manf	1.78504833182679e-220	-0.735329040344626	0.348	0.582	4.32392257418404e-216	TLE	Manf
Gprasp1	1.81870393435608e-220	-1.407369149216	0.069	0.263	4.40544654019073e-216	TLE	Gprasp1
Ccdc93	2.72386824630867e-220	-1.17830447420521	0.139	0.356	6.5980260530335e-216	TLE	Ccdc93
Serinc3	3.67668845254554e-220	-0.595536357614538	0.631	0.832	8.90604243860107e-216	TLE	Serinc3
Ighm	4.54718088544026e-220	-0.722249163407675	0.226	0.469	1.10146362588019e-215	TLE	Ighm
BC005561	7.18761979127237e-220	-1.83945644789379	0.125	0.332	1.74105714203991e-215	TLE	BC005561
Gpr65	8.88526138867425e-220	1.97683921633276	0.271	0.074	2.15227686617856e-215	TLE	Gpr65
Rps2	2.3313612935656e-219	0.92325231584665	0.696	0.756	5.64725646140395e-215	TLE	Rps2
Nr3c2	2.60214916713837e-219	-1.94703194736272	0.061	0.252	6.30318592755929e-215	TLE	Nr3c2
Mecp2	3.64313517181697e-219	-1.25725396530723	0.158	0.375	8.82476632669224e-215	TLE	Mecp2
Eif3j1	8.5458360258866e-219	-0.92903602314778	0.254	0.481	2.07005786055051e-214	TLE	Eif3j1
Gm27017	9.24070915700405e-218	-2.50597354646571	0.038	0.211	2.23837697910109e-213	TLE	Gm27017
Dnajc3	1.01053911328148e-217	-0.851092114639013	0.281	0.508	2.44782889410172e-213	TLE	Dnajc3
Fto	1.20510711686777e-217	-1.070168283779	0.194	0.421	2.91913096918879e-213	TLE	Fto
Mindy2	1.37758916933236e-217	-1.01823198254446	0.209	0.433	3.33693424487378e-213	TLE	Mindy2
Immp2l	1.60110211408995e-217	-1.57832200674297	0.134	0.352	3.87834965096009e-213	TLE	Immp2l
Kdm3a	1.86870785373397e-217	-1.32884705467385	0.132	0.342	4.52657103409979e-213	TLE	Kdm3a
Rasa1	3.1121245125343e-217	-1.04238976508266	0.183	0.4	7.53849920671184e-213	TLE	Rasa1
Lemd3	4.46968400236138e-217	-1.49141816111392	0.136	0.345	1.082691555892e-212	TLE	Lemd3
Arih2	6.57156924383351e-217	-0.768349923155092	0.295	0.548	1.59183121793379e-212	TLE	Arih2
Gbf1	1.07385466466948e-216	-1.1175560469232	0.179	0.4	2.60119815422889e-212	TLE	Gbf1
Ppp1r3b	1.39337097101913e-216	-1.3107695071878	0.128	0.337	3.37516250309964e-212	TLE	Ppp1r3b
Gse1	1.98466912703459e-216	-1.02134393185522	0.163	0.384	4.8074640264159e-212	TLE	Gse1
Nfat5	5.21538158264576e-216	-0.701319265141588	0.309	0.572	1.26332188076428e-211	TLE	Nfat5
Mapre1	5.39190816291992e-216	-0.51122904860956	0.335	0.566	1.30608191430409e-211	TLE	Mapre1
Phf11b	5.47201035385915e-216	3.04089422432715	0.233	0.055	1.3254850680153e-211	TLE	Phf11b
Kbtbd2	6.91405824306381e-216	-1.38292042692193	0.144	0.351	1.67479232821735e-211	TLE	Kbtbd2
Rilpl2	1.14678278550151e-215	2.12126390166823	0.37	0.154	2.7778519413203e-211	TLE	Rilpl2
Anxa2	1.44426418036771e-215	2.7865217657537	0.176	0.023	3.49844112410469e-211	TLE	Anxa2
Map3k5	1.45824329798799e-215	-1.11000555544397	0.206	0.435	3.5323027407163e-211	TLE	Map3k5
Erf	1.58048784949315e-215	-0.814930335033052	0.207	0.43	3.82841571782725e-211	TLE	Erf
Atp5e	1.87069559026174e-215	1.70973465155816	0.632	0.56	4.53138592829101e-211	TLE	Atp5e
Abcb1b	1.89913207688533e-215	-1.46855724626575	0.171	0.387	4.60026762983934e-211	TLE	Abcb1b
Gng5	4.1840049843671e-215	1.42532682941733	0.659	0.646	1.01349152736324e-210	TLE	Gng5
Golgb1	4.63933941308921e-215	-1.08219674808598	0.216	0.44	1.1237871860326e-210	TLE	Golgb1
Syngr1	7.7515633433098e-215	1.80980272147764	0.609	0.564	1.87766118864993e-210	TLE	Syngr1
Mitf	8.91904739894195e-215	-0.74975333852818	0.283	0.542	2.16046085144571e-210	TLE	Mitf
Cab39	9.69077191848244e-215	-0.774914241422318	0.268	0.497	2.347395681814e-210	TLE	Cab39
Il17ra	1.18512598245207e-214	-1.0157177704938	0.186	0.407	2.87073066729364e-210	TLE	Il17ra
Pnpla8	1.92891874707734e-214	-0.886321310911851	0.197	0.422	4.67241988104544e-210	TLE	Pnpla8
Arap3	2.50497996830197e-214	-1.2282563268434	0.098	0.298	6.06781297721785e-210	TLE	Arap3
Kmt5b	2.70848054005022e-214	-1.09851960469764	0.149	0.363	6.56075241216366e-210	TLE	Kmt5b
Fbxw11	3.20384798736258e-214	-0.672757826688765	0.378	0.644	7.76068097978838e-210	TLE	Fbxw11
Aldoc	4.07268431786315e-214	-2.35347055893497	0.022	0.183	9.86526322315991e-210	TLE	Aldoc
Lamp1	9.04205649353849e-214	1.08214271442978	0.682	0.752	2.19025734442983e-209	TLE	Lamp1
Taf15	9.27003093213994e-214	-0.678831183549275	0.287	0.527	2.24547959269226e-209	TLE	Taf15
Luzp1	1.0078095341874e-213	-1.08536746315731	0.219	0.445	2.44121703466213e-209	TLE	Luzp1
Arhgef12	1.215258414987e-213	-0.867927026601831	0.146	0.365	2.943720458623e-209	TLE	Arhgef12
Gatad2b	1.39142211475316e-213	-0.805801489049975	0.271	0.507	3.37044178856658e-209	TLE	Gatad2b
Prkcb	2.05306088861565e-213	-0.663260677568507	0.35	0.611	4.97312939049369e-209	TLE	Prkcb
Lpar6	2.16814402933244e-213	-1.22128006105548	0.134	0.342	5.25189528225196e-209	TLE	Lpar6
Hipk3	2.77026623682401e-213	-1.12862022714181	0.156	0.368	6.71041590545881e-209	TLE	Hipk3
Slfn2	2.88907984076491e-213	2.22308236042305	0.402	0.187	6.99821809828483e-209	TLE	Slfn2
Cox6a2	3.30833035493263e-213	5.29476623915653	0.141	0.009	8.01376861875332e-209	TLE	Cox6a2
Rfx3	4.67087182576816e-213	-1.38864953713785	0.089	0.289	1.13142528235582e-208	TLE	Rfx3
Pik3cd	7.05390108735818e-213	-1.01565773505904	0.206	0.428	1.70866646039077e-208	TLE	Pik3cd
Mtss1	1.70429465633208e-212	-0.987343648970635	0.17	0.394	4.12831294603321e-208	TLE	Mtss1
Dlgap4	2.02831950616773e-212	-0.740845896444259	0.246	0.47	4.91319833979009e-208	TLE	Dlgap4
Lpcat2	2.84495356840774e-212	-0.57582890099606	0.509	0.773	6.89133102875406e-208	TLE	Lpcat2
Scamp2	3.36508227535005e-212	-0.634710275787632	0.417	0.66	8.15123879558043e-208	TLE	Scamp2
E230029C05Rik	4.6914647113917e-212	-0.675494322887079	0.317	0.577	1.13641349704041e-207	TLE	E230029C05Rik
Cap1	6.53339898860235e-212	-0.629884724224873	0.356	0.593	1.58258523700915e-207	TLE	Cap1
Garnl3	8.2319717578878e-212	-1.50777057511968	0.099	0.299	1.99403051891316e-207	TLE	Garnl3
Kdm2b	1.18680076983394e-211	-0.915857194585706	0.205	0.431	2.87478750476874e-207	TLE	Kdm2b
Rabep1	1.49906771037542e-211	-0.844364120768683	0.232	0.463	3.63119171484237e-207	TLE	Rabep1
Prpf40a	2.44805867244739e-211	-0.767690505489766	0.29	0.523	5.92993252226931e-207	TLE	Prpf40a
Tpr	2.56186148622437e-211	-0.784638901410526	0.314	0.546	6.2055970780813e-207	TLE	Tpr
Wipf1	2.61784068020095e-211	-0.789395077584049	0.377	0.633	6.34119547965076e-207	TLE	Wipf1
Fgd2	3.64062304315521e-211	-0.509791255346264	0.314	0.559	8.81868119743486e-207	TLE	Fgd2
Cyth3	4.46336762475069e-211	-1.50448800210445	0.104	0.305	1.08116153974336e-206	TLE	Cyth3
Bach1	6.07356525685893e-211	-0.647653255289677	0.333	0.59	1.47119971216894e-206	TLE	Bach1
Acbd3	8.13720117175306e-211	-0.971088294820313	0.206	0.427	1.97107423983374e-206	TLE	Acbd3
St13	8.87991233535567e-211	-0.530315893532275	0.358	0.589	2.1509811649932e-206	TLE	St13
Acvr2a	1.18859680668802e-210	-2.24879368170337	0.055	0.234	2.8791380448404e-206	TLE	Acvr2a
Krcc1	1.32964223884883e-210	-0.891066103239325	0.266	0.487	3.22079239516352e-206	TLE	Krcc1
Rassf1	1.84250992609274e-210	-0.809478242167142	0.254	0.48	4.46311179397443e-206	TLE	Rassf1
Ppp2r2a	3.35051512585947e-210	-0.602990268741241	0.237	0.464	8.11595278936939e-206	TLE	Ppp2r2a
Sde2	3.94391986784965e-210	-1.00457537181933	0.214	0.435	9.5533570958922e-206	TLE	Sde2
Ptpra	1.11479925220086e-209	-0.609118023339554	0.367	0.609	2.70037822860614e-205	TLE	Ptpra
Usp32	1.17403896714324e-209	-0.921309621177262	0.162	0.379	2.84387459011107e-205	TLE	Usp32
Tasor2	1.40872608840085e-208	-1.49790186345037	0.104	0.303	3.41235720393337e-204	TLE	Tasor2
Tgif2	1.72808156144966e-208	-1.66410736536255	0.061	0.242	4.1859319662995e-204	TLE	Tgif2
Ppp4r1	2.26060327243631e-208	-1.12427415708464	0.145	0.354	5.47585930682248e-204	TLE	Ppp4r1
Rab2a	2.92268230191938e-208	-0.529765349985386	0.428	0.675	7.07961333993932e-204	TLE	Rab2a
Gnai3	3.2834403435167e-208	-0.917729522522505	0.193	0.407	7.95347754410049e-204	TLE	Gnai3
Mga	3.48682231521395e-208	-1.2831292371297	0.139	0.346	8.44612969414274e-204	TLE	Mga
Fam168b	7.19247100273655e-208	-0.792817358011026	0.265	0.488	1.74223225099287e-203	TLE	Fam168b
Mapk8	1.33257647700416e-207	-1.71762301119113	0.086	0.276	3.22790000024717e-203	TLE	Mapk8
Cbx4	1.36496034064835e-207	-1.12773766273219	0.162	0.372	3.30634343315249e-203	TLE	Cbx4
4732471J01Rik	1.49501515113319e-207	-2.09481441093799	0.051	0.227	3.62137520058992e-203	TLE	4732471J01Rik
Bod1l	2.5180800480182e-207	-1.2026472143039	0.198	0.413	6.09954530031448e-203	TLE	Bod1l
Capn3	2.62289627103308e-207	-1.04225664076096	0.175	0.393	6.35344163732342e-203	TLE	Capn3
Clcn5	4.76920532839739e-207	-1.64367145938004	0.083	0.273	1.1552446066977e-202	TLE	Clcn5
Relb	1.30514384976219e-206	-0.814853227817467	0.288	0.523	3.16144994727895e-202	TLE	Relb
Ncl	1.39794220370636e-206	-0.519121947220991	0.456	0.7	3.38623540003792e-202	TLE	Ncl
Errfi1	2.21286175620832e-206	-0.978637352496863	0.195	0.418	5.36021503206341e-202	TLE	Errfi1
Sppl3	2.59736084131288e-206	-0.9279444825231	0.249	0.472	6.29158716591218e-202	TLE	Sppl3
Tent5a	5.44617350096469e-206	-1.15961124628669	0.228	0.449	1.31922660713868e-201	TLE	Tent5a
Tm9sf3	6.55768346901863e-206	-0.495643854899674	0.366	0.595	1.58846766670038e-201	TLE	Tm9sf3
Ccnt1	1.49460220333464e-205	-1.19242940817443	0.213	0.431	3.6203749171375e-201	TLE	Ccnt1
Ubr3	2.15623091869864e-205	-0.945651685355232	0.201	0.418	5.22303815436371e-201	TLE	Ubr3
Lats2	2.33991260497525e-205	-1.46053592587553	0.103	0.299	5.66797030303155e-201	TLE	Lats2
Dcaf1	2.71337953480399e-205	-1.66936952993513	0.054	0.231	6.57261924715571e-201	TLE	Dcaf1
Nfix	4.19745052603116e-205	-0.94460534424615	0.176	0.391	1.01674844092053e-200	TLE	Nfix
Peli2	4.27154062905935e-205	-1.10650923948431	0.185	0.403	1.03469528657705e-200	TLE	Peli2
Capza1	5.40990859705626e-205	-0.525117747201065	0.357	0.584	1.31044215946494e-200	TLE	Capza1
Csf3r	5.50044576582603e-205	-0.55831751190397	0.409	0.658	1.33237297785604e-200	TLE	Csf3r
Arid2	3.00697971846592e-204	-0.919717751676019	0.18	0.395	7.28380697204001e-200	TLE	Arid2
Fxr1	3.77011406176729e-204	-0.773328555944574	0.261	0.48	9.1323472918189e-200	TLE	Fxr1
Rbbp6	8.01009832228213e-204	-0.734297290504259	0.287	0.514	1.9402861166064e-199	TLE	Rbbp6
Sumo1	8.01414046864591e-204	-0.601150404773229	0.39	0.62	1.9412652457201e-199	TLE	Sumo1
Fam117b	8.03825415360998e-204	-0.934325562376102	0.264	0.496	1.94710630362895e-199	TLE	Fam117b
Mark3	3.10189553219388e-203	-0.785039922914055	0.198	0.417	7.51372154763324e-199	TLE	Mark3
Vapa	3.3725137364262e-203	-0.470549375574406	0.418	0.645	8.16924002374518e-199	TLE	Vapa
Kdm3b	3.76269505204031e-203	-1.22661334819258	0.16	0.369	9.11437622455725e-199	TLE	Kdm3b
Serf2	5.29218167529574e-203	1.28938785468136	0.677	0.696	1.28192516720689e-198	TLE	Serf2
Nckap5l	5.96283886554078e-203	-1.23005768057658	0.128	0.331	1.44437845839994e-198	TLE	Nckap5l
Zswim4	6.19590129718389e-203	-1.10040006959345	0.169	0.384	1.50083317121685e-198	TLE	Zswim4
Helz	6.67846631150155e-203	-1.12630522618403	0.173	0.384	1.61772489463502e-198	TLE	Helz
Brd1	1.25939522611426e-202	-0.946154044685378	0.164	0.372	3.05063305621657e-198	TLE	Brd1
Wdr45b	1.98367997871967e-202	-0.79546481968262	0.221	0.438	4.80506801245266e-198	TLE	Wdr45b
Rps23	2.09912789373869e-202	0.629035633178208	0.794	0.8	5.08471749700322e-198	TLE	Rps23
Ubr2	2.24141339626695e-202	-0.982170180010708	0.218	0.437	5.42937566977744e-198	TLE	Ubr2
Insr	2.27860231319031e-202	-1.2257696482506	0.126	0.329	5.51945838324089e-198	TLE	Insr
Atp6v1a	2.4493351164764e-202	-0.705301417292328	0.364	0.6	5.93302445264078e-198	TLE	Atp6v1a
Tet2	2.72410356073394e-202	-0.952733052225251	0.235	0.46	6.59859605516583e-198	TLE	Tet2
Il13ra1	4.22557692017024e-202	-1.30505343728642	0.196	0.404	1.02356149737284e-197	TLE	Il13ra1
Rpl26	5.73012013016448e-202	0.69339332779929	0.752	0.785	1.38800699912974e-197	TLE	Rpl26
Ppp2ca	8.5681246387059e-202	-0.501174575417646	0.379	0.608	2.07545683123373e-197	TLE	Ppp2ca
Pds5a	9.68252794185993e-202	-0.895257470584962	0.2	0.416	2.34539874335673e-197	TLE	Pds5a
Pkn2	1.629360901749e-201	-1.01419106413851	0.177	0.388	3.94680091230659e-197	TLE	Pkn2
Tmem173	1.70189214955104e-201	-0.845873927298409	0.273	0.493	4.12249335385749e-197	TLE	Tmem173
Phactr2	2.23261762189024e-201	-1.15598689616524	0.115	0.316	5.40806966550472e-197	TLE	Phactr2
Dusp7	2.36188399585279e-201	-1.50748977972556	0.078	0.261	5.72119160315421e-197	TLE	Dusp7
B230219D22Rik	3.36093227253392e-201	-0.896076794722444	0.194	0.403	8.14118624375892e-197	TLE	B230219D22Rik
Prpsap2	3.85982611448595e-201	-1.10219514133437	0.127	0.327	9.34965679711932e-197	TLE	Prpsap2
Crebrf	4.8682348261519e-201	-1.0286617803348	0.198	0.413	1.17923252193878e-196	TLE	Crebrf
Sfmbt1	9.8521912673886e-201	-1.05791505548159	0.203	0.422	2.38649629069954e-196	TLE	Sfmbt1
2610203C22Rik	1.09566904938968e-200	-1.67952203093685	0.075	0.259	2.65403913833662e-196	TLE	2610203C22Rik
Rnf13	1.11726768708802e-200	-0.365583964875469	0.362	0.594	2.7063575184333e-196	TLE	Rnf13
Nsd3	1.64306948084858e-200	-0.596903849741713	0.316	0.559	3.98000720345951e-196	TLE	Nsd3
Magi3	2.1323468397173e-200	-1.60423442732474	0.083	0.272	5.16518374984721e-196	TLE	Magi3
March6	2.96987527500849e-200	-1.02095854223969	0.171	0.379	7.19392887865306e-196	TLE	March6
Gpr155	3.11667835034835e-200	-1.34532062678712	0.115	0.311	7.54952996804881e-196	TLE	Gpr155
Atxn7l3b	3.30818684011472e-200	-0.825759658651299	0.226	0.441	8.01342098280989e-196	TLE	Atxn7l3b
Ms4a4c	3.31477908489762e-200	3.61940116792587	0.143	0.012	8.02938937734752e-196	TLE	Ms4a4c
Ankrd12	3.8870165267711e-200	-1.15186872541343	0.194	0.41	9.41552013279763e-196	TLE	Ankrd12
Rbbp8	4.01471526473346e-200	-1.45092101733304	0.16	0.368	9.72484478576387e-196	TLE	Rbbp8
Sptlc2	6.39100007385512e-200	-0.853617174990325	0.309	0.531	1.54809194788993e-195	TLE	Sptlc2
Lpl	1.22077838689923e-199	3.13603918945552	0.204	0.044	2.95709148658599e-195	TLE	Lpl
Pbrm1	1.4493689926983e-199	-0.875190726948375	0.238	0.456	3.51080651101309e-195	TLE	Pbrm1
Actr3	2.14100157062954e-199	-0.484153344439046	0.468	0.718	5.18614810453593e-195	TLE	Actr3
Tspan14	2.26203253839017e-199	-0.740217318388878	0.244	0.459	5.47932141774252e-195	TLE	Tspan14
Oasl1	3.31991703317782e-199	4.50218655276621	0.131	0.008	8.04183502946662e-195	TLE	Oasl1
Sesn1	3.76247720831135e-199	-1.16279398712255	0.131	0.335	9.11384854169258e-195	TLE	Sesn1
Cnot1	7.36884636600587e-199	-0.947102401741642	0.209	0.42	1.7849556552376e-194	TLE	Cnot1
Gxylt1	1.40824984112534e-198	-1.0494228219418	0.167	0.375	3.4112035901579e-194	TLE	Gxylt1
Reep3	1.65298281742577e-198	-0.669443683551237	0.35	0.577	4.00402027865044e-194	TLE	Reep3
Ccnd1	1.97195444633683e-198	-0.972978304206649	0.172	0.388	4.7766652553617e-194	TLE	Ccnd1
Kif13a	2.33138112813897e-198	-0.584764379446009	0.115	0.319	5.64730450669102e-194	TLE	Kif13a
Sdccag8	2.44795143100142e-198	-1.22604782194466	0.179	0.391	5.92967275131474e-194	TLE	Sdccag8
Ctcf	3.90721539720488e-198	-1.04610905751777	0.191	0.399	9.46444785664937e-194	TLE	Ctcf
Pdgfb	5.11646891171659e-198	-0.69732718189791	0.335	0.579	1.23936226448511e-193	TLE	Pdgfb
Kdm5a	5.15713059791295e-198	-0.997598388196657	0.202	0.415	1.24921174473245e-193	TLE	Kdm5a
Rbpj	5.21890616802813e-198	-0.748195833988825	0.322	0.567	1.26417564108145e-193	TLE	Rbpj
Sh3glb1	5.94505071192917e-198	-0.475472271691908	0.522	0.784	1.4400696339506e-193	TLE	Sh3glb1
B3gnt2	6.50303938344195e-198	-1.05783961480275	0.19	0.4	1.57523122985114e-193	TLE	B3gnt2
Cxcr4	6.84447441204575e-198	3.7184175382687	0.152	0.017	1.65793703682984e-193	TLE	Cxcr4
Atxn2	7.13188846238328e-198	-0.993245431870576	0.201	0.413	1.7275573422431e-193	TLE	Atxn2
Chordc1	7.75078776937719e-198	-1.23769388670765	0.112	0.305	1.87747332137624e-193	TLE	Chordc1
Smurf1	7.93916797320809e-198	-1.09424091138647	0.117	0.316	1.9231046581502e-193	TLE	Smurf1
Acsl4	3.57309691351473e-197	-1.06860474191085	0.175	0.384	8.65511265360673e-193	TLE	Acsl4
Maml1	3.82205761253071e-197	-1.37206253828352	0.126	0.321	9.25817015483313e-193	TLE	Maml1
Pla2g4a	5.80847847273225e-197	-1.0465566580633	0.182	0.396	1.40698774044993e-192	TLE	Pla2g4a
Asxl1	6.41424669928758e-197	-0.915854002208283	0.202	0.416	1.55372297796843e-192	TLE	Asxl1
Tm6sf1	7.26880371200679e-197	-0.696785055614248	0.294	0.524	1.7607223231594e-192	TLE	Tm6sf1
Rpl30	7.46563702098012e-197	0.66190479639643	0.774	0.793	1.80840125559201e-192	TLE	Rpl30
Dusp8	7.8677341041851e-197	-1.61092943794372	0.052	0.223	1.90580123205676e-192	TLE	Dusp8
Bcl2a1d	1.00370448161684e-196	2.33096256545569	0.335	0.137	2.43127336582046e-192	TLE	Bcl2a1d
AW554918	1.22511044612253e-196	-1.52377880537964	0.109	0.304	2.96758503364261e-192	TLE	AW554918
Ly9	1.31047423737294e-196	3.08507197210663	0.175	0.028	3.17436174518848e-192	TLE	Ly9
Rgs7bp	2.07650738366576e-196	-3.02801324931415	0.016	0.159	5.02992383545358e-192	TLE	Rgs7bp
Birc6	2.37684420854313e-196	-0.70563025668517	0.295	0.515	5.75742972635402e-192	TLE	Birc6
Rps18	2.41919785293743e-196	0.772268169053942	0.716	0.767	5.86002295917034e-192	TLE	Rps18
Crlf3	2.4978774383681e-196	-0.566264640390386	0.309	0.559	6.05060851895905e-192	TLE	Crlf3
Pdcd4	3.02635997678703e-196	-1.01072843456311	0.176	0.383	7.33075177177123e-192	TLE	Pdcd4
Tspan13	4.00955352289014e-196	-0.84621153819883	0.142	0.349	9.71234149849678e-192	TLE	Tspan13
Prpf38b	4.42819592964102e-196	-0.684361460513783	0.28	0.507	1.07264190003694e-191	TLE	Prpf38b
Herc4	5.08003320256203e-196	-0.879227627302823	0.217	0.437	1.2305364426566e-191	TLE	Herc4
Pacsin2	6.76700537491414e-196	-0.692459411622174	0.256	0.479	1.63917171196545e-191	TLE	Pacsin2
Gm4258	8.20859929449039e-196	-0.877549290331777	0.062	0.242	1.98836900710441e-191	TLE	Gm4258
Sec24a	2.62275217480023e-195	-1.48592911810642	0.128	0.324	6.3530925930186e-191	TLE	Sec24a
Scamp1	4.83290594503851e-195	-0.89433566935248	0.168	0.374	1.17067480706668e-190	TLE	Scamp1
Nfam1	5.65149273075581e-195	-1.12077095885285	0.164	0.365	1.36896108417098e-190	TLE	Nfam1
Klhdc8b	6.37725587399779e-195	-1.55723300349838	0.025	0.176	1.54476269035849e-190	TLE	Klhdc8b
Rab43	1.12756470646425e-194	-0.908373949672141	0.281	0.503	2.73129998846836e-190	TLE	Rab43
Slc7a1	1.42499489368369e-194	-1.58117936609603	0.089	0.275	3.45176513097001e-190	TLE	Slc7a1
Gm12185	1.59995336140514e-194	-1.4563263720017	0.126	0.322	3.87556702733168e-190	TLE	Gm12185
Qrich1	1.86741060279026e-194	-0.985046727059223	0.204	0.414	4.52342870313885e-190	TLE	Qrich1
Supt3	2.24484097267731e-194	-1.36675557055999	0.129	0.326	5.43767828811624e-190	TLE	Supt3
Ndfip1	3.33566966836307e-194	-0.470099773619052	0.461	0.709	8.07999263767586e-190	TLE	Ndfip1
Gm16337	3.86269979160369e-194	-2.26049080106152	0.064	0.237	9.35661770520163e-190	TLE	Gm16337
Itga6	5.5198995992133e-194	-0.840564336180246	0.308	0.533	1.33708527991744e-189	TLE	Itga6
Chsy1	7.13001099894535e-194	-1.18015656705813	0.177	0.384	1.72710256427453e-189	TLE	Chsy1
Magt1	9.04174231138406e-194	-0.884072850603261	0.186	0.391	2.19018124008656e-189	TLE	Magt1
Phc2	1.2514894790247e-193	-0.794722554026769	0.237	0.449	3.03148296504153e-189	TLE	Phc2
Crim1	2.02148446974685e-193	-1.60504981841257	0.056	0.228	4.89664183106779e-189	TLE	Crim1
Vav1	2.31479101701795e-193	-0.562813738639413	0.36	0.581	5.60711828052259e-189	TLE	Vav1
Irak2	2.76970790221302e-193	-0.618007306401701	0.388	0.661	6.7090634515306e-189	TLE	Irak2
Gm37240	2.81977650679475e-193	-1.43675171131425	0.134	0.331	6.83034463240893e-189	TLE	Gm37240
Traf6	1.08504536417196e-192	-1.46317800687811	0.147	0.343	2.62830538563373e-188	TLE	Traf6
Midn	1.13211908548078e-192	-0.915297545298951	0.217	0.429	2.74233206076008e-188	TLE	Midn
Usp16	1.27616737382711e-192	-1.09272373732241	0.17	0.372	3.09126022962142e-188	TLE	Usp16
Glg1	1.6719088160288e-192	-0.964656447816548	0.205	0.414	4.04986472506657e-188	TLE	Glg1
Pou2f1	3.3296964826925e-192	-0.956000184302308	0.195	0.409	8.06552379002605e-188	TLE	Pou2f1
Oga	4.10587770762186e-192	-0.722541723929088	0.228	0.441	9.94566757117242e-188	TLE	Oga
Rbfox1	4.80458673937868e-192	-2.39345166636758	0.054	0.224	1.1638150458797e-187	TLE	Rbfox1
Vti1a	1.40914225568485e-191	-1.12195410983421	0.229	0.44	3.41336528594542e-187	TLE	Vti1a
1810026B05Rik	4.80231090589857e-191	-0.423937638039868	0.274	0.497	1.16326377073581e-186	TLE	1810026B05Rik
A930015D03Rik	5.25094740895495e-191	-1.10794154633238	0.135	0.333	1.27193699087116e-186	TLE	A930015D03Rik
Atxn7	6.25929156296315e-191	-1.15242416810261	0.157	0.359	1.51618819529656e-186	TLE	Atxn7
Capg	7.79208711480848e-191	2.72572985983832	0.279	0.097	1.88747726182006e-186	TLE	Capg
Ecscr	8.01593641473391e-191	-0.607540650379609	0.261	0.491	1.941700277741e-186	TLE	Ecscr
Gm26826	1.53406862073267e-190	-2.41698882944647	0.035	0.19	3.71597442000074e-186	TLE	Gm26826
Ifi30	2.26182448619358e-190	1.87056744639478	0.519	0.36	5.47881745290672e-186	TLE	Ifi30
Ints6	2.88352501749941e-190	-1.11186493762259	0.177	0.38	6.98476264988881e-186	TLE	Ints6
Ifi211	3.91700588910457e-190	3.01815441664121	0.162	0.023	9.488163365178e-186	TLE	Ifi211
Zfp326	4.52174167450929e-190	-0.879261363494349	0.17	0.373	1.09530148581639e-185	TLE	Zfp326
9930021J03Rik	4.60011960214439e-190	-1.1565958970332	0.161	0.364	1.11428697122744e-185	TLE	9930021J03Rik
Dnajc5	5.68482842045489e-190	-0.785982316020324	0.249	0.457	1.37703598828679e-185	TLE	Dnajc5
Usp18	6.55161463123272e-190	3.82401613172209	0.15	0.018	1.5869976121235e-185	TLE	Usp18
Tm9sf2	9.65698975347688e-190	-0.557138355406406	0.273	0.486	2.3392126279847e-185	TLE	Tm9sf2
Sltm	1.52994929460936e-189	-0.472604976444967	0.282	0.505	3.70599617633225e-185	TLE	Sltm
Scmh1	2.06807931909566e-189	-1.06546916847831	0.206	0.419	5.00950853464541e-185	TLE	Scmh1
Kitl	3.69735705407357e-189	-2.41938467213561	0.047	0.209	8.95610799208242e-185	TLE	Kitl
Abcb4	3.78839408838903e-189	-2.09470574204639	0.037	0.194	9.17662700030476e-185	TLE	Abcb4
F11r	3.79441022131219e-189	-0.541203226364553	0.435	0.658	9.19119987908453e-185	TLE	F11r
Cdk14	4.10052381571129e-189	-0.788356352963173	0.235	0.463	9.93269883879746e-185	TLE	Cdk14
Bicral	4.29069208145343e-189	-1.28234034116442	0.135	0.329	1.03933434289047e-184	TLE	Bicral
Btg3	4.74946277729055e-189	-1.13020939984697	0.159	0.357	1.15046236854309e-184	TLE	Btg3
Pnp	5.05334181992033e-189	-0.575659723022709	0.353	0.573	1.2240709890393e-184	TLE	Pnp
Casp8	5.34035842596955e-189	-0.551069550384228	0.289	0.51	1.2935950215226e-184	TLE	Casp8
Larp1	5.92952793594561e-189	-0.742282049227053	0.274	0.491	1.43630955192411e-184	TLE	Larp1
Nr6a1	8.09745090940781e-189	-1.49329123229801	0.114	0.307	1.96144553378585e-184	TLE	Nr6a1
Zmym4	1.2575855797669e-188	-1.01946343811867	0.14	0.337	3.04624954986937e-184	TLE	Zmym4
Ppm1h	1.52060872877529e-188	-0.566495009177836	0.37	0.637	3.68337052371239e-184	TLE	Ppm1h
Tubgcp5	1.8098964364898e-188	-1.05585447838759	0.14	0.338	4.38411213810925e-184	TLE	Tubgcp5
Snx3	2.66927982224279e-188	-0.427606859216641	0.43	0.657	6.46579651341871e-184	TLE	Snx3
Smg7	3.00410860366789e-188	-0.913763575743412	0.169	0.371	7.27685227066474e-184	TLE	Smg7
Tpt1	4.08388356134538e-188	0.527068905370914	0.895	0.863	9.8923911506469e-184	TLE	Tpt1
Dhx15	4.78362955915299e-188	-0.65655342885208	0.221	0.429	1.15873858811363e-183	TLE	Dhx15
Itgam	5.14223218859203e-188	-0.503505030845297	0.468	0.716	1.24560290304265e-183	TLE	Itgam
Eif1a	6.68892486477524e-188	-0.939684113820286	0.238	0.442	1.62025826999451e-183	TLE	Eif1a
Cd86	7.21369633593342e-188	-0.668819773081251	0.496	0.761	1.74737366345315e-183	TLE	Cd86
Trim47	1.37012366070064e-187	-0.837154328363515	0.144	0.343	3.31885054331515e-183	TLE	Trim47
Zfp90	1.45737725173822e-187	-1.39710727240781	0.099	0.281	3.53020491688549e-183	TLE	Zfp90
Ch25h	1.45924177332835e-187	5.62484947556568	0.115	0.004	3.53472134753325e-183	TLE	Ch25h
Ubl3	1.62261735957393e-187	-0.435059901715042	0.411	0.667	3.93046603009593e-183	TLE	Ubl3
Cerk	1.71147497633055e-187	-0.517968821500191	0.364	0.599	4.1457058351655e-183	TLE	Cerk
Zfp871	2.28437545103009e-187	-1.04491272838514	0.143	0.34	5.53344265503019e-183	TLE	Zfp871
Tgfb1	4.28469002354495e-187	-0.568457977656285	0.468	0.703	1.03788046440329e-182	TLE	Tgfb1
Tgfbr2	5.09968493331487e-187	-0.478423067325846	0.455	0.718	1.23529668139686e-182	TLE	Tgfbr2
4930444A19Rik	6.89666917545861e-187	-2.45801138339674	0.054	0.218	1.67058017437134e-182	TLE	4930444A19Rik
Cggbp1	7.45207496304788e-187	-0.631482000831635	0.238	0.444	1.80511611829909e-182	TLE	Cggbp1
Gm40841	8.82326133296824e-187	-2.28128280782817	0.029	0.177	2.1372585926849e-182	TLE	Gm40841
Sipa1l2	9.43240079798456e-187	-0.625578346960744	0.322	0.563	2.2848104452958e-182	TLE	Sipa1l2
Ntm	1.04792464538639e-186	-2.41412613146792	0.011	0.144	2.53838786851945e-182	TLE	Ntm
Nbeal1	2.24110728351466e-186	-1.11531680163245	0.14	0.336	5.42863417285755e-182	TLE	Nbeal1
Ppp4r2	3.17948412812476e-186	-0.88288229258906	0.218	0.422	7.7016644035566e-182	TLE	Ppp4r2
Plekhm2	4.03315191004957e-186	-0.74753263866571	0.276	0.496	9.76950387171307e-182	TLE	Plekhm2
Ywhag	7.93382599205897e-186	-0.632862611650996	0.314	0.532	1.92181067005644e-181	TLE	Ywhag
Thrap3	1.66680096961957e-185	-0.499097713352434	0.323	0.552	4.03749198870949e-181	TLE	Thrap3
Atad2b	4.62088104171537e-185	-0.913666858637614	0.227	0.44	1.11931601473471e-180	TLE	Atad2b
Abhd15	6.78151077275207e-185	-1.92072728418728	0.085	0.261	1.64268535448373e-180	TLE	Abhd15
Cd300lf	9.02646500839537e-185	4.04733615599654	0.137	0.013	2.18648061898361e-180	TLE	Cd300lf
Sp100	1.13717683866149e-184	2.3547587365017	0.248	0.074	2.75458345628973e-180	TLE	Sp100
Xpr1	1.1830806918821e-184	-1.06424439924011	0.178	0.379	2.86577635994601e-180	TLE	Xpr1
Cep350	1.28339843061579e-184	-1.07632513110074	0.19	0.391	3.10877601848063e-180	TLE	Cep350
Hspa4	1.5919243346585e-184	-0.512399759499015	0.343	0.57	3.85611831584329e-180	TLE	Hspa4
Hebp1	1.60824355357282e-184	2.16368149522969	0.301	0.112	3.89564835981944e-180	TLE	Hebp1
Pja2	1.6761825282676e-184	-0.946179255845781	0.165	0.364	4.06021693822261e-180	TLE	Pja2
Pitpna	1.91335787899209e-184	-0.545299191946503	0.419	0.656	4.63472679028254e-180	TLE	Pitpna
Disc1	2.24042268342345e-184	-1.25824796234974	0.142	0.339	5.42697586605663e-180	TLE	Disc1
Dock7	2.28387904603495e-184	-1.36490321481927	0.118	0.308	5.53224021321046e-180	TLE	Dock7
Atp11c	8.02269951591018e-184	-1.25081345195483	0.145	0.34	1.94333850373892e-179	TLE	Atp11c
Eif4a2	1.54110429281939e-183	-0.347710688264442	0.369	0.59	3.73301692849641e-179	TLE	Eif4a2
Chst8	1.79775735851926e-183	-2.50236950179735	0.044	0.202	4.35470764954119e-179	TLE	Chst8
Exoc3	2.1572974896275e-183	-0.940947314501824	0.177	0.375	5.22562170912468e-179	TLE	Exoc3
Lrrc58	3.14920396926562e-183	-0.782787630614848	0.201	0.402	7.62831677475212e-179	TLE	Lrrc58
Rbm5	3.25633885389873e-183	-0.654386022296172	0.273	0.487	7.88782960579889e-179	TLE	Rbm5
Ptbp2	3.45043446342671e-183	-0.729005573762077	0.208	0.416	8.35798740075851e-179	TLE	Ptbp2
Acer3	4.80907905744561e-183	-0.62938506850061	0.333	0.563	1.16490322008505e-178	TLE	Acer3
Otulinl	5.8284977828383e-183	-0.516788685822564	0.41	0.638	1.41183701793692e-178	TLE	Otulinl
Anxa5	8.14471652572285e-183	2.15973256695207	0.355	0.164	1.97289468402585e-178	TLE	Anxa5
Zmym5	8.55346291460263e-183	-0.953507736902279	0.141	0.336	2.07190532180419e-178	TLE	Zmym5
Phyhd1	9.66656110480371e-183	-0.317943517976925	0.35	0.587	2.3415310964166e-178	TLE	Phyhd1
Prkab1	1.36191633748364e-182	-1.20178787938819	0.073	0.244	3.29896994428662e-178	TLE	Prkab1
Scaper	3.5591971236418e-182	-1.19567133214121	0.162	0.362	8.62144319259754e-178	TLE	Scaper
Zeb2	6.0166616357695e-182	-0.491088254977074	0.591	0.875	1.45741594803245e-177	TLE	Zeb2
Hdac8	1.12267533207426e-181	-1.552608224747	0.123	0.313	2.71945645688349e-177	TLE	Hdac8
Tmem64	2.16430410861423e-181	-1.35725760105717	0.076	0.247	5.24259384229626e-177	TLE	Tmem64
Zrsr2	3.45604578301396e-181	-0.862054217322911	0.168	0.365	8.37157970019471e-177	TLE	Zrsr2
Mia2	6.47157595357824e-181	-0.775226598415713	0.27	0.477	1.56760984323526e-176	TLE	Mia2
Trip11	1.00470680764455e-180	-0.960314482598373	0.193	0.394	2.43370130015739e-176	TLE	Trip11
Srpk2	1.11232467888636e-180	-0.993494260648429	0.179	0.381	2.69438406966643e-176	TLE	Srpk2
Rbm6	1.41142132957796e-180	-0.730733265281122	0.209	0.419	3.4188858866367e-176	TLE	Rbm6
Bin1	2.16049754161402e-180	-0.390234606030042	0.583	0.84	5.23337319505163e-176	TLE	Bin1
Ctla2b	3.10699716607359e-180	2.41023066528335	0.275	0.095	7.52607923538005e-176	TLE	Ctla2b
Avl9	7.06476877302629e-180	-1.31798515280584	0.126	0.31	1.71129893989016e-175	TLE	Avl9
Clock	7.26223313848406e-180	-0.835882818166605	0.157	0.356	1.75913073313499e-175	TLE	Clock
Arl8b	9.66299419226334e-180	-0.646134184878812	0.288	0.493	2.34066708319195e-175	TLE	Arl8b
Hck	1.3831781607675e-179	-0.661783290763325	0.383	0.603	3.35047245882712e-175	TLE	Hck
Hdac9	1.60303679898675e-179	-0.811189583190043	0.272	0.503	3.8830360381856e-175	TLE	Hdac9
Zfp715	2.15617479695802e-179	-1.66698250095106	0.065	0.229	5.22290221067142e-175	TLE	Zfp715
Scaf8	2.81936091553111e-179	-0.951347848569022	0.194	0.395	6.82933794569102e-175	TLE	Scaf8
Gtf2i	3.65592428617433e-179	-0.60724418103519	0.178	0.379	8.85574539840007e-175	TLE	Gtf2i
Wdr37	4.23158670787236e-179	-1.05727753982224	0.159	0.353	1.02501724824792e-174	TLE	Wdr37
Mtus1	5.81900674842786e-179	-0.579292879468742	0.311	0.531	1.40953800467168e-174	TLE	Mtus1
Slc15a3	7.33737114579364e-179	-0.505229372311106	0.445	0.694	1.77733141264559e-174	TLE	Slc15a3
Ino80d	1.18421026251095e-178	-0.981164634818773	0.153	0.346	2.86851251888028e-174	TLE	Ino80d
Pdzd8	1.73112381342036e-178	-1.18314047445263	0.109	0.29	4.19330121324814e-174	TLE	Pdzd8
Eif2ak4	2.18607152987524e-178	-1.24031087268818	0.138	0.326	5.29532106681679e-174	TLE	Eif2ak4
Brwd1	2.25909643122842e-178	-0.935523517941472	0.161	0.354	5.4722092853646e-174	TLE	Brwd1
Etv5	3.64711169532605e-178	-1.38156658952331	0.107	0.288	8.8343986595883e-174	TLE	Etv5
Hmgb1	3.82857097807585e-178	-0.381270053095794	0.496	0.723	9.27394748019313e-174	TLE	Hmgb1
Gm3739	3.8541848084988e-178	-3.75490790701874	0.008	0.132	9.33599186162663e-174	TLE	Gm3739
Fabp3	3.93689932209992e-178	3.64279564723174	0.134	0.014	9.53635122792265e-174	TLE	Fabp3
Phkb	4.21804899479673e-178	-1.10266664068589	0.13	0.32	1.02173800800961e-173	TLE	Phkb
Jarid2	4.7117502168197e-178	-0.643290501320216	0.226	0.441	1.14132725502024e-173	TLE	Jarid2
Lpp	7.97837445452291e-178	-0.747297890734735	0.254	0.473	1.93260164411908e-173	TLE	Lpp
Fbxw7	1.0079241728859e-177	-1.09931940415178	0.168	0.364	2.44149472398153e-173	TLE	Fbxw7
Kazn	1.09015141404724e-177	1.76461045075961	0.366	0.172	2.64067377024663e-173	TLE	Kazn
Papola	1.68181924255435e-177	-0.634015740038484	0.304	0.513	4.07387075123939e-173	TLE	Papola
Abcc5	3.47530729305393e-177	-0.865837787959332	0.148	0.341	8.41823685596452e-173	TLE	Abcc5
Hps4	3.85367055059006e-177	-0.732488267405122	0.224	0.429	9.33474617469429e-173	TLE	Hps4
Csnk2a1	3.92692190970262e-177	-0.593638970943721	0.211	0.412	9.51218294187264e-173	TLE	Csnk2a1
Smad3	4.42330350893371e-177	-0.811466805205046	0.23	0.449	1.07145680896901e-172	TLE	Smad3
Arhgap31	6.63982268495066e-177	-0.945556171093591	0.251	0.468	1.6083642489756e-172	TLE	Arhgap31
Ncf1	7.90704972291635e-177	-0.472138520363686	0.439	0.66	1.91532465438203e-172	TLE	Ncf1
Tasor	8.88865596980962e-177	-0.860727684662652	0.127	0.315	2.15309913556698e-172	TLE	Tasor
Zyg11b	1.31842765997145e-176	-0.966345445573235	0.139	0.329	3.19362732074885e-172	TLE	Zyg11b
Ppig	1.98806786420116e-176	-0.683407441249493	0.315	0.535	4.81569678745446e-172	TLE	Ppig
Maco1	2.01258278124014e-176	-1.18096168028881	0.135	0.323	4.87507927099799e-172	TLE	Maco1
Ripk1	2.02578864722508e-176	-1.14623702896384	0.152	0.34	4.90706784017332e-172	TLE	Ripk1
Rela	2.0727161779304e-176	-0.545847121261464	0.255	0.456	5.02074039780081e-172	TLE	Rela
Snx13	2.55691063596681e-176	-0.968083762834295	0.202	0.4	6.1936046335024e-172	TLE	Snx13
Milr1	7.67647209853317e-176	2.25845793655499	0.254	0.081	1.85947183642769e-171	TLE	Milr1
Smc1a	8.16777828463264e-176	-1.00354130779886	0.19	0.385	1.97848093388657e-171	TLE	Smc1a
Cebpd	1.35895443143441e-175	-1.05111325419506	0.153	0.345	3.29179531926358e-171	TLE	Cebpd
Mapre2	2.13443426054555e-175	-0.818590796960824	0.258	0.468	5.17024010931947e-171	TLE	Mapre2
Chst7	2.19869690893682e-175	-2.1440357608408	0.052	0.207	5.32590352251767e-171	TLE	Chst7
Usp47	2.2375223407536e-175	-0.931509471361384	0.207	0.403	5.41995036600745e-171	TLE	Usp47
Cnot6l	2.62718905807916e-175	-0.773965862107617	0.239	0.442	6.36384005538515e-171	TLE	Cnot6l
Zfp36l1	2.77029880565891e-175	-0.7198030933748	0.539	0.757	6.71049479694758e-171	TLE	Zfp36l1
Cd84	3.87724649166331e-175	-0.674202529453169	0.396	0.617	9.39185417675605e-171	TLE	Cd84
Ubac2	7.32546101480647e-175	-1.0393306494164	0.177	0.368	1.77444642161657e-170	TLE	Ubac2
Asph	1.37745431912476e-174	-0.61350866398489	0.325	0.546	3.3366075972159e-170	TLE	Asph
Rtn3	1.47325216812672e-174	-0.401267689314063	0.439	0.671	3.56865872685334e-170	TLE	Rtn3
Cd44	1.6880130073038e-174	2.15347420722294	0.207	0.054	4.088873907592e-170	TLE	Cd44
Stk4	1.94741922980176e-174	-0.778675069003437	0.224	0.422	4.7172336003488e-170	TLE	Stk4
Thada	2.31757032747142e-174	-1.41160148420542	0.145	0.332	5.61385060423402e-170	TLE	Thada
Esco1	3.78764742434152e-174	-1.52342403773577	0.128	0.308	9.17481835598246e-170	TLE	Esco1
Ubap2l	4.26528974586851e-174	-0.473372717673675	0.306	0.52	1.03318113514173e-169	TLE	Ubap2l
Commd8	4.88496964935286e-174	-0.512973345041084	0.3	0.503	1.18328619816274e-169	TLE	Commd8
Map3k14	1.02301505956434e-173	-0.864333606746388	0.213	0.419	2.4780493787827e-169	TLE	Map3k14
Atf7	1.11794342937725e-173	-1.09364709337484	0.156	0.346	2.70799436898051e-169	TLE	Atf7
Cldn11	1.55014596714148e-173	2.63430976965703	0.349	0.169	3.7549185762068e-169	TLE	Cldn11
Tle3	1.7643263638262e-173	-1.24164195150324	0.102	0.279	4.2737277510962e-169	TLE	Tle3
Trappc10	2.19870612466668e-173	-0.715178482692146	0.173	0.367	5.32592584578011e-169	TLE	Trappc10
Ago3	3.4141363183539e-173	-0.738922619034964	0.228	0.436	8.27006240394865e-169	TLE	Ago3
G3bp2	6.08682251054096e-173	-0.695529397862212	0.256	0.458	1.47441101672834e-168	TLE	G3bp2
Ralgapa1	8.4123412668788e-173	-0.908518722774351	0.189	0.387	2.03772142507605e-168	TLE	Ralgapa1
Osbpl9	1.17722405734638e-172	-0.646345509719331	0.298	0.516	2.85158983411013e-168	TLE	Osbpl9
Snx5	1.75889028346603e-172	-0.424032281649134	0.471	0.699	4.26055993363975e-168	TLE	Snx5
Kdm5b	1.78444449488562e-172	-1.40581129083599	0.085	0.256	4.32245989996144e-168	TLE	Kdm5b
Vps4b	3.06907865630199e-172	-0.70135476235434	0.216	0.412	7.4342292291603e-168	TLE	Vps4b
Sall3	3.19425613209776e-172	-1.34818253142181	0.141	0.33	7.73744662878039e-168	TLE	Sall3
Uhrf2	4.26310317105914e-172	-0.883482615462846	0.203	0.403	1.03265148112566e-167	TLE	Uhrf2
Rps7	4.81691941264854e-172	0.782447692414561	0.708	0.764	1.16680238932586e-167	TLE	Rps7
Sncaip	5.10411831196664e-172	-1.41133247343879	0.099	0.276	1.23637057870768e-167	TLE	Sncaip
Comt	9.55058806730285e-172	-0.464630881542657	0.404	0.629	2.31343894754277e-167	TLE	Comt
Gp9	1.22403987819464e-171	-2.57093743874418	0.022	0.156	2.96499179695087e-167	TLE	Gp9
Prr14l	1.65226129222139e-171	-0.990650782693871	0.137	0.326	4.00227252814788e-167	TLE	Prr14l
Zfp654	2.64526379852895e-171	-1.55160647851457	0.086	0.254	6.40762249917667e-167	TLE	Zfp654
Pik3c2a	3.94215144408962e-171	-0.871177521938985	0.184	0.38	9.5490734430183e-167	TLE	Pik3c2a
Acvr1	5.7220060237705e-171	-1.02843112401597	0.125	0.307	1.38604151913793e-166	TLE	Acvr1
Mapk1	6.85471564916195e-171	-0.73510654374189	0.237	0.437	1.6604177716965e-166	TLE	Mapk1
Gm5086	8.07747128426755e-171	-1.42980745222426	0.158	0.341	1.95660586918813e-166	TLE	Gm5086
Tbc1d14	1.31868138890376e-170	-0.799528344272748	0.203	0.404	3.19424192834158e-166	TLE	Tbc1d14
Hs2st1	1.45394865095678e-170	-1.30526732051167	0.145	0.331	3.5218998172126e-166	TLE	Hs2st1
Arfgef1	1.68185103690146e-170	-0.854204434826809	0.185	0.38	4.07394776668641e-166	TLE	Arfgef1
Adgrl2	1.75092165825644e-170	-2.12663739908804	0.06	0.216	4.24125753279457e-166	TLE	Adgrl2
Golph3	3.45185046954897e-170	-0.806242926829951	0.189	0.378	8.36141739238847e-166	TLE	Golph3
Thbs1	3.90058906312634e-170	3.81631124081671	0.139	0.018	9.44839688761093e-166	TLE	Thbs1
Fam133b	5.00196940883317e-170	-1.16983771227506	0.154	0.34	1.21162704990166e-165	TLE	Fam133b
Slc39a10	5.63471814702344e-170	-1.09184771105793	0.086	0.255	1.36489777675349e-165	TLE	Slc39a10
Gpatch8	6.13585432523975e-170	-0.703727431835213	0.252	0.457	1.48628799320283e-165	TLE	Gpatch8
Rsrc1	1.12364389347621e-169	-0.876366731653066	0.238	0.441	2.72180260316743e-165	TLE	Rsrc1
Hsph1	1.2566706950699e-169	-1.67935671687389	0.053	0.207	3.04403342466781e-165	TLE	Hsph1
Slc25a36	1.5152995891028e-169	-0.774699775853379	0.175	0.365	3.67051019468371e-165	TLE	Slc25a36
Slc29a3	1.53140772541523e-169	-0.577545229916581	0.311	0.514	3.70952893327331e-165	TLE	Slc29a3
Ppp1r21	2.00413733575159e-169	-0.511215332366662	0.147	0.336	4.85462186839107e-165	TLE	Ppp1r21
Ogt	3.02477764102566e-169	-0.799157584909283	0.183	0.377	7.32691887985646e-165	TLE	Ogt
Sgk3	3.55045767939849e-169	-0.944863256751959	0.165	0.353	8.60027363680697e-165	TLE	Sgk3
Cox4i1	3.67193762729091e-169	1.03121128206926	0.679	0.737	8.89453451458677e-165	TLE	Cox4i1
Zfp207	4.45635576272307e-169	-0.670388117202292	0.213	0.408	1.07946305640441e-164	TLE	Zfp207
Fam49a	5.06515150368319e-169	-1.95254595104107	0.069	0.23	1.22693164873718e-164	TLE	Fam49a
Tpst2	6.86234505009455e-169	-0.626223186774427	0.28	0.477	1.6622658414844e-164	TLE	Tpst2
Itprid2	8.91431638981912e-169	-0.7400172438647	0.227	0.424	2.15931485910589e-164	TLE	Itprid2
Kcmf1	1.43981758089134e-168	-0.745492362818635	0.285	0.483	3.48767012619308e-164	TLE	Kcmf1
Tlr4	1.54397286584643e-168	-1.72253487546555	0.088	0.254	3.73996547293981e-164	TLE	Tlr4
Gm1673	2.05229352952553e-168	2.30773810853776	0.186	0.042	4.97127061656969e-164	TLE	Gm1673
Ogfrl1	3.07584949729608e-168	-0.534668784970987	0.243	0.444	7.45063023730029e-164	TLE	Ogfrl1
Ncoa3	3.26282154989514e-168	-0.578344403002915	0.267	0.476	7.90353264031101e-164	TLE	Ncoa3
Cradd	3.63574160001439e-168	-1.30234417059039	0.136	0.317	8.80685687771486e-164	TLE	Cradd
Arhgef40	4.34218549025423e-168	-0.995863952878535	0.109	0.286	1.05180759130428e-163	TLE	Arhgef40
Zranb2	5.05421180958634e-168	-0.834000815745816	0.162	0.347	1.2242817266361e-163	TLE	Zranb2
Usp7	8.87128247533217e-168	-0.92863437482791	0.162	0.346	2.14889075399971e-163	TLE	Usp7
Gm19951	9.48809532937032e-168	0.369146267058378	0.211	0.469	2.29830133163337e-163	TLE	Gm19951
Snd1	9.61000304876643e-168	-0.837689158852977	0.243	0.437	2.32783103850269e-163	TLE	Snd1
Lpin1	1.71532039467435e-167	-1.49981144997541	0.053	0.207	4.15502059201967e-163	TLE	Lpin1
Anks1	4.82141464403197e-167	-0.863185518099323	0.173	0.364	1.16789126922386e-162	TLE	Anks1
Dnm2	5.31447933786585e-167	-0.262372570017357	0.364	0.576	1.28732633001124e-162	TLE	Dnm2
Sfr1	7.58317466913063e-167	-0.550265724576359	0.322	0.525	1.83687240010351e-162	TLE	Sfr1
Usp22	1.0406407850409e-166	-0.794631334656022	0.142	0.324	2.52074417360458e-162	TLE	Usp22
Mras	1.20439642386674e-166	-1.98586535520822	0.038	0.18	2.91740945753241e-162	TLE	Mras
Actr2	1.53530947726774e-166	-0.332663953056106	0.437	0.663	3.71898014678564e-162	TLE	Actr2
Sun2	1.5817742283271e-166	-0.590933330381381	0.195	0.39	3.83153171327674e-162	TLE	Sun2
Liph	1.6919004832526e-166	-1.96956611495547	0.054	0.206	4.09829054058277e-162	TLE	Liph
Trappc9	1.98672753239616e-166	-1.10648337721134	0.169	0.355	4.81245010172321e-162	TLE	Trappc9
Rtf1	2.5711169307939e-166	-0.805275879497191	0.229	0.423	6.22801654146205e-162	TLE	Rtf1
Ndfip2	4.03897611950721e-166	-0.607253431777597	0.248	0.441	9.78361185428232e-162	TLE	Ndfip2
Ppm1b	9.67120701111248e-166	-0.75522990010794	0.152	0.336	2.34265647430178e-161	TLE	Ppm1b
Zfp131	1.16593046902829e-165	-1.1483342187522	0.124	0.3	2.82423337512724e-161	TLE	Zfp131
Nfatc1	1.21556021376449e-165	-0.979744519835625	0.163	0.347	2.94445150580173e-161	TLE	Nfatc1
Ier2	1.23709004359151e-165	-0.67965658432852	0.557	0.748	2.99660321259171e-161	TLE	Ier2
Shisa5	3.62164189278897e-165	1.99165761176863	0.418	0.245	8.77270315690272e-161	TLE	Shisa5
Selenop	8.45063233919906e-165	-0.696157141936432	0.555	0.751	2.04699667152419e-160	TLE	Selenop
Ambra1	9.04350220847613e-165	-0.75097696630508	0.244	0.451	2.19060753995917e-160	TLE	Ambra1
Ccdc88a	9.29615725398045e-165	-0.893589003998571	0.176	0.366	2.25180817163168e-160	TLE	Ccdc88a
Cd68	1.0547403528012e-164	1.49187038501037	0.62	0.604	2.55489755659035e-160	TLE	Cd68
Gmip	1.40748916767677e-164	-0.697763155164204	0.27	0.469	3.40936101086345e-160	TLE	Gmip
Memo1	1.45043265433498e-164	-0.776049679613424	0.17	0.357	3.51338301859563e-160	TLE	Memo1
Setd7	1.61594969293997e-164	-1.19663581097068	0.126	0.303	3.91431494120849e-160	TLE	Setd7
Pik3r5	1.84988713881416e-164	-0.9261133235538	0.218	0.416	4.48098161634954e-160	TLE	Pik3r5
Traf3	1.91499353159862e-164	-0.654709584803396	0.282	0.507	4.63868883159134e-160	TLE	Traf3
Snx10	2.52539573241138e-164	-0.853932166285967	0.252	0.443	6.11726608262008e-160	TLE	Snx10
Samd4b	2.79896209285331e-164	-0.667238208724464	0.234	0.429	6.77992587751858e-160	TLE	Samd4b
Tgs1	3.3380030487884e-164	-0.907237549013868	0.191	0.378	8.08564478508013e-160	TLE	Tgs1
Ralbp1	4.38585932630173e-164	-0.956977577584053	0.189	0.375	1.06238670461007e-159	TLE	Ralbp1
Rffl	7.84711236353615e-164	-0.614470627775813	0.245	0.453	1.90080602781936e-159	TLE	Rffl
Tom1	9.96925633823496e-164	-1.19215471042819	0.141	0.319	2.41485296281065e-159	TLE	Tom1
Rasgef1b	1.20613230617773e-163	-0.58434889348841	0.399	0.625	2.92161428525431e-159	TLE	Rasgef1b
Cxcl16	1.25570993618334e-163	1.93793394225379	0.462	0.298	3.04170617841691e-159	TLE	Cxcl16
Gtf2h2	1.45062532595435e-163	-0.708442685448352	0.224	0.417	3.51384972705923e-159	TLE	Gtf2h2
Cog5	1.78489560317014e-163	-1.01412616690132	0.189	0.377	4.32355261955903e-159	TLE	Cog5
Prpf6	2.44540692463279e-163	-0.980266630258319	0.159	0.34	5.923509193538e-159	TLE	Prpf6
Atp8a1	3.76362850691912e-163	-0.306251227254997	0.398	0.647	9.11663733231019e-159	TLE	Atp8a1
Abl1	4.93875434592755e-163	-0.652662168237752	0.181	0.37	1.19631446521403e-158	TLE	Abl1
Kdm6a	9.8544325142621e-163	-0.92007698014385	0.157	0.341	2.38703918792971e-158	TLE	Kdm6a
Zfp532	9.93909023528271e-163	-1.00354034053256	0.09	0.258	2.40754582769253e-158	TLE	Zfp532
Cd33	1.2363210088126e-162	-0.329848898341805	0.336	0.547	2.99474037964675e-158	TLE	Cd33
Cysltr1	1.26554084450854e-162	-1.50063883561766	0.105	0.272	3.06551958765303e-158	TLE	Cysltr1
Tbk1	1.57445765990502e-162	-0.665015287316539	0.231	0.428	3.81380878958792e-158	TLE	Tbk1
Pdia6	1.95524405033423e-162	-0.431444748263977	0.386	0.605	4.73618766312461e-158	TLE	Pdia6
Hectd1	2.01505741603758e-162	-0.591882907420447	0.282	0.484	4.88107357886783e-158	TLE	Hectd1
Ube2d2a	2.03798239200743e-162	-0.409626206111082	0.398	0.61	4.9366047481596e-158	TLE	Ube2d2a
Slc16a7	2.07148930160425e-162	-1.38854074906137	0.09	0.255	5.01776853527597e-158	TLE	Slc16a7
Picalm	2.08341781303733e-162	-0.535997968506152	0.614	0.843	5.04666296852033e-158	TLE	Picalm
Supt6	2.98080405563587e-162	-0.739994356754811	0.207	0.394	7.22040166396676e-158	TLE	Supt6
Bin2	4.60458217926148e-162	-0.474569639346026	0.397	0.603	1.11536794128251e-157	TLE	Bin2
Akna	5.17815579388959e-162	-0.877028085176938	0.138	0.317	1.25430467795387e-157	TLE	Akna
Pitpnc1	5.70863427851475e-162	-0.458397163107661	0.354	0.612	1.38280248128463e-157	TLE	Pitpnc1
Fbrsl1	6.34231697957344e-162	-0.530759869381612	0.255	0.458	1.53629944196207e-157	TLE	Fbrsl1
Man1c1	8.77810792368579e-162	-0.731398461865878	0.307	0.509	2.12632108235441e-157	TLE	Man1c1
Etnk1	1.15751986942905e-161	-0.324577177918353	0.251	0.455	2.803860379718e-157	TLE	Etnk1
Trim8	1.33092694967299e-161	-0.799986557631056	0.227	0.417	3.22390435019289e-157	TLE	Trim8
Bcl6	1.47325909604897e-161	-0.646784693145013	0.266	0.473	3.56867550835942e-157	TLE	Bcl6
Iws1	2.03747152549912e-161	-1.12476412254363	0.135	0.312	4.93536727621651e-157	TLE	Iws1
Daglb	2.48001951118633e-161	-0.561914071426311	0.358	0.573	6.00735126194664e-157	TLE	Daglb
Bcl10	2.74378131304265e-161	-0.571718006187047	0.294	0.489	6.64626147458321e-157	TLE	Bcl10
Tns3	4.45810675445734e-161	-0.375007217673381	0.367	0.598	1.0798871991322e-156	TLE	Tns3
Rsad2	4.61026985996335e-161	3.64390787595233	0.125	0.014	1.11674566817892e-156	TLE	Rsad2
Gm37494	5.5152560447047e-161	-1.53349668833483	0.078	0.237	1.33596047170882e-156	TLE	Gm37494
Ss18	5.60116253414349e-161	-0.737268942728348	0.182	0.369	1.35676960064558e-156	TLE	Ss18
Tor1aip1	7.11055054881832e-161	-0.397776022067236	0.39	0.616	1.72238865944026e-156	TLE	Tor1aip1
Tgoln1	8.3080628388967e-161	-0.505539046552727	0.307	0.5	2.01246206146595e-156	TLE	Tgoln1
Mlec	1.35166553070882e-160	-0.548924742087191	0.249	0.439	3.27413941503597e-156	TLE	Mlec
Usp8	1.37919155740591e-160	-0.575063959819773	0.262	0.458	3.34081570950435e-156	TLE	Usp8
Itgb5	2.26881037233926e-160	-0.508706417799842	0.535	0.777	5.49573936491738e-156	TLE	Itgb5
3222401L13Rik	2.30121874246952e-160	-3.0963320438078	0.015	0.134	5.57424215988392e-156	TLE	3222401L13Rik
Srsf5	2.68094367158657e-160	-0.263622686985728	0.532	0.76	6.49404985568415e-156	TLE	Srsf5
Tmem204	3.44202160972243e-160	-1.87016718267931	0.015	0.135	8.33760894523064e-156	TLE	Tmem204
Rgs3	4.15360156417327e-160	-0.969456030190456	0.133	0.312	1.00612690688969e-155	TLE	Rgs3
Yes1	6.68527431272731e-160	-1.32299448173192	0.06	0.212	1.61937399677194e-155	TLE	Yes1
Abi3	1.15069196764295e-159	-0.482757483954996	0.364	0.562	2.78732115322152e-155	TLE	Abi3
Trak1	1.16055807903421e-159	-0.829052666287797	0.222	0.414	2.81121983484458e-155	TLE	Trak1
Zfp91	1.19993677167715e-159	-0.536083471304686	0.287	0.488	2.90660684203356e-155	TLE	Zfp91
Lin54	1.61638946311158e-159	-1.24987761580939	0.132	0.309	3.91538019649518e-155	TLE	Lin54
Rin3	1.65466624593653e-159	-1.26449600975206	0.151	0.328	4.00809804753205e-155	TLE	Rin3
Fyttd1	3.47248066936262e-159	-0.831509751836748	0.172	0.354	8.41138992539707e-155	TLE	Fyttd1
R3hdm2	9.4794114297434e-159	-0.671357295489638	0.264	0.46	2.29619783062674e-154	TLE	R3hdm2
Rnf38	1.01481140757913e-158	-0.803525219132732	0.175	0.361	2.45817767257892e-154	TLE	Rnf38
Lyn	1.04694903220504e-158	-0.475482283230449	0.565	0.823	2.53602464071026e-154	TLE	Lyn
Aebp2	1.68658110297758e-158	-0.6541140151602	0.172	0.361	4.0854054057426e-154	TLE	Aebp2
Ep400	3.22671893856723e-158	-0.891104386730947	0.192	0.375	7.81608128489139e-154	TLE	Ep400
Ddx42	3.55358830001673e-158	-0.785874851289912	0.188	0.371	8.60785693913052e-154	TLE	Ddx42
Edem1	6.85801438626669e-158	-0.424183302271371	0.403	0.614	1.66121682478538e-153	TLE	Edem1
Vezf1	1.22908114618132e-157	-0.904823505844031	0.135	0.309	2.97720326039502e-153	TLE	Vezf1
Ecpas	1.37889868095298e-157	-0.784973864081231	0.196	0.384	3.34010627487241e-153	TLE	Ecpas
Ube2d3	1.43703652551959e-157	-0.277634319738818	0.483	0.711	3.48093357576609e-153	TLE	Ube2d3
Zfp407	1.43970582197385e-157	-1.11812618426074	0.165	0.348	3.48739941256725e-153	TLE	Zfp407
Nt5dc3	1.58569539049175e-157	-1.66974108555936	0.067	0.22	3.84102994438817e-153	TLE	Nt5dc3
Slc25a37	1.59506115399232e-157	-0.964174317392912	0.083	0.243	3.86371663331561e-153	TLE	Slc25a37
Zkscan3	1.89141910740985e-157	-1.09253935404667	0.101	0.265	4.58158450387888e-153	TLE	Zkscan3
Mpp6	2.20118103689313e-157	-1.24036397574255	0.127	0.3	5.33192082566622e-153	TLE	Mpp6
Bbx	2.44507792430151e-157	-0.959635076732664	0.183	0.368	5.92271225603554e-153	TLE	Bbx
Rassf2	4.37383176425206e-157	-0.5500843432306	0.239	0.43	1.05947326825478e-152	TLE	Rassf2
Zfp24	5.91473496580085e-157	-1.10720643328982	0.1	0.265	1.43272625076594e-152	TLE	Zfp24
Upf2	6.38038551422973e-157	-0.918715032751307	0.142	0.319	1.54552078311187e-152	TLE	Upf2
Eif5b	6.58611346163217e-157	-0.533124248251919	0.306	0.512	1.59535426381116e-152	TLE	Eif5b
Epn2	8.40061549082621e-157	-0.629468039283213	0.051	0.201	2.03488109034283e-152	TLE	Epn2
Matr3	1.36168795607146e-156	-0.747372899425883	0.216	0.397	3.29841673599189e-152	TLE	Matr3
Ythdf2	2.31910707318929e-156	-0.882386806452514	0.189	0.37	5.61757306338642e-152	TLE	Ythdf2
Ifi209	2.3317928608893e-156	3.14624814630188	0.147	0.026	5.64830184693215e-152	TLE	Ifi209
Kcnma1	2.54819999157435e-156	-0.918044702542341	0.179	0.378	6.17250483959055e-152	TLE	Kcnma1
Nrp2	3.00371331395404e-156	-1.16462131115178	0.204	0.39	7.27589476039088e-152	TLE	Nrp2
Top2b	4.13539028631075e-156	-0.66636908655494	0.166	0.346	1.00171558905305e-151	TLE	Top2b
Rpl22	4.42406833977769e-156	1.02306454029491	0.654	0.699	1.07164207394435e-151	TLE	Rpl22
Lmbrd1	5.15959024386267e-156	-0.557288977199554	0.283	0.475	1.24980754477086e-151	TLE	Lmbrd1
Atf2	5.21517277889447e-156	-0.954109118926116	0.152	0.329	1.26327130223161e-151	TLE	Atf2
Hsd17b12	9.93715577890641e-156	-0.716188086383332	0.263	0.451	2.4070772443245e-151	TLE	Hsd17b12
Ebf3	2.21908039985501e-155	-3.09905892758006	0.026	0.153	5.37527845256878e-151	TLE	Ebf3
Mapkapk2	2.43232819677715e-155	-0.442729802535179	0.476	0.704	5.89182859105329e-151	TLE	Mapkapk2
Fnip2	2.95099566098028e-155	-0.767052714816753	0.257	0.453	7.14819678959253e-151	TLE	Fnip2
Nlrp3	3.26228510678642e-155	-0.446626745992624	0.427	0.667	7.90223321416874e-151	TLE	Nlrp3
Heatr5a	3.47058857248201e-155	-0.49571505898015	0.224	0.421	8.40680669912318e-151	TLE	Heatr5a
Chst1	4.10712646202009e-155	2.44262526232333	0.2	0.055	9.94869242895127e-151	TLE	Chst1
2610037D02Rik	5.52741966381212e-155	-1.6351561904247	0.098	0.259	1.33890686516521e-150	TLE	2610037D02Rik
Rpl17	6.73178301877778e-155	0.658926597876343	0.723	0.781	1.63063980063854e-150	TLE	Rpl17
Tmsb10	8.74824814293957e-155	1.83555949772852	0.415	0.24	2.11908814766425e-150	TLE	Tmsb10
Smap1	9.61807681993859e-155	-0.659483223165069	0.233	0.42	2.32978674809372e-150	TLE	Smap1
Adrb1	1.31848674304731e-154	-2.03144376737743	0.05	0.192	3.19377043768349e-150	TLE	Adrb1
Hnrnpa0	1.92576443019314e-154	-0.338704823898062	0.363	0.557	4.66477917925683e-150	TLE	Hnrnpa0
Chm	2.16032400711824e-154	-0.938891550916696	0.113	0.28	5.23295284244251e-150	TLE	Chm
Fars2	2.71852863976181e-154	-1.04823089602588	0.197	0.376	6.58509192409502e-150	TLE	Fars2
Mical3	3.25123083892119e-154	-1.0654343420637	0.045	0.187	7.87545646111881e-150	TLE	Mical3
Lcp2	3.29720844891348e-154	-0.476664116899628	0.353	0.575	7.98682802580312e-150	TLE	Lcp2
2610035D17Rik	3.33631249413584e-154	-0.963920944474796	0.031	0.165	8.08154975454525e-150	TLE	2610035D17Rik
Ube2q2	1.18627686822417e-153	-1.05337911108622	0.138	0.31	2.87351845789941e-149	TLE	Ube2q2
Ctsa	1.33385365947244e-153	1.27463530483549	0.635	0.675	3.23099371934008e-149	TLE	Ctsa
Rnf185	2.50398727147802e-153	-1.34671646229155	0.083	0.239	6.06540836770121e-149	TLE	Rnf185
Hlf	3.58640928236766e-153	-3.21351113930655	0.004	0.107	8.68735920467919e-149	TLE	Hlf
Bdp1	3.75760640019691e-153	-1.02136976758627	0.148	0.322	9.10204998319696e-149	TLE	Bdp1
Ifit2	5.30184987775146e-153	3.30969110493231	0.138	0.022	1.28426709588774e-148	TLE	Ifit2
Rps3a1	5.43469221465678e-153	0.579518661603602	0.764	0.789	1.31644549515631e-148	TLE	Rps3a1
Clcn4	6.10645041175535e-153	-0.597604425773896	0.197	0.376	1.4791654832395e-148	TLE	Clcn4
Adap2os	8.41891243479315e-153	-0.767988352018376	0.218	0.404	2.03931315907995e-148	TLE	Adap2os
Cited2	1.12050498674602e-152	-1.02898044016114	0.268	0.463	2.71419922939488e-148	TLE	Cited2
Inka1	1.1273098793975e-152	-1.20297995174316	0.096	0.257	2.73068272086456e-148	TLE	Inka1
Srgn	1.43553788404577e-152	1.09346910168236	0.662	0.638	3.47730341652407e-148	TLE	Srgn
Spred2	1.47272751619726e-152	-1.11610169466919	0.171	0.354	3.56738786248461e-148	TLE	Spred2
Tmem243	1.56537572127629e-152	-0.429042272862671	0.3	0.495	3.79180960964755e-148	TLE	Tmem243
Syk	1.64832929062144e-152	-0.528684795345532	0.323	0.546	3.9927480406723e-148	TLE	Syk
Asxl2	1.68570594880266e-152	-0.750508097017333	0.214	0.405	4.08328551978469e-148	TLE	Asxl2
Atf4	2.49667823373533e-152	-0.159723172629581	0.385	0.595	6.04770368557709e-148	TLE	Atf4
Zfp110	2.61057579668251e-152	-1.34224780840612	0.085	0.24	6.32359775230405e-148	TLE	Zfp110
Map3k8	2.68027903169074e-152	-0.304911342428373	0.286	0.491	6.49243989846449e-148	TLE	Map3k8
Ctbp2	2.71771004592196e-152	-1.57866111578429	0.095	0.253	6.58310904423676e-148	TLE	Ctbp2
Vasp	2.98783281808351e-152	-0.314373991329367	0.335	0.542	7.23742743524369e-148	TLE	Vasp
Ndrg2	3.11643965731545e-152	-1.52262587843681	0.031	0.163	7.54895178191521e-148	TLE	Ndrg2
Tet3	3.31317914926078e-152	-0.777735523681569	0.199	0.382	8.02551385325438e-148	TLE	Tet3
Hnrnph3	4.11751521004932e-152	-0.676226925633939	0.164	0.341	9.97385709330246e-148	TLE	Hnrnph3
Gm20732	5.98277885025544e-152	-1.47105926341317	0.082	0.237	1.44920852089738e-147	TLE	Gm20732
Aak1	7.15316416792258e-152	-0.952970059062434	0.146	0.322	1.73271095639589e-147	TLE	Aak1
Sft2d2	8.35981764617818e-152	-0.710842689487003	0.177	0.354	2.02499862843374e-147	TLE	Sft2d2
Smad2	1.21148902610444e-151	-1.12655069279937	0.143	0.314	2.9345898679328e-147	TLE	Smad2
Galnt1	1.21351768304111e-151	-0.582706678196777	0.256	0.446	2.93950388363048e-147	TLE	Galnt1
Ppard	1.34966633037412e-151	-0.647977520292785	0.284	0.489	3.26929675206523e-147	TLE	Ppard
Lrp6	2.54908386010809e-151	-0.886457724561037	0.174	0.351	6.17464583433982e-147	TLE	Lrp6
Adam10	7.39594091043182e-151	-0.367697461238149	0.329	0.532	1.7915187667339e-146	TLE	Adam10
Rapgef1	8.40067892316232e-151	-0.751842499406817	0.233	0.422	2.03489645555761e-146	TLE	Rapgef1
Pabpc4	3.15106935489043e-150	-1.08973935694797	0.121	0.287	7.63283529835108e-146	TLE	Pabpc4
Atp6v0d1	3.35557502772144e-150	-0.367198280248631	0.379	0.584	8.12820938964966e-146	TLE	Atp6v0d1
Ccdc47	4.13542966402708e-150	-0.598152902187563	0.177	0.355	1.00172512751728e-145	TLE	Ccdc47
Zbtb1	4.44083551509187e-150	-1.16394087243157	0.119	0.284	1.0757035868207e-145	TLE	Zbtb1
Pdia3	4.71958292844442e-150	-0.380253680179694	0.484	0.706	1.14322457275709e-145	TLE	Pdia3
Bcl2a1b	6.05590458073001e-150	1.07475117137732	0.669	0.66	1.46692176659023e-145	TLE	Bcl2a1b
Faf1	8.25257373572495e-150	-0.926906798934879	0.185	0.362	1.99902093600465e-145	TLE	Faf1
Notch2	1.12563526388202e-149	-0.945331467733432	0.207	0.386	2.72662629970141e-145	TLE	Notch2
Rps14	1.58009586824655e-149	0.508299703043607	0.771	0.803	3.82746622165363e-145	TLE	Rps14
Ddi2	2.52894414018622e-149	-0.598775049130067	0.248	0.442	6.12586139077307e-145	TLE	Ddi2
Tcf20	3.22944048010217e-149	-1.06059067192584	0.17	0.348	7.82267367495148e-145	TLE	Tcf20
Tent4b	3.73640441466006e-149	-1.1215089735535	0.137	0.307	9.05069241363107e-145	TLE	Tent4b
1700017B05Rik	4.66176602961507e-149	-0.569015419034583	0.267	0.461	1.12921958535366e-144	TLE	1700017B05Rik
Dusp1	6.01056633159723e-149	-0.678916799896422	0.552	0.752	1.4559394825028e-144	TLE	Dusp1
Klf13	6.52626500666537e-149	-0.492582173845183	0.33	0.523	1.58085717256455e-144	TLE	Klf13
Cwf19l2	7.10932818330265e-149	-1.10920948344615	0.147	0.318	1.7220925658414e-144	TLE	Cwf19l2
Etv6	7.34457108698814e-149	-0.330705111438536	0.424	0.715	1.77907545440114e-144	TLE	Etv6
Arhgap25	8.59181882346144e-149	-0.591771313679041	0.329	0.542	2.08119627360706e-144	TLE	Arhgap25
Tnrc6a	9.28695861319538e-149	-0.548948109174739	0.224	0.412	2.24957998487432e-144	TLE	Tnrc6a
Zdhhc14	1.28484031959195e-148	-0.390535238941399	0.292	0.516	3.11226870614759e-144	TLE	Zdhhc14
Zc3h12b	2.05657029071588e-148	-2.22048261125992	0.034	0.163	4.98163021520107e-144	TLE	Zc3h12b
Rplp2	2.47396110602524e-148	0.671713979437589	0.714	0.768	5.99267598712493e-144	TLE	Rplp2
Sertad1	2.70694751401346e-148	-0.677730810642564	0.177	0.353	6.55703896319481e-144	TLE	Sertad1
Ddx21	3.35930797817554e-148	-0.750443467368762	0.214	0.394	8.13725171553462e-144	TLE	Ddx21
Neurl3	4.05277521300464e-148	-0.489695336118947	0.38	0.598	9.81703739846114e-144	TLE	Neurl3
Ifrd1	4.25138567817764e-148	-0.465432230333683	0.541	0.768	1.02981315282497e-143	TLE	Ifrd1
Lacc1	4.633676514209e-148	-0.351429223755435	0.308	0.513	1.12241546203685e-143	TLE	Lacc1
Larp4	6.25224073077459e-148	-0.809398703165895	0.184	0.357	1.51448027221553e-143	TLE	Larp4
Ercc5	6.74805948733224e-148	-1.47325131868354	0.07	0.218	1.63458244961649e-143	TLE	Ercc5
Gm42962	1.24618359479287e-147	-2.77084831699994	0.037	0.165	3.01863052166677e-143	TLE	Gm42962
Egr2	1.45637521735211e-147	-1.4130649136929	0.062	0.206	3.52777768899201e-143	TLE	Egr2
Optn	1.77395089561172e-147	-1.21076929079578	0.123	0.287	4.29704125444028e-143	TLE	Optn
Gm42418	2.70406485431284e-147	-0.503167309194211	1	1	6.55005629660199e-143	TLE	Gm42418
Spty2d1	3.326877199645e-147	-0.785541223794854	0.232	0.415	8.05869464070009e-143	TLE	Spty2d1
Ube2j1	5.41580037331731e-147	-0.433045946999698	0.258	0.444	1.31186932442865e-142	TLE	Ube2j1
Wwox	8.38831061809898e-147	-0.91449617198808	0.228	0.427	2.03190048102212e-142	TLE	Wwox
Trp53cor1	9.92497113591978e-147	-0.992353669242858	0.083	0.237	2.40412575825385e-142	TLE	Trp53cor1
H2-T22	1.21942737722405e-146	2.36758971175657	0.234	0.081	2.95381893584982e-142	TLE	H2-T22
Tmed5	1.31294810426416e-146	-0.428328840550407	0.374	0.582	3.18035419295908e-142	TLE	Tmed5
Glis3	1.53501940458851e-146	-1.92883228491595	0.038	0.169	3.71827750373475e-142	TLE	Glis3
Vwa5a	1.88531144657022e-146	-0.864680396764159	0.167	0.339	4.56678991702705e-142	TLE	Vwa5a
Bsdc1	2.33350260984225e-146	-1.0825768900605	0.148	0.316	5.65244337182087e-142	TLE	Bsdc1
Mtr	2.67626301193409e-146	-1.14345243145981	0.12	0.285	6.48271189380795e-142	TLE	Mtr
Hivep2	3.3964233309196e-146	-0.740065580112223	0.308	0.522	8.22715623448655e-142	TLE	Hivep2
Ppia	4.83803573063893e-146	0.703104318903627	0.756	0.804	1.17191739503267e-141	TLE	Ppia
Tmem164	6.3910711876383e-146	-0.93751168385572	0.222	0.405	1.54810917378162e-141	TLE	Tmem164
Tbck	8.6693364804158e-146	-1.30464115145102	0.112	0.271	2.09997337565112e-141	TLE	Tbck
C430049B03Rik	1.08094913272765e-145	-3.50620436542803	0.016	0.127	2.6183830842062e-141	TLE	C430049B03Rik
Calr	1.14877923432763e-145	-0.417423206345501	0.532	0.757	2.78268793931181e-141	TLE	Calr
Gm31243	1.19933007483238e-145	-4.86870454918147	0.004	0.103	2.90513724026648e-141	TLE	Gm31243
Pabpn1	1.39692640738269e-145	-0.730178914886725	0.248	0.431	3.3837748366031e-141	TLE	Pabpn1
Bcas3	1.41927890850105e-145	-0.781381227901574	0.202	0.388	3.4379193000621e-141	TLE	Bcas3
Etv1	1.86160426368456e-145	-0.876288442889527	0.081	0.234	4.50936400792311e-141	TLE	Etv1
Mier1	2.52810332858434e-145	-0.544228824319537	0.26	0.449	6.12382469282984e-141	TLE	Mier1
Arnt	3.13766234886149e-145	-0.839981946527047	0.21	0.389	7.60035950764718e-141	TLE	Arnt
Copa	3.36723227631378e-145	-0.456368651989748	0.278	0.465	8.15644674291487e-141	TLE	Copa
Gm15726	3.59737042920075e-145	-2.5156049873321	0.049	0.183	8.71391039065299e-141	TLE	Gm15726
Snx24	4.50281280974252e-145	-0.438501215327703	0.362	0.616	1.09071634690393e-140	TLE	Snx24
Adcy9	4.63672376942205e-145	-1.46010225824849	0.07	0.217	1.1231535986671e-140	TLE	Adcy9
Hmg20a	6.25419362867598e-145	-0.863171679465731	0.134	0.3	1.51495332267418e-140	TLE	Hmg20a
Tnrc18	6.74524056338841e-145	-0.84997388999129	0.213	0.391	1.63389962166957e-140	TLE	Tnrc18
Gpatch2l	7.35372806753838e-145	-0.839023688113199	0.155	0.328	1.78129354979982e-140	TLE	Gpatch2l
Ywhah	1.11148168677635e-144	-0.307150015871969	0.461	0.666	2.69234208987834e-140	TLE	Ywhah
Cd300a	1.9858776440311e-144	-0.617064252471047	0.272	0.473	4.81039141713653e-140	TLE	Cd300a
Tifa	2.03417266048582e-144	-0.71194830764482	0.256	0.432	4.92737643549481e-140	TLE	Tifa
Gm50035	2.61245721591008e-144	-2.84305652068781	0.035	0.161	6.32815511409898e-140	TLE	Gm50035
Rab21	3.2765508638721e-144	-0.475468234170532	0.277	0.462	7.93678915755738e-140	TLE	Rab21
Clcn3	3.30230098440629e-144	-0.883057747975215	0.165	0.335	7.99916367452736e-140	TLE	Clcn3
Zfp106	3.47773397534366e-144	-0.726788899623523	0.232	0.413	8.42411500847495e-140	TLE	Zfp106
Ttpal	5.97738210088193e-144	-1.91436641351717	0.048	0.181	1.44790126629663e-139	TLE	Ttpal
Sult1a1	6.35325986658884e-144	-2.08654300819839	0.028	0.149	1.53895013748381e-139	TLE	Sult1a1
Nt5c2	6.84095862128445e-144	-0.851978803991669	0.208	0.385	1.65708540683373e-139	TLE	Nt5c2
Shoc2	7.12125019281725e-144	-0.97540664424738	0.15	0.318	1.72498043420612e-139	TLE	Shoc2
Tbc1d23	8.76954766640949e-144	-0.707652286631215	0.237	0.422	2.12424753123437e-139	TLE	Tbc1d23
Rpl27	1.0239406536005e-143	0.870292799128673	0.668	0.731	2.48029144521649e-139	TLE	Rpl27
Jade2	1.53129771869242e-143	-1.21633735407707	0.076	0.223	3.70926246398866e-139	TLE	Jade2
Bcl9	1.574903284787e-143	-1.31618295267998	0.101	0.258	3.81488822673955e-139	TLE	Bcl9
Senp7	1.67181660571253e-143	-1.01298399878543	0.114	0.274	4.04964136401745e-139	TLE	Senp7
Hnrnpab	2.79193460944483e-143	-0.37728735577599	0.329	0.516	6.76290320445822e-139	TLE	Hnrnpab
Gm11867	5.2215639533583e-143	-2.32444214245485	0.026	0.144	1.26481943642198e-138	TLE	Gm11867
Tsc22d4	8.44420411967947e-143	-0.230624290477235	0.43	0.638	2.04543956390996e-138	TLE	Tsc22d4
Zfp950	1.06541752294519e-142	-1.38966802585111	0.062	0.204	2.58076086583013e-138	TLE	Zfp950
Gal3st4	1.5323494052906e-142	-0.971339102162146	0.179	0.349	3.71180996443542e-138	TLE	Gal3st4
Nrd1	1.61950816056545e-142	-0.460375588880848	0.247	0.43	3.9229346173377e-138	TLE	Nrd1
Ppp4r3b	1.63207193094273e-142	-0.797703717205785	0.183	0.354	3.95336783832256e-138	TLE	Ppp4r3b
Scaf4	1.82694849094222e-142	-1.05739561477374	0.166	0.335	4.42541732960933e-138	TLE	Scaf4
Coq10b	2.28734662554064e-142	-0.542679854448711	0.325	0.519	5.5406397310471e-138	TLE	Coq10b
Naa35	2.49013830368347e-142	-0.74246308579123	0.183	0.356	6.03186201301247e-138	TLE	Naa35
Ppp2r2d	2.90240559488647e-142	-0.70913222054505	0.165	0.335	7.0304970724935e-138	TLE	Ppp2r2d
Samd8	3.28913905669204e-142	-0.80437240854858	0.175	0.348	7.96728153702513e-138	TLE	Samd8
Kpnb1	3.42263800366098e-142	-0.48558686362226	0.194	0.368	8.290656036268e-138	TLE	Kpnb1
Zmynd8	4.57988936450412e-142	-0.63487841507627	0.225	0.404	1.10938660076383e-137	TLE	Zmynd8
mt-Co1	4.85295582401041e-142	-0.421183064946004	0.814	0.979	1.17553148925004e-137	TLE	mt-Co1
Pkp4	5.28281279011882e-142	-0.39998022958663	0.193	0.378	1.27965574215048e-137	TLE	Pkp4
Ggps1	5.50915958595122e-142	-1.01512785585983	0.162	0.329	1.33448372650496e-137	TLE	Ggps1
Vcp	6.35299657808017e-142	-0.252045561810677	0.358	0.551	1.53888636110836e-137	TLE	Vcp
Atxn7l1	7.01595023100202e-142	-0.805620886881555	0.244	0.429	1.69947362445562e-137	TLE	Atxn7l1
Gabbr1	7.70724209541273e-142	-0.478355858513002	0.094	0.254	1.86692525277183e-137	TLE	Gabbr1
mt-Nd6	7.74317145867254e-142	-1.26122430629767	0.079	0.231	1.87562842243425e-137	TLE	mt-Nd6
Arhgef2	7.95762592469563e-142	-0.306741999783765	0.268	0.455	1.92757572773902e-137	TLE	Arhgef2
Nlk	9.61378485011619e-142	-0.872916855758457	0.128	0.292	2.32874710424364e-137	TLE	Nlk
Serinc1	2.00474944773586e-141	-0.248462261559911	0.366	0.559	4.85610458725057e-137	TLE	Serinc1
Sin3a	2.10114096273799e-141	-0.987599981960153	0.131	0.293	5.08959375404024e-137	TLE	Sin3a
Itgav	2.20649706769169e-141	-0.422077810317827	0.321	0.534	5.34479784706957e-137	TLE	Itgav
Mvb12b	2.291262119962e-141	-0.478848906807124	0.257	0.439	5.55012423318394e-137	TLE	Mvb12b
Mtmr6	2.5252628964868e-141	-0.515665587987199	0.211	0.389	6.11694431415997e-137	TLE	Mtmr6
Arrb1	2.7336317996541e-141	-1.25744479614715	0.07	0.213	6.62167630830212e-137	TLE	Arrb1
Appbp2	6.22483669371255e-141	-0.689267102620118	0.174	0.344	1.50784219231799e-136	TLE	Appbp2
Tmem170b	1.34075326593016e-140	-0.864435642496018	0.147	0.311	3.24770663606264e-136	TLE	Tmem170b
Ube2l6	1.4958715476168e-140	2.6843634584661	0.156	0.035	3.62344964979216e-136	TLE	Ube2l6
Gab1	1.61442702990554e-140	-0.365656041463814	0.202	0.397	3.91062659454019e-136	TLE	Gab1
Fam120b	1.660711065429e-140	-1.29610149035591	0.102	0.256	4.02274041378867e-136	TLE	Fam120b
Nfatc2	1.93019129532196e-140	-1.31920882393888	0.112	0.268	4.67550237465839e-136	TLE	Nfatc2
Cdk19	1.93244796743163e-140	-0.258825526936691	0.235	0.424	4.68096871150963e-136	TLE	Cdk19
Nfx1	1.97836551451029e-140	-0.917413412435286	0.138	0.3	4.79219478579828e-136	TLE	Nfx1
Rnase4	2.48246417134229e-140	-0.479508335849731	0.448	0.634	6.01327296224243e-136	TLE	Rnase4
Il3ra	2.86528029096805e-140	3.93803461113595	0.104	0.009	6.9405684488119e-136	TLE	Il3ra
Tbc1d22a	3.40633752406492e-140	-0.611321778370941	0.284	0.478	8.25117138454245e-136	TLE	Tbc1d22a
Crip1	4.22507003037373e-140	2.09404811061795	0.251	0.099	1.02343871345743e-135	TLE	Crip1
Sbno2	4.918057411008e-140	-0.521584648996357	0.269	0.46	1.19130104666847e-135	TLE	Sbno2
Xpo1	4.93448858157201e-140	-0.697802491435351	0.156	0.326	1.19528116911419e-135	TLE	Xpo1
Rab3il1	6.01680117728098e-140	-0.41950063388304	0.312	0.503	1.45744974917277e-135	TLE	Rab3il1
Sf1	6.59502079139943e-140	-0.252985319306087	0.27	0.453	1.59751188630068e-135	TLE	Sf1
Rnf19a	9.63646961822825e-140	-1.20611644562355	0.099	0.25	2.33424203562343e-135	TLE	Rnf19a
Tom1l2	1.17692887822312e-139	-0.938088942877618	0.113	0.274	2.85087482171987e-135	TLE	Tom1l2
Osbpl8	1.40932013967409e-139	-0.385278553511456	0.343	0.569	3.41379617433255e-135	TLE	Osbpl8
Snn	1.43495555149255e-139	-1.15435581003105	0.093	0.244	3.47589283238042e-135	TLE	Snn
Mgat1	1.65089824931516e-139	-0.75363677278455	0.197	0.367	3.9989708293161e-135	TLE	Mgat1
Cstb	1.76688588922047e-139	1.78574394591832	0.475	0.326	4.27992768945874e-135	TLE	Cstb
Nedd4l	1.82232977762163e-139	-1.03376060897445	0.176	0.347	4.41422942033287e-135	TLE	Nedd4l
Cox8a	2.00434273241648e-139	1.17257741691995	0.664	0.684	4.85511940073243e-135	TLE	Cox8a
Pdlim4	2.20099608065417e-139	-0.581811987472751	0.17	0.342	5.33147280616859e-135	TLE	Pdlim4
Mef2d	2.35941258783527e-139	-0.413471274840364	0.299	0.488	5.71520511151337e-135	TLE	Mef2d
Fgl2	2.45908413803911e-139	1.94303085339908	0.201	0.061	5.95663950757214e-135	TLE	Fgl2
Gclc	3.07498187448909e-139	-0.970416667416289	0.135	0.298	7.44852859457492e-135	TLE	Gclc
Zzz3	3.32565726854062e-139	-0.787808286642565	0.126	0.287	8.05573960158593e-135	TLE	Zzz3
Ehmt1	5.87172614141251e-139	-1.00728593577268	0.115	0.273	1.42230822323435e-134	TLE	Ehmt1
Idh2	6.46303100644295e-139	-0.736216215027482	0.153	0.318	1.56554000069068e-134	TLE	Idh2
Kcnk6	8.50635260600032e-139	-0.760401587845676	0.15	0.315	2.06049379175146e-134	TLE	Kcnk6
Dnajb9	8.80279369235296e-139	-0.844159755071735	0.217	0.388	2.13230071609866e-134	TLE	Dnajb9
Cdc42bpa	1.59107762827326e-138	-0.5692156360857	0.089	0.246	3.85406733896632e-134	TLE	Cdc42bpa
Zbtb4	1.59153153126361e-138	-1.08822839272738	0.125	0.282	3.85516682817985e-134	TLE	Zbtb4
Gbe1	1.62885509840777e-138	-1.5229605354725	0.067	0.209	3.94557570487315e-134	TLE	Gbe1
Ssb	1.91722404210052e-138	-0.361092602223736	0.351	0.539	4.64409179718008e-134	TLE	Ssb
Hp1bp3	2.01397020351126e-138	-0.456658755698131	0.219	0.394	4.87844002396533e-134	TLE	Hp1bp3
Sptan1	2.04421119368073e-138	-0.638318536494328	0.204	0.381	4.95169277445282e-134	TLE	Sptan1
Ifi213	2.66063927627031e-138	3.76899052418343	0.112	0.014	6.44486651890958e-134	TLE	Ifi213
Ndufa1	4.13260017333605e-138	2.09144456258827	0.412	0.25	1.00103973998719e-133	TLE	Ndufa1
Hhex	4.21582520867532e-138	-1.1434852908137	0.139	0.299	1.02119934029742e-133	TLE	Hhex
Donson	5.18793806925586e-138	-1.34524913917324	0.075	0.217	1.25667423851585e-133	TLE	Donson
Stk17b	7.71337111216382e-138	-0.754906789839198	0.255	0.439	1.86840988449944e-133	TLE	Stk17b
Pibf1	8.26854028730761e-138	-1.04372648173256	0.122	0.279	2.00288851379452e-133	TLE	Pibf1
4932438A13Rik	1.04030940419584e-137	-0.802217925740805	0.187	0.359	2.51994146978359e-133	TLE	4932438A13Rik
Zfas1	1.43393689492469e-137	1.83932185167882	0.394	0.229	3.47342534057607e-133	TLE	Zfas1
Ms4a6c	2.3619080429462e-137	1.64691361592922	0.317	0.152	5.72124985242859e-133	TLE	Ms4a6c
Rspry1	2.46138902328958e-137	-1.1554042939531	0.109	0.263	5.96222263111434e-133	TLE	Rspry1
Srcap	2.58011932558513e-137	-0.966412519259657	0.134	0.294	6.24982304236485e-133	TLE	Srcap
Lilr4b	2.64873124533015e-137	2.93370044117686	0.129	0.022	6.41602169556322e-133	TLE	Lilr4b
Dido1	3.60914644806596e-137	-1.12445929311856	0.129	0.287	8.74243544115018e-133	TLE	Dido1
5330438D12Rik	3.95186093758997e-137	-1.07407347035474	0.134	0.293	9.57259274912419e-133	TLE	5330438D12Rik
Washc2	5.68557920886507e-137	-0.760161798916833	0.213	0.383	1.37721785176339e-132	TLE	Washc2
Tln2	8.30834586208179e-137	-1.11218010912104	0.111	0.267	2.01253061817207e-132	TLE	Tln2
Trp53bp2	1.02976720472957e-136	-0.712150154385034	0.104	0.258	2.49440510001644e-132	TLE	Trp53bp2
Snap23	1.12670641356392e-136	-0.611399392275777	0.294	0.475	2.72922094557589e-132	TLE	Snap23
Txndc11	1.31170269716459e-136	-1.03887098325132	0.135	0.295	3.17733744334178e-132	TLE	Txndc11
Ppp4r3a	3.08138876078212e-136	-0.738340558506526	0.178	0.346	7.46404799524252e-132	TLE	Ppp4r3a
Ube2e3	3.30504022046166e-136	-0.60432480658434	0.228	0.396	8.00579892602429e-132	TLE	Ube2e3
Rab10	4.94459815305976e-136	-0.345599436339608	0.351	0.54	1.19773001061566e-131	TLE	Rab10
Rai14	8.04335528950791e-136	2.43969872737032	0.127	0.021	1.9483419517775e-131	TLE	Rai14
Clk4	1.14377541883652e-135	-0.385550681684652	0.23	0.41	2.7705671970477e-131	TLE	Clk4
P2ry10b	1.17583182702042e-135	-1.77064895694044	0.052	0.183	2.84821743459157e-131	TLE	P2ry10b
Rngtt	1.32301184748551e-135	-0.9409331293543	0.159	0.324	3.20473159816416e-131	TLE	Rngtt
Prkch	1.40282713278213e-135	-0.885607278817697	0.194	0.364	3.39806816373814e-131	TLE	Prkch
Zbtb18	1.56486991389768e-135	-0.979245771710924	0.124	0.28	3.79058439243436e-131	TLE	Zbtb18
Tcf25	2.10394942235045e-135	-0.161212830348717	0.374	0.571	5.09639668575948e-131	TLE	Tcf25
Rfx7	3.35284169316517e-135	-0.9549825713267	0.127	0.286	8.12158843335399e-131	TLE	Rfx7
Ly86	4.76310177727128e-135	0.663223236158331	0.763	0.829	1.15376614350842e-130	TLE	Ly86
Orai1	5.08745104575872e-135	-0.466703992882636	0.344	0.531	1.23233326681413e-130	TLE	Orai1
Nr2c2	5.41378207376033e-135	-0.792639124898711	0.141	0.304	1.31138043172697e-130	TLE	Nr2c2
Elavl1	6.20622764508584e-135	-0.547759308261383	0.253	0.427	1.50333452246914e-130	TLE	Elavl1
Rbbp4	7.32568433631665e-135	-0.383194696542885	0.275	0.454	1.77450051678598e-130	TLE	Rbbp4
Cdc27	7.41352710047232e-135	-0.927958595669165	0.168	0.335	1.79577866954741e-130	TLE	Cdc27
Gbp7	9.03616893902734e-135	-1.35867726944771	0.062	0.198	2.18883120210059e-130	TLE	Gbp7
Shb	1.09586278258028e-134	-1.30754986448784	0.067	0.206	2.65450841824421e-130	TLE	Shb
Grap	1.19262270382266e-134	-0.536565064251813	0.161	0.331	2.88888997546963e-130	TLE	Grap
Fn1	1.36616209743781e-134	3.19422168657467	0.133	0.025	3.3092544486236e-130	TLE	Fn1
Zc3h13	1.54125784803268e-134	-1.08543992883105	0.164	0.325	3.73338888528956e-130	TLE	Zc3h13
Glyr1	1.87093424282859e-134	-0.676899311839203	0.254	0.428	4.53196401640369e-130	TLE	Glyr1
Rc3h1	1.98545620549454e-134	-0.611020784149117	0.231	0.407	4.80937056656942e-130	TLE	Rc3h1
Aars	2.26509779835121e-134	-0.655358008872765	0.167	0.332	5.48674639694613e-130	TLE	Aars
Gm15655	2.79648755881656e-134	-2.55514784351703	0.016	0.122	6.77393181372136e-130	TLE	Gm15655
Stat6	3.5457396428117e-134	-0.576879328111116	0.207	0.375	8.58884513678279e-130	TLE	Stat6
Csad	3.87966806851058e-134	-0.852717584272836	0.116	0.271	9.39771996235318e-130	TLE	Csad
Opa3	4.27602504925144e-134	-1.03580251360951	0.157	0.32	1.03578154768018e-129	TLE	Opa3
Snx30	4.5281457584618e-134	-0.612760195009276	0.209	0.383	1.0968527470722e-129	TLE	Snx30
Klf2	9.67063326041659e-134	-0.879805727805792	0.545	0.708	2.34251749467071e-129	TLE	Klf2
Glipr1	1.25558566321423e-133	2.19063450799413	0.231	0.084	3.04140515200384e-129	TLE	Glipr1
Wdr33	1.41457496981441e-133	-0.59192572503904	0.241	0.416	3.42652494938145e-129	TLE	Wdr33
Ipo11	1.68321391377038e-133	-1.14460508055804	0.079	0.22	4.077249063326e-129	TLE	Ipo11
Rap2c	1.90395225607736e-133	-0.82166039800033	0.154	0.314	4.61194354989619e-129	TLE	Rap2c
Cops4	2.06680071236063e-133	-0.499694487191841	0.302	0.479	5.00641136555115e-129	TLE	Cops4
Arcn1	2.19973628609764e-133	-0.650043442670023	0.204	0.374	5.32842120581431e-129	TLE	Arcn1
Micu1	2.73712754616472e-133	-0.873708068790244	0.16	0.322	6.63014405507481e-129	TLE	Micu1
Fkbp15	2.97481814345435e-133	-0.552477682026132	0.217	0.388	7.20590198888948e-129	TLE	Fkbp15
Lamp2	4.43294113283422e-133	-0.38205603621253	0.571	0.808	1.07379133060643e-128	TLE	Lamp2
Xrn2	4.48426908212368e-133	-0.603425933587818	0.257	0.435	1.08622449976282e-128	TLE	Xrn2
Gpm6a	6.22978644281613e-133	-1.77857332839887	0.018	0.126	1.50904117004335e-128	TLE	Gpm6a
Zfp719	7.09406230006974e-133	-1.78766364588205	0.056	0.187	1.71839471094589e-128	TLE	Zfp719
Rora	1.0701357908117e-132	-1.37786721433888	0.092	0.239	2.59218992608319e-128	TLE	Rora
Rgs2	1.12409055105902e-132	-0.507510533217652	0.425	0.64	2.72288454183027e-128	TLE	Rgs2
Ap1b1	1.14907797507533e-132	-0.856993186433766	0.151	0.31	2.78341157902496e-128	TLE	Ap1b1
Casc3	1.39005274081986e-132	-0.808734453902509	0.163	0.325	3.36712475408794e-128	TLE	Casc3
Dync1li2	1.6898754232688e-132	-0.651619625184743	0.113	0.267	4.09338523778402e-128	TLE	Dync1li2
Nck1	2.55645171183899e-132	-1.23093302588835	0.121	0.272	6.19249298158759e-128	TLE	Nck1
Epb41	2.99052099520549e-132	-0.834575711896967	0.221	0.402	7.24393900668626e-128	TLE	Epb41
Ttc39b	3.92556773852584e-132	-0.662061291733386	0.198	0.37	9.50890273303115e-128	TLE	Ttc39b
Morc3	5.03197241215105e-132	-0.505977062810952	0.254	0.435	1.21889467739535e-127	TLE	Morc3
Pias2	6.18390991094051e-132	-0.842851522316332	0.125	0.28	1.49792849772712e-127	TLE	Pias2
Vrk1	7.91230476085309e-132	-0.916162695284564	0.131	0.287	1.91659758222144e-127	TLE	Vrk1
Rpl3	1.15306699226576e-131	0.656375014582267	0.7	0.774	2.79307417536535e-127	TLE	Rpl3
Mob4	1.33959205485223e-131	-0.559138528796317	0.232	0.4	3.24489383446855e-127	TLE	Mob4
Stau2	1.46133138077618e-131	-1.37388242272445	0.085	0.228	3.53978300365414e-127	TLE	Stau2
Cdc73	2.29189056595666e-131	-0.817041151568702	0.164	0.325	5.55164651791682e-127	TLE	Cdc73
Smc3	3.4811263579882e-131	-0.787221742559306	0.146	0.304	8.43233237695482e-127	TLE	Smc3
Gm35188	3.73696349935309e-131	-1.56562850868648	0.051	0.179	9.05204668448298e-127	TLE	Gm35188
Nsun6	5.44824125473167e-131	-1.51561992886083	0.073	0.21	1.31972747913365e-126	TLE	Nsun6
Map2k1	5.555474164277e-131	-0.511670978505439	0.199	0.367	1.34570250681282e-126	TLE	Map2k1
Map4k3	5.85407350878276e-131	-0.632890016186966	0.199	0.377	1.41803222603245e-126	TLE	Map4k3
P2rx7	6.26552729200396e-131	-1.06007874495199	0.195	0.36	1.51769867594212e-126	TLE	P2rx7
Gm826	7.02970383025362e-131	-2.71518562619071	0.018	0.123	1.70280515880233e-126	TLE	Gm826
Arvcf	8.16862671948131e-131	-1.64574267722662	0.022	0.131	1.97868645025996e-126	TLE	Arvcf
Eprs	8.17088728207918e-131	-0.442748734516729	0.261	0.442	1.97923402633804e-126	TLE	Eprs
Map4k5	8.74407716752679e-131	-0.466493116215597	0.127	0.284	2.11807781229001e-126	TLE	Map4k5
Mbtd1	1.84914439694303e-130	-0.742071561533533	0.244	0.427	4.4791824727151e-126	TLE	Mbtd1
Khdc4	2.402886646086e-130	-0.790498348078365	0.15	0.31	5.82051232281411e-126	TLE	Khdc4
Ppp1r2	2.40985310983683e-130	-0.394395257766924	0.244	0.416	5.83738718795776e-126	TLE	Ppp1r2
Creb3l2	2.49279494494702e-130	-0.765834531263875	0.114	0.266	6.03829719514518e-126	TLE	Creb3l2
Il16	3.11310397510572e-130	-1.16811303026614	0.091	0.234	7.54087175889859e-126	TLE	Il16
Aff1	3.4926279775075e-130	-0.551987222330413	0.271	0.463	8.46019274991642e-126	TLE	Aff1
Hnrnpd	3.73374495453416e-130	-0.31779144081241	0.325	0.51	9.0442504033681e-126	TLE	Hnrnpd
Pknox1	3.88072566006597e-130	-1.32332523365298	0.083	0.222	9.40028176637779e-126	TLE	Pknox1
Ino80	5.43042002401618e-130	-0.887297893510606	0.162	0.323	1.31541064241744e-125	TLE	Ino80
Dcaf5	8.45015291171643e-130	-0.914155180213073	0.132	0.287	2.04688053980507e-125	TLE	Dcaf5
Eif4g1	9.9141705108776e-130	-0.469653204533671	0.275	0.447	2.40150952284988e-125	TLE	Eif4g1
Snx9	1.14422198730228e-129	-0.959877729305868	0.173	0.333	2.77164891984232e-125	TLE	Snx9
6720427I07Rik	1.39974815861354e-129	-1.36811454393027	0.094	0.237	3.39060996460959e-125	TLE	6720427I07Rik
Stk10	1.72964445057008e-129	-0.777777155218568	0.194	0.361	4.18971775261591e-125	TLE	Stk10
Ddah2	2.61976030157092e-129	-1.06797335763383	0.079	0.219	6.34584537849524e-125	TLE	Ddah2
Nucks1	2.91896417693244e-129	-0.380206589659264	0.258	0.437	7.07060692578345e-125	TLE	Nucks1
Spi1	3.09134696200135e-129	-0.346191895305008	0.525	0.761	7.48816974605587e-125	TLE	Spi1
Rps25	3.74649960690213e-129	0.710950229697951	0.681	0.743	9.07514599779903e-125	TLE	Rps25
Fryl	3.86080512171291e-129	-0.635319407106163	0.177	0.343	9.35202824632517e-125	TLE	Fryl
Fut8	4.01445154731071e-129	-1.039521109262	0.103	0.25	9.72420598305074e-125	TLE	Fut8
Appl1	5.22605143347249e-129	-1.00548797094002	0.124	0.277	1.26590643873004e-124	TLE	Appl1
Fnbp1l	5.59252373614987e-129	-1.14106623120336	0.07	0.208	1.35467702460758e-124	TLE	Fnbp1l
Ptger4	5.78380022391804e-129	1.80851293338639	0.216	0.076	1.40100992823967e-124	TLE	Ptger4
Znrf1	6.58698144282521e-129	-0.569103660962152	0.229	0.401	1.59556451489555e-124	TLE	Znrf1
Ppp1cb	8.46267697649227e-129	-0.344846727324043	0.274	0.448	2.04991424401572e-124	TLE	Ppp1cb
Akap8l	8.68883447512463e-129	-0.347542311969548	0.221	0.393	2.10469637490944e-124	TLE	Akap8l
Rack1	8.82921333137196e-129	0.818357714787585	0.657	0.734	2.13870034525823e-124	TLE	Rack1
Stk3	9.28124902581997e-129	-0.909963840571279	0.178	0.34	2.24819695152437e-124	TLE	Stk3
Ric1	1.2576888416117e-128	-1.03826935607645	0.146	0.302	3.04649968103602e-124	TLE	Ric1
Secisbp2l	1.7410809088564e-128	-0.363539804445522	0.193	0.359	4.21742028552285e-124	TLE	Secisbp2l
Xpo7	1.86285866276579e-128	-0.945115229998355	0.119	0.271	4.51240253881758e-124	TLE	Xpo7
Wwc2	2.56090396392921e-128	-0.993437774430139	0.168	0.327	6.20327767182572e-124	TLE	Wwc2
Wdfy4	3.91769581542957e-128	-0.743811909450773	0.213	0.383	9.48983457371505e-124	TLE	Wdfy4
Ccar1	4.01756744965751e-128	-0.71525909326637	0.233	0.402	9.73175363330538e-124	TLE	Ccar1
Rab3gap1	4.22406439330008e-128	-0.646057690170635	0.184	0.347	1.02319511798908e-123	TLE	Rab3gap1
Tug1	4.24917510050909e-128	-1.08322148250804	0.106	0.251	1.02927768459632e-123	TLE	Tug1
Hnrnpa3	4.62817121654453e-128	-0.181346213011456	0.467	0.68	1.12108191378358e-123	TLE	Hnrnpa3
Ppp2r5c	6.52013588904744e-128	-0.519500414414994	0.316	0.493	1.57937251640396e-123	TLE	Ppp2r5c
Sppl2a	9.08985496029769e-128	-0.452559323811554	0.332	0.519	2.20183556703291e-123	TLE	Sppl2a
Prpf39	1.21210774427256e-127	-0.73428842981934	0.16	0.321	2.93608858895142e-123	TLE	Prpf39
Ralgps1	1.55945104637244e-127	-0.411348517666014	0.098	0.249	3.77745826962796e-123	TLE	Ralgps1
Stx7	2.70369144420619e-127	-0.33607357600604	0.371	0.551	6.54915178530065e-123	TLE	Stx7
Dis3l2	2.91000325885992e-127	-0.906279900815957	0.16	0.319	7.04890089393638e-123	TLE	Dis3l2
Slbp	4.1067456210901e-127	-0.677296841829604	0.194	0.356	9.94776991796655e-123	TLE	Slbp
Tmod3	4.37361685933556e-127	-0.523312127511731	0.283	0.464	1.05942121183685e-122	TLE	Tmod3
Ust	4.65876245753198e-127	-1.14409586193208	0.096	0.241	1.12849203008797e-122	TLE	Ust
AB124611	5.55295975445147e-127	2.2044635243071	0.143	0.032	1.34509344132078e-122	TLE	AB124611
Bmt2	7.15240405376607e-127	-1.0051877885565	0.159	0.317	1.73252683394375e-122	TLE	Bmt2
Hjurp	1.37829301381325e-126	-1.23592806322851	0.044	0.166	3.33863916735982e-122	TLE	Hjurp
Bmpr1a	1.44058751348294e-126	-0.637823293156505	0.154	0.319	3.48953513390973e-122	TLE	Bmpr1a
Rmdn1	1.5875534116456e-126	-0.981404911669831	0.168	0.325	3.84553062902913e-122	TLE	Rmdn1
Ppm1e	1.80205396918097e-126	-1.93561462846327	0.036	0.153	4.36511532954707e-122	TLE	Ppm1e
Trim33	2.63501652702206e-126	-0.843793040360689	0.144	0.299	6.38280053340554e-122	TLE	Trim33
Prrc2b	2.70869052504157e-126	-0.857359477756414	0.141	0.295	6.56126105880818e-122	TLE	Prrc2b
Fhad1	2.89278592593076e-126	-1.2155903316651	0.088	0.229	7.00719534838207e-122	TLE	Fhad1
Il2rg	3.25407353434786e-126	2.17727042345524	0.172	0.049	7.88234232225082e-122	TLE	Il2rg
Sbds	3.62611965161594e-126	-0.501481387758344	0.265	0.431	8.78354963210928e-122	TLE	Sbds
Naa50	3.6640378475145e-126	-0.413927820298855	0.273	0.445	8.87539887803437e-122	TLE	Naa50
AI504432	4.64478144750247e-126	2.6773632995745	0.167	0.047	1.12510541002852e-121	TLE	AI504432
Phc3	5.03137141845706e-126	-0.7852042572454	0.134	0.287	1.21874909869285e-121	TLE	Phc3
Gsn	5.11375342432683e-126	2.54772079543912	0.225	0.087	1.23870449197469e-121	TLE	Gsn
Gmeb1	5.70738032397953e-126	-1.19701844173364	0.114	0.261	1.38249873587756e-121	TLE	Gmeb1
Pkig	6.39255510003565e-126	-0.556898280236007	0.31	0.486	1.54846862188164e-121	TLE	Pkig
Cse1l	8.07301826327501e-126	-0.854424160687015	0.121	0.271	1.95552721391311e-121	TLE	Cse1l
Swt1	8.50398185713246e-126	-0.981307798806351	0.115	0.263	2.0599195252532e-121	TLE	Swt1
Dnajc13	1.46771653890114e-125	-0.444631182045442	0.257	0.436	3.55524977218024e-121	TLE	Dnajc13
Rbm27	1.47974765186875e-125	-0.891061524950213	0.144	0.296	3.58439273712167e-121	TLE	Rbm27
Cux1	1.65103724929609e-125	-0.351614586892051	0.407	0.622	3.99930752896992e-121	TLE	Cux1
Gm41609	1.96772816275331e-125	2.99248562095292	0.102	0.013	4.76642792863733e-121	TLE	Gm41609
Spen	2.22393179480376e-125	-1.02046750740859	0.144	0.295	5.38702998655315e-121	TLE	Spen
Pogz	3.2464888349866e-125	-1.20970128329093	0.098	0.24	7.86396990498803e-121	TLE	Pogz
A630001G21Rik	3.5063602504326e-125	-0.643498785103346	0.154	0.311	8.49345643462288e-121	TLE	A630001G21Rik
Nrf1	5.26821768432561e-125	-0.903000275349183	0.172	0.328	1.27612036967419e-120	TLE	Nrf1
Tbc1d15	7.05385471560201e-125	-0.615882495653595	0.195	0.36	1.70865522776028e-120	TLE	Tbc1d15
Gna12	1.01565925343851e-124	-0.266509177703349	0.38	0.566	2.4602314096041e-120	TLE	Gna12
Tspan18	1.27659931094844e-124	-2.31168932805136	0.025	0.131	3.09230651091041e-120	TLE	Tspan18
Ralb	2.65016965474627e-124	-0.736291528264274	0.203	0.362	6.41950595469189e-120	TLE	Ralb
Tmem30a	2.78502880788088e-124	-0.286779205894717	0.261	0.428	6.74617528132985e-120	TLE	Tmem30a
Rab39	2.85434834910382e-124	-1.62830089614398	0.052	0.175	6.91408800603419e-120	TLE	Rab39
Batf	3.02792705313861e-124	-1.21482508373931	0.143	0.294	7.33454770081765e-120	TLE	Batf
Prox1	3.14958237140259e-124	-0.970450485449389	0.085	0.226	7.62923337824849e-120	TLE	Prox1
Gm44710	3.74756723201193e-124	-2.01574798637251	0.044	0.162	9.07773210610251e-120	TLE	Gm44710
Mib1	4.01819327398384e-124	-0.8126268637856	0.187	0.347	9.73326956757106e-120	TLE	Mib1
Rcor1	4.65996927331042e-124	-0.748876283203415	0.178	0.338	1.12878435707398e-119	TLE	Rcor1
Ptprz1	5.49736008594207e-124	-1.53210374934064	0.017	0.118	1.33162553361775e-119	TLE	Ptprz1
Vps37a	5.69510853701718e-124	-0.883396641185814	0.131	0.28	1.37952614092167e-119	TLE	Vps37a
G530011O06Rik	6.73536655123926e-124	-1.01541073158374	0.185	0.346	1.63150783970669e-119	TLE	G530011O06Rik
Sp3	7.60732656765998e-124	-0.585211385830164	0.202	0.362	1.84272271448428e-119	TLE	Sp3
Srpr	7.8841980726663e-124	-0.721244287161666	0.231	0.392	1.90978929914196e-119	TLE	Srpr
Dennd1b	7.91108710173395e-124	-1.02579352412899	0.148	0.302	1.91630262865302e-119	TLE	Dennd1b
AW112010	8.11162261941525e-124	1.20030081566882	0.213	0.075	1.96487834710096e-119	TLE	AW112010
Uhrf1bp1	8.59354314667227e-124	-1.29888698030685	0.098	0.239	2.08161395641842e-119	TLE	Uhrf1bp1
Rilpl1	8.95597142014374e-124	-0.717832909568265	0.162	0.319	2.16940495710142e-119	TLE	Rilpl1
Fam114a2	9.91359755473447e-124	-0.804136491972044	0.15	0.303	2.40137073568333e-119	TLE	Fam114a2
Sp1	1.28042293266352e-123	-0.870691790600793	0.138	0.289	3.10156846979084e-119	TLE	Sp1
Hltf	1.29129026495132e-123	-0.785959900351283	0.146	0.298	3.12789240879159e-119	TLE	Hltf
Gdap2	1.54366845336873e-123	-1.21984139319063	0.08	0.215	3.73922809459506e-119	TLE	Gdap2
Rgmb	1.86170288594981e-123	-1.03923390223942	0.093	0.233	4.50960290063623e-119	TLE	Rgmb
Rps4x	3.66420776512128e-123	0.555894972968882	0.73	0.779	8.87581046945327e-119	TLE	Rps4x
Gpm6b	5.18536917583658e-123	-0.293797572012946	0.111	0.272	1.25605197546289e-118	TLE	Gpm6b
Cadm1	5.81212190201935e-123	-0.434032392313314	0.302	0.501	1.40787028832615e-118	TLE	Cadm1
Gcnt1	6.14633114279012e-123	-0.66244641048015	0.175	0.331	1.48882579271805e-118	TLE	Gcnt1
Piezo1	6.42135898272472e-123	-1.33524267911775	0.142	0.29	1.55544578638541e-118	TLE	Piezo1
Eloa	8.44625620852156e-123	-0.880705136408133	0.156	0.307	2.04593664139018e-118	TLE	Eloa
Ssbp3	1.15994403733632e-122	-1.08066811537163	0.074	0.207	2.80973244163976e-118	TLE	Ssbp3
Arhgap45	1.29141178492192e-122	-0.274484013889238	0.379	0.57	3.12818676661636e-118	TLE	Arhgap45
Smchd1	1.60671978050606e-122	-0.4356289079582	0.252	0.428	3.89195732431982e-118	TLE	Smchd1
Irf8	1.96107775237361e-122	-0.306803210845052	0.467	0.674	4.75031863957458e-118	TLE	Irf8
Map3k1	2.07081100084018e-122	-0.700005661671082	0.223	0.386	5.01612548733517e-118	TLE	Map3k1
Kpna1	2.49722268488569e-122	-0.672309208839236	0.208	0.372	6.0490225095986e-118	TLE	Kpna1
Rnf115	2.62135374765413e-122	-0.63833592073258	0.2	0.359	6.34970518294261e-118	TLE	Rnf115
Cnot10	4.1406441655924e-122	-0.796346951292704	0.131	0.281	1.00298823623145e-117	TLE	Cnot10
Calcrl	4.30054166932815e-122	-1.69015280663282	0.036	0.15	1.04172020856136e-117	TLE	Calcrl
Cbfb	4.91031285435397e-122	-0.602765413982209	0.194	0.355	1.18942508271016e-117	TLE	Cbfb
Phlpp2	6.59589145019226e-122	-1.52905596675284	0.066	0.193	1.59772278598007e-117	TLE	Phlpp2
Dgkh	1.12876060027575e-121	-2.0020464486702	0.052	0.174	2.73419680204795e-117	TLE	Dgkh
Rnf167	1.15809295161951e-121	-0.709264631211724	0.138	0.286	2.80524855670795e-117	TLE	Rnf167
Nop58	1.93415452238848e-121	-0.87842420172006	0.137	0.287	4.68510249958162e-117	TLE	Nop58
Nlgn1	1.99924574890931e-121	-1.18853676894384	0.032	0.147	4.84277297758303e-117	TLE	Nlgn1
Lbr	2.21866397991093e-121	-0.855889600316118	0.053	0.178	5.37426975853825e-117	TLE	Lbr
E130307A14Rik	2.63930902751079e-121	-1.36761124951224	0.063	0.19	6.39319825733938e-117	TLE	E130307A14Rik
Sgce	3.37104973587728e-121	-0.687373411400403	0.15	0.303	8.16569377521553e-117	TLE	Sgce
Bcl9l	3.38078109595575e-121	-1.22529529272343	0.064	0.191	8.18926604873363e-117	TLE	Bcl9l
Pld3	3.48473454584748e-121	1.96736099696855	0.41	0.267	8.44107249040634e-117	TLE	Pld3
Nmt2	3.53627903031408e-121	-1.17471583035421	0.088	0.225	8.5659286951298e-117	TLE	Nmt2
Ctc1	3.55336909370616e-121	-0.430133949750453	0.2	0.362	8.60732595568444e-117	TLE	Ctc1
Ppp1r18os	4.31680452047607e-121	-1.85846751413909	0.033	0.142	1.04565955899492e-116	TLE	Ppp1r18os
Mysm1	4.77625610221975e-121	-0.782708753290089	0.146	0.297	1.15695251564069e-116	TLE	Mysm1
Hspa1b	5.63184065322395e-121	-1.99954059528073	0.029	0.137	1.36420076143044e-116	TLE	Hspa1b
Ubxn2a	6.9439539910293e-121	-1.09632128436018	0.119	0.262	1.68203397524703e-116	TLE	Ubxn2a
9130015G15Rik	6.95263920933564e-121	-3.4963706041005	0.013	0.106	1.68413779567737e-116	TLE	9130015G15Rik
Safb2	7.87149142501719e-121	-0.453530634317285	0.192	0.354	1.90671136788191e-116	TLE	Safb2
Slf2	1.30065735377991e-120	-0.776407022118692	0.135	0.285	3.15058230806108e-116	TLE	Slf2
Stard8	1.52742105571283e-120	-0.88207562305097	0.128	0.274	3.69987202325319e-116	TLE	Stard8
E130102H24Rik	1.71615298718039e-120	-1.78042425251467	0.043	0.159	4.15703738084706e-116	TLE	E130102H24Rik
Rbm28	1.87406112619546e-120	-0.739129760576358	0.138	0.286	4.53953826598325e-116	TLE	Rbm28
Ube3c	1.89646237644024e-120	-0.856875762960312	0.115	0.258	4.5938008144512e-116	TLE	Ube3c
Stxbp1	2.24572030588361e-120	-1.66667080695754	0.047	0.165	5.43980829694187e-116	TLE	Stxbp1
Hnrnpul1	2.65561049324959e-120	-0.442291309348454	0.265	0.434	6.43268529779848e-116	TLE	Hnrnpul1
Stx6	3.24403759757807e-120	-0.73569050438587	0.205	0.367	7.85803227261336e-116	TLE	Stx6
Rpl12	3.97887039135822e-120	0.65122268415964	0.677	0.746	9.63801774898702e-116	TLE	Rpl12
Topors	5.78833354146553e-120	-0.958146773975772	0.134	0.281	1.40210803374919e-115	TLE	Topors
Zfp445	6.22739778803116e-120	-0.569892544753987	0.119	0.265	1.50846256619479e-115	TLE	Zfp445
Mfng	6.63331446972812e-120	-0.698557729303552	0.164	0.316	1.60678776400224e-115	TLE	Mfng
[truncated: 9,783 more rows]
