# Supplementary material for: Single-cell, single-nucleus and xenium-based spatial transcriptomics analyses reveal inflammatory activation and altered cell interactions in the hippocampus in mice with temporal lobe epilepsy
Source: Biomark Res. 2024 Sep 13;12:103. doi: 10.1186/s40364-024-00636-3 (PMC11396644; doi:10.1186/s40364-024-00636-3)
Supplement: Supplementary file 13 — Supplementary Material 13. [file 40364_2024_636_MOESM13_ESM.csv]

	p_val	avg_log2FC	pct.1	pct.2	p_val_adj	cluster	gene
Lyz2	0	7.88352683058058	0.827	0.049	0	TLE	Lyz2
Grm3	0	-2.37884525486465	0.257	0.889	0	TLE	Grm3
C1qa	0	5.12009038540631	0.914	0.285	0	TLE	C1qa
Tyrobp	0	5.41714173153099	0.76	0.133	0	TLE	Tyrobp
C1qb	0	5.20960499444346	0.922	0.307	0	TLE	C1qb
Ifi27l2a	0	6.42547768998896	0.638	0.023	0	TLE	Ifi27l2a
Pak7	0	-2.12586578052256	0.268	0.881	0	TLE	Pak7
Hecw2	0	-1.95974296721339	0.25	0.859	0	TLE	Hecw2
Gnai1	0	-2.05551496536164	0.277	0.884	0	TLE	Gnai1
Spp1	0	11.4960521282405	0.605	0.002	0	TLE	Spp1
mt-Atp8	0	-1.13065885205853	0.265	0.868	0	TLE	mt-Atp8
C1qc	0	5.11594915362212	0.817	0.218	0	TLE	C1qc
Ccl4	0	5.45574396945584	0.755	0.157	0	TLE	Ccl4
Dixdc1	0	-1.83068915546824	0.251	0.845	0	TLE	Dixdc1
Ccdc88a	0	-1.67618737758941	0.271	0.858	0	TLE	Ccdc88a
H2-D1	0	4.83050335345926	0.798	0.212	0	TLE	H2-D1
Shtn1	0	-1.74806957573303	0.246	0.83	0	TLE	Shtn1
B3galt1	0	-1.95403781753315	0.248	0.829	0	TLE	B3galt1
Clmn	0	-1.64464247634662	0.278	0.859	0	TLE	Clmn
Nbea	0	-1.63511783466409	0.273	0.852	0	TLE	Nbea
Cdc42bpa	0	-1.64078908985844	0.328	0.906	0	TLE	Cdc42bpa
Hipk2	0	-1.36594980269157	0.314	0.892	0	TLE	Hipk2
Unc5c	0	-1.69105001656556	0.273	0.851	0	TLE	Unc5c
Erbb4	0	-1.84628739297868	0.313	0.89	0	TLE	Erbb4
Abhd17b	0	-1.69120532544925	0.252	0.829	0	TLE	Abhd17b
Prickle2	0	-1.62685014141481	0.303	0.874	0	TLE	Prickle2
Mdga2	0	-1.87446310586973	0.271	0.84	0	TLE	Mdga2
Daam2	0	-1.75330198325943	0.245	0.814	0	TLE	Daam2
Tmod2	0	-1.85959149301055	0.313	0.881	0	TLE	Tmod2
Tcf12	0	-1.41283032662217	0.311	0.878	0	TLE	Tcf12
Lpar1	0	-1.61443205441155	0.303	0.867	0	TLE	Lpar1
Stxbp6	0	-1.86909154329093	0.245	0.809	0	TLE	Stxbp6
Trem2	0	5.48554279797508	0.682	0.118	0	TLE	Trem2
Gjc3	0	-1.66573004218495	0.317	0.88	0	TLE	Gjc3
Ccp110	0	-1.51259014703138	0.297	0.859	0	TLE	Ccp110
Atxn7l3b	0	-1.42692312655366	0.286	0.848	0	TLE	Atxn7l3b
C030029H02Rik	0	-1.75080194004288	0.227	0.788	0	TLE	C030029H02Rik
Csmd3	0	-1.51873191597064	0.318	0.879	0	TLE	Csmd3
Ctss	0	4.60828528806142	0.804	0.244	0	TLE	Ctss
Ppp2r3a	0	-1.47779779799786	0.296	0.856	0	TLE	Ppp2r3a
B2m	0	4.76733885127538	0.885	0.326	0	TLE	B2m
Cd14	0	6.99748789915056	0.59	0.033	0	TLE	Cd14
Exoc6b	0	-1.45410715106238	0.329	0.885	0	TLE	Exoc6b
Trim59	0	-1.75835372162021	0.278	0.831	0	TLE	Trim59
Cdc37l1	0	-1.48756962475887	0.346	0.898	0	TLE	Cdc37l1
Fcer1g	0	5.1181539324285	0.672	0.123	0	TLE	Fcer1g
Rdx	0	-1.46685836342336	0.345	0.894	0	TLE	Rdx
Ano4	0	-1.52726024535323	0.35	0.896	0	TLE	Ano4
Dnm3	0	-1.46624159780245	0.369	0.913	0	TLE	Dnm3
Myo6	0	-1.44334648646931	0.351	0.89	0	TLE	Myo6
Spock3	0	-2.45361018604563	0.182	0.72	0	TLE	Spock3
Tmem229a	0	-1.72143282910885	0.249	0.783	0	TLE	Tmem229a
Lrp1b	0	-1.59758016787336	0.402	0.934	0	TLE	Lrp1b
Cdk8	0	-1.76625529387999	0.435	0.967	0	TLE	Cdk8
Secisbp2l	0	-1.52215110543741	0.339	0.87	0	TLE	Secisbp2l
Ttll7	0	-1.77281573568531	0.418	0.947	0	TLE	Ttll7
Mast4	0	-1.63444346698394	0.408	0.932	0	TLE	Mast4
Frmd5	0	-1.48178739859419	0.407	0.925	0	TLE	Frmd5
C4b	0	5.59647035153871	0.578	0.061	0	TLE	C4b
St18	0	-1.56112829470424	0.427	0.936	0	TLE	St18
Cd52	0	7.27466134120476	0.535	0.027	0	TLE	Cd52
Serpina3n	0	7.45448914350214	0.531	0.028	0	TLE	Serpina3n
Mbnl2	0	-1.34060939260046	0.44	0.937	0	TLE	Mbnl2
Ly6e	0	5.05620704307745	0.599	0.107	0	TLE	Ly6e
Magi2	0	-1.58811245108363	0.47	0.949	0	TLE	Magi2
Gpm6b	0	-1.81025701428714	0.495	0.963	0	TLE	Gpm6b
Edil3	0	-1.78364028474391	0.48	0.947	0	TLE	Edil3
H2-K1	0	4.48428916639652	0.674	0.219	0	TLE	H2-K1
Plcl1	0	-1.42643461933928	0.497	0.949	0	TLE	Plcl1
Bst2	0	6.24104477329733	0.478	0.03	0	TLE	Bst2
Dock10	0	-1.41847616568795	0.497	0.942	0	TLE	Dock10
Ptn	0	-1.45747547362075	0.513	0.958	0	TLE	Ptn
Slc24a2	0	-1.37707178330416	0.515	0.948	0	TLE	Slc24a2
Ly86	0	5.18484530833188	0.517	0.087	0	TLE	Ly86
Cyba	0	5.54827412807855	0.459	0.054	0	TLE	Cyba
Grn	0	4.33612262389146	0.678	0.276	0	TLE	Grn
Kif1b	0	-1.2304293902683	0.559	0.956	0	TLE	Kif1b
Lgals3bp	0	7.08708062916764	0.407	0.014	0	TLE	Lgals3bp
Tmeff2	0	-1.71417538616596	0.568	0.958	0	TLE	Tmeff2
Klk6	0	5.87911874416319	0.431	0.043	0	TLE	Klk6
Hexb	0	4.01931432614506	0.764	0.378	0	TLE	Hexb
Ccl3	0	4.99309161921563	0.448	0.063	0	TLE	Ccl3
Bcl2a1b	0	5.47170419064263	0.422	0.046	0	TLE	Bcl2a1b
Hsp90aa1	0	-1.51615412402498	0.593	0.968	0	TLE	Hsp90aa1
Ifitm3	0	5.16228372138536	0.417	0.053	0	TLE	Ifitm3
Fcrls	0	4.42471439183821	0.46	0.099	0	TLE	Fcrls
Ptprd	0	-1.51878541274495	0.601	0.961	0	TLE	Ptprd
Sept7	0	-1.34064653619211	0.601	0.96	0	TLE	Sept7
Syt11	0	-1.21822987540686	0.588	0.943	0	TLE	Syt11
Il1b	0	7.11364969641236	0.364	0.016	0	TLE	Il1b
Pde4b	0	-1.44726620148423	0.617	0.962	0	TLE	Pde4b
Cebpb	0	4.88282082760188	0.397	0.055	0	TLE	Cebpb
Aif1	0	4.80753909224776	0.399	0.058	0	TLE	Aif1
Cxcl10	0	6.77503589160736	0.345	0.01	0	TLE	Cxcl10
Nkain2	0	-1.52248839873806	0.635	0.966	0	TLE	Nkain2
Ctsh	0	5.34693295772363	0.375	0.045	0	TLE	Ctsh
Cd68	0	5.41819894839387	0.367	0.04	0	TLE	Cd68
Ccl12	0	5.89451348176775	0.349	0.024	0	TLE	Ccl12
Cst7	0	9.96582082746235	0.322	0.002	0	TLE	Cst7
Ctsz	0	4.02727352274188	0.801	0.483	0	TLE	Ctsz
Scd2	0	-1.25560820658902	0.661	0.963	0	TLE	Scd2
Hsp90ab1	0	-1.15634479101525	0.672	0.969	0	TLE	Hsp90ab1
Pcdh9	0	-1.60406616346171	0.689	0.98	0	TLE	Pcdh9
Rgs1	0	6.2775532457189	0.306	0.018	0	TLE	Rgs1
Gpnmb	0	10.0053315796256	0.281	0.002	0	TLE	Gpnmb
Wfdc17	0	7.52369272798818	0.269	0.005	0	TLE	Wfdc17
Mal	0	-1.48033016668773	0.73	0.976	0	TLE	Mal
Ctsd	0	4.91844469804724	0.986	0.757	0	TLE	Ctsd
Qk	0	-1.22483699963597	0.756	0.982	0	TLE	Qk
Cmss1	0	-1.38362678215633	0.885	0.997	0	TLE	Cmss1
Ctsb	0	3.09774808720133	0.897	0.794	0	TLE	Ctsb
Apoe	0	3.76639295799331	1	0.952	0	TLE	Apoe
Malat1	0	-1.36179086514862	0.961	0.999	0	TLE	Malat1
Ftl1	0	2.01846901122977	0.909	0.932	0	TLE	Ftl1
Tmsb4x	0	1.76199903800532	0.997	0.983	0	TLE	Tmsb4x
Rps29	0	1.99502590020214	0.954	0.948	0	TLE	Rps29
Plp1	0	-1.22261807875728	0.994	1	0	TLE	Plp1
Cst3	0	2.48769728960662	0.97	0.967	0	TLE	Cst3
Slc38a2	1.46212645479723e-307	-1.45263447110614	0.424	0.905	3.54170891145533e-303	TLE	Slc38a2
Dlg2	1.54318158230358e-305	-1.41444292574906	0.333	0.894	3.73804874681396e-301	TLE	Dlg2
Mpeg1	3.73849994988252e-304	4.89557965568628	0.344	0.039	9.05576842860043e-300	TLE	Mpeg1
Sema6a	2.04155892307778e-302	-1.53695352970478	0.266	0.817	4.94526817937130e-298	TLE	Sema6a
Lrrc4c	7.43835996461303e-302	-1.7159543406174	0.225	0.782	1.80179393422821e-297	TLE	Lrrc4c
Tlr2	1.76211618308016e-301	6.67894234515633	0.266	0.012	4.26837403027508e-297	TLE	Tlr2
Sox2ot	5.14994393318295e-300	-1.28893495405414	0.448	0.938	1.24747091893491e-295	TLE	Sox2ot
Srgn	1.03425739324765e-299	5.02461082582119	0.378	0.057	2.50528168366379e-295	TLE	Srgn
Fam171b	4.54143425007278e-298	-1.48377574752366	0.278	0.819	1.10007161839513e-293	TLE	Fam171b
Plekhh1	3.76756117247393e-297	-1.3376200828726	0.325	0.868	9.12616342808361e-293	TLE	Plekhh1
Ncam1	5.98823882713811e-296	-1.25888038289605	0.477	0.939	1.45053109109767e-291	TLE	Ncam1
Phlpp1	6.67578147212568e-296	-1.30455566722683	0.49	0.942	1.617074545993e-291	TLE	Phlpp1
A230001M10Rik	6.71566719500496e-295	-2.39081472574437	0.13	0.655	1.62673606464605e-290	TLE	A230001M10Rik
Zbtb20	8.19892479584693e-294	-1.28904195427842	0.376	0.922	1.986025553298e-289	TLE	Zbtb20
Slain1	2.8099679926534e-293	-1.28597893777109	0.404	0.909	6.80658546860434e-289	TLE	Slain1
Gm4258	5.86722496127965e-293	-1.7155843236087	0.211	0.767	1.42121790237077e-288	TLE	Gm4258
Cdh10	1.09608836334468e-291	-2.23367309012698	0.177	0.714	2.65505484252982e-287	TLE	Cdh10
Ptprk	1.62360825046113e-291	-1.47613828371875	0.276	0.842	3.93286626509199e-287	TLE	Ptprk
Hhip	1.42603037107026e-290	-1.92947418574641	0.183	0.708	3.45427336784348e-286	TLE	Hhip
Ncam2	3.6964720906087e-289	-1.40878730517064	0.359	0.89	8.95396434508145e-285	TLE	Ncam2
Pakap	3.92450191292582e-289	-1.61049290498202	0.236	0.783	9.50632098368022e-285	TLE	Pakap
Kif21a	1.69735589487474e-288	-1.29745741397487	0.317	0.873	4.11150518415509e-284	TLE	Kif21a
Osbpl1a	3.98443366106128e-288	-1.31031044828632	0.341	0.876	9.65149365718875e-284	TLE	Osbpl1a
Gatm	2.32231090173771e-287	-1.07969787090596	0.61	0.952	5.62533369727926e-283	TLE	Gatm
Pip4k2a	3.87283038744143e-287	-1.21614496790149	0.412	0.899	9.38115704749938e-283	TLE	Pip4k2a
Ermn	5.73756801562134e-287	-1.10960511953786	0.597	0.947	1.38981110042396e-282	TLE	Ermn
Cttnbp2	1.07347664231158e-284	-1.69211921746125	0.188	0.724	2.60028247067135e-280	TLE	Cttnbp2
D7Ertd443e	5.1698182818393e-283	-1.31690236384522	0.3	0.855	1.25228508240993e-278	TLE	D7Ertd443e
Zdhhc20	1.06786423592402e-282	-1.34550005870951	0.317	0.853	2.58668753867875e-278	TLE	Zdhhc20
Ugt8a	1.44056206408537e-282	-1.18767847903654	0.533	0.937	3.48947348783399e-278	TLE	Ugt8a
Eps15	3.23039940861969e-282	-1.29447583936011	0.278	0.809	7.82499648749947e-278	TLE	Eps15
Enox1	4.60078122303135e-281	-1.55285936808873	0.22	0.768	1.11444723565488e-276	TLE	Enox1
Ypel2	1.44945120331802e-280	-1.27849241670694	0.339	0.881	3.51100564979723e-276	TLE	Ypel2
Cdh20	9.62895513184551e-280	-1.78691777751693	0.244	0.767	2.33242180158694e-275	TLE	Cdh20
Tmem178b	1.11665861820415e-278	-1.27392091442958	0.312	0.869	2.70488217087591e-274	TLE	Tmem178b
Phactr1	2.11402028048253e-278	-1.39375780240261	0.282	0.826	5.12079132541283e-274	TLE	Phactr1
Ankib1	3.73411861116299e-276	-1.48543825255921	0.261	0.786	9.04515551182012e-272	TLE	Ankib1
Oxr1	6.24585435839964e-276	-1.60361908948116	0.257	0.772	1.51293330123514e-271	TLE	Oxr1
Sorcs1	1.51059091695725e-275	-1.59599279712184	0.236	0.778	3.65910437814554e-271	TLE	Sorcs1
D16Ertd472e	4.03821289929354e-275	-1.79612807179757	0.191	0.698	9.78176310595874e-271	TLE	D16Ertd472e
Lgals3	1.06862297822004e-274	8.14858731325038	0.221	0.005	2.58852544014241e-270	TLE	Lgals3
Laptm5	1.51896076558007e-274	4.21838641353259	0.445	0.107	3.6793786624646e-270	TLE	Laptm5
Tspo	3.04714192369622e-274	5.022089638975	0.349	0.052	7.38109188176936e-270	TLE	Tspo
Rcan2	1.69715831041475e-273	-1.71750521952541	0.249	0.758	4.11102657531765e-269	TLE	Rcan2
Ank2	1.37667820301872e-270	-1.17781421854399	0.469	0.943	3.33472761117224e-266	TLE	Ank2
Nbas	1.17497942123431e-269	-1.38197658913709	0.266	0.804	2.84615265205588e-265	TLE	Nbas
Slc8a1	2.25867636590953e-269	-1.30532763911981	0.331	0.847	5.47119176114266e-265	TLE	Slc8a1
Glrb	2.17057314408455e-268	-1.87550598380523	0.185	0.689	5.25777932691602e-264	TLE	Glrb
Fermt2	2.73921145147825e-268	-1.28636349324632	0.307	0.853	6.63519189891577e-264	TLE	Fermt2
Pafah1b1	4.53952586827121e-268	-1.14274459549909	0.415	0.915	1.09960935107133e-263	TLE	Pafah1b1
Fryl	6.71220888663402e-268	-1.23156830360497	0.267	0.797	1.62589835860936e-263	TLE	Fryl
Cdk19	1.5520650567358e-267	-1.26475006163371	0.366	0.885	3.75956718693114e-263	TLE	Cdk19
Ktn1	3.14749684338558e-267	-1.22084004844927	0.327	0.847	7.62418160373288e-263	TLE	Ktn1
Atp8a1	8.69186175402033e-267	-1.18494029265109	0.438	0.915	2.10542967267634e-262	TLE	Atp8a1
Tmcc1	1.82890937058349e-266	-1.29113840740444	0.305	0.845	4.43016716836439e-262	TLE	Tmcc1
Elavl3	2.18969140295062e-265	-1.16389723697608	0.379	0.903	5.30408948536728e-261	TLE	Elavl3
Tcf4	6.51060927905173e-265	-1.13829831032625	0.399	0.914	1.5770648856647e-260	TLE	Tcf4
Chn2	4.98496769842285e-264	-1.26324515430178	0.318	0.827	1.20750872558897e-259	TLE	Chn2
Trim2	5.07758305492119e-263	-1.21159033239948	0.362	0.881	1.22994294339356e-258	TLE	Trim2
Pura	7.27902668261406e-263	-1.29558538062199	0.266	0.795	1.7631986333296e-258	TLE	Pura
Tbc1d5	8.5723493180873e-263	-1.29614057785113	0.344	0.865	2.07648017532029e-258	TLE	Tbc1d5
Itm2b	2.27163390939946e-262	1.18149687529224	0.893	0.939	5.5025788187383e-258	TLE	Itm2b
Nucks1	2.31975524165497e-262	-1.1892150182419	0.287	0.804	5.61914312186084e-258	TLE	Nucks1
Cadm2	2.37247798746368e-262	-1.31185750177479	0.322	0.854	5.74685342903327e-258	TLE	Cadm2
Gab1	4.97572854194385e-262	-1.20372912572553	0.347	0.873	1.20527072471506e-257	TLE	Gab1
Sec62	6.66023318269753e-262	-1.1611447028484	0.396	0.892	1.61330828384482e-257	TLE	Sec62
Kcnq3	3.81592121466793e-261	-1.36359671727566	0.282	0.823	9.24330595829014e-257	TLE	Kcnq3
Aplp2	5.67336431549445e-261	-1.17625464955756	0.424	0.896	1.37425903814222e-256	TLE	Aplp2
Nfix	6.89219289437988e-261	-1.14508649440196	0.349	0.863	1.66949588480564e-256	TLE	Nfix
Lsamp	2.99674151729075e-259	-2.08164932224441	0.111	0.616	7.25900697733339e-255	TLE	Lsamp
Inpp5f	3.84898043931191e-259	-1.29595160836725	0.288	0.805	9.32338531814523e-255	TLE	Inpp5f
Npas3	4.27952058175531e-258	-1.58846919160758	0.21	0.735	1.03662827051859e-253	TLE	Npas3
Map1a	3.64089140896271e-256	-1.15880996190997	0.345	0.852	8.81933125993038e-252	TLE	Map1a
Epn2	9.09972833279842e-256	-1.19980680619164	0.31	0.825	2.20422719405376e-251	TLE	Epn2
Amph	1.01906222822519e-254	-1.79050223124698	0.192	0.687	2.46847443542988e-250	TLE	Amph
Map4k5	1.26718673823688e-254	-1.35991238224669	0.248	0.755	3.06950643603119e-250	TLE	Map4k5
Kat2b	1.59099257232027e-254	-1.43618248602798	0.225	0.729	3.85386130793138e-250	TLE	Kat2b
Grid2	1.35037157472723e-253	-1.460478442066	0.262	0.777	3.27100506546177e-249	TLE	Grid2
Fau	2.8694767108673e-253	1.74522975990337	0.903	0.934	6.95073343673386e-249	TLE	Fau
mt-Nd4l	6.34267707457003e-252	-0.500207010498379	0.364	0.919	1.5363866677731e-247	TLE	mt-Nd4l
Tspan2	2.658745130111e-251	-1.05555635792386	0.577	0.941	6.44027832866786e-247	TLE	Tspan2
Pex5l	3.49139937258571e-251	-1.23595434400942	0.514	0.926	8.45721670021436e-247	TLE	Pex5l
Ankrd12	4.82228968705763e-251	-1.40251136749482	0.219	0.732	1.16810323089597e-246	TLE	Ankrd12
Acap2	2.5736840077832e-250	-1.11366884921742	0.309	0.817	6.23423477205324e-246	TLE	Acap2
Fa2h	3.1166679886348e-250	-1.08726304436828	0.433	0.907	7.54950486887008e-246	TLE	Fa2h
Ndrg1	9.21146850928577e-249	-1.12774519283845	0.49	0.918	2.23129401700429e-244	TLE	Ndrg1
Psmb8	1.25247756748166e-248	5.37319206171059	0.25	0.018	3.03387641171082e-244	TLE	Psmb8
Tnrc6b	1.37184930838911e-248	-1.16565727491704	0.252	0.761	3.32303057971094e-244	TLE	Tnrc6b
Map7	6.43353644659279e-248	-1.06863387293227	0.414	0.916	1.55839553345817e-243	TLE	Map7
Socs3	1.83092549538078e-247	4.40332936052234	0.351	0.062	4.43505082746085e-243	TLE	Socs3
Kctd13	1.06582435842171e-246	-1.17586356813163	0.371	0.858	2.58174634340492e-242	TLE	Kctd13
4930402H24Rik	1.43097948516785e-246	-1.16935002769638	0.332	0.838	3.46626160692208e-242	TLE	4930402H24Rik
H3f3b	7.48816369340231e-246	1.21529834644131	0.892	0.94	1.81385789145284e-241	TLE	H3f3b
Otud7b	9.22122990638979e-246	-1.13565994799694	0.346	0.855	2.2336585202248e-241	TLE	Otud7b
Zeb2	1.43852887730123e-245	-1.03901482233992	0.566	0.95	3.48454849948678e-241	TLE	Zeb2
Zfp536	1.48889171611211e-245	-1.09621808150372	0.384	0.92	3.60654240393836e-241	TLE	Zfp536
Ctsl	1.78189030211524e-245	2.98872203239148	0.752	0.613	4.31627287881373e-241	TLE	Ctsl
Dlg1	4.13595948202742e-244	-1.12506846059251	0.309	0.831	1.0018534653315e-239	TLE	Dlg1
Ptpn18	4.91938486666279e-243	4.8441406675406	0.271	0.027	1.19162259625173e-238	TLE	Ptpn18
Pard3	6.7041133896438e-243	-1.3817927206122	0.236	0.752	1.62393738637342e-238	TLE	Pard3
St6galnac3	8.35818998313838e-243	-1.12589503443928	0.354	0.887	2.02460435961561e-238	TLE	St6galnac3
Gm16168	1.11417766973133e-242	-1.67647998590459	0.194	0.681	2.6988725693902e-238	TLE	Gm16168
Il1rapl1	1.43062205955396e-242	-1.6571000479189	0.216	0.718	3.46539581485755e-238	TLE	Il1rapl1
Pgp	5.12063103306927e-242	-1.24666772722359	0.294	0.791	1.24037045514037e-237	TLE	Pgp
Creb5	1.1292997574012e-241	-1.15172514405034	0.291	0.826	2.73550280235293e-237	TLE	Creb5
Gprc5b	2.24478749914116e-241	-1.16309380291675	0.328	0.832	5.43754875916963e-237	TLE	Gprc5b
Arid5b	2.79149708997e-241	-1.04397583082671	0.236	0.747	6.76184340103433e-237	TLE	Arid5b
Retreg1	2.8058971866709e-241	-1.04930538046085	0.306	0.816	6.79672475527292e-237	TLE	Retreg1
Arrdc3	3.12900715267503e-241	-1.3390472214931	0.246	0.742	7.57939402592471e-237	TLE	Arrdc3
Tmeff1	9.62057263829391e-240	-1.17778097786316	0.328	0.837	2.33039131017393e-235	TLE	Tmeff1
Nlgn1	1.13688794946277e-239	-1.94726269475784	0.172	0.649	2.75388367998366e-235	TLE	Nlgn1
Arhgef28	5.12177906617204e-238	-1.42092268430484	0.206	0.695	1.24064854319885e-233	TLE	Arhgef28
Klk8	1.90675941792543e-237	6.67186833177589	0.207	0.008	4.61874333804077e-233	TLE	Klk8
Cntn2	1.91681096961151e-237	-1.06175292393449	0.42	0.892	4.64309121168996e-233	TLE	Cntn2
Pde8a	2.40180353039033e-237	-1.07581578186017	0.343	0.871	5.8178886916645e-233	TLE	Pde8a
App	5.22074469975625e-237	-0.86113689123203	0.679	0.968	1.26462098862196e-232	TLE	App
Rnf13	1.05228433593815e-236	-1.00050024043682	0.498	0.923	2.54894834694299e-232	TLE	Rnf13
Cd83	1.44042937194355e-236	3.89691565203889	0.509	0.185	3.48915206765886e-232	TLE	Cd83
mt-Nd2	3.84946332060004e-236	-0.483239823483435	0.709	0.989	9.32455500148948e-232	TLE	mt-Nd2
Ifi30	4.01168775088825e-236	5.06999581465492	0.269	0.029	9.71751123897661e-232	TLE	Ifi30
Daam1	1.0067510974596e-235	-1.09752231324236	0.335	0.849	2.43865318337638e-231	TLE	Daam1
H2-T23	1.56697028938564e-234	5.13696940158048	0.24	0.019	3.79567213197883e-230	TLE	H2-T23
Gpr84	6.45337596965323e-234	5.42902214030693	0.256	0.024	1.5632012611291e-229	TLE	Gpr84
Cdh19	8.46341795307391e-234	-1.99664375408125	0.136	0.61	2.05009373077309e-229	TLE	Cdh19
Hook3	1.08956727184744e-233	-1.26952962681508	0.207	0.701	2.63925880259606e-229	TLE	Hook3
Ms4a7	5.75374205620061e-233	6.15521206832466	0.187	0.003	1.39372893827347e-228	TLE	Ms4a7
Syngr1	2.79486088910541e-231	4.45679669523364	0.424	0.121	6.76999153168003e-227	TLE	Syngr1
Thra	3.03160985373468e-230	-0.997380745182449	0.389	0.873	7.34346854870152e-226	TLE	Thra
Ank3	4.06897807763795e-230	-1.01879895909941	0.428	0.925	9.85628559746241e-226	TLE	Ank3
Slc1a2	7.31948049184278e-230	-2.3782539126476	0.062	0.511	1.77299775953908e-225	TLE	Slc1a2
Prr5l	1.10273110667134e-229	-1.06433303993898	0.428	0.915	2.67114555968999e-225	TLE	Prr5l
Usp54	2.21833346586669e-229	-1.14752957008046	0.288	0.786	5.37346915436889e-225	TLE	Usp54
Cd72	2.57144393257425e-229	8.04906832784032	0.18	0.002	6.2288086378746e-225	TLE	Cd72
Mycbp2	2.92199996799351e-229	-1.00609582577031	0.257	0.76	7.07796052247067e-225	TLE	Mycbp2
4931406P16Rik	4.3407253687563e-229	-1.27585061555127	0.231	0.719	1.05145390607384e-224	TLE	4931406P16Rik
Cpox	9.01200606991781e-229	-1.24922228881981	0.294	0.795	2.18297823031619e-224	TLE	Cpox
Pls1	1.0884750932033e-228	-1.16164135877041	0.278	0.776	2.63661321826636e-224	TLE	Pls1
Elovl7	1.73066811651336e-228	-1.25935545824309	0.276	0.762	4.19219737863031e-224	TLE	Elovl7
Hepacam	4.73711629483583e-228	-1.12094169436632	0.35	0.84	1.14747168009808e-223	TLE	Hepacam
Ctnna3	6.82244447576143e-228	-1.29638821751386	0.28	0.791	1.65260072536369e-223	TLE	Ctnna3
mt-Atp6	1.32323537342528e-227	-0.122189896823372	0.896	0.997	3.20527304504806e-223	TLE	mt-Atp6
Fnbp1	1.44246059963819e-227	-1.01704828478107	0.517	0.944	3.49407231050359e-223	TLE	Fnbp1
Olfml3	2.05298570857713e-227	4.30116537738346	0.338	0.064	4.97294728188637e-223	TLE	Olfml3
Rcbtb1	9.34103817337242e-227	-1.13403632508741	0.284	0.775	2.262679676736e-222	TLE	Rcbtb1
Itch	1.53488476491747e-226	-1.0851335206138	0.286	0.786	3.71795136605959e-222	TLE	Itch
Tmem30a	1.73973200300616e-226	-1.07313906923469	0.315	0.788	4.21415283088183e-222	TLE	Tmem30a
Pak1	5.42314272677994e-225	-1.01297701995009	0.412	0.896	1.31364786270791e-220	TLE	Pak1
Emp3	5.70438872695022e-225	6.3574528341059	0.197	0.008	1.38177408132915e-220	TLE	Emp3
E130308A19Rik	1.22633690704356e-224	-1.47187747052006	0.191	0.668	2.97055588993161e-220	TLE	E130308A19Rik
Son	1.31381663232586e-224	-0.828038271271039	0.391	0.888	3.18245802848292e-220	TLE	Son
Dnajb2	4.56477702664461e-224	-1.02367585751309	0.408	0.875	1.10572593916412e-219	TLE	Dnajb2
Agpat4	4.87820101417019e-224	-1.09320077625864	0.397	0.884	1.18164663166244e-219	TLE	Agpat4
Slc12a2	5.35885198712383e-224	-1.04141275479116	0.499	0.922	1.29807471684101e-219	TLE	Slc12a2
Dock5	1.55422518029907e-223	-1.47014431156364	0.179	0.664	3.76479965423843e-219	TLE	Dock5
Cd300c2	3.48638514956547e-223	4.82757261496447	0.278	0.037	8.44507074779243e-219	TLE	Cd300c2
Prkacb	5.21792935829517e-223	-1.11007907633953	0.314	0.795	1.26393902845984e-218	TLE	Prkacb
Nap1l5	1.11537829845559e-222	-1.86440783216275	0.176	0.627	2.70178085234898e-218	TLE	Nap1l5
Psip1	2.90667707702655e-222	-1.16018876524999	0.271	0.754	7.04084388368141e-218	TLE	Psip1
Cryab	3.02872667688474e-222	-0.85890385342912	0.756	0.972	7.33648462941791e-218	TLE	Cryab
Pik3r1	1.13513529133107e-221	-0.942473767302194	0.307	0.797	2.74963821619126e-217	TLE	Pik3r1
Tspan5	5.58914873231767e-221	-1.19101082702605	0.255	0.744	1.35385949742931e-216	TLE	Tspan5
Plin2	1.13014175550972e-220	5.67321012034898	0.236	0.021	2.73754237437118e-216	TLE	Plin2
Smad7	2.00417337007963e-220	-0.95820252136227	0.359	0.861	4.85470915434388e-216	TLE	Smad7
Prrg1	3.10580179823029e-220	-2.38121943199202	0.113	0.553	7.52318369585322e-216	TLE	Prrg1
Arid4b	7.45840941038399e-220	-1.05327457082281	0.288	0.794	1.80665051147731e-215	TLE	Arid4b
mt-Co2	1.01001191294813e-219	-0.108443298873707	0.816	0.994	2.44655185673426e-215	TLE	mt-Co2
Prkca	2.36034649967362e-219	-1.42243256490152	0.203	0.672	5.71746732615942e-215	TLE	Prkca
Mast3	4.9494493715747e-219	-0.850135767874248	0.339	0.823	1.19890512127654e-214	TLE	Mast3
Plekhg1	1.98036275359804e-218	-1.078843676087	0.267	0.765	4.79703269804053e-214	TLE	Plekhg1
Anln	5.34957786265228e-218	-1.38550242028403	0.282	0.748	1.29582824567026e-213	TLE	Anln
Kif13b	6.55190353458254e-218	-0.947545017958447	0.341	0.864	1.58706759318193e-213	TLE	Kif13b
Arhgap21	6.74180098657392e-218	-1.53498321178951	0.165	0.624	1.6330664529778e-213	TLE	Arhgap21
Tpr	7.17986994051753e-218	-1.15898822606413	0.248	0.727	1.73917989569156e-213	TLE	Tpr
Specc1	1.0006897794869e-217	-1.14476233457459	0.254	0.725	2.42397085285111e-213	TLE	Specc1
Ralbp1	1.04538664692872e-217	-1.25346988132707	0.196	0.665	2.53224007485543e-213	TLE	Ralbp1
Ephb1	1.1379798893617e-217	-1.03447956394459	0.298	0.787	2.75652868600085e-213	TLE	Ephb1
Pak2	1.33757907360364e-217	-1.10706237798202	0.267	0.739	3.2400177899901e-213	TLE	Pak2
Ccdc47	1.91074601148986e-217	-1.1767351894532	0.24	0.709	4.62840006363189e-213	TLE	Ccdc47
B230219D22Rik	2.31315527243412e-217	-1.38844275750498	0.196	0.66	5.60315601641718e-213	TLE	B230219D22Rik
Pstpip2	3.40973641476204e-217	-1.44383548298411	0.199	0.677	8.25940451747808e-213	TLE	Pstpip2
Nfib	3.82164612760456e-217	-1.41609727068273	0.192	0.667	9.25717341489652e-213	TLE	Nfib
Rtn4	8.63473224685792e-217	-0.866132597635824	0.656	0.959	2.09159119215639e-212	TLE	Rtn4
Myo1d	1.24755646011427e-216	-1.0781171675658	0.317	0.805	3.0219560133348e-212	TLE	Myo1d
Auts2	1.58959291393802e-216	-0.939594460821461	0.303	0.827	3.85047091543208e-212	TLE	Auts2
Il1rap	1.95604697912363e-216	-0.994899319320182	0.37	0.844	4.73813259753116e-212	TLE	Il1rap
Purb	1.56459424203209e-215	-1.19105651991468	0.18	0.644	3.78991663247433e-211	TLE	Purb
Etv1	1.77159001522969e-214	-1.27629045202284	0.306	0.76	4.29132249389087e-210	TLE	Etv1
Unc5b	2.33306844268786e-214	-1.06618861826043	0.265	0.748	5.65139168872281e-210	TLE	Unc5b
Pcm1	3.63056366414202e-214	-1.25310441274719	0.215	0.683	8.79431436365122e-210	TLE	Pcm1
Klf13	1.45201548979889e-213	-0.983769221137613	0.373	0.86	3.51721712093985e-209	TLE	Klf13
Dennd5a	1.58458041423187e-213	-0.866222477857522	0.359	0.829	3.83832913739385e-209	TLE	Dennd5a
Nedd4	1.89820311482636e-213	-1.05828856428536	0.29	0.772	4.5980174050439e-209	TLE	Nedd4
Snx30	2.42529586718062e-213	-1.13397340591315	0.266	0.742	5.87479417907162e-209	TLE	Snx30
Arhgap5	2.77615292656969e-213	-1.10354323527945	0.251	0.72	6.72467523402976e-209	TLE	Arhgap5
Ube2d1	5.13802858227599e-213	-1.09635991469133	0.318	0.786	1.24458466348471e-208	TLE	Ube2d1
Zfp638	5.51044348591289e-213	-1.04561416435001	0.27	0.764	1.33479472559268e-208	TLE	Zfp638
Stox2	1.17406372871409e-212	-1.13677794009747	0.251	0.742	2.84393457006414e-208	TLE	Stox2
Prpf4b	2.53298962562848e-212	-1.29882608725965	0.178	0.636	6.13566077015987e-208	TLE	Prpf4b
Tmtc2	3.03534459441908e-212	-1.45463817268733	0.192	0.66	7.35251521106134e-208	TLE	Tmtc2
Acsl3	3.69344162979563e-212	-1.46377103633049	0.186	0.642	8.94662365985395e-208	TLE	Acsl3
Prrc2c	5.09162811228853e-212	-0.943936201429399	0.307	0.793	1.23334507763965e-207	TLE	Prrc2c
Gm42418	5.14284683011264e-212	-0.814104193280738	1	1	1.24575178765819e-207	TLE	Gm42418
Akap9	6.05818045743792e-212	-1.25847144579172	0.202	0.665	1.46747305220519e-207	TLE	Akap9
Gngt2	1.68492850619981e-211	4.72735903617653	0.223	0.018	4.08140232056781e-207	TLE	Gngt2
Csnk2a1	2.3994842963317e-211	-1.02323678267588	0.267	0.759	5.81227081100427e-207	TLE	Csnk2a1
Dync1li2	2.59030383630507e-211	-0.999249287495257	0.234	0.698	6.27449298268178e-207	TLE	Dync1li2
2610035D17Rik	2.69917366938179e-211	-1.4476714343008	0.171	0.632	6.5382083793435e-207	TLE	2610035D17Rik
Frmd4b	3.18990286384226e-211	-0.897654896341563	0.358	0.871	7.72690170708511e-207	TLE	Frmd4b
Rock1	2.02528451377943e-210	-0.981904307733109	0.278	0.754	4.90584667772792e-206	TLE	Rock1
Mapt	2.21704583954798e-210	-0.952070109004015	0.523	0.946	5.37035013713707e-206	TLE	Mapt
Ucp2	2.37023186952224e-210	3.91514831111536	0.367	0.089	5.74141265754371e-206	TLE	Ucp2
Phf3	5.58483914155731e-210	-1.26112415195576	0.188	0.651	1.35281558525943e-205	TLE	Phf3
Irf7	2.56119886549526e-209	5.5287614273237	0.183	0.007	6.20399201188917e-205	TLE	Irf7
Apc	2.89540267559963e-209	-0.977383796293172	0.301	0.788	7.01353390110499e-205	TLE	Apc
Arap2	4.23783057848134e-209	-1.01774852466846	0.322	0.8	1.02652970102554e-204	TLE	Arap2
Clcn3	7.82521263407101e-209	-1.21096605973817	0.236	0.699	1.89550125635102e-204	TLE	Clcn3
Rab31	1.13518085653732e-208	-0.911453125111303	0.374	0.848	2.74974858879036e-204	TLE	Rab31
Sptbn1	2.20370852599517e-208	-0.818779403560533	0.334	0.827	5.33804316251809e-204	TLE	Sptbn1
Sort1	3.6706778756141e-208	-0.945768160087822	0.372	0.839	8.89148301810004e-204	TLE	Sort1
Vmp1	7.30133411471968e-208	-0.948535191113449	0.512	0.922	1.76860216260855e-203	TLE	Vmp1
Elmo1	2.80953738542477e-207	-0.829516125431757	0.399	0.868	6.80554240871442e-203	TLE	Elmo1
Mbp	5.60677563538355e-206	-0.352028114794907	0.889	0.993	1.35812926215896e-201	TLE	Mbp
Enpp2	6.83000601717357e-205	-0.699315162919198	0.714	0.965	1.65443235753995e-200	TLE	Enpp2
Klf7	7.66269628577031e-205	-1.0270095477979	0.227	0.694	1.85613492130214e-200	TLE	Klf7
Sh3d19	1.57876515868344e-204	-0.999829064227424	0.271	0.761	3.8242428438789e-200	TLE	Sh3d19
Gpr37	1.92773403490416e-204	-0.940886455038951	0.45	0.899	4.66955015274835e-200	TLE	Gpr37
Cipc	4.39402081576857e-204	-1.48892378253464	0.169	0.614	1.06436366220362e-199	TLE	Cipc
Atrx	7.1866564775404e-204	-0.923283336919114	0.256	0.729	1.74082379855461e-199	TLE	Atrx
Usp31	1.28522529547933e-203	-1.62932073363795	0.177	0.609	3.11320123323959e-199	TLE	Usp31
Tra2a	1.28637134176574e-203	-0.96726909105349	0.226	0.689	3.11597730115915e-199	TLE	Tra2a
Fcgr1	6.35645846002851e-203	4.9804809896798	0.211	0.016	1.53972493277271e-198	TLE	Fcgr1
Eid1	8.3083469400919e-203	-0.894629860533126	0.414	0.867	2.01253087929846e-198	TLE	Eid1
Scd1	9.15092935539159e-203	-1.57999724649853	0.131	0.562	2.2166296177565e-198	TLE	Scd1
Plekhb1	1.3882138123551e-202	-0.880548275618721	0.408	0.856	3.36267031766777e-198	TLE	Plekhb1
Megf10	1.44775798407945e-202	-1.4625613885262	0.199	0.653	3.50690416483565e-198	TLE	Megf10
Cpm	2.53013252266598e-202	-1.33152620652639	0.211	0.664	6.12874000965379e-198	TLE	Cpm
Itsn2	4.00780303118924e-202	-1.02951658339995	0.28	0.758	9.7081012824497e-198	TLE	Itsn2
Ppp3ca	6.54586871249396e-202	-0.927842551157236	0.314	0.803	1.58560577822741e-197	TLE	Ppp3ca
Dusp26	1.62538649767394e-201	-1.13362446737312	0.298	0.763	3.93717371331559e-197	TLE	Dusp26
Klhl4	2.13613946447167e-201	-2.07441832144236	0.114	0.532	5.17437062478973e-197	TLE	Klhl4
Clic1	6.82540531948512e-201	3.96468557032542	0.305	0.057	1.65331793053888e-196	TLE	Clic1
Magt1	1.43180365525152e-200	-1.23150420189325	0.229	0.68	3.46825799411575e-196	TLE	Magt1
Desi1	1.49503434199677e-200	-0.911888432564629	0.477	0.912	3.62142168661877e-196	TLE	Desi1
Mpp5	3.2700653396137e-200	-1.22969892090584	0.227	0.689	7.92107927214627e-196	TLE	Mpp5
Dync1i2	3.78458775160897e-200	-0.955649782042621	0.353	0.818	9.16740691072241e-196	TLE	Dync1i2
Rgs10	7.45685304916778e-200	3.87407813725264	0.367	0.096	1.80627351409991e-195	TLE	Rgs10
Kmt2c	1.40524582592354e-199	-0.908364191686859	0.228	0.695	3.40392696413459e-195	TLE	Kmt2c
Dpy19l1	1.49835571158117e-199	-1.04372647551786	0.333	0.795	3.62946704016307e-195	TLE	Dpy19l1
Baz2b	1.8115443153295e-199	-0.821236036727018	0.345	0.85	4.38810379502265e-195	TLE	Baz2b
Pycard	2.44326279859541e-199	4.54395164224711	0.277	0.044	5.91831547703767e-195	TLE	Pycard
Dscaml1	2.83623788068762e-199	-0.972010217802411	0.332	0.821	6.87021901838963e-195	TLE	Dscaml1
Bptf	3.00361453607224e-199	-0.974445954810415	0.225	0.68	7.27565549072780e-195	TLE	Bptf
4930420G21Rik	4.57804710874684e-199	-2.30803375752589	0.115	0.531	1.10894035115175e-194	TLE	4930420G21Rik
Ptpn11	6.90637814647987e-199	-1.08692425608192	0.22	0.676	1.67293197842182e-194	TLE	Ptpn11
Arhgef10	7.40185188849828e-199	-0.918932083043037	0.36	0.822	1.79295058295094e-194	TLE	Arhgef10
Junb	1.78783496221977e-198	2.41588929942234	0.711	0.535	4.33067262898495e-194	TLE	Junb
Ncor1	8.76448400750818e-198	-0.956902956319529	0.264	0.73	2.12302096113871e-193	TLE	Ncor1
March1	9.9735496439358e-198	-1.38545736648141	0.26	0.704	2.41589293025057e-193	TLE	March1
Pou3f3	1.04108453061575e-197	-1.71171173611885	0.154	0.578	2.52181905851054e-193	TLE	Pou3f3
Pcmtd1	1.45881267252809e-197	-1.4286914921835	0.181	0.622	3.53368193666479e-193	TLE	Pcmtd1
Plaat3	1.67797437555476e-197	-0.893082580415621	0.47	0.905	4.06455732990629e-193	TLE	Plaat3
Ube3a	1.86994701758625e-197	-1.22302132042351	0.207	0.654	4.52957266069916e-193	TLE	Ube3a
Kmt2e	4.65787309998005e-197	-0.814120788910179	0.272	0.75	1.12827660100817e-192	TLE	Kmt2e
Tnfaip6	6.48003595434427e-197	-0.986640299378869	0.425	0.883	1.56965910922081e-192	TLE	Tnfaip6
Serinc5	1.09611604571976e-196	-1.07555734746014	0.297	0.747	2.65512189754699e-192	TLE	Serinc5
Fbxo2	1.89258277284924e-196	-1.74448367079692	0.173	0.599	4.58440325067272e-192	TLE	Fbxo2
Dnaja1	2.49352057192776e-196	-0.857362324196791	0.371	0.817	6.0400548813806e-192	TLE	Dnaja1
Smc3	3.05230961084437e-196	-1.30763408792214	0.19	0.636	7.39360957034833e-192	TLE	Smc3
Ncald	3.26748702777092e-196	-1.38640070908404	0.186	0.628	7.91483382736949e-192	TLE	Ncald
Aig1	8.30332522403978e-196	-0.911405657337592	0.347	0.811	2.01131446901915e-191	TLE	Aig1
Clic4	8.84656106372613e-196	-0.852383906144537	0.445	0.895	2.14290248646638e-191	TLE	Clic4
Gpatch8	2.24409634475179e-195	-0.906332915581371	0.264	0.736	5.43587457589226e-191	TLE	Gpatch8
Ubr2	3.60823527093756e-195	-1.09671468630742	0.236	0.69	8.74022829679206e-191	TLE	Ubr2
Slu7	4.02034137292998e-195	-1.39306813739321	0.223	0.649	9.7384729076483e-191	TLE	Slu7
Rere	4.49051458148934e-195	-0.846773990855323	0.351	0.831	1.08773734707416e-190	TLE	Rere
Prox1	4.51459188891211e-195	-1.12048373434383	0.242	0.703	1.09356959325118e-190	TLE	Prox1
Bcl2a1d	6.12244599465908e-195	6.27349321865134	0.156	0.003	1.48304009328627e-190	TLE	Bcl2a1d
Phactr3	8.59961171035832e-195	-1.44259507074892	0.198	0.639	2.0830839446001e-190	TLE	Phactr3
Fgfr2	3.8248678686925e-194	-0.893211645739051	0.47	0.916	9.26497743833383e-190	TLE	Fgfr2
Ccrl2	4.76114858240145e-194	4.66662581011068	0.234	0.027	1.1532930211151e-189	TLE	Ccrl2
Zfp91	5.40570752164923e-194	-1.03251539321056	0.229	0.669	1.30942453296909e-189	TLE	Zfp91
Nr3c1	8.78742608953822e-194	-0.824555324695741	0.287	0.758	2.12857822166884e-189	TLE	Nr3c1
Arnt2	1.54867016089567e-193	-1.44704726605648	0.214	0.652	3.75134373073759e-189	TLE	Arnt2
Eif3c	1.65721670169137e-193	-1.05029744625392	0.283	0.731	4.01427601650701e-189	TLE	Eif3c
Fxr1	1.77531211463888e-193	-0.937662207888869	0.241	0.69	4.30033853528976e-189	TLE	Fxr1
Fign	1.86475822514317e-193	-1.85948044027963	0.135	0.558	4.51700384876429e-189	TLE	Fign
Psd3	2.27998018122103e-193	-1.09825242915806	0.221	0.676	5.52279599297169e-189	TLE	Psd3
Efcab14	5.31399468126031e-193	-0.99615638280257	0.306	0.761	1.28720893164169e-188	TLE	Efcab14
Gng11	8.12826132779345e-193	-1.15793414076369	0.452	0.849	1.96890874143141e-188	TLE	Gng11
Bod1l	2.07321984301641e-192	-1.36133928489127	0.192	0.626	5.02196042573866e-188	TLE	Bod1l
Bin1	2.34119457897709e-192	-0.754890279346962	0.65	0.963	5.6710756286562e-188	TLE	Bin1
Magi1	3.20706807068544e-192	-0.940244673387954	0.234	0.694	7.76848098762134e-188	TLE	Magi1
Ube2e2	3.46083028593597e-192	-0.958187490106426	0.393	0.868	8.38316920162271e-188	TLE	Ube2e2
Tspyl4	4.63233535372497e-192	-1.54404574266483	0.15	0.57	1.1220905927328e-187	TLE	Tspyl4
Apbb2	8.34986293107717e-192	-0.818326699602697	0.273	0.745	2.02258729779482e-187	TLE	Apbb2
Scaf11	8.61614452195809e-192	-1.05910298279445	0.257	0.709	2.08708868755391e-187	TLE	Scaf11
mt-Nd5	9.50553299084598e-192	-0.232292299645561	0.407	0.902	2.30252525637262e-187	TLE	mt-Nd5
Map4k4	1.06082992360006e-191	-0.712442925781023	0.378	0.872	2.56964832393642e-187	TLE	Map4k4
Ptpra	1.57880376155717e-191	-0.903036217477637	0.319	0.776	3.82433635161993e-187	TLE	Ptpra
Rhobtb3	2.93907772778945e-191	-1.59730234398884	0.157	0.582	7.11932798002438e-187	TLE	Rhobtb3
Slfn2	2.99882459185559e-191	5.58912880444903	0.177	0.009	7.2640528088518e-187	TLE	Slfn2
Tjp2	4.4154722122263e-191	-1.22184753639685	0.229	0.677	1.06955983396758e-186	TLE	Tjp2
Adamts4	4.56273206814963e-191	-1.39525643143129	0.19	0.629	1.10523058886788e-186	TLE	Adamts4
Prkcq	1.84800072574301e-190	-1.48259929003926	0.16	0.592	4.47641215796728e-186	TLE	Prkcq
Rpl39	2.13659637232532e-190	2.21946421768219	0.81	0.852	5.17547739268361e-186	TLE	Rpl39
Sh3gl3	2.46403147391061e-190	-1.06197670802756	0.277	0.726	5.96862343925368e-186	TLE	Sh3gl3
Npepps	4.33017114539105e-190	-1.00892264583667	0.237	0.691	1.04889735654807e-185	TLE	Npepps
Epb41l3	1.00357087358414e-189	-0.858095293061935	0.42	0.862	2.43094972708286e-185	TLE	Epb41l3
Senp6	1.33817237285131e-189	-0.933903765223762	0.239	0.692	3.24145493875772e-185	TLE	Senp6
Fam172a	1.45670665317316e-189	-1.01923959568973	0.246	0.699	3.52858052598135e-185	TLE	Fam172a
Clasp2	2.73752245799699e-189	-0.865767352166814	0.468	0.908	6.63110065000611e-185	TLE	Clasp2
Jph1	4.13208765856814e-189	-1.65885719165088	0.147	0.565	1.00091559353496e-184	TLE	Jph1
Cxcl16	7.0149497193706e-189	5.59384954667782	0.178	0.009	1.69923127052314e-184	TLE	Cxcl16
Sparc	9.30657560929005e-189	3.07079562172383	0.586	0.324	2.25433180983833e-184	TLE	Sparc
Il1a	2.80652220633065e-188	4.10381477244987	0.328	0.076	6.79823874039473e-184	TLE	Il1a
Coro1a	3.5657366920457e-188	4.4677114390353	0.244	0.033	8.63728398914229e-184	TLE	Coro1a
Mir100hg	3.59931753876623e-188	-0.999159944285888	0.244	0.711	8.71862687415344e-184	TLE	Mir100hg
Tagln2	8.94818458563677e-188	4.54984649285122	0.262	0.042	2.1675187521788e-183	TLE	Tagln2
Jph4	1.37859717179585e-187	-1.22278881826939	0.243	0.68	3.33937592924108e-183	TLE	Jph4
Cdc42se2	2.26426146456873e-187	-0.859082399257677	0.258	0.718	5.48472054562482e-183	TLE	Cdc42se2
Gm19951	2.69485418606505e-187	-0.107601516201144	0.21	0.692	6.52774529490536e-183	TLE	Gm19951
Plekhg3	2.80546009471263e-187	-1.24658032501032	0.206	0.647	6.7956659874224e-183	TLE	Plekhg3
R3hdm1	5.09371368673988e-187	-1.11565766724981	0.199	0.636	1.233850266339e-182	TLE	R3hdm1
Lilrb4a	7.09856235239486e-187	7.04101707357528	0.151	0.003	1.71948475862061e-182	TLE	Lilrb4a
Srgap1	7.26599418025923e-187	-1.29235374542461	0.209	0.652	1.76004177028419e-182	TLE	Srgap1
Rabgap1l	1.20083660490216e-186	-1.12331129903506	0.231	0.684	2.9087865080545e-182	TLE	Rabgap1l
Nudt4	1.2432792758351e-185	-0.890299987959095	0.324	0.755	3.01159538985537e-181	TLE	Nudt4
Fxyd5	2.65126489599368e-185	5.11504356792354	0.197	0.016	6.4221589575655e-181	TLE	Fxyd5
Rnf220	1.71268446231846e-184	-0.795637006888736	0.425	0.896	4.14863557307402e-180	TLE	Rnf220
Nipbl	3.23045061158516e-184	-0.915932694543639	0.256	0.709	7.82512051644274e-180	TLE	Nipbl
Smarca5	7.19195987183937e-184	-0.991310840989855	0.258	0.703	1.74210843975565e-179	TLE	Smarca5
Stmn1	1.59938518376484e-183	-0.793093507761366	0.651	0.945	3.87419073063357e-179	TLE	Stmn1
Spg20	1.88972362107141e-183	-1.09078243536163	0.265	0.711	4.57747752732127e-179	TLE	Spg20
Vim	1.91976576587218e-183	4.13503861498605	0.283	0.053	4.65024861467218e-179	TLE	Vim
Zdhhc17	2.23414685990234e-183	-1.15436241065073	0.188	0.612	5.41177393874144e-179	TLE	Zdhhc17
Mettl7a1	2.36857120704423e-183	-1.57886174448381	0.165	0.58	5.73739003482323e-179	TLE	Mettl7a1
Mtdh	3.36915448015306e-183	-0.759347278873831	0.33	0.777	8.16110289727475e-179	TLE	Mtdh
Ssh2	1.66951790806598e-182	-0.855925330097603	0.313	0.766	4.04407322870821e-178	TLE	Ssh2
Csnk1a1	2.16661341187469e-182	-0.795482078044894	0.366	0.823	5.24818766758407e-178	TLE	Csnk1a1
Pacrg	3.51677089029923e-182	-1.50453374888114	0.15	0.564	8.51867412757183e-178	TLE	Pacrg
Asrgl1	5.00943153900886e-182	-1.24789510261411	0.227	0.65	1.21343460169412e-177	TLE	Asrgl1
Prnp	6.90024268299452e-182	-0.884267435597912	0.461	0.892	1.67144578510176e-177	TLE	Prnp
Adipor2	1.21921041480047e-181	-0.922088843970321	0.308	0.768	2.95329338777118e-177	TLE	Adipor2
Ttc3	1.41834217312945e-181	-1.22665778762697	0.201	0.627	3.43565024597146e-177	TLE	Ttc3
Kif13a	1.72712331545352e-181	-0.877691113927639	0.322	0.819	4.18361080702307e-177	TLE	Kif13a
Plvap	1.90614128715978e-181	7.85136650556456	0.146	0.003	4.61724603988714e-177	TLE	Plvap
Dip2b	4.10249233780867e-181	-0.789631304565911	0.403	0.886	9.93746718987394e-177	TLE	Dip2b
March8	4.8924787268879e-181	-0.996806089154995	0.249	0.683	1.18510512201406e-176	TLE	March8
Serpinb1a	8.72983924916969e-181	-1.40623412533525	0.269	0.685	2.11462896132637e-176	TLE	Serpinb1a
Hsph1	9.54153134043094e-181	-1.57074075422656	0.109	0.506	2.31124513659259e-176	TLE	Hsph1
Csf1r	2.53262678861569e-180	3.39598485380654	0.478	0.206	6.13478187006379e-176	TLE	Csf1r
mt-Nd3	2.95323082205093e-180	-0.159910738938693	0.509	0.949	7.15361102025396e-176	TLE	mt-Nd3
Dock1	6.33719633448672e-180	-0.797924842090673	0.329	0.8	1.53505906810272e-175	TLE	Dock1
Gstm5	7.476760734081e-180	-0.903710550317342	0.359	0.802	1.81109575261644e-175	TLE	Gstm5
Foxp1	2.00279554992495e-179	-0.930415283655912	0.235	0.681	4.85137166058322e-175	TLE	Foxp1
Bicd1	2.90903702392358e-179	-1.52976121430373	0.148	0.556	7.04656038305009e-175	TLE	Bicd1
Fbxl5	3.36536897279772e-179	-1.01953904670252	0.249	0.676	8.15193326280792e-175	TLE	Fbxl5
Fbxo7	6.98575119417518e-179	-1.22013716856663	0.235	0.66	1.69215851176505e-174	TLE	Fbxo7
mt-Nd1	9.8171773236674e-179	-0.205946223219835	0.657	0.974	2.37801486311196e-174	TLE	mt-Nd1
Igf1r	1.96671173957038e-178	-1.22060518693529	0.18	0.602	4.76396584676133e-174	TLE	Igf1r
Slc25a27	2.72569300551797e-178	-1.65181102457556	0.129	0.53	6.60244616726617e-174	TLE	Slc25a27
Npc1	5.06452418427204e-178	-0.962299197192199	0.325	0.759	1.22677969315622e-173	TLE	Npc1
Lpgat1	7.94154088845071e-178	-0.785777768006947	0.298	0.776	1.92367944940941e-173	TLE	Lpgat1
Cotl1	1.32716681669115e-177	3.93255689142819	0.306	0.068	3.21479618007097e-173	TLE	Cotl1
Naaladl2	2.16036363546008e-177	-1.42717564905537	0.194	0.619	5.23304883417495e-173	TLE	Naaladl2
Otud7a	2.81127134384235e-177	-1.52752707619885	0.187	0.601	6.80974257618933e-173	TLE	Otud7a
Schip1	3.06638771974925e-176	-0.924239263131082	0.343	0.782	7.4277109735486e-172	TLE	Schip1
Rpl41	1.06509002016266e-175	1.68623808827831	0.841	0.917	2.57996755584e-171	TLE	Rpl41
Reep3	1.11107610322515e-175	-0.762142240344865	0.365	0.809	2.69135964484229e-171	TLE	Reep3
Psat1	1.11942417116346e-175	-0.845068249870315	0.401	0.836	2.71158116980924e-171	TLE	Psat1
Tmem63a	1.49156969314029e-175	-0.753301995386758	0.38	0.822	3.61302926769372e-171	TLE	Tmem63a
Ash1l	1.55268615636723e-175	-0.93896399200262	0.21	0.645	3.76107167656834e-171	TLE	Ash1l
Chd6	1.7897827168955e-175	-1.03177765319198	0.203	0.627	4.33539067513598e-171	TLE	Chd6
Cobll1	1.84462723230247e-175	-1.2235572308267	0.196	0.629	4.46824054480626e-171	TLE	Cobll1
Zfr	1.950182854708e-175	-0.872544518060555	0.259	0.696	4.72392792895919e-171	TLE	Zfr
Cd63	2.12770672000325e-175	1.82037339142657	0.769	0.836	5.15394398786387e-171	TLE	Cd63
Tmcc3	7.94022533280852e-175	-0.655311485548438	0.398	0.863	1.92336078236621e-170	TLE	Tmcc3
Dock3	1.04322987396749e-174	-1.29512534639471	0.185	0.606	2.52701572371144e-170	TLE	Dock3
Ltc4s	3.17428338519235e-174	4.06662969249393	0.256	0.044	7.68906664395142e-170	TLE	Ltc4s
Smco3	4.03507107872974e-174	-1.48220547031986	0.175	0.576	9.77415267400704e-170	TLE	Smco3
Akap6	4.36100315303781e-174	-0.980142982373342	0.223	0.674	1.05636579376035e-169	TLE	Akap6
Igsf11	6.80443708949173e-174	-1.47738791157614	0.182	0.581	1.64823879618758e-169	TLE	Igsf11
Zcchc7	1.4860662713432e-173	-1.05475645233738	0.206	0.628	3.59969832907463e-169	TLE	Zcchc7
Alcam	2.56385369192532e-173	-1.86978271128289	0.118	0.505	6.21042279795071e-169	TLE	Alcam
Zfp704	2.87662268476432e-173	-1.3198734954023	0.164	0.571	6.96804312930462e-169	TLE	Zfp704
Sema6d	3.03127094444963e-173	-1.01691182999074	0.296	0.731	7.34264760874034e-169	TLE	Sema6d
Acin1	3.11106787681739e-173	-0.924924151397173	0.203	0.621	7.53593971801476e-169	TLE	Acin1
Rabgap1	5.02696395199699e-173	-1.3117187117866	0.174	0.582	1.21768147809223e-168	TLE	Rabgap1
Rhou	5.7530139085304e-173	-1.04728976360791	0.275	0.707	1.39355255906332e-168	TLE	Rhou
Dip2a	1.37171982776023e-172	-0.650756962812146	0.37	0.819	3.3227169387836e-168	TLE	Dip2a
Rab14	3.9879024194272e-172	-0.70548816728089	0.351	0.808	9.65989603057851e-168	TLE	Rab14
Strn3	1.3008409488134e-171	-1.00891452542236	0.196	0.615	3.1510270303107e-167	TLE	Strn3
Zcchc24	1.9257867912495e-171	-1.18913695649675	0.181	0.583	4.66483334444366e-167	TLE	Zcchc24
Ankrd11	9.35511592273161e-171	-0.541980507432224	0.281	0.74	2.26608972996328e-166	TLE	Ankrd11
Ccl5	1.30467159366781e-170	5.65645661662478	0.18	0.014	3.16030600134153e-166	TLE	Ccl5
Tnrc6c	1.34396885816966e-170	-0.992358435084407	0.207	0.636	3.25549576514438e-166	TLE	Tnrc6c
Stag2	2.1511972850735e-170	-0.867423979222005	0.226	0.651	5.21084518363353e-166	TLE	Stag2
Apba1	2.6838856638893e-170	-1.1042750898506	0.204	0.622	6.50117624363905e-166	TLE	Apba1
Tom1l2	3.87593861980507e-170	-0.862343543685508	0.246	0.675	9.38868611875383e-166	TLE	Tom1l2
Gkap1	4.33655833771425e-170	-1.02767556416477	0.244	0.659	1.05044452614452e-165	TLE	Gkap1
Nf1	4.9433742639115e-170	-0.761496446113591	0.243	0.674	1.19743354794728e-165	TLE	Nf1
Dnajc6	5.7615533553976e-170	-1.43149624373417	0.161	0.559	1.39562106927796e-165	TLE	Dnajc6
Pld4	5.96223814215638e-170	4.77289295972874	0.223	0.03	1.44423294517454e-165	TLE	Pld4
Nfia	7.07571637766221e-170	-0.74122346924231	0.398	0.856	1.71395077816112e-165	TLE	Nfia
Fcho2	1.01154796834941e-169	-0.899755310778671	0.201	0.616	2.45027264373279e-165	TLE	Fcho2
Ckap5	1.09421655064167e-169	-0.881159666594304	0.257	0.693	2.65052075061932e-165	TLE	Ckap5
Kcna1	1.20827107891152e-169	-0.932658096911353	0.268	0.732	2.92679503444737e-165	TLE	Kcna1
Opcml	1.48595297142893e-169	-1.24113682656994	0.161	0.563	3.59942388269229e-165	TLE	Opcml
Rif1	1.54870440922474e-169	-1.22587839399775	0.198	0.614	3.7514266904651e-165	TLE	Rif1
Stard13	3.13690888090342e-169	-1.30484161717933	0.204	0.625	7.59853438221236e-165	TLE	Stard13
Mobp	3.44585518930895e-169	-0.582775761980606	0.756	0.98	8.34689502506308e-165	TLE	Mobp
Amer2	3.52250726420792e-169	-2.16181521271379	0.084	0.455	8.53256934609084e-165	TLE	Amer2
Grik2	4.02235147583206e-169	-0.646390460055224	0.348	0.832	9.74334197990799e-165	TLE	Grik2
Prickle1	4.71734306668084e-169	-0.882954971964078	0.246	0.68	1.1426820110421e-164	TLE	Prickle1
Rps24	5.28821840317399e-169	1.45913950159111	0.866	0.925	1.28096514380083e-164	TLE	Rps24
Agap1	6.95354489577689e-169	-0.672656885728791	0.369	0.858	1.68435718010404e-164	TLE	Agap1
Rab6a	1.22321989332371e-168	-0.842198873893537	0.264	0.689	2.96300554759801e-164	TLE	Rab6a
Rplp1	1.29631444029543e-168	1.49989730687795	0.857	0.931	3.14006246872761e-164	TLE	Rplp1
Ptk2	1.76543243628174e-168	-0.801868227201962	0.319	0.771	4.27640699040527e-164	TLE	Ptk2
Klhl2	1.87182231200459e-168	-0.747178768510619	0.418	0.889	4.53411518636871e-164	TLE	Klhl2
Neo1	4.48162812009336e-168	-0.864752261505568	0.312	0.753	1.08558477953021e-163	TLE	Neo1
Spag9	5.19340841851958e-168	-0.485182095675494	0.364	0.825	1.257999321218e-163	TLE	Spag9
Dmxl1	7.77277222500406e-168	-1.17081525494059	0.177	0.58	1.88279861606273e-163	TLE	Dmxl1
Endod1	8.52523133274365e-168	-0.864703190183606	0.326	0.755	2.0650667857305e-163	TLE	Endod1
Hmgcs1	1.30096925209836e-167	-1.14205992694776	0.244	0.649	3.15133781935785e-163	TLE	Hmgcs1
Adam22	1.33227419693932e-167	-1.59600774857041	0.145	0.537	3.22716778724612e-163	TLE	Adam22
Pnisr	1.90465014097356e-167	-0.757800310335401	0.247	0.687	4.61363403648026e-163	TLE	Pnisr
Cpeb2	2.65069955327669e-167	-0.837997534400037	0.255	0.683	6.42078952790213e-163	TLE	Cpeb2
Kifap3	2.65403704787708e-167	-1.39036845765537	0.157	0.552	6.42887394107265e-163	TLE	Kifap3
Rab2a	3.57361600610194e-167	-0.683312892017328	0.412	0.856	8.65637005158073e-163	TLE	Rab2a
Itgb8	4.69108762706355e-167	-1.41170515643221	0.156	0.553	1.1363221559036e-162	TLE	Itgb8
Lrrc58	4.93950389150196e-167	-1.05935760685921	0.207	0.613	1.19649602763852e-162	TLE	Lrrc58
Rasal2	9.64182765243675e-167	-1.18787207034003	0.17	0.579	2.33553991224975e-162	TLE	Rasal2
Hdgfl3	1.16285602212961e-166	-1.5511718389982	0.154	0.539	2.81678614240454e-162	TLE	Hdgfl3
Ubn2	1.48183037526167e-166	-0.797768902332162	0.24	0.671	3.58943771799634e-162	TLE	Ubn2
Rab10	1.94493994310835e-166	-0.724160439641259	0.385	0.833	4.71122802419135e-162	TLE	Rab10
Arhgdib	2.40255486163689e-166	4.26563579783741	0.208	0.025	5.81970864134304e-162	TLE	Arhgdib
Usp34	2.61793238715648e-166	-0.848356569118502	0.248	0.672	6.34141762140914e-162	TLE	Usp34
Isg15	3.14819155383456e-166	5.34556678131977	0.154	0.007	7.62586440085345e-162	TLE	Isg15
Lama2	1.87228516831792e-165	-1.81116082226138	0.134	0.517	4.53523636321649e-161	TLE	Lama2
Gsk3b	1.93934621385842e-165	-0.797697862246538	0.259	0.681	4.69767833382924e-161	TLE	Gsk3b
Fam102a	2.55073773814384e-165	-1.03931135528146	0.215	0.629	6.17865202310583e-161	TLE	Fam102a
Gnaq	2.66070434448614e-165	-0.657890193724375	0.287	0.733	6.44502413364878e-161	TLE	Gnaq
Vgll4	3.13790020986276e-165	-1.0808123517815	0.197	0.603	7.60093567835057e-161	TLE	Vgll4
Cobl	3.49154918980502e-165	-1.58945411278571	0.12	0.497	8.4575796024647e-161	TLE	Cobl
Syne1	3.55136954348758e-165	-1.75559288559463	0.102	0.476	8.60248244518996e-161	TLE	Syne1
Hp1bp3	4.02264359307826e-165	-0.960029727906749	0.253	0.662	9.74404957551348e-161	TLE	Hp1bp3
Nipa1	4.21897097720867e-165	-0.879124524673489	0.325	0.756	1.02196133980926e-160	TLE	Nipa1
Cacybp	1.03889242620641e-164	-1.02286223731493	0.206	0.612	2.51650912399978e-160	TLE	Cacybp
Olfml1	1.11085018154439e-164	-1.25127435332502	0.192	0.598	2.69081239475498e-160	TLE	Olfml1
Bcas1	1.1218140126075e-164	-0.583869241633965	0.428	0.882	2.71737008273914e-160	TLE	Bcas1
Zbtb38	2.00734075744884e-164	-1.42702884406076	0.152	0.546	4.86238151676833e-160	TLE	Zbtb38
Prr18	2.45564515315364e-164	-0.934985219238512	0.259	0.677	5.94830925448407e-160	TLE	Prr18
Rsrc1	2.76355543584875e-164	-0.996358203114649	0.231	0.643	6.69416033225644e-160	TLE	Rsrc1
Phgdh	3.90273803716299e-164	-0.797588637203231	0.422	0.863	9.45360234741992e-160	TLE	Phgdh
Cep170	4.44031762355067e-164	-0.870787646488841	0.197	0.609	1.07557813795268e-159	TLE	Cep170
Ank	8.4994007299107e-164	-0.747068733006159	0.315	0.753	2.05880983880627e-159	TLE	Ank
Rpl19	8.53027848424086e-164	1.24079189433408	0.841	0.922	2.06628935723766e-159	TLE	Rpl19
Gria4	1.48210388033624e-163	-1.77874347987957	0.146	0.531	3.59010022933848e-159	TLE	Gria4
Wdfy3	4.72262820858488e-163	-0.703630102784437	0.246	0.663	1.14396223096551e-158	TLE	Wdfy3
Gas7	5.53494406268705e-163	-0.711607208809082	0.32	0.758	1.34072950030468e-158	TLE	Gas7
Faim2	6.49630233589066e-163	-1.01521913643051	0.232	0.644	1.57359931482279e-158	TLE	Faim2
Sash1	8.45699722833447e-163	-1.01751604691954	0.191	0.596	2.04853843861946e-158	TLE	Sash1
Limch1	9.99082482883795e-163	-0.666295560248654	0.413	0.899	2.42007749828942e-158	TLE	Limch1
Fcgr2b	1.11380231461372e-162	5.30820306106955	0.166	0.012	2.69796334668881e-158	TLE	Fcgr2b
Mfsd6	1.56602452642975e-162	-1.53396052258251	0.156	0.546	3.79338121037078e-158	TLE	Mfsd6
Itgb2	1.76658227072872e-162	5.4403718880451	0.173	0.014	4.27919223438619e-158	TLE	Itgb2
Tax1bp1	2.87985421303564e-162	-0.751414659402576	0.254	0.674	6.97587086023624e-158	TLE	Tax1bp1
Strn	4.78696322352458e-162	-1.13194175490562	0.192	0.591	1.15954610163436e-157	TLE	Strn
Cldnd1	7.75528603943352e-162	-0.759020931468296	0.366	0.807	1.87856293733198e-157	TLE	Cldnd1
Kif3a	9.96265909402697e-162	-1.0010058759293	0.205	0.618	2.41325491234615e-157	TLE	Kif3a
Luc7l3	1.02392661546655e-161	-0.718029527216278	0.254	0.686	2.48025744064463e-157	TLE	Luc7l3
Sfr1	1.22496350035752e-161	-0.731220112445948	0.317	0.742	2.96722908691603e-157	TLE	Sfr1
Ptgds	1.27386557115112e-161	-1.03222089437219	0.851	0.97	3.08568457299936e-157	TLE	Ptgds
Zranb2	2.55637575776028e-161	-1.08864001641092	0.186	0.584	6.19230899802273e-157	TLE	Zranb2
Bcl2l1	3.12842875907215e-161	-0.710485009698619	0.303	0.733	7.57799298310046e-157	TLE	Bcl2l1
Anks1b	9.90057543544573e-161	-0.785378079391557	0.421	0.854	2.39821638772802e-156	TLE	Anks1b
Tjp1	1.19971244911317e-160	-0.700634169129986	0.32	0.764	2.90606346548683e-156	TLE	Tjp1
Ccser1	1.42925517218392e-160	-2.5006661674881	0.08	0.434	3.4620848035811e-156	TLE	Ccser1
Mat2a	1.77758851066442e-160	-0.733343230159888	0.367	0.81	4.30585264938242e-156	TLE	Mat2a
Sez6l2	2.05691753222899e-160	-0.833296389824197	0.508	0.905	4.98247133831829e-156	TLE	Sez6l2
Nckap1	3.87376794014804e-160	-0.929872699421038	0.236	0.654	9.38342808142061e-156	TLE	Nckap1
Pafah1b2	6.7575640362642e-160	-0.950310093158418	0.254	0.661	1.63688473650428e-155	TLE	Pafah1b2
Atp1b3	9.11088371071075e-160	-0.785164524268448	0.503	0.894	2.20692936124547e-155	TLE	Atp1b3
Phyhipl	9.76199463607738e-160	-0.861407836988493	0.347	0.777	2.36464796069702e-155	TLE	Phyhipl
Kcnj10	1.2127157471003e-159	-0.816819082239318	0.344	0.769	2.93756135420105e-155	TLE	Kcnj10
Atrn	1.25031242238609e-159	-0.839846317598881	0.271	0.7	3.02863178074582e-155	TLE	Atrn
Lars2	1.3971076237423e-159	-0.445059253098365	0.568	0.954	3.38421379699097e-155	TLE	Lars2
Ccdc50	1.80527018564441e-159	-0.940313729531702	0.205	0.617	4.37290597068646e-155	TLE	Ccdc50
Efhd1	1.97167176589853e-159	-0.772137149235484	0.331	0.761	4.77598051853602e-155	TLE	Efhd1
Pantr1	1.99150843257904e-159	-1.66051972473016	0.142	0.514	4.8240308762362e-155	TLE	Pantr1
Aspa	2.12526746975391e-159	-0.779450432804371	0.467	0.907	5.1480353919849e-155	TLE	Aspa
Fcgr3	2.1815155949799e-159	4.35396562634036	0.232	0.038	5.28428522571981e-155	TLE	Fcgr3
Rpl37a	3.7365013195749e-159	1.85030078841143	0.813	0.893	9.05092714640628e-155	TLE	Rpl37a
Ahcyl1	4.60377288297259e-159	-0.906581005614408	0.203	0.598	1.11517190544245e-154	TLE	Ahcyl1
Lag3	5.9978088049077e-159	5.44800319142156	0.164	0.012	1.45284922681279e-154	TLE	Lag3
Add1	1.70098293383447e-158	-0.725140077781069	0.395	0.827	4.12029096062723e-154	TLE	Add1
Trim35	2.27546305716986e-158	-0.878545169996847	0.254	0.665	5.51185416338254e-154	TLE	Trim35
Lgals1	3.03664799187764e-158	5.07055046665643	0.182	0.018	7.35567243072521e-154	TLE	Lgals1
Apoc2	4.07248400758601e-158	10.1788079974425	0.118	0	9.86477801157559e-154	TLE	Apoc2
Dtna	4.50151410002443e-158	-1.0176859804152	0.244	0.673	1.09040176044892e-153	TLE	Dtna
Foxn3	4.94127786326438e-158	-0.697352117693524	0.486	0.919	1.19692573681853e-153	TLE	Foxn3
Cep97	5.08637172182913e-158	-1.19352287279462	0.191	0.583	1.23207182217867e-153	TLE	Cep97
Cadm1	8.5967172511061e-158	-0.674874191968649	0.243	0.661	2.08238281973543e-153	TLE	Cadm1
Ankrd28	8.78956705048738e-158	-0.575861040934954	0.327	0.791	2.12909682663956e-153	TLE	Ankrd28
Eif4g2	1.20349568046305e-157	-0.578717809660142	0.453	0.858	2.91522758678564e-153	TLE	Eif4g2
Cd9	1.63096381860537e-157	1.28824375096527	0.782	0.903	3.95068365780779e-153	TLE	Cd9
Ttll5	2.18232602641512e-157	-0.969794967542579	0.251	0.673	5.28624833378535e-153	TLE	Ttll5
Taok1	2.73056323778225e-157	-0.709781580622314	0.239	0.64	6.61424333087994e-153	TLE	Taok1
Ccl2	2.83712461654911e-157	4.98452458773633	0.181	0.018	6.87236695866692e-153	TLE	Ccl2
Kmt2a	3.26455408801013e-157	-1.1071635935563	0.137	0.518	7.90772936738694e-153	TLE	Kmt2a
Ankub1	3.44367845438578e-157	-2.26452020787964	0.097	0.452	8.34162232005867e-153	TLE	Ankub1
Tppp	4.24235026968475e-157	-0.675079446080819	0.423	0.848	1.02762450582574e-152	TLE	Tppp
4933431E20Rik	4.41070645781506e-157	-1.6965955990266	0.117	0.478	1.06840542527654e-152	TLE	4933431E20Rik
Mbnl1	5.21058658726224e-157	-0.48820498575523	0.323	0.746	1.26216038903253e-152	TLE	Mbnl1
Glg1	6.14329472454404e-157	-0.94484428631835	0.191	0.589	1.4880902811263e-152	TLE	Glg1
Pnn	7.64573966872229e-157	-1.24924106568661	0.164	0.549	1.8520275199546e-152	TLE	Pnn
Phf21a	8.58850963762689e-157	-0.924867410925982	0.194	0.596	2.08039468952236e-152	TLE	Phf21a
Ppfibp2	2.49675674241948e-156	-0.697306296034881	0.275	0.719	6.0478938571627e-152	TLE	Ppfibp2
Top1	3.41884042019706e-156	-0.670846063564595	0.255	0.679	8.28145714984335e-152	TLE	Top1
Ppp1r12a	8.52318460509396e-156	-0.642501949269548	0.275	0.706	2.06457100689191e-151	TLE	Ppp1r12a
Ppp1r21	1.14093215702952e-155	-0.820343404140198	0.265	0.676	2.7636799639726e-151	TLE	Ppp1r21
Pclo	1.48566927805019e-155	-1.94699180949132	0.103	0.461	3.59873669222099e-151	TLE	Pclo
Eif3j1	1.56881046596122e-155	-0.768855412932167	0.264	0.677	3.80012959169785e-151	TLE	Eif3j1
Elovl6	1.7072516744807e-155	-1.14679806480259	0.227	0.629	4.13547573109461e-151	TLE	Elovl6
St6gal1	1.9976028155306e-155	-0.765177231569648	0.279	0.696	4.83879330005978e-151	TLE	St6gal1
Ado	2.15651823559874e-155	-0.794516197884517	0.292	0.712	5.22373412209083e-151	TLE	Ado
Exoc4	2.87311015184277e-155	-0.640645534594863	0.278	0.707	6.95953472080874e-151	TLE	Exoc4
Rc3h1	3.34139185940019e-155	-0.839499648084508	0.206	0.612	8.09385350102508e-151	TLE	Rc3h1
Appbp2	3.34942104809481e-155	-0.929951829363733	0.22	0.613	8.11330260480006e-151	TLE	Appbp2
Rb1cc1	3.52893655517886e-155	-1.15116803410609	0.173	0.555	8.54814301760975e-151	TLE	Rb1cc1
Ppp2r2c	6.25172434898874e-155	-1.24892666455541	0.196	0.576	1.51435518905554e-150	TLE	Ppp2r2c
Rbm39	9.79483629580454e-155	-0.46375342666019	0.442	0.887	2.37260319593273e-150	TLE	Rbm39
Klf9	1.25405483812318e-154	-1.1617420702192	0.203	0.603	3.03769703438578e-150	TLE	Klf9
Cd53	1.31204565614427e-154	4.16719105673862	0.249	0.048	3.17816819287826e-150	TLE	Cd53
Sh3kbp1	1.59770999769376e-154	-0.84308776382976	0.285	0.7	3.8701329274136e-150	TLE	Sh3kbp1
Rnf20	1.70747130400337e-154	-1.46570853344017	0.134	0.504	4.13600773968735e-150	TLE	Rnf20
Fez1	1.95693997752822e-154	-0.747834648392915	0.598	0.937	4.7402957075666e-150	TLE	Fez1
Fbxo32	2.02036276617475e-154	-1.07747103589901	0.185	0.569	4.89392472850509e-150	TLE	Fbxo32
Txndc16	2.45166371835792e-154	-0.769352077451351	0.284	0.709	5.9386650249784e-150	TLE	Txndc16
Ifi204	3.16076644322643e-154	9.32922460223865	0.119	0.001	7.65632455542737e-150	TLE	Ifi204
Rtn3	3.8481288094653e-154	-0.69929128105912	0.486	0.886	9.3213224151678e-150	TLE	Rtn3
Kdm6a	7.03014861712789e-154	-1.05494385915269	0.169	0.554	1.70291289952689e-149	TLE	Kdm6a
Spred1	1.00735155886756e-153	-0.878311684774979	0.214	0.612	2.44010768104489e-149	TLE	Spred1
Ncoa1	1.2233232278217e-153	-1.11474573395372	0.194	0.588	2.96325585475249e-149	TLE	Ncoa1
Sf3b2	1.33929961475992e-153	-0.659546207789083	0.344	0.776	3.24418545683295e-149	TLE	Sf3b2
Cdip1	1.69351030803908e-153	-1.05729992435803	0.212	0.601	4.10219001916307e-149	TLE	Cdip1
Rbm25	2.32574638210238e-153	-0.614995121870754	0.26	0.694	5.6336554613666e-149	TLE	Rbm25
Slk	2.3843211298413e-153	-0.714263441529313	0.228	0.633	5.77554107281458e-149	TLE	Slk
Dcc	3.87351967862366e-153	-1.16423664085879	0.208	0.605	9.38282671753008e-149	TLE	Dcc
Tcea1	4.78304716703739e-153	-0.884549364542025	0.207	0.61	1.15859751527147e-148	TLE	Tcea1
Sox10	4.89743099679456e-153	-0.732175920006576	0.404	0.833	1.18630471035355e-148	TLE	Sox10
Serinc1	5.48309360677185e-153	-0.709850517391494	0.409	0.835	1.32816976436835e-148	TLE	Serinc1
Luc7l2	8.24164567209264e-153	-0.462902190869719	0.351	0.797	1.996373831151e-148	TLE	Luc7l2
Enpp4	1.02971863386322e-152	-0.967939681653406	0.213	0.61	2.49428744680688e-148	TLE	Enpp4
Dock9	1.15163730337225e-152	-0.8232005151145	0.254	0.666	2.78961103995859e-148	TLE	Dock9
Krit1	2.01873670135459e-152	-1.08099225738676	0.16	0.542	4.88998591169122e-148	TLE	Krit1
Amd1	3.07222545151509e-152	-0.921319667968117	0.235	0.642	7.44185171120499e-148	TLE	Amd1
Eif5b	3.08911317383874e-152	-0.868542842595431	0.219	0.617	7.48275884098957e-148	TLE	Eif5b
Ctsc	3.11967638227163e-152	4.44205994374137	0.207	0.029	7.55679210077657e-148	TLE	Ctsc
Wls	3.9666033912002e-152	-1.02424748635134	0.193	0.579	9.60830339450424e-148	TLE	Wls
Srcin1	9.09001831150729e-152	-0.5852595302676	0.393	0.845	2.20187513559641e-147	TLE	Srcin1
Tm9sf3	9.41230560067237e-152	-0.666463288209974	0.337	0.754	2.27994278565087e-147	TLE	Tm9sf3
Exoc3	1.36129528573823e-151	-0.960970296789595	0.204	0.594	3.29746557064371e-147	TLE	Exoc3
Cd47	1.78679217829676e-151	-0.682373885829834	0.375	0.796	4.32814669348823e-147	TLE	Cd47
Ubxn4	2.20786899287124e-151	-0.722993444365099	0.244	0.654	5.34812106143201e-147	TLE	Ubxn4
Sltm	2.32684074863143e-151	-0.520788203882098	0.283	0.698	5.63630634540992e-147	TLE	Sltm
Fto	4.43280172158501e-151	-0.904181096619695	0.227	0.631	1.07375756101954e-146	TLE	Fto
Bcas3	4.98410614360852e-151	-0.873867079159784	0.253	0.664	1.20730003116629e-146	TLE	Bcas3
Cd37	6.1618397116573e-151	4.32503181588831	0.203	0.028	1.49258243335475e-146	TLE	Cd37
Smc1a	7.6230617335742e-151	-1.01134518769999	0.198	0.589	1.84653424372368e-146	TLE	Smc1a
Negr1	8.04484402054105e-151	-1.89625028480539	0.098	0.449	1.94870256709566e-146	TLE	Negr1
Fam168a	1.11706221800373e-150	-0.670057779178571	0.354	0.801	2.70585981067042e-146	TLE	Fam168a
Pabpn1	1.505533933644e-150	-1.01370502498731	0.207	0.605	3.64685484746585e-146	TLE	Pabpn1
Pkp4	1.61830731920585e-150	-0.518811440765576	0.336	0.794	3.92002581931233e-146	TLE	Pkp4
Ptges3	2.73415721240163e-150	-0.575970326288473	0.375	0.804	6.62294901560047e-146	TLE	Ptges3
Zfp292	3.14237159780437e-150	-1.32401765742421	0.133	0.494	7.61176672136153e-146	TLE	Zfp292
Cep350	5.70747481666957e-150	-1.25339188463695	0.128	0.495	1.38252162484187e-145	TLE	Cep350
Eif3a	5.88084237087323e-150	-0.548029180071435	0.277	0.682	1.42451644749662e-145	TLE	Eif3a
Ninj2	8.25785372455332e-150	-0.872421242074942	0.35	0.769	2.00029990769855e-145	TLE	Ninj2
mt-Cytb	9.96783090630812e-150	0.14766619599266	0.811	0.991	2.41450768043502e-145	TLE	mt-Cytb
Wac	1.07273269129209e-149	-0.781848816014011	0.217	0.61	2.59848039811683e-145	TLE	Wac
Ppfia4	1.89125138973272e-149	4.67944662829263	0.163	0.014	4.58117824134957e-145	TLE	Ppfia4
Stag1	2.89830856413145e-149	-0.852362037702525	0.202	0.597	7.02057283489562e-145	TLE	Stag1
Adamtsl1	3.37108354335726e-149	-0.818675039980674	0.272	0.699	8.16577566707429e-145	TLE	Adamtsl1
Crebbp	3.69895541496036e-149	-0.724136893863029	0.217	0.622	8.95997970165848e-145	TLE	Crebbp
Usp9x	4.22123247635507e-149	-0.573052135449285	0.262	0.684	1.02250914274749e-144	TLE	Usp9x
Gspt1	6.63574277433057e-149	-0.846169936996611	0.236	0.64	1.60737597222609e-144	TLE	Gspt1
H2-Q7	7.76941602881799e-149	5.54602988289368	0.156	0.012	1.88198564466058e-144	TLE	H2-Q7
Tspan3	1.03816371233303e-148	-0.501729604182397	0.346	0.762	2.5147439603843e-144	TLE	Tspan3
Tnks2	2.10125198482004e-148	-0.714304746909507	0.26	0.662	5.08986268282959e-144	TLE	Tnks2
Ythdc1	2.46722449483801e-148	-0.769889500551592	0.194	0.587	5.97635789384611e-144	TLE	Ythdc1
Nsd1	3.86295288186184e-148	-0.756601878066808	0.23	0.634	9.35723076573395e-144	TLE	Nsd1
Spi1	4.38093261502335e-148	3.9119859797219	0.235	0.044	1.06119330733711e-143	TLE	Spi1
Vezf1	5.45012825239365e-148	-1.34851846013579	0.148	0.513	1.32018456657731e-143	TLE	Vezf1
Capg	7.57807398247369e-148	5.08167666704104	0.136	0.006	1.8356368607746e-143	TLE	Capg
Pja2	8.24571677079792e-148	-1.09815808249423	0.148	0.514	1.99735997339038e-143	TLE	Pja2
Bcl2a1a	1.03191869035612e-147	7.16506474359876	0.122	0.003	2.49961664364964e-143	TLE	Bcl2a1a
Lmbrd1	1.15311612681581e-147	-0.751606677643472	0.319	0.732	2.79319319398594e-143	TLE	Lmbrd1
Cmtm5	1.45178165982681e-147	-0.748742807377001	0.503	0.91	3.51665071459849e-143	TLE	Cmtm5
Rsf1	1.72514424121004e-147	-0.881634264606822	0.201	0.589	4.17881689548307e-143	TLE	Rsf1
Arl5c	2.25795405060528e-147	6.93171777917569	0.133	0.005	5.46944209678117e-143	TLE	Arl5c
Dst	2.35708575245478e-147	-0.626625400255642	0.497	0.915	5.70956881817122e-143	TLE	Dst
1700047M11Rik	3.4717363563228e-147	-0.545410910873169	0.309	0.726	8.40958697592072e-143	TLE	1700047M11Rik
Atg4c	6.5136955073805e-147	-1.34318732973409	0.13	0.49	1.57781246275278e-142	TLE	Atg4c
Erbin	7.63915319376638e-147	-0.671642410325668	0.478	0.908	1.85043207812603e-142	TLE	Erbin
Eif5	8.19506109402402e-147	-0.477011446030709	0.33	0.763	1.98508964880544e-142	TLE	Eif5
Chd7	1.21999545503927e-146	-0.603835692582487	0.277	0.691	2.95519499074162e-142	TLE	Chd7
U2surp	1.22994955748848e-146	-0.81623537339593	0.209	0.605	2.97930681310434e-142	TLE	U2surp
Ahi1	1.82513344376625e-146	-1.74362518122019	0.104	0.448	4.42102074083498e-142	TLE	Ahi1
Zfp24	2.26320207955792e-146	-1.57487909379193	0.115	0.47	5.48215439731315e-142	TLE	Zfp24
Shisa5	3.97824414754382e-146	4.34334468317315	0.208	0.032	9.6365007985954e-142	TLE	Shisa5
Rps6ka5	4.52594693662682e-146	-0.78481975289216	0.221	0.612	1.09632012645911e-141	TLE	Rps6ka5
Vldlr	6.13385917131266e-146	-0.809889486085373	0.231	0.625	1.48580470706707e-141	TLE	Vldlr
Mbd5	6.63047738251695e-146	-1.00520217765916	0.2	0.582	1.60610053636708e-141	TLE	Mbd5
Lrrn1	6.73367071636981e-146	-0.929642009265333	0.237	0.63	1.63109705762626e-141	TLE	Lrrn1
Chordc1	7.89599551770149e-146	-1.3836804433764	0.114	0.466	1.91264699425283e-141	TLE	Chordc1
Thoc2	1.3483530139158e-145	-0.91490166259858	0.184	0.566	3.26611550560824e-141	TLE	Thoc2
Igf1	2.32050933603588e-145	7.32551925699295	0.118	0.002	5.62096976467971e-141	TLE	Igf1
Stxbp3	2.7186399033592e-145	-0.705148995682205	0.309	0.721	6.585361437907e-141	TLE	Stxbp3
Rpl23	2.83325702560281e-145	1.47073299644829	0.828	0.924	6.8629984931177e-141	TLE	Rpl23
Hspd1	6.11412641777918e-145	-0.781840590789555	0.262	0.65	1.48102484217865e-140	TLE	Hspd1
Tnrc6a	7.68654321991003e-145	-0.64835264137453	0.245	0.645	1.86191136415881e-140	TLE	Tnrc6a
Add3	9.42152313382679e-145	-0.535213252105297	0.35	0.78	2.28217554870686e-140	TLE	Add3
Prkn	1.09651662928673e-144	-0.9634269668887	0.233	0.633	2.65609223112124e-140	TLE	Prkn
Lcorl	1.6451725049643e-144	-0.698708116672099	0.239	0.642	3.98510135877503e-140	TLE	Lcorl
Ctcf	1.71172669561178e-144	-1.09682446500189	0.177	0.547	4.14631557478042e-140	TLE	Ctcf
9330159F19Rik	2.23913037772609e-144	-1.59378473386434	0.124	0.478	5.4238455139659e-140	TLE	9330159F19Rik
Cd48	2.38705368528963e-144	5.73678417614776	0.127	0.004	5.78216014187706e-140	TLE	Cd48
Rufy3	4.10882080279278e-144	-0.738201337442029	0.255	0.65	9.95279663060496e-140	TLE	Rufy3
Tmem106b	8.56639572488967e-144	-0.989526391908764	0.206	0.582	2.07503803644002e-139	TLE	Tmem106b
Omg	9.38588858924318e-144	-0.936112315397501	0.272	0.669	2.27354379297238e-139	TLE	Omg
Pdap1	1.05724535708926e-143	-0.675568424434633	0.272	0.673	2.5609654284773e-139	TLE	Pdap1
Sbds	1.35291852251233e-143	-0.5846692326976	0.305	0.715	3.27717453708162e-139	TLE	Sbds
Rac2	1.1051392891492e-142	5.14631332048892	0.146	0.01	2.6769789001061e-138	TLE	Rac2
Lrch3	1.35399712048874e-142	-1.03132888694986	0.164	0.537	3.27978722495987e-138	TLE	Lrch3
Dstyk	1.56833212731607e-142	-1.50284581804485	0.144	0.501	3.79897091199772e-138	TLE	Dstyk
Tfdp2	2.02036760058671e-142	-0.925876851765834	0.192	0.569	4.89393643890118e-138	TLE	Tfdp2
Tle1	5.4960721354184e-142	-1.41419911561708	0.128	0.477	1.3313135533624e-137	TLE	Tle1
Rps27	5.69704329646208e-142	1.70492545451142	0.815	0.902	1.37999479770201e-137	TLE	Rps27
Csde1	9.45512308787603e-142	-0.468660474070459	0.318	0.719	2.29031446557621e-137	TLE	Csde1
Pakap.1	1.04173624945229e-141	-1.18768888900748	0.165	0.532	2.52339771704829e-137	TLE	Pakap.1
Crebrf	1.56424502717299e-141	-0.776290270164064	0.188	0.566	3.78907072932114e-137	TLE	Crebrf
Macrod2	2.28996433772073e-141	-1.52152689497627	0.149	0.502	5.54698061526092e-137	TLE	Macrod2
Wasl	3.02160197195785e-141	-1.21583973803031	0.153	0.516	7.3192264566735e-137	TLE	Wasl
Aff4	3.43136483214815e-141	-0.611448990001614	0.22	0.609	8.31179503291247e-137	TLE	Aff4
Gpr155	3.47230541015814e-141	-1.19082384164884	0.177	0.54	8.41096539502605e-137	TLE	Gpr155
Fktn	5.03612110841608e-141	-1.45238339690026	0.135	0.487	1.21989961609163e-136	TLE	Fktn
Zfp462	6.14106763803495e-141	-1.62912069232689	0.092	0.43	1.48755081396121e-136	TLE	Zfp462
Prkd3	6.39930187337254e-141	-1.10898367046131	0.154	0.512	1.55010289278703e-136	TLE	Prkd3
Tmem88b	9.20360980163372e-141	-0.684140277824306	0.473	0.878	2.22939040224974e-136	TLE	Tmem88b
Rpl37	1.2463841059979e-140	1.69414115812244	0.817	0.896	3.01911621995872e-136	TLE	Rpl37
Sec14l5	1.28056389128792e-140	-0.422720720350186	0.277	0.693	3.10190991386673e-136	TLE	Sec14l5
Stk39	1.45701930536828e-140	-0.629867111504141	0.277	0.681	3.52933786339359e-136	TLE	Stk39
Pde1c	2.12964705974529e-140	-1.33433500656494	0.153	0.516	5.15864407282101e-136	TLE	Pde1c
Ermp1	3.02123579425488e-140	-0.982768246412805	0.186	0.553	7.31833946442359e-136	TLE	Ermp1
Birc6	6.15713451739682e-140	-0.705872444922182	0.283	0.68	1.49144269414903e-135	TLE	Birc6
Ppp1r16b	6.26445336083403e-140	-0.62183590075248	0.461	0.895	1.51743853759483e-135	TLE	Ppp1r16b
Dennd1a	7.32593907636793e-140	-0.972453630877275	0.193	0.568	1.7745622224686e-135	TLE	Dennd1a
Tasor	1.01930478845772e-139	-0.816736635688222	0.18	0.555	2.46906198908113e-135	TLE	Tasor
Cd5l	1.08996532367181e-139	11.6520623800394	0.104	0	2.64022300353023e-135	TLE	Cd5l
Ncoa2	1.23597962070998e-139	-0.464292413215379	0.264	0.675	2.99391343524578e-135	TLE	Ncoa2
Bzw1	1.84681020486486e-139	-0.545620837673706	0.317	0.728	4.47352835924415e-135	TLE	Bzw1
Kansl1	2.16824926962783e-139	-0.48035081800288	0.263	0.675	5.2521502058195e-135	TLE	Kansl1
Lrrc1	4.79421920734168e-139	-1.32148058629916	0.13	0.48	1.16130371859438e-134	TLE	Lrrc1
Ybx3	5.51560555602177e-139	-0.733791886740892	0.297	0.692	1.33604513383515e-134	TLE	Ybx3
Erbb3	6.69061840757684e-139	-0.969843968648368	0.202	0.573	1.62066849686734e-134	TLE	Erbb3
Slc1a3	7.40455958052507e-139	-1.12554630586186	0.14	0.495	1.79360646719059e-134	TLE	Slc1a3
Tcaf1	8.79776667838849e-139	-1.41468485490726	0.131	0.477	2.13108302250604e-134	TLE	Tcaf1
Cnot4	8.84244113667523e-139	-0.804100860709515	0.18	0.551	2.14190451653684e-134	TLE	Cnot4
Kif1a	9.20857018326628e-139	-0.514630878820131	0.349	0.779	2.23059195549259e-134	TLE	Kif1a
Zfp644	1.05625347156581e-138	-1.12394969775554	0.16	0.521	2.55856278417385e-134	TLE	Zfp644
Zfp280d	1.35090629909652e-138	-1.32113487432585	0.141	0.494	3.2723003283015e-134	TLE	Zfp280d
Ifit3	1.35470494448083e-138	5.40172786481545	0.124	0.005	3.28150178701592e-134	TLE	Ifit3
Ick	1.99494136094716e-138	-1.08437871526867	0.204	0.581	4.8323464586223e-134	TLE	Ick
Gphn	2.05902732873108e-138	-0.396025482223284	0.755	0.983	4.98758189838529e-134	TLE	Gphn
Rps11	2.87436129092023e-138	1.75301168114738	0.776	0.86	6.96256535499606e-134	TLE	Rps11
Wnk1	3.76429482716988e-138	-0.587046624391171	0.515	0.911	9.11825135985359e-134	TLE	Wnk1
Ubl3	6.35790784027263e-138	-0.593149451752853	0.389	0.805	1.54007601614924e-133	TLE	Ubl3
Rtf1	1.39760101572801e-137	-0.924860308707771	0.181	0.551	3.38540894039796e-133	TLE	Rtf1
9930021J03Rik	2.05590514316412e-137	-1.13742340503206	0.164	0.522	4.98001902828644e-133	TLE	9930021J03Rik
Xkr4	2.24756475845165e-137	-1.128112272129	0.202	0.575	5.44427611439743e-133	TLE	Xkr4
Rictor	2.36839845652418e-137	-0.952095274851193	0.143	0.501	5.73697158123851e-133	TLE	Rictor
Cyth1	2.54556797163415e-137	-0.509316511583517	0.322	0.737	6.1661292976894e-133	TLE	Cyth1
Atf7ip	3.17737998953417e-137	-0.901816437279023	0.188	0.561	7.69656754864863e-133	TLE	Atf7ip
Scamp5	3.6917372012134e-137	-0.752814794131128	0.252	0.637	8.94249502249922e-133	TLE	Scamp5
Arhgap32	6.49473393533975e-137	-1.55081093221719	0.11	0.444	1.57321940115735e-132	TLE	Arhgap32
Dhx36	9.68119213118103e-137	-0.951771272405613	0.177	0.54	2.34507516993598e-132	TLE	Dhx36
Tmcc2	1.05368814848462e-136	-0.999904780054402	0.218	0.59	2.5523488020743e-132	TLE	Tmcc2
Nacc2	2.049693621873e-136	-1.17996916115029	0.16	0.507	4.96497286026296e-132	TLE	Nacc2
Bace1	2.58334591295123e-136	-1.14903292516188	0.182	0.544	6.25763880494176e-132	TLE	Bace1
Ctnna2	3.35148795530068e-136	-0.669905633940771	0.318	0.729	8.11830927412484e-132	TLE	Ctnna2
Ndrg2	3.51530606032874e-136	-1.43997132060595	0.123	0.463	8.51512586993431e-132	TLE	Ndrg2
Zdhhc14	3.77621618200375e-136	-0.416461402160252	0.33	0.765	9.14712845766767e-132	TLE	Zdhhc14
Rpl38	3.87061908489328e-136	1.42140945755891	0.817	0.903	9.37580060933698e-132	TLE	Rpl38
Snx29	5.28802104083298e-136	-0.704474480121744	0.159	0.525	1.28091733672097e-131	TLE	Snx29
Trip11	6.02079065768801e-136	-0.843001991499705	0.178	0.545	1.45841612101177e-131	TLE	Trip11
Rala	7.35541032050618e-136	-0.577805638244044	0.277	0.673	1.78170104193621e-131	TLE	Rala
Taf1	9.95266880082903e-136	-1.23629296109354	0.14	0.49	2.41083496362482e-131	TLE	Taf1
Cpd	1.28041391261548e-135	-0.432723039672252	0.35	0.755	3.10154662052848e-131	TLE	Cpd
Atp2c1	1.37773530770651e-135	-0.694827167098399	0.279	0.671	3.33728823585749e-131	TLE	Atp2c1
Dek	1.50493381012669e-135	-0.534941378304247	0.24	0.621	3.64540116826989e-131	TLE	Dek
Atad2b	1.6935987992747e-135	-0.969174249743473	0.161	0.52	4.10240437148311e-131	TLE	Atad2b
Smc6	2.73264899076165e-135	-0.959523739354375	0.162	0.516	6.61929565032195e-131	TLE	Smc6
Ubc	3.38024683219623e-135	0.848494607854704	0.836	0.95	8.18797190162892e-131	TLE	Ubc
Atf7	4.97337811139507e-135	-1.17302880955	0.151	0.503	1.20470137992323e-130	TLE	Atf7
Acbd5	5.02537570056136e-135	-0.77662435704057	0.204	0.573	1.21729675594698e-130	TLE	Acbd5
Mcam	5.07826681142413e-135	-0.904340396713656	0.219	0.592	1.23010856973127e-130	TLE	Mcam
Qdpr	6.27538270134752e-135	-0.598689096176237	0.666	0.951	1.52008595174741e-130	TLE	Qdpr
Rybp	6.55676250610052e-135	-1.31784546285626	0.143	0.491	1.58824458185273e-130	TLE	Rybp
Smarca2	7.23314188311219e-135	-0.603070678438851	0.223	0.599	1.75208395834627e-130	TLE	Smarca2
Eif4g3	1.30046034585967e-134	-0.64041159539252	0.225	0.6	3.15010509577588e-130	TLE	Eif4g3
Pkn2	1.38006682299157e-134	-1.03244652814076	0.139	0.486	3.34293586533247e-130	TLE	Pkn2
Hnrnpu	1.59852589144755e-134	-0.395815669962013	0.382	0.782	3.87210926685341e-130	TLE	Hnrnpu
Nfasc	1.73743807627162e-134	-0.580540127895602	0.496	0.905	4.20859625215275e-130	TLE	Nfasc
Ago3	1.95574152674451e-134	-0.900656886848137	0.196	0.564	4.73739270023323e-130	TLE	Ago3
Dnajc3	2.35890785750792e-134	-0.666883297840733	0.255	0.644	5.71398250324144e-130	TLE	Dnajc3
Cyp51	3.57189769169211e-134	-1.19493228232391	0.165	0.511	8.65220777858581e-130	TLE	Cyp51
Cdkl5	4.17423703553224e-134	-1.34610050743034	0.128	0.468	1.01112543711697e-129	TLE	Cdkl5
Smarcd1	8.0944627408317e-134	-0.856371861282637	0.243	0.623	1.96072170971166e-129	TLE	Smarcd1
Tmem176a	9.758148743487e-134	3.80596159502046	0.184	0.026	2.36371637013486e-129	TLE	Tmem176a
4932438A13Rik	1.08731915209409e-133	-1.04648591775101	0.169	0.528	2.63381318211753e-129	TLE	4932438A13Rik
Ddx24	1.69696909957355e-133	-0.819319408003008	0.222	0.587	4.11056824989702e-129	TLE	Ddx24
Dis3l2	1.81118208370917e-133	-0.891811038920529	0.194	0.564	4.38722636136873e-129	TLE	Dis3l2
Crlf2	2.07999710515565e-133	5.24967948826673	0.141	0.011	5.03837698781854e-129	TLE	Crlf2
Vamp8	2.98476859550707e-133	3.371700906079	0.315	0.1	7.23000496889677e-129	TLE	Vamp8
Adi1	3.0487991179296e-133	-0.948297503680471	0.212	0.577	7.38510610336088e-129	TLE	Adi1
Epc1	4.06158683123963e-133	-0.84238129865361	0.19	0.553	9.83838178131175e-129	TLE	Epc1
Chpt1	4.33062217251327e-133	-1.10625750989925	0.159	0.503	1.04900660884789e-128	TLE	Chpt1
Srrm2	5.69597103859483e-133	-0.40778830961637	0.449	0.858	1.37973506467883e-128	TLE	Srrm2
Kat6a	7.11551338233002e-133	-0.726264071590232	0.193	0.559	1.7235908066018e-128	TLE	Kat6a
Atp9a	1.35195871030403e-132	-0.730350186647894	0.322	0.719	3.27484958396945e-128	TLE	Atp9a
Ugp2	1.59783074752149e-132	-0.925482771111654	0.192	0.546	3.87042541972131e-128	TLE	Ugp2
St13	1.77059169699383e-132	-0.499547938358278	0.397	0.794	4.28890426762815e-128	TLE	St13
Arl6ip1	2.64635433490746e-132	-0.532856406516594	0.439	0.858	6.41026410544634e-128	TLE	Arl6ip1
Etnk1	4.52672022669538e-132	-0.487494410194878	0.224	0.601	1.09650744051242e-127	TLE	Etnk1
Ptpn6	4.90253792053918e-132	4.84932674770106	0.155	0.016	1.1875417604922e-127	TLE	Ptpn6
Npat	5.12297895811874e-132	-1.24065604484702	0.159	0.507	1.2409391930251e-127	TLE	Npat
Snw1	5.36293321561701e-132	-0.875970282529397	0.216	0.574	1.29906331281891e-127	TLE	Snw1
Atp1a2	5.68518817862319e-132	-1.44482733690428	0.06	0.375	1.3771231325079e-127	TLE	Atp1a2
Nalcn	6.92248342287463e-132	-1.79246949184899	0.122	0.449	1.67683315952292e-127	TLE	Nalcn
Ralgapa1	1.14434313230366e-131	-0.875215654087739	0.195	0.558	2.77194236937917e-127	TLE	Ralgapa1
Zcchc17	1.29838174062441e-131	-0.902798953156309	0.231	0.598	3.14507009031452e-127	TLE	Zcchc17
Sfpq	1.64871861138129e-131	-0.552145540913508	0.261	0.643	3.99369109234891e-127	TLE	Sfpq
Dusp10	1.73943884677847e-131	-0.978741671530636	0.218	0.59	4.21344271855149e-127	TLE	Dusp10
Slc22a23	1.81270950248856e-131	-0.818894163145812	0.236	0.613	4.39092622787804e-127	TLE	Slc22a23
Ociad1	1.83511099256345e-131	-0.699698473314085	0.254	0.622	4.44518935728646e-127	TLE	Ociad1
5031439G07Rik	2.22721334553842e-131	-0.592318792153184	0.448	0.869	5.3949788868977e-127	TLE	5031439G07Rik
Herc2	2.39551002966596e-131	-0.769888925957693	0.205	0.574	5.80264394485986e-127	TLE	Herc2
Hip1	2.39598958156223e-131	-0.681267654252788	0.238	0.617	5.80380556341819e-127	TLE	Hip1
Rnf141	3.02469830226555e-131	-0.981696470345923	0.203	0.564	7.32672669757785e-127	TLE	Rnf141
Hmgb1	3.8563333869774e-131	-0.636274165424907	0.555	0.919	9.34119636327537e-127	TLE	Hmgb1
Akap11	3.99412959086495e-131	-1.38348791415712	0.151	0.496	9.67498010795216e-127	TLE	Akap11
Rbm26	4.09069307160536e-131	-0.894605150705752	0.158	0.507	9.90888582734965e-127	TLE	Rbm26
Rfc1	9.33771019719551e-131	-1.01311233903287	0.155	0.5	2.26187354106667e-126	TLE	Rfc1
Aebp2	2.66150985976349e-130	-0.878899033334509	0.171	0.519	6.44697533330511e-126	TLE	Aebp2
Phip	3.32108825180376e-130	-0.763210554518049	0.193	0.554	8.04467207234426e-126	TLE	Phip
Srsf11	3.3519689443822e-130	-0.529707181936304	0.286	0.683	8.11947437397701e-126	TLE	Srsf11
Rpl32	5.33703979459894e-130	1.72696711780329	0.791	0.883	1.2927911494457e-125	TLE	Rpl32
Shroom2	8.05717690110863e-130	-1.03205933517734	0.157	0.5	1.95168996075554e-125	TLE	Shroom2
Asxl3	8.51322790525401e-130	-1.40379582018546	0.122	0.45	2.06215919548968e-125	TLE	Asxl3
Cct6a	2.38777518880571e-129	-0.56072703144997	0.306	0.693	5.78390783984406e-125	TLE	Cct6a
Smap1	3.89704645219718e-129	-0.717595896998809	0.223	0.595	9.43981562115722e-125	TLE	Smap1
Chdh	4.79678552798023e-129	-2.42236558766469	0.049	0.344	1.16192535844265e-124	TLE	Chdh
Kif1bp	5.1327909474618e-129	-0.742333659206296	0.241	0.614	1.24331595120367e-124	TLE	Kif1bp
Slc25a13	7.26333807036276e-129	-1.12595137046713	0.149	0.491	1.75939838078397e-124	TLE	Slc25a13
Myrf	8.61241049628944e-129	-0.523103214639158	0.382	0.788	2.08618419451619e-124	TLE	Myrf
Fut8	9.94764309621982e-129	-1.08617784986273	0.16	0.498	2.40961758719733e-124	TLE	Fut8
Eef1a1	1.0305500634851e-128	0.788479996503428	0.888	0.947	2.49630141877996e-124	TLE	Eef1a1
Hspa4l	1.17007400430551e-128	-1.53465358149925	0.121	0.447	2.83427026062924e-124	TLE	Hspa4l
Tpt1	1.59631735437272e-128	0.808982545769211	0.906	0.959	3.86675952749703e-124	TLE	Tpt1
Gnao1	3.97381622386524e-128	-0.537411339928774	0.484	0.899	9.62577503906877e-124	TLE	Gnao1
Srrm1	4.73574776268581e-128	-0.435653218740882	0.292	0.689	1.14714018055538e-123	TLE	Srrm1
Fmnl2	6.50636554513751e-128	-0.398661128793261	0.381	0.804	1.57603692599866e-123	TLE	Fmnl2
Rpl18a	6.9162084789955e-128	1.30383945531084	0.811	0.913	1.67531317986708e-123	TLE	Rpl18a
Zfp664	1.33034608088567e-127	-1.12579713058799	0.135	0.464	3.22249731172937e-123	TLE	Zfp664
Tspan7	1.33170961044374e-127	-0.779132330470119	0.206	0.562	3.22580018937788e-123	TLE	Tspan7
Rpl27a	1.3689993468944e-127	1.30562832355577	0.81	0.918	3.31612711798229e-123	TLE	Rpl27a
Vps13b	2.03379062089175e-127	-0.717141226213645	0.203	0.561	4.92645102098609e-123	TLE	Vps13b
Tob1	2.29822222459289e-127	-1.02651466060357	0.169	0.51	5.56698369463137e-123	TLE	Tob1
Smim13	2.5093657149671e-127	-1.28069560282307	0.135	0.463	6.0784365713648e-123	TLE	Smim13
Rnase4	2.56639433586251e-127	3.57375945453888	0.234	0.052	6.21657699975977e-123	TLE	Rnase4
Ddx6	2.67649171730283e-127	-0.43421873902983	0.237	0.611	6.48326588682264e-123	TLE	Ddx6
Pink1	3.42868092207775e-127	-0.778051834106607	0.183	0.535	8.30529379754894e-123	TLE	Pink1
Itfg1	4.79256959233668e-127	-0.744469343784304	0.228	0.6	1.16090413235171e-122	TLE	Itfg1
Gramd3	1.55548071072592e-126	-1.41382729911693	0.124	0.447	3.7678409255914e-122	TLE	Gramd3
Pcnp	1.75571283770978e-126	-0.468767318007093	0.283	0.673	4.25286320678439e-122	TLE	Pcnp
Dnajc24	1.81216722977584e-126	-0.978431357864316	0.228	0.577	4.38961268068601e-122	TLE	Dnajc24
Trps1	2.01092780061737e-126	-0.948584560858323	0.176	0.524	4.87107041143546e-122	TLE	Trps1
Tecr	2.11288042105489e-126	-0.588217170385053	0.476	0.89	5.11803024392126e-122	TLE	Tecr
Mboat2	2.14539980157085e-126	-1.48833934391989	0.139	0.469	5.19680193934507e-122	TLE	Mboat2
C3ar1	3.28863392198688e-126	4.30361166788738	0.19	0.031	7.96605794922881e-122	TLE	C3ar1
Tsn	1.244086214847e-125	-0.772774964182812	0.22	0.574	3.0135500382239e-121	TLE	Tsn
Map4	1.40836894097403e-125	-0.3077565929345	0.364	0.791	3.41149208572139e-121	TLE	Map4
Sc5d	1.61404285465162e-125	-1.14882900319428	0.173	0.511	3.90969600682261e-121	TLE	Sc5d
Ubr3	3.14884945017496e-125	-0.608590613429063	0.218	0.584	7.62745802315879e-121	TLE	Ubr3
Eml2	4.38767193441031e-125	-0.780391712696436	0.24	0.614	1.06282577267221e-120	TLE	Eml2
Synj2	6.78490401344043e-125	-0.697072348949398	0.267	0.653	1.64350729917567e-120	TLE	Synj2
Pten	9.55943285130716e-125	-0.758206178005687	0.19	0.536	2.31558141957213e-120	TLE	Pten
Cxcl2	9.7418667937387e-125	5.29121544389978	0.143	0.013	2.35977239344732e-120	TLE	Cxcl2
Fam204a	1.34729013999897e-124	-0.799725628933623	0.195	0.547	3.26354090611951e-120	TLE	Fam204a
Anxa3	1.3691859615781e-124	3.8221160397365	0.23	0.052	3.31657915473064e-120	TLE	Anxa3
Spast	1.69231181678661e-124	-1.0922432443658	0.15	0.487	4.0992869138022e-120	TLE	Spast
Msmo1	1.82074914319577e-124	-0.894819120206445	0.215	0.574	4.41040064956313e-120	TLE	Msmo1
Hnrnpul2	1.98514956534187e-124	-0.774917859876022	0.146	0.481	4.80862779212762e-120	TLE	Hnrnpul2
Nrd1	2.21185811924394e-124	-0.534424108285844	0.296	0.675	5.35778392224459e-120	TLE	Nrd1
Pde4dip	2.46313671379321e-124	-0.594039658551135	0.254	0.634	5.96645606182129e-120	TLE	Pde4dip
Kmt5a	2.82980588196707e-124	-0.727795704819061	0.256	0.625	6.85463878788884e-120	TLE	Kmt5a
Appl1	4.34372697672322e-124	-1.03045455872091	0.15	0.484	1.05218098557166e-119	TLE	Appl1
Trim44	5.23736796704947e-124	-0.702787531130389	0.188	0.535	1.26864764265839e-119	TLE	Trim44
Lrrc8b	5.98878681232271e-124	-0.661888932973366	0.278	0.649	1.45066382954893e-119	TLE	Lrrc8b
Fus	7.87675684735988e-124	-0.386936991989548	0.34	0.744	1.90798681113598e-119	TLE	Fus
Arfgef1	8.44428701529929e-124	-1.08774418960427	0.135	0.468	2.04545964371595e-119	TLE	Arfgef1
Myo9a	8.7718728926138e-124	-0.672952067434924	0.199	0.56	2.12481077077784e-119	TLE	Myo9a
Wipi1	9.06992145970816e-124	-0.879974486847911	0.215	0.575	2.19700707518511e-119	TLE	Wipi1
Ubqln2	1.46000610864397e-123	-1.09778651696477	0.128	0.454	3.53657279696829e-119	TLE	Ubqln2
Zmynd8	1.86304631878625e-123	-0.559983386243126	0.211	0.57	4.51285709799594e-119	TLE	Zmynd8
Plxdc2	2.99691443701011e-123	-0.485027437517865	0.557	0.917	7.2594258407696e-119	TLE	Plxdc2
Setd5	3.46933043823359e-123	-0.509515246724385	0.169	0.518	8.40375912053321e-119	TLE	Setd5
Immt	8.93950159648079e-123	-0.723519676094084	0.233	0.594	2.16541547171554e-118	TLE	Immt
Cdc5l	1.23193780853404e-122	-1.10815549292188	0.159	0.492	2.984122953612e-118	TLE	Cdc5l
Zc3h13	1.31259244087725e-122	-0.946786633339914	0.141	0.47	3.17949266953697e-118	TLE	Zc3h13
Setd7	1.43160418032329e-122	-0.967532727899786	0.201	0.542	3.46777480599712e-118	TLE	Setd7
Atxn2	1.63108158033193e-122	-0.507848778236616	0.222	0.577	3.95096891203803e-118	TLE	Atxn2
Gcc2	1.75498790223198e-122	-0.962377845615555	0.128	0.452	4.25110719557652e-118	TLE	Gcc2
Apoc1	2.57521260613182e-122	5.94636638046122	0.119	0.007	6.2379374958331e-118	TLE	Apoc1
Limd2	3.09961847235514e-122	4.34459322329754	0.175	0.027	7.50820582558584e-118	TLE	Limd2
Prxl2a	3.22536980631838e-122	-1.37029300139279	0.141	0.462	7.812813281845e-118	TLE	Prxl2a
Pbrm1	3.47046973366407e-122	-0.685395781533986	0.194	0.549	8.40651883585448e-118	TLE	Pbrm1
Rab6b	3.78716012860099e-122	-0.713946448096253	0.177	0.517	9.17363797951017e-118	TLE	Rab6b
Xiap	3.92473412574105e-122	-0.975700044399501	0.126	0.451	9.50688347278253e-118	TLE	Xiap
Atp2a2	6.36701856457042e-122	-0.575181869918063	0.303	0.676	1.54228290689589e-117	TLE	Atp2a2
Trim36	1.37526148754987e-121	-1.37436585017975	0.116	0.432	3.33129590129205e-117	TLE	Trim36
Fgf1	1.60192701714637e-121	-1.29238481893638	0.133	0.454	3.88034781363365e-117	TLE	Fgf1
Gatad2b	1.91844708707645e-121	-0.711950821406285	0.193	0.55	4.64705437902529e-117	TLE	Gatad2b
Mapre2	2.18947174301811e-121	-0.682016742021253	0.223	0.576	5.30355740311278e-117	TLE	Mapre2
Med13	2.38660747674662e-121	-0.625272864383704	0.176	0.526	5.78107929092333e-117	TLE	Med13
Mpdz	2.56428349183641e-121	-1.69497715915952	0.096	0.398	6.21146390227533e-117	TLE	Mpdz
Swt1	2.68449490955663e-121	-1.63188346125788	0.119	0.431	6.50265201941901e-117	TLE	Swt1
Hnrnph3	2.90223586913798e-121	-0.823970968876747	0.21	0.561	7.03008594581292e-117	TLE	Hnrnph3
Pogk	3.11855569838757e-121	-1.28956585927379	0.116	0.433	7.55407746820422e-117	TLE	Pogk
Slc20a2	3.42814459697604e-121	-0.706371894957381	0.271	0.648	8.30399465725505e-117	TLE	Slc20a2
Rps21	3.65334056103263e-121	1.2937082798843	0.836	0.938	8.84948684098933e-117	TLE	Rps21
Arid1b	5.06950033216463e-121	-0.560288255544134	0.227	0.599	1.22798506546024e-116	TLE	Arid1b
Arglu1	5.41514790044117e-121	-0.435105555880605	0.278	0.658	1.31171127592386e-116	TLE	Arglu1
Eprs	6.45611786171075e-121	-0.800014545453964	0.213	0.558	1.56386542964219e-116	TLE	Eprs
Lgals9	6.66395278798093e-121	4.22797033916412	0.181	0.03	1.61420928383262e-116	TLE	Lgals9
Tmem176b	8.83987825112642e-121	3.80971178956174	0.212	0.044	2.14128370877035e-116	TLE	Tmem176b
Ppp2r2a	1.75134587826625e-120	-0.531389059606105	0.362	0.786	4.24228512092433e-116	TLE	Ppp2r2a
Selenot	1.86870719960668e-120	-0.524030866389018	0.312	0.686	4.52656944960726e-116	TLE	Selenot
Cdv3	2.20015532311067e-120	-0.737808991637668	0.179	0.517	5.32943623917097e-116	TLE	Cdv3
Trp53bp2	2.26741234567335e-120	-0.66984476739231	0.247	0.616	5.49235292492456e-116	TLE	Trp53bp2
G3bp2	2.48328309185607e-120	-0.602010473515761	0.203	0.549	6.01525663340295e-116	TLE	G3bp2
Tmf1	7.10101047504683e-120	-0.587126011511466	0.194	0.539	1.72007776737059e-115	TLE	Tmf1
P4ha1	7.36629708937132e-120	-0.603054662781052	0.146	0.477	1.78433814395841e-115	TLE	P4ha1
Mpzl1	8.80328327540722e-120	-1.01018074437405	0.136	0.458	2.13241930780189e-115	TLE	Mpzl1
Ttyh1	9.53945698540549e-120	-1.16747012072224	0.133	0.45	2.31074266557477e-115	TLE	Ttyh1
Acsl1	1.0814953252797e-119	-0.991422156245769	0.18	0.517	2.61970612642501e-115	TLE	Acsl1
Rab11fip2	1.32273137399581e-119	-1.42543973505742	0.103	0.412	3.20405220723005e-115	TLE	Rab11fip2
Nkap	1.51240649207502e-119	-1.22069684842909	0.141	0.466	3.66350224575332e-115	TLE	Nkap
Grb14	1.56892817896203e-119	-0.646541941012892	0.544	0.909	3.80041472789972e-115	TLE	Grb14
Rnf144a	1.69049609037982e-119	-1.78781656279713	0.091	0.394	4.09488867972703e-115	TLE	Rnf144a
Crppa	2.55245632430892e-119	-1.32161230438472	0.134	0.449	6.18281495437349e-115	TLE	Crppa
Psmb9	2.571308878577e-119	4.62453455125097	0.12	0.008	6.22848149657706e-115	TLE	Psmb9
Aatk	2.72327278940744e-119	-0.447281701448845	0.429	0.845	6.59658367778164e-115	TLE	Aatk
Ube2b	2.73900012360643e-119	-0.41566773754622	0.336	0.717	6.63467999941185e-115	TLE	Ube2b
Sel1l	4.01327949906857e-119	-0.708140708478351	0.197	0.539	9.72136693059379e-115	TLE	Sel1l
Evi5l	5.09560935690262e-119	-1.07816612586992	0.151	0.474	1.23430945452252e-114	TLE	Evi5l
Pcdh17	8.89204522106409e-119	-1.36727457541884	0.144	0.464	2.15392011389836e-114	TLE	Pcdh17
Rabep1	9.40618986903042e-119	-0.804782581568139	0.17	0.505	2.27846137197524e-114	TLE	Rabep1
Cyld	1.44660448684663e-118	-0.851938498768986	0.145	0.47	3.50411004848858e-114	TLE	Cyld
Kcnk13	2.2657363179485e-118	-0.556061568161046	0.308	0.682	5.48829308296665e-114	TLE	Kcnk13
Snx6	2.88938487613436e-118	-0.50972932397914	0.299	0.664	6.99895698546026e-114	TLE	Snx6
Slc6a9	3.04610520612886e-118	-0.672339771541342	0.239	0.59	7.37858064080594e-114	TLE	Slc6a9
Fbxl17	3.43627592407848e-118	-0.880433246149007	0.179	0.514	8.32369117089531e-114	TLE	Fbxl17
Skp1a	4.16035243714127e-118	-0.559684285088817	0.26	0.613	1.00776217084873e-113	TLE	Skp1a
Morf4l1	4.20059894408318e-118	-0.425107456462384	0.481	0.871	1.01751108222527e-113	TLE	Morf4l1
Ccpg1	4.99388911103446e-118	-1.10732795963553	0.161	0.482	1.20966975936588e-113	TLE	Ccpg1
Nktr	5.53311378408488e-118	-0.503466716296579	0.24	0.609	1.34028615191888e-113	TLE	Nktr
Lmo2	5.88921953062917e-118	4.36321086736373	0.157	0.021	1.4265456469043e-113	TLE	Lmo2
Hcst	6.02210378552602e-118	5.54805941709151	0.102	0.003	1.45873419996797e-113	TLE	Hcst
Arhgap39	6.98269988656272e-118	-0.736307051888383	0.198	0.544	1.69141939352209e-113	TLE	Arhgap39
Ikzf2	1.41905568916166e-117	-1.85984176890151	0.091	0.383	3.43737859585629e-113	TLE	Ikzf2
Ifi35	1.47873839858375e-117	4.99761730793388	0.14	0.014	3.58194802288941e-113	TLE	Ifi35
Cbx5	1.97706979714844e-117	-1.05259002836071	0.14	0.46	4.78905616963266e-113	TLE	Cbx5
Abcg1	2.35507230248237e-117	-0.544233208024992	0.267	0.629	5.70469163830305e-113	TLE	Abcg1
Soga3	2.50152804873325e-117	-0.753132761840587	0.206	0.563	6.05945139244656e-113	TLE	Soga3
Ppp2r5c	2.81418043640947e-117	-0.607947457936914	0.239	0.599	6.81678927111466e-113	TLE	Ppp2r5c
Sypl	3.27170327396577e-117	-0.543441589430093	0.362	0.767	7.92504684052728e-113	TLE	Sypl
Baz1b	3.45985787956174e-117	-0.701763669034541	0.131	0.455	8.3808137416624e-113	TLE	Baz1b
Pum1	3.62745315759314e-117	-0.485489969451024	0.215	0.561	8.78677978363787e-113	TLE	Pum1
Dnajc1	3.65919113844253e-117	-1.11202667237988	0.172	0.502	8.86365869464933e-113	TLE	Dnajc1
Mtmr2	5.82763696128831e-117	-0.71911445228767	0.28	0.641	1.41162850113287e-112	TLE	Mtmr2
Ankhd1	5.85528233028e-117	-0.639905569541982	0.194	0.54	1.41832503886372e-112	TLE	Ankhd1
Pik3c2a	6.17222162239471e-117	-0.912537898720431	0.15	0.472	1.49509724359267e-112	TLE	Pik3c2a
Hspa4	6.22440945546322e-117	-0.461054996611936	0.241	0.594	1.50773870239685e-112	TLE	Hspa4
Thsd7a	6.53133718950313e-117	-2.53740589195112	0.064	0.344	1.58208580741334e-112	TLE	Thsd7a
Sytl2	7.43636558329115e-117	-0.553731458962638	0.334	0.724	1.80131083524062e-112	TLE	Sytl2
Smurf2	8.12318863329233e-117	-0.711610205784428	0.17	0.497	1.9676799826424e-112	TLE	Smurf2
Inf2	9.36979776519334e-117	-0.465603487108125	0.317	0.693	2.26964611266278e-112	TLE	Inf2
Arl4c	9.86321526493234e-117	3.8610219884736	0.175	0.028	2.38916663362456e-112	TLE	Arl4c
Ms4a6c	1.25166844669168e-116	5.7870099701103	0.107	0.005	3.03191647842125e-112	TLE	Ms4a6c
Nkain1	1.25724710669026e-116	-0.746002535889606	0.269	0.64	3.04542966653582e-112	TLE	Nkain1
Tnks	1.31406393936259e-116	-0.984349778336	0.164	0.492	3.183057080318e-112	TLE	Tnks
Bcl3	1.67877710145808e-116	5.19978735896341	0.118	0.008	4.0665017728619e-112	TLE	Bcl3
Rmnd5a	1.84534723766315e-116	-1.01720546500228	0.131	0.443	4.46998461379144e-112	TLE	Rmnd5a
Mysm1	2.69574947700438e-116	-1.07394457643753	0.11	0.416	6.5299139581477e-112	TLE	Mysm1
Snrpn	3.08309949026206e-116	-0.774564801415864	0.23	0.574	7.4681918952618e-112	TLE	Snrpn
Carhsp1	4.00479493259178e-116	-0.511411756137129	0.338	0.726	9.70081476521708e-112	TLE	Carhsp1
Tkt	4.83948133006004e-116	-0.490366732081873	0.387	0.793	1.17226756258044e-111	TLE	Tkt
Wwp1	5.36633259925717e-116	-0.923160967262394	0.185	0.515	1.29988674551806e-111	TLE	Wwp1
E330009J07Rik	7.42732612756052e-116	-1.58783333152666	0.1	0.398	1.79912120787898e-111	TLE	E330009J07Rik
Trappc10	7.84518629107065e-116	-0.496692647070816	0.275	0.65	1.90033947528604e-111	TLE	Trappc10
Acaca	8.47388600732902e-116	-0.574167398964799	0.245	0.622	2.05262940755531e-111	TLE	Acaca
Usp15	1.75111180594943e-115	-0.712593716850963	0.175	0.511	4.2417181275513e-111	TLE	Usp15
Rassf8	1.80819640718628e-115	-0.937761232671087	0.15	0.47	4.37999415712732e-111	TLE	Rassf8
Ppp2ca	1.81355022324033e-115	-0.468080421561996	0.396	0.79	4.39296270575505e-111	TLE	Ppp2ca
Prpf40a	1.81953297769613e-115	-0.472197954516965	0.224	0.59	4.40745473187334e-111	TLE	Prpf40a
Map6d1	1.99336734805745e-115	-0.709435739544348	0.245	0.599	4.82853372719956e-111	TLE	Map6d1
Ppp4r3b	2.88058023497151e-115	-0.954042631263188	0.142	0.464	6.97762950317148e-111	TLE	Ppp4r3b
Sbf2	2.88676396808806e-115	-0.629511605560024	0.225	0.575	6.99260835989971e-111	TLE	Sbf2
Ncoa6	3.44598906001795e-115	-1.04982373370466	0.145	0.468	8.34721930008148e-111	TLE	Ncoa6
Slc9a9	4.00209008428945e-115	-0.450799101380753	0.232	0.582	9.69426281117433e-111	TLE	Slc9a9
Elovl5	6.54627688884443e-115	-0.95909545802278	0.191	0.519	1.58570465078479e-110	TLE	Elovl5
Cpeb3	6.60274871075792e-115	-0.706071952231429	0.202	0.553	1.59938382020689e-110	TLE	Cpeb3
Cir1	1.063007152484e-114	-1.01632936882374	0.164	0.485	2.574922225462e-110	TLE	Cir1
Reps2	1.1504437641008e-114	-1.81377641655459	0.09	0.38	2.78671992978137e-110	TLE	Reps2
Arhgef12	1.50801777332738e-114	-0.4284942774834	0.28	0.668	3.6528714523309e-110	TLE	Arhgef12
Rev3l	1.77350277142403e-114	-0.853424625784298	0.173	0.5	4.29595576322043e-110	TLE	Rev3l
Rock2	2.3541354654633e-114	-0.483483903122199	0.229	0.581	5.70242233799175e-110	TLE	Rock2
Dennd5b	2.7313545555029e-114	-1.05975198081786	0.141	0.456	6.61616013979467e-110	TLE	Dennd5b
Slc6a1	2.91720556566858e-114	-1.72331831951858	0.104	0.401	7.066347041719e-110	TLE	Slc6a1
Ppig	3.54756315739537e-114	-0.461022281658056	0.224	0.576	8.59326223615882e-110	TLE	Ppig
Zfp148	3.78482985770084e-114	-0.922940929404304	0.153	0.471	9.16799336430874e-110	TLE	Zfp148
Rps28	7.2638857737243e-114	2.09290411415425	0.748	0.828	1.75953105096924e-109	TLE	Rps28
Rpl13	7.46873787536355e-114	0.973433353578894	0.854	0.941	1.80915237554931e-109	TLE	Rpl13
Vps35	8.55772411269742e-114	-0.628978360910306	0.272	0.639	2.0729375118187e-109	TLE	Vps35
Cul3	9.16012427533529e-114	-0.489102341896798	0.162	0.492	2.21885690321447e-109	TLE	Cul3
Plpp3	1.19099156831282e-113	-1.09241533502275	0.178	0.504	2.88493887592413e-109	TLE	Plpp3
Usp32	1.40868121495428e-113	-0.781044995378372	0.174	0.506	3.41224850698375e-109	TLE	Usp32
Gm48678	2.17425233778013e-113	-1.38206871296701	0.142	0.455	5.26669143780481e-109	TLE	Gm48678
Arhgap23	2.97561466567129e-113	-0.463783456122909	0.478	0.907	7.20783140465558e-109	TLE	Arhgap23
Creb1	4.21376073854199e-113	-0.857252439539735	0.117	0.421	1.02069926369703e-108	TLE	Creb1
Nsd3	4.30110927630161e-113	-0.422279617704811	0.213	0.563	1.04185769999854e-108	TLE	Nsd3
Hist1h1e	4.30214977492963e-113	-1.75883924071442	0.075	0.359	1.04210973998121e-108	TLE	Hist1h1e
Fgfr1op2	6.16711133038595e-113	-0.874748949521211	0.197	0.523	1.49385937755939e-108	TLE	Fgfr1op2
Olig2	6.42213297627889e-113	-0.929281273930146	0.225	0.563	1.55563327084403e-108	TLE	Olig2
Akt3	9.95316464277067e-113	-0.962605869530579	0.108	0.411	2.41095507141834e-108	TLE	Akt3
Zc3h15	1.05185033605554e-112	-0.519386599721824	0.198	0.534	2.54789706902734e-108	TLE	Zc3h15
Dleu2	1.07323952624902e-112	-0.401158252709484	0.273	0.641	2.59970810443301e-108	TLE	Dleu2
Mllt10	1.2393118428985e-112	-0.579697187662027	0.186	0.526	3.00198507705303e-108	TLE	Mllt10
Rpl35a	1.30491920910999e-112	1.69393227843685	0.783	0.886	3.16090580022713e-108	TLE	Rpl35a
Acyp2	1.3725993411758e-112	-0.93922674693566	0.24	0.574	3.32484738413015e-108	TLE	Acyp2
Snrnp48	1.54705647354776e-112	-0.817697025651977	0.178	0.508	3.74743489587474e-108	TLE	Snrnp48
Aktip	1.55295341737011e-112	-0.83104742011531	0.155	0.473	3.76171906289563e-108	TLE	Aktip
Apbb1	2.56622062490105e-112	-0.498590031630253	0.328	0.703	6.21615621969782e-108	TLE	Apbb1
Phf20	3.151844439208e-112	-0.965033429258296	0.172	0.499	7.63471278509353e-108	TLE	Phf20
Synm	3.15605471183515e-112	-1.39969413059481	0.107	0.405	7.64491132847828e-108	TLE	Synm
Srpk2	4.06253714710137e-112	-0.642277391292761	0.229	0.58	9.84068373142366e-108	TLE	Srpk2
Dstn	5.75363915431378e-112	-0.450015646626622	0.448	0.838	1.39370401234943e-107	TLE	Dstn
Rps27a	7.80539342652078e-112	0.999120718669905	0.83	0.935	1.89070044970613e-107	TLE	Rps27a
Tbc1d15	8.64288084352235e-112	-0.638186504424485	0.198	0.536	2.09356502672642e-107	TLE	Tbc1d15
Eml1	1.00342584721332e-111	-0.701062102158771	0.276	0.629	2.43059842970482e-107	TLE	Eml1
Jam3	1.0674683536992e-111	-0.51196832927288	0.433	0.845	2.58572859316557e-107	TLE	Jam3
Ms4a6d	1.36516532115369e-111	4.81138996190243	0.113	0.007	3.30683995743059e-107	TLE	Ms4a6d
Psap	1.38860932599995e-111	1.33895797993035	0.75	0.875	3.36362837036967e-107	TLE	Psap
Rab5a	1.95910724130463e-111	-0.550232767333636	0.263	0.62	4.74554547061221e-107	TLE	Rab5a
Sik2	2.32651930067615e-111	-1.05015951804395	0.124	0.433	5.63552770202784e-107	TLE	Sik2
Ang	2.65869825292113e-111	4.24297132608289	0.137	0.015	6.44016477805085e-107	TLE	Ang
Gdpd1	3.10461514594036e-111	-1.25004686482683	0.161	0.474	7.52030926801133e-107	TLE	Gdpd1
Jmy	3.46976982401909e-111	-1.21185590750625	0.136	0.444	8.40482344472144e-107	TLE	Jmy
Armc1	3.56780911745516e-111	-1.0360477809931	0.147	0.456	8.64230402521164e-107	TLE	Armc1
Sos1	3.70210656374461e-111	-0.949857397226747	0.148	0.458	8.96761272935858e-107	TLE	Sos1
Kcna6	4.13670916643009e-111	-0.694145466772514	0.246	0.585	1.00203506138436e-106	TLE	Kcna6
Ier3	4.3800500600748e-111	3.41824967981446	0.25	0.071	1.06097952605192e-106	TLE	Ier3
Pcsk6	5.43640366962417e-111	-1.00632159638485	0.141	0.45	1.31686006089306e-106	TLE	Pcsk6
Dnajb14	7.04596602295913e-111	-0.835381471335051	0.17	0.493	1.70674434974139e-106	TLE	Dnajb14
Mob3b	7.39612538717858e-111	-1.07910146135269	0.152	0.46	1.79156345253627e-106	TLE	Mob3b
Prkcz	7.62167914907448e-111	-0.499216553581122	0.369	0.759	1.84619934028031e-106	TLE	Prkcz
Dusp11	7.65608285214546e-111	-0.562001917011976	0.162	0.485	1.85453294927519e-106	TLE	Dusp11
Ywhab	7.83911394395964e-111	-0.360293799265189	0.315	0.68	1.89886857064534e-106	TLE	Ywhab
Dpysl2	8.84695739292446e-111	-0.557614613259077	0.525	0.91	2.14299848928809e-106	TLE	Dpysl2
Map2	9.01122833478583e-111	-1.40394510991375	0.089	0.376	2.18278983953517e-106	TLE	Map2
Gclm	9.21239746653028e-111	-0.535433005422278	0.245	0.594	2.23151903831763e-106	TLE	Gclm
Abcf1	1.02395664790103e-110	-0.50036215937921	0.213	0.556	2.48033018821066e-106	TLE	Abcf1
Cd74	1.3786402162502e-110	4.19391083713034	0.212	0.049	3.33948019582285e-106	TLE	Cd74
Jarid2	1.58946697053575e-110	-0.448575450944666	0.18	0.515	3.85016584272875e-106	TLE	Jarid2
Ylpm1	1.79071411067552e-110	-1.08991355971196	0.147	0.459	4.33764679028931e-106	TLE	Ylpm1
Abhd5	2.21786063807227e-110	-0.873284222925965	0.164	0.477	5.37232382360246e-106	TLE	Abhd5
Abca8a	2.2490743479607e-110	-1.56664644842934	0.113	0.401	5.44793279306521e-106	TLE	Abca8a
Washc2	2.31480136920104e-110	-0.58592032227388	0.254	0.599	5.60714335661568e-106	TLE	Washc2
Arsg	2.57227161310225e-110	-0.446291681896673	0.327	0.713	6.23081352841758e-106	TLE	Arsg
Folh1	2.7287430387746e-110	-1.74305268299718	0.086	0.369	6.6098342628237e-106	TLE	Folh1
Mphosph8	2.85239264912637e-110	-1.04488431050472	0.15	0.46	6.9093507139788e-106	TLE	Mphosph8
Rfx3	2.96311320840991e-110	-1.50794949873183	0.097	0.385	7.17754912473134e-106	TLE	Rfx3
Kdm5a	2.98221033369379e-110	-0.966613039764283	0.156	0.477	7.22380809130647e-106	TLE	Kdm5a
Gm37494	4.7163719140872e-110	-1.20648084596014	0.102	0.392	1.14244676874934e-105	TLE	Gm37494
Bc1	5.27956819158331e-110	-0.487357626085071	0.213	0.558	1.27886980304723e-105	TLE	Bc1
Matr3	5.35744149321416e-110	-0.716064352313233	0.209	0.545	1.29773305290127e-105	TLE	Matr3
Rbm5	5.38210353047599e-110	-0.252387376295052	0.232	0.58	1.3037069381872e-105	TLE	Rbm5
Mier1	5.79270206885611e-110	-0.820040640701825	0.171	0.49	1.40316622213901e-105	TLE	Mier1
Pds5b	6.27797134592264e-110	-0.972195001522643	0.125	0.43	1.52071299912284e-105	TLE	Pds5b
Amotl2	7.71480712924975e-110	-1.15107194856107	0.107	0.401	1.86875773091817e-105	TLE	Amotl2
Nbr1	8.3324017831219e-110	-0.648824030663322	0.193	0.531	2.01835768392562e-105	TLE	Nbr1
Errfi1	1.11457879631114e-109	-0.852657763007011	0.192	0.512	2.69984421830447e-105	TLE	Errfi1
Afdn	1.20895559787496e-109	-0.904847631058391	0.159	0.477	2.92845314473251e-105	TLE	Afdn
Shisa4	1.21520110445777e-109	-0.501657328724448	0.413	0.814	2.94358163532805e-105	TLE	Shisa4
Mtf1	1.85416632574109e-109	-0.994654871997447	0.131	0.434	4.49134709084264e-105	TLE	Mtf1
Ulk2	1.87935196864227e-109	-0.639478483789286	0.211	0.55	4.55235427364217e-105	TLE	Ulk2
Rsrc2	2.10495376651861e-109	-0.4345202657516	0.302	0.662	5.09882950863803e-105	TLE	Rsrc2
Sv2a	2.87040040892769e-109	-0.531049422844253	0.327	0.705	6.95297091054554e-105	TLE	Sv2a
Senp7	3.16781048656854e-109	-1.09486329530648	0.13	0.43	7.67338734161497e-105	TLE	Senp7
Ptbp2	3.1925718533335e-109	-0.714629250866533	0.182	0.502	7.73336680032974e-105	TLE	Ptbp2
Cab39	3.5479796066377e-109	-0.781868867310273	0.181	0.504	8.59427100115851e-105	TLE	Cab39
Ctla2b	3.56671084302234e-109	5.46886485518567	0.102	0.005	8.63964367505301e-105	TLE	Ctla2b
Sox8	5.89483216754389e-109	-0.596067051541868	0.228	0.576	1.42790519594416e-104	TLE	Sox8
Hectd1	6.14341700914385e-109	-0.479143421486677	0.217	0.559	1.48811990212491e-104	TLE	Hectd1
Ecpas	6.21162837369289e-109	-0.751131308494914	0.162	0.475	1.50464274095963e-104	TLE	Ecpas
Insc	6.29530510031943e-109	-0.640467312518196	0.287	0.648	1.52491175445038e-104	TLE	Insc
Tbc1d16	8.08822043952139e-109	-0.945726249727871	0.116	0.414	1.95920963706527e-104	TLE	Tbc1d16
Kif5b	8.40749705932019e-109	-0.129455122427544	0.25	0.609	2.03654801267913e-104	TLE	Kif5b
Gigyf2	8.5303832879067e-109	-0.824334269180742	0.17	0.489	2.06631474382964e-104	TLE	Gigyf2
Cdk5rap2	1.30459568773402e-108	-0.787776177801592	0.181	0.505	3.16012213439812e-104	TLE	Cdk5rap2
Usp25	2.91522822774017e-108	-0.648610545965076	0.19	0.509	7.06155733605501e-104	TLE	Usp25
Tbl1xr1	3.13345636180615e-108	-0.560786612072549	0.18	0.501	7.59017134520304e-104	TLE	Tbl1xr1
Abcc5	3.39059184601704e-108	-0.621991436454181	0.21	0.537	8.21303062860707e-104	TLE	Abcc5
Fsd1l	3.86542601182617e-108	-1.46697801355784	0.109	0.395	9.36322142844653e-104	TLE	Fsd1l
Apobec1	4.07077362165124e-108	5.52879305471324	0.115	0.009	9.8606349437258e-104	TLE	Apobec1
Pik3c2b	5.36736960420079e-108	-0.60845820641988	0.27	0.623	1.30013793922556e-103	TLE	Pik3c2b
Ppm1b	5.83329844964560e-108	-0.93098926426304	0.164	0.479	1.41299988345765e-103	TLE	Ppm1b
S1pr5	7.03764309693544e-108	-0.673097139453294	0.265	0.617	1.70472828737067e-103	TLE	S1pr5
Idi1	1.21584518474784e-107	-1.22158629439336	0.119	0.41	2.9451417910147e-103	TLE	Idi1
Ogt	1.22310574389656e-107	-0.545869602194728	0.177	0.501	2.96272904344064e-103	TLE	Ogt
4930419G24Rik	1.24865524286273e-107	-1.8743829768061	0.069	0.338	3.02461759478639e-103	TLE	4930419G24Rik
Rbm6	1.30871939064768e-107	-0.828483094626601	0.186	0.508	3.17011097996587e-103	TLE	Rbm6
Rab21	1.35731700044875e-107	-0.384586099070163	0.284	0.645	3.287828970187e-103	TLE	Rab21
Pea15a	1.71832500634568e-107	-0.297428674062126	0.397	0.768	4.16229866287114e-103	TLE	Pea15a
AU020206	2.0505392291961e-107	5.11089885456482	0.134	0.015	4.96702117488171e-103	TLE	AU020206
Mecp2	2.1348672605911e-107	-0.982289373056572	0.144	0.447	5.17128896532981e-103	TLE	Mecp2
Fnta	2.16806091446401e-107	-0.732756064984903	0.25	0.593	5.25169395310617e-103	TLE	Fnta
Zmat2	2.22314202424551e-107	-0.519973532309047	0.298	0.657	5.38511692532989e-103	TLE	Zmat2
Gpbp1	2.24062560707879e-107	-0.403083564717245	0.181	0.507	5.42746740802695e-103	TLE	Gpbp1
Lst1	2.44341706284692e-107	4.19422797610223	0.145	0.019	5.9186891513341e-103	TLE	Lst1
Lmbrd2	2.9664680093216e-107	-1.18876793512606	0.1	0.385	7.1856754589797e-103	TLE	Lmbrd2
Zfp532	3.46119479822494e-107	-0.556323559472589	0.202	0.54	8.38405215974028e-103	TLE	Zfp532
Gapvd1	3.49435597758198e-107	-0.533976037519599	0.192	0.516	8.46437848449683e-103	TLE	Gapvd1
Micu2	3.4997078459849e-107	-1.14291978304506	0.149	0.453	8.47734231532923e-103	TLE	Micu2
2810468N07Rik	4.25784872888409e-107	-0.414182357180403	0.313	0.696	1.03137869759759e-102	TLE	2810468N07Rik
Ppp1cc	5.10688501296805e-107	-0.471192484740773	0.26	0.6	1.23704075669125e-102	TLE	Ppp1cc
Scaper	5.8841348314625e-107	-0.811569949086904	0.149	0.462	1.42531398022516e-102	TLE	Scaper
Hexa	6.70613041380059e-107	3.26821611233009	0.466	0.284	1.62442597013492e-102	TLE	Hexa
Strbp	7.93483722564308e-107	-0.992801038904209	0.156	0.461	1.92205562116752e-102	TLE	Strbp
Rasgrp3	8.53324245622088e-107	-0.5440347747507	0.222	0.547	2.06700732017038e-102	TLE	Rasgrp3
Ankrd40	8.79871599263124e-107	-0.565510127355026	0.21	0.539	2.13131297489506e-102	TLE	Ankrd40
Eml6	9.56208663933179e-107	-1.04030298119095	0.151	0.458	2.31622424664534e-102	TLE	Eml6
Tgoln1	1.01629504158637e-106	-0.508908044837893	0.255	0.596	2.46177147923467e-102	TLE	Tgoln1
Chd9	1.04989863995105e-106	-0.354667207077537	0.173	0.494	2.54316947555342e-102	TLE	Chd9
Rap1gds1	1.09875339799826e-106	-0.389992635628823	0.302	0.653	2.66151035597117e-102	TLE	Rap1gds1
Fam126a	1.15978644191664e-106	-0.805018683013973	0.153	0.461	2.80935069825468e-102	TLE	Fam126a
Ids	1.17588009389943e-106	-0.517447928143529	0.178	0.495	2.84833435145258e-102	TLE	Ids
Lgmn	1.55937421677104e-106	2.18747953838722	0.679	0.688	3.77727216528448e-102	TLE	Lgmn
Axl	1.65236629694911e-106	4.98283569338833	0.109	0.007	4.00252688109983e-102	TLE	Axl
Gtf2i	1.67575077081818e-106	-0.566754292352168	0.261	0.601	4.05917109215289e-102	TLE	Gtf2i
Ptpdc1	1.92603652457306e-106	-1.06222249246106	0.114	0.403	4.66543827347332e-102	TLE	Ptpdc1
Irs2	2.13756524384359e-106	-0.689071841380234	0.171	0.486	5.17782429016233e-102	TLE	Irs2
Mon2	2.18403518596037e-106	-0.592711701084912	0.223	0.559	5.2903884309518e-102	TLE	Mon2
Ankrd17	2.21880566625029e-106	-0.421734676914329	0.206	0.545	5.37461296535808e-102	TLE	Ankrd17
Ctnnd2	2.30628959070577e-106	-1.86595228489724	0.072	0.343	5.58652527556658e-102	TLE	Ctnnd2
Samd4	3.07369209238536e-106	-0.361366890356956	0.249	0.613	7.44540435538506e-102	TLE	Samd4
Tanc1	3.91560573072045e-106	-0.673923686245087	0.187	0.52	9.48477176152414e-102	TLE	Tanc1
Clcn4	3.94552111244864e-106	-0.579973623292455	0.242	0.582	9.55723579068434e-102	TLE	Clcn4
Papss1	5.3476618769453e-106	-0.360721854995713	0.375	0.78	1.29536413645246e-101	TLE	Papss1
Rpl11	5.78628276355402e-106	1.23890708682847	0.781	0.909	1.40161127381569e-101	TLE	Rpl11
Rsbn1l	6.50386199791525e-106	-0.961901797881259	0.143	0.448	1.57543049175501e-101	TLE	Rsbn1l
Enoph1	1.0591779669027e-105	-0.977966908529449	0.172	0.481	2.5656467892284e-101	TLE	Enoph1
Tbc1d12	1.0611003738194e-105	-1.14121185576953	0.099	0.387	2.57030343550273e-101	TLE	Tbc1d12
Oxct1	1.12354270336788e-105	-0.4458563764318	0.268	0.603	2.721557490368e-101	TLE	Oxct1
Cdh2	1.29202415019527e-105	-1.07372830806571	0.131	0.43	3.129670099018e-101	TLE	Cdh2
Lrrc28	1.33018157312898e-105	-0.989784165619881	0.146	0.448	3.22209882459033e-101	TLE	Lrrc28
Ddit4	1.39428911175318e-105	-1.42494169685501	0.108	0.391	3.37738651539973e-101	TLE	Ddit4
Arhgef2	1.40523389507289e-105	-0.256636375854597	0.294	0.663	3.40389806403507e-101	TLE	Arhgef2
Map7d1	1.6952269121415e-105	-0.407365845997543	0.454	0.845	4.10634814928036e-101	TLE	Map7d1
Gstm7	1.85266822243402e-105	-0.837448073201865	0.249	0.59	4.48771823520192e-101	TLE	Gstm7
Nap1l4	2.3733937152141e-105	-0.52258700571801	0.249	0.591	5.74907159636312e-101	TLE	Nap1l4
Metap2	2.54322281769764e-105	-0.487271631754545	0.298	0.657	6.160448631309e-101	TLE	Metap2
Cul1	2.60521798550989e-105	-0.507260195522268	0.243	0.58	6.3106195263006e-101	TLE	Cul1
Hnrnpc	2.89043382965162e-105	-0.329957539633383	0.388	0.771	7.00149786556512e-101	TLE	Hnrnpc
Mindy2	2.95876791890844e-105	-1.01099740504114	0.151	0.455	7.16702352997192e-101	TLE	Mindy2
Gm37459	3.22436653282023e-105	-2.08861279718882	0.065	0.329	7.81038305245043e-101	TLE	Gm37459
Rplp0	3.66569751207779e-105	1.33836673509157	0.767	0.885	8.87941908350604e-101	TLE	Rplp0
Phf14	3.73683698929667e-105	-0.481797134743652	0.173	0.493	9.05174023917333e-101	TLE	Phf14
Mkln1	4.07575999749064e-105	-0.556766821534863	0.222	0.553	9.87271344192158e-101	TLE	Mkln1
Bbx	4.75240711007253e-105	-0.998218947245596	0.143	0.442	1.15117557427287e-100	TLE	Bbx
Hnrnpa2b1	5.16353618391058e-105	-0.306559223940317	0.504	0.874	1.25076336982866e-100	TLE	Hnrnpa2b1
Dync1h1	5.39378299341264e-105	-0.376718047615662	0.41	0.792	1.30653605449434e-100	TLE	Dync1h1
Ctr9	5.39520456590061e-105	-0.962252442871808	0.173	0.484	1.3068804019981e-100	TLE	Ctr9
Ddhd1	5.66134516268603e-105	-0.688019792538261	0.193	0.517	1.37134763875744e-100	TLE	Ddhd1
Adcy5	5.801668869723e-105	-0.971214769029985	0.169	0.477	1.405338250313e-100	TLE	Adcy5
Fam76a	6.00300791935879e-105	-0.793032255370737	0.172	0.484	1.45410860830628e-100	TLE	Fam76a
Ap2b1	9.43403111385419e-105	-0.718733018808551	0.175	0.49	2.2852053567089e-100	TLE	Ap2b1
Micall1	1.07987941099398e-104	-0.50761465136403	0.262	0.612	2.61579189725071e-100	TLE	Micall1
Ptp4a2	1.18923680315627e-104	-0.321001831775523	0.315	0.675	2.88068830828542e-100	TLE	Ptp4a2
Tspan4	1.2176258038684e-104	4.39519771104684	0.119	0.011	2.94945498471043e-100	TLE	Tspan4
Ro60	1.49992965037374e-104	-1.39164132191725	0.122	0.408	3.63327959210032e-100	TLE	Ro60
Ube2g1	1.67096721573875e-104	-0.581876614754729	0.252	0.599	4.04758388668396e-100	TLE	Ube2g1
Srebf2	1.7982484705045e-104	-0.582061854551482	0.214	0.543	4.35589727010305e-100	TLE	Srebf2
Hmox2	1.8997924779754e-104	-0.467613949893593	0.313	0.676	4.60186731939981e-100	TLE	Hmox2
Ap3b1	1.90533387190858e-104	-0.480956115128825	0.173	0.492	4.61529023792415e-100	TLE	Ap3b1
Alox5ap	2.22523604569755e-104	3.94542795768055	0.148	0.022	5.39018927349318e-100	TLE	Alox5ap
Cop1	2.364061401365e-104	-0.875734057876541	0.162	0.466	5.72646593252643e-100	TLE	Cop1
Fam133b	2.38832110045464e-104	-1.09405682677324	0.129	0.423	5.78523020163128e-100	TLE	Fam133b
Fnip1	2.40584289848859e-104	-0.366902330442142	0.238	0.583	5.8276732530089e-100	TLE	Fnip1
Pum2	2.63911031236354e-104	-0.267685966797354	0.198	0.522	6.39271690963821e-100	TLE	Pum2
Clock	2.66640262129432e-104	-0.490351437721602	0.222	0.565	6.45882706956122e-100	TLE	Clock
Pgrmc2	2.81209900772743e-104	-0.68812597180013	0.135	0.431	6.81174742641815e-100	TLE	Pgrmc2
Retreg3	2.831287268277e-104	-0.91265006038224	0.165	0.466	6.85822714994738e-100	TLE	Retreg3
Traf6	2.91191559495025e-104	-1.24887767242914	0.103	0.382	7.053533145648e-100	TLE	Traf6
Cdkn1b	3.06130977017891e-104	-0.582245849417206	0.161	0.468	7.41541065630437e-100	TLE	Cdkn1b
Bmpr2	4.32147081192923e-104	-0.846958937937741	0.165	0.474	1.04678987477362e-99	TLE	Bmpr2
Mid1ip1	5.60751388183393e-104	-0.531019801308689	0.378	0.743	1.35830808759663e-99	TLE	Mid1ip1
Ppp1r9a	6.78958771479252e-104	-0.662656715611271	0.175	0.487	1.64464183215419e-99	TLE	Ppp1r9a
Golga7	6.91009995484199e-104	-0.324051375690113	0.351	0.722	1.67383351206137e-99	TLE	Golga7
Rnf216	7.40563037972061e-104	-0.833452261772271	0.145	0.447	1.79386584687972e-99	TLE	Rnf216
Rb1	7.93051127514481e-104	-0.543008535408995	0.199	0.527	1.92100774617833e-99	TLE	Rb1
Lzts2	9.01264338610797e-104	-0.587353231223099	0.264	0.61	2.18313260741693e-99	TLE	Lzts2
Plek	1.02619353685022e-103	3.3148597786267	0.338	0.143	2.48574860431229e-99	TLE	Plek
Cebpa	1.06691638569142e-103	4.2634348130334	0.128	0.014	2.58439156106034e-99	TLE	Cebpa
Nrxn1	1.30813091540955e-103	-1.17867455861134	0.085	0.366	3.16868551639656e-99	TLE	Nrxn1
Cdkal1	1.3907739276149e-103	-0.716386642685489	0.157	0.463	3.36887168486157e-99	TLE	Cdkal1
Plekha1	1.4118587736719e-103	-0.376235721014602	0.353	0.731	3.41994550746544e-99	TLE	Plekha1
Rsrp1	1.41825495512026e-103	-0.37578060651661	0.482	0.866	3.43543897778781e-99	TLE	Rsrp1
Hmgn2	1.80367154683636e-103	-0.502390736264904	0.27	0.61	4.36903358790172e-99	TLE	Hmgn2
Tyro3	2.03978004112895e-103	-0.566269432417573	0.266	0.609	4.94095919362667e-99	TLE	Tyro3
Zfp280c	2.07395816116146e-103	-1.01456764630348	0.134	0.43	5.0237488537814e-99	TLE	Zfp280c
Scg5	3.2072231427428e-103	-0.760870241306835	0.176	0.484	7.76885661866589e-99	TLE	Scg5
Mink1	3.93951168215407e-103	-0.47721707131546	0.203	0.525	9.5426791476818e-99	TLE	Mink1
Brd9	4.92606903410667e-103	-0.762360623669982	0.154	0.459	1.19324170213166e-98	TLE	Brd9
Psmd1	5.53078126171089e-103	-0.693455570857153	0.214	0.542	1.33972114502423e-98	TLE	Psmd1
Gnptab	6.47256248185019e-103	-0.626495539921609	0.229	0.561	1.56784880997857e-98	TLE	Gnptab
Zmynd11	6.63439857873912e-103	-0.501513471286954	0.196	0.516	1.60705036772798e-98	TLE	Zmynd11
Zmym4	6.7621023250413e-103	-1.1375324810516	0.141	0.439	1.63798404619475e-98	TLE	Zmym4
Rps20	7.19350695016979e-103	1.69444523045127	0.756	0.859	1.74248318853963e-98	TLE	Rps20
Bnip3l	7.54447715041031e-103	-0.46321440287151	0.482	0.872	1.82749870014389e-98	TLE	Bnip3l
Rab33b	7.55300857641368e-103	-1.13785507104898	0.106	0.385	1.82956526746469e-98	TLE	Rab33b
Zzz3	9.09401626628429e-103	-0.715790745336975	0.144	0.445	2.20284356018204e-98	TLE	Zzz3
Tab2	9.96260709829457e-103	-0.480015893230278	0.234	0.56	2.41324231741989e-98	TLE	Tab2
Dctn1	1.28263380399935e-102	-0.375891230055143	0.262	0.603	3.10692386342763e-98	TLE	Dctn1
Pdxdc1	1.57782193810693e-102	-0.584189806257682	0.215	0.534	3.8219580806764e-98	TLE	Pdxdc1
Ncoa7	2.01518180801694e-102	-1.59753984907259	0.104	0.38	4.88137489355943e-98	TLE	Ncoa7
Mta3	2.03654009288862e-102	-0.64090813508457	0.209	0.529	4.9331110670041e-98	TLE	Mta3
Yy1	2.20188672027243e-102	-0.619445292752238	0.184	0.498	5.33363020251591e-98	TLE	Yy1
Kidins220	2.24676223862001e-102	-0.387574674728049	0.243	0.577	5.44233217060924e-98	TLE	Kidins220
Cavin3	2.41780710682712e-102	-0.474036066019334	0.32	0.678	5.85665415486734e-98	TLE	Cavin3
Pcsk1n	2.44214417468849e-102	-0.454863615660193	0.424	0.799	5.91560583434792e-98	TLE	Pcsk1n
Zfp106	2.61317157074643e-102	-0.586338068962517	0.12	0.411	6.32988549581907e-98	TLE	Zfp106
Cpeb4	3.8306165447025e-102	-0.506155904193275	0.177	0.494	9.27890245623287e-98	TLE	Cpeb4
Tspan15	4.17100379442686e-102	-0.48191571842084	0.351	0.743	1.01034224912402e-97	TLE	Tspan15
Degs1	4.52870990805657e-102	-0.454837602113989	0.405	0.799	1.09698940102854e-97	TLE	Degs1
Gm42413	4.6879060106605e-102	-1.28119431030079	0.122	0.403	1.13555147296229e-97	TLE	Gm42413
Grm7	4.87126227246153e-102	-1.29800283826694	0.171	0.472	1.17996586025836e-97	TLE	Grm7
Mitf	5.03627703216036e-102	-0.602046479651049	0.162	0.467	1.2199373855002e-97	TLE	Mitf
Crim1	5.37765945246681e-102	-1.21358255144952	0.115	0.397	1.30263044917104e-97	TLE	Crim1
Sox2	7.24828870696758e-102	-1.05143818965931	0.159	0.467	1.75575297348876e-97	TLE	Sox2
Kdm2a	7.3827651341654e-102	-0.534615782682657	0.18	0.497	1.78832719844888e-97	TLE	Kdm2a
Mapk8ip3	1.30464064812272e-101	-0.658285931201874	0.186	0.498	3.16023104194765e-97	TLE	Mapk8ip3
Atp1a1	1.40769352066534e-101	-0.428040736939813	0.362	0.727	3.40985601510767e-97	TLE	Atp1a1
Gng12	1.4401781777782e-101	-0.395099103883575	0.346	0.702	3.48854360003212e-97	TLE	Gng12
Tm7sf3	1.51092684681526e-101	-0.496365214006381	0.292	0.643	3.6599181010406e-97	TLE	Tm7sf3
Rps23	2.19254284190936e-101	1.20484399800348	0.8	0.913	5.31099652595703e-97	TLE	Rps23
Golgb1	2.39972056508153e-101	-0.783816742486217	0.155	0.452	5.81284312479699e-97	TLE	Golgb1
Wdfy2	2.9111351357078e-101	-0.640015687307698	0.168	0.476	7.05164263922499e-97	TLE	Wdfy2
Sparcl1	3.27062143160573e-101	-1.31165138296574	0.062	0.326	7.92242629377857e-97	TLE	Sparcl1
Agtpbp1	3.41600322478572e-101	-0.832206593336379	0.18	0.49	8.27458461139845e-97	TLE	Agtpbp1
Bclaf1	3.64411806304895e-101	-0.449336605031085	0.185	0.501	8.82714718412347e-97	TLE	Bclaf1
H2-Q6	3.77314805917736e-101	5.55936579546399	0.118	0.012	9.13969654374532e-97	TLE	H2-Q6
Sirpa	4.43218020976743e-101	3.19602843747331	0.266	0.087	1.07360701221196e-96	TLE	Sirpa
Smg6	7.87910386336363e-101	-0.657130454716394	0.148	0.45	1.90855532882257e-96	TLE	Smg6
Ik	8.0968538864847e-101	-0.500360441593354	0.234	0.561	1.96130091692319e-96	TLE	Ik
Arpc1b	8.1538129872338e-101	2.4293896422274	0.586	0.478	1.97509811989764e-96	TLE	Arpc1b
Upf2	1.06517366782016e-100	-0.959454758212682	0.1	0.382	2.58017017556077e-96	TLE	Upf2
Slc5a3	1.3389532927322e-100	-1.63623604970961	0.07	0.329	3.24334656098522e-96	TLE	Slc5a3
Ppp4r2	1.4857694850257e-100	-0.537846884744876	0.16	0.464	3.59897942357775e-96	TLE	Ppp4r2
Pmm1	2.15991120511286e-100	-0.694056922419614	0.243	0.571	5.23195291214487e-96	TLE	Pmm1
Spop	2.45715982757566e-100	-0.218670376400993	0.32	0.686	5.95197825033652e-96	TLE	Spop
Slc48a1	2.50869279614406e-100	-0.510362956111615	0.501	0.885	6.07680656009976e-96	TLE	Slc48a1
Fam53b	3.2433947938056e-100	-0.720998378262274	0.221	0.543	7.85647520903531e-96	TLE	Fam53b
Top2b	3.34487090631871e-100	-0.710950868870155	0.191	0.493	8.10228079637581e-96	TLE	Top2b
Camkmt	3.5606776107562e-100	-1.17123637581481	0.139	0.427	8.62502937653474e-96	TLE	Camkmt
Stip1	3.70706425273157e-100	-0.657146257113688	0.167	0.469	8.97962173939168e-96	TLE	Stip1
Rxylt1	3.93758193489278e-100	-0.60538702901821	0.23	0.547	9.53800472089077e-96	TLE	Rxylt1
Col4a3bp	4.01736967642187e-100	-0.672070200310012	0.152	0.457	9.73127456719669e-96	TLE	Col4a3bp
Fmr1	4.18579545742865e-100	-1.02666180591271	0.127	0.414	1.01392523365294e-95	TLE	Fmr1
Lat2	4.93099433478139e-100	4.07713043578705	0.15	0.024	1.1944347577141e-95	TLE	Lat2
Zdhhc9	5.17946468331485e-100	-0.58549142791082	0.262	0.601	1.25462173023936e-95	TLE	Zdhhc9
Nemf	5.31027105285301e-100	-0.709499640658965	0.162	0.464	1.28630695713258e-95	TLE	Nemf
Erg28	6.19449379315925e-100	-0.679787864185678	0.225	0.549	1.50049223151697e-95	TLE	Erg28
Mark3	7.2948992991592e-100	-0.599576607741042	0.169	0.472	1.76704345723533e-95	TLE	Mark3
Phc3	7.85350242428916e-100	-0.910325496562691	0.134	0.424	1.90235389223556e-95	TLE	Phc3
Rbm27	9.20215456193595e-100	-0.7517455890357	0.119	0.401	2.22903789953775e-95	TLE	Rbm27
Cald1	1.05963406315261e-99	-0.930745160254841	0.123	0.408	2.56675159117457e-95	TLE	Cald1
Brd1	1.23599329525466e-99	-0.562011616437728	0.124	0.414	2.99394655909537e-95	TLE	Brd1
Kctd4	1.25389115512209e-99	-1.92833542019297	0.087	0.347	3.03730054505224e-95	TLE	Kctd4
Atp8b1	1.70176717334503e-99	-0.980688261580101	0.131	0.42	4.12219062399367e-95	TLE	Atp8b1
Wdr20	1.77527671289215e-99	-0.697710965461386	0.178	0.482	4.30025278163867e-95	TLE	Wdr20
Cadm4	1.98307920392475e-99	-0.446784295879372	0.361	0.76	4.80361275566693e-95	TLE	Cadm4
Tcf7l2	2.33895877068567e-99	-1.13340974731286	0.083	0.351	5.66565983023189e-95	TLE	Tcf7l2
Ncl	2.75257517963366e-99	-0.242581101395691	0.415	0.777	6.66756285762662e-95	TLE	Ncl
Rbl2	3.08934430091068e-99	-1.17700563098284	0.11	0.387	7.48331870009593e-95	TLE	Rbl2
Aldoc	3.45861808812771e-99	-1.95736952986866	0.032	0.271	8.37781059487175e-95	TLE	Aldoc
Spen	3.80436154948454e-99	-0.961630335979464	0.12	0.406	9.2153049813164e-95	TLE	Spen
Synrg	3.90814585174533e-99	-0.768514463126495	0.153	0.449	9.46670169668272e-95	TLE	Synrg
Faf1	5.43968402397403e-99	-0.6850579821085	0.181	0.49	1.31765466112723e-94	TLE	Faf1
Glud1	5.54399560451623e-99	-0.671535339184835	0.21	0.522	1.34292205528197e-94	TLE	Glud1
Impad1	6.23887862300572e-99	-1.03620964284351	0.128	0.41	1.51124356885067e-94	TLE	Impad1
Scaf8	6.36864885939194e-99	-0.897004227785333	0.149	0.443	1.54267781321051e-94	TLE	Scaf8
Micu3	7.04079879561931e-99	-1.26281557128248	0.126	0.4	1.70549269226286e-94	TLE	Micu3
Sec63	7.15220698005997e-99	-0.659566270138077	0.175	0.477	1.73247909677993e-94	TLE	Sec63
Rapgef6	7.24610123959882e-99	-0.735423754038161	0.155	0.456	1.75522310326802e-94	TLE	Rapgef6
Khdrbs1	8.26833777864777e-99	-0.399246878672963	0.235	0.561	2.00283946012185e-94	TLE	Khdrbs1
Trip12	8.27052415136449e-99	-0.518644294623231	0.213	0.527	2.00336906518502e-94	TLE	Trip12
Relch	1.15905919012023e-98	-0.593713616945811	0.161	0.465	2.80758907622823e-94	TLE	Relch
Sf3b1	1.44732679163397e-98	-0.126927187301516	0.334	0.693	3.50585968737497e-94	TLE	Sf3b1
Megf9	1.61472855504747e-98	-0.910607777676827	0.112	0.389	3.91135697889148e-94	TLE	Megf9
Fkbp4	1.66223710860986e-98	-0.4329053920082	0.285	0.632	4.02643694818567e-94	TLE	Fkbp4
Ccser2	1.86368288995595e-98	-1.5338133960382	0.086	0.351	4.51439906434029e-94	TLE	Ccser2
BC005561	1.94461092081658e-98	-1.07760339003858	0.13	0.41	4.71043103349401e-94	TLE	BC005561
Arih1	2.49715924815264e-98	-0.175563924572972	0.286	0.645	6.04886884680013e-94	TLE	Arih1
Ambra1	2.69321236064866e-98	-0.507774396789696	0.189	0.502	6.52376830119926e-94	TLE	Ambra1
Narf	2.84510049034694e-98	-1.38902535752182	0.092	0.356	6.89168691776739e-94	TLE	Narf
Atp2b1	3.38158912033183e-98	-0.128616284612938	0.251	0.596	8.1912233261798e-94	TLE	Atp2b1
Hsp90b1	4.60568065138452e-98	-0.400279666795954	0.488	0.865	1.11563402418487e-93	TLE	Hsp90b1
Svip	5.14015594866085e-98	-0.736953574662858	0.174	0.468	1.24509997544412e-93	TLE	Svip
Arl2bp	5.48622383589038e-98	-0.648497964943257	0.212	0.524	1.32892799976773e-93	TLE	Arl2bp
Snx20	5.91251133048892e-98	4.50371141194563	0.124	0.014	1.43218761958433e-93	TLE	Snx20
Larp4b	6.95059407470242e-98	-0.511840277728498	0.161	0.465	1.68364240271517e-93	TLE	Larp4b
Nbeal1	7.86595967630618e-98	-0.779212940168999	0.152	0.452	1.90537141239165e-93	TLE	Nbeal1
Elp4	8.30335847131665e-98	-1.15155671395543	0.14	0.423	2.01132252250703e-93	TLE	Elp4
Ptch1	8.62607509865601e-98	-1.13376457757803	0.108	0.384	2.08949417114745e-93	TLE	Ptch1
Zfp608	1.04425781275715e-97	-0.452462534313437	0.18	0.487	2.52950569984164e-93	TLE	Zfp608
Gm19500	1.21929523067118e-97	-0.922824247850502	0.191	0.499	2.9534988372548e-93	TLE	Gm19500
A230009B12Rik	1.24588626653104e-97	-1.61260642362524	0.108	0.375	3.01791030341814e-93	TLE	A230009B12Rik
Smim10l1	1.39475578573373e-97	-0.743067570848017	0.148	0.44	3.37851693978282e-93	TLE	Smim10l1
Fabp5	1.54454640591759e-97	1.41943548439456	0.768	0.892	3.74135475905418e-93	TLE	Fabp5
Cdk12	1.59038702276332e-97	-0.761564087835172	0.147	0.447	3.85239448523958e-93	TLE	Cdk12
9330182L06Rik	1.63958295832522e-97	-0.960924400484251	0.147	0.437	3.97156179995117e-93	TLE	9330182L06Rik
Vps8	1.69482260288009e-97	-0.568370940750459	0.209	0.525	4.10536879095645e-93	TLE	Vps8
Hnrnpr	1.76901418712074e-97	-0.349942095908025	0.233	0.561	4.28508306546256e-93	TLE	Hnrnpr
Slc16a1	2.28934562230273e-97	-0.74027391917743	0.205	0.519	5.54548190090391e-93	TLE	Slc16a1
Hnrnpm	2.65154397045553e-97	-0.31518717440471	0.236	0.556	6.42283495963444e-93	TLE	Hnrnpm
Myo18a	2.71687914990989e-97	-0.292247663681347	0.324	0.688	6.58109636482674e-93	TLE	Myo18a
Dop1b	2.87674428417903e-97	-0.663478334256668	0.176	0.475	6.96833767956686e-93	TLE	Dop1b
Papola	3.32074578174121e-97	-0.383538533651924	0.248	0.575	8.04384250711172e-93	TLE	Papola
Cmtm7	3.34730762651201e-97	4.03317040447586	0.141	0.021	8.10818326370004e-93	TLE	Cmtm7
Kdm4c	3.44619794371007e-97	-0.975967638544479	0.129	0.405	8.34772527904891e-93	TLE	Kdm4c
Tle4	5.05284001314182e-97	-0.885757866602662	0.114	0.389	1.22394943638334e-92	TLE	Tle4
Rad21	5.59716784918394e-97	-0.400257006607896	0.211	0.526	1.35580196810783e-92	TLE	Rad21
Chchd3	5.70996347467478e-97	-0.622818694473241	0.233	0.552	1.38312445247047e-92	TLE	Chchd3
N4bp2l2	5.77248561594915e-97	-0.731797235693119	0.17	0.465	1.39826919075136e-92	TLE	N4bp2l2
Ssb	5.95776383423955e-97	-0.406398934415172	0.308	0.655	1.44314913356785e-92	TLE	Ssb
Ppp1cb	6.37769788831789e-97	-0.453036121465673	0.261	0.594	1.54486975948724e-92	TLE	Ppp1cb
Supt16	7.15788699764698e-97	-0.599024578403967	0.194	0.498	1.73385496744003e-92	TLE	Supt16
Dctn4	7.83491095600946e-97	-0.350092817128455	0.297	0.641	1.89785048087417e-92	TLE	Dctn4
Smarcc1	8.16600773842446e-97	-0.964723876156179	0.143	0.43	1.97805205447856e-92	TLE	Smarcc1
Ccar1	8.25299306696461e-97	-0.682502066917102	0.167	0.46	1.99912251061084e-92	TLE	Ccar1
Tulp4	1.0388385743889e-96	-0.330567445743511	0.517	0.903	2.51637867874224e-92	TLE	Tulp4
Rab20	1.20403822769495e-96	4.01469045460863	0.144	0.023	2.91654179894547e-92	TLE	Rab20
Rffl	1.67066476827299e-96	-0.434808092969204	0.302	0.646	4.04685126818766e-92	TLE	Rffl
Eea1	1.97830980394292e-96	-0.76377794615847	0.151	0.438	4.79205983809094e-92	TLE	Eea1
Gm42756	2.13690164682085e-96	-2.65669066010331	0.034	0.264	5.17621685909414e-92	TLE	Gm42756
Tm9sf2	2.53085048799702e-96	-0.486756581103813	0.24	0.565	6.13047913707517e-92	TLE	Tm9sf2
Gatad1	2.54507044575503e-96	-0.585541418343425	0.223	0.532	6.16492414075242e-92	TLE	Gatad1
Umad1	3.09188332884266e-96	-1.16730402340143	0.117	0.39	7.48946898745556e-92	TLE	Umad1
Phf20l1	3.16748948631977e-96	-0.338739216430536	0.191	0.5	7.67260978271239e-92	TLE	Phf20l1
Ehmt1	3.17719987347757e-96	-1.05717813629064	0.118	0.397	7.69613125352471e-92	TLE	Ehmt1
Ep400	4.19594668876729e-96	-0.73394526350009	0.165	0.46	1.0163841664201e-91	TLE	Ep400
Stard3nl	4.31745260354251e-96	-0.640355179220324	0.218	0.532	1.0458165441561e-91	TLE	Stard3nl
Gcnt2	4.50013513743017e-96	5.46394128974852	0.103	0.008	1.09006773433971e-91	TLE	Gcnt2
Emsy	4.84929291019393e-96	-1.02174806762647	0.126	0.403	1.17464422163628e-91	TLE	Emsy
Brd4	5.21748057325994e-96	-0.279473932007506	0.233	0.564	1.26383031926075e-91	TLE	Brd4
Pcdh15	5.76080096110295e-96	-1.06313749340828	0.144	0.43	1.39543881680797e-91	TLE	Pcdh15
Abracl	5.87585815678171e-96	4.06750283116614	0.114	0.012	1.42330912131723e-91	TLE	Abracl
Ralgds	6.45999404122977e-96	-0.382761917100642	0.356	0.718	1.56480435660709e-91	TLE	Ralgds
Chm	7.17492758038241e-96	-1.19633361945029	0.12	0.394	1.73798270779603e-91	TLE	Chm
Lifr	8.13057099899208e-96	-1.09692671281406	0.13	0.407	1.96946821308585e-91	TLE	Lifr
Srp19	8.39545572078815e-96	-0.50333998206837	0.248	0.574	2.03363123924651e-91	TLE	Srp19
Oip5os1	1.01839258458495e-95	-0.933475911278782	0.129	0.409	2.46685235764012e-91	TLE	Oip5os1
Thrap3	1.31594042077112e-95	-0.297123101425836	0.231	0.56	3.18760248123388e-91	TLE	Thrap3
Cul5	1.34354242562182e-95	-0.681187666693005	0.162	0.454	3.25446281758373e-91	TLE	Cul5
Fam234a	1.4233671032238e-95	-0.80369327762351	0.165	0.456	3.447822134139e-91	TLE	Fam234a
Sdc3	1.4346393870853e-95	4.31505531198248	0.13	0.017	3.47512698733671e-91	TLE	Sdc3
Nhlrc2	1.85144916977035e-95	-0.935946623320261	0.101	0.368	4.48476532393472e-91	TLE	Nhlrc2
Mtmr10	2.3595838570924e-95	-0.923813660372222	0.138	0.424	5.71561997703493e-91	TLE	Mtmr10
Trnt1	2.8842204880364e-95	-1.13235245390418	0.146	0.429	6.98644728817057e-91	TLE	Trnt1
Slc35a5	3.23735713289206e-95	-1.13877187493241	0.139	0.416	7.84185018300443e-91	TLE	Slc35a5
Adgre1	3.59748138105325e-95	4.16641706375101	0.138	0.021	8.7141791493253e-91	TLE	Adgre1
Wdr33	3.72872939792995e-95	-0.517224246745242	0.214	0.528	9.03210122060572e-91	TLE	Wdr33
Sgce	4.26898548842365e-95	-0.6719345487544	0.208	0.504	1.03407635486086e-90	TLE	Sgce
Sccpdh	4.31341436552707e-95	-0.479536669331611	0.352	0.705	1.04483836176162e-90	TLE	Sccpdh
Kpna4	5.34520042833306e-95	-0.44190591846287	0.214	0.529	1.29476789975512e-90	TLE	Kpna4
Kirrel3	5.40889398792743e-95	-0.65862506817438	0.256	0.58	1.31019639069566e-90	TLE	Kirrel3
Kif3c	6.17892539233821e-95	-1.16681216830869	0.155	0.438	1.49672109778609e-90	TLE	Kif3c
Tmem86a	8.71061302445172e-95	4.20767306909095	0.138	0.021	2.10997179291294e-90	TLE	Tmem86a
Pcdh11x	8.95039553440346e-95	-1.50352181305043	0.114	0.381	2.16805431029855e-90	TLE	Pcdh11x
Lnpep	9.03025784374033e-95	-0.357770412690004	0.188	0.494	2.18739935748922e-90	TLE	Lnpep
Map1b	9.13990195008662e-95	-0.538240228261005	0.204	0.506	2.21395844936948e-90	TLE	Map1b
Opa1	9.46091077096775e-95	-0.800104175280714	0.151	0.439	2.29171641605152e-90	TLE	Opa1
Kmt5b	9.91208006885378e-95	-0.95669362000081	0.121	0.394	2.40100315507845e-90	TLE	Kmt5b
Rc3h2	1.23742756994482e-94	-0.698793494389868	0.12	0.394	2.99742080267734e-90	TLE	Rc3h2
2900097C17Rik	1.55185421953067e-94	-0.536054342125294	0.17	0.467	3.75905647596914e-90	TLE	2900097C17Rik
Ddx3y	1.70244796252658e-94	-0.449750227317472	0.178	0.471	4.12383969962814e-90	TLE	Ddx3y
Ccdc186	2.38542476519285e-94	-1.0070366100947	0.092	0.351	5.77821440872664e-90	TLE	Ccdc186
Marcks	2.39292137457097e-94	2.94637368606723	0.35	0.162	5.79637344562325e-90	TLE	Marcks
Psmd7	2.56575900636665e-94	-0.340424102505982	0.29	0.634	6.21503804112192e-90	TLE	Psmd7
Mia2	3.47629995238524e-94	-0.526925288295334	0.185	0.483	8.42064137466276e-90	TLE	Mia2
Zfp445	3.84471126188995e-94	-0.871703178202573	0.115	0.388	9.31304408967604e-90	TLE	Zfp445
Selenos	4.10408095637913e-94	-0.340878537603866	0.365	0.721	9.94131530063717e-90	TLE	Selenos
Gpsm3	4.17858327344419e-94	4.11891134432649	0.114	0.012	1.01217822632639e-89	TLE	Gpsm3
Zfand5	4.19994901311309e-94	-0.30736295760579	0.399	0.781	1.01735364944638e-89	TLE	Zfand5
Cbx1	4.52285372556147e-94	-0.705239757104582	0.177	0.467	1.09557085794276e-89	TLE	Cbx1
Dcaf6	4.98287267226717e-94	-1.05377843917238	0.134	0.412	1.20700124740328e-89	TLE	Dcaf6
Cfdp1	5.21351383321611e-94	-0.514750903688156	0.312	0.646	1.26286945581994e-89	TLE	Cfdp1
Ctnna1	5.76890407635037e-94	-0.453632503952406	0.251	0.578	1.39740163441435e-89	TLE	Ctnna1
Agps	6.68222218502215e-94	-0.630303221429376	0.158	0.447	1.61863467987792e-89	TLE	Agps
Anxa2	7.83512957320267e-94	3.5472416445591	0.179	0.04	1.89790343651688e-89	TLE	Anxa2
Purg	7.91543787329662e-94	-1.88192845849533	0.07	0.317	1.91735651604864e-89	TLE	Purg
Cog5	1.67419682175244e-93	-0.983446679703885	0.173	0.464	4.05540696133094e-89	TLE	Cog5
Fbxl3	1.8172464412393e-93	-0.54799712564969	0.151	0.44	4.40191605461396e-89	TLE	Fbxl3
Wipf1	1.87261293342225e-93	-0.277276364913481	0.31	0.67	4.53603030862871e-89	TLE	Wipf1
Set	1.87850450687854e-93	-0.209107489808945	0.346	0.708	4.55030146701188e-89	TLE	Set
Suco	2.2271594000931e-93	-1.07008807157671	0.106	0.368	5.3948482148455e-89	TLE	Suco
Ttyh2	2.26101387772079e-93	-0.375104310263223	0.413	0.808	5.47685391600308e-89	TLE	Ttyh2
Gpr62	2.43431160706784e-93	-0.507490053904918	0.302	0.645	5.89663300580042e-89	TLE	Gpr62
R3hdm2	2.56591625792223e-93	-0.457833146481403	0.201	0.507	6.21541895156502e-89	TLE	R3hdm2
Rab11fip4	2.78592505167335e-93	-1.14100111908658	0.11	0.381	6.74834625266835e-89	TLE	Rab11fip4
Spire1	2.82481814457787e-93	-0.638355606597664	0.154	0.439	6.84255699161096e-89	TLE	Spire1
Elf2	3.03084902049712e-93	-0.410142474112304	0.245	0.577	7.34162558235017e-89	TLE	Elf2
Far1	3.25024294307413e-93	-0.583797300431157	0.156	0.441	7.87306348100846e-89	TLE	Far1
Tmbim1	4.66264744131134e-93	-0.409439380887439	0.372	0.753	1.12943308970885e-88	TLE	Tmbim1
Itpk1	4.73127612634885e-93	-0.403537464957733	0.302	0.646	1.14605701608548e-88	TLE	Itpk1
Dusp16	4.7657098418543e-93	-0.485500383226383	0.187	0.488	1.15439789499237e-88	TLE	Dusp16
Adap1	4.91395244576636e-93	-0.31748838321893	0.33	0.676	1.19030670093799e-88	TLE	Adap1
Lonp2	5.02374375425878e-93	-0.790088179555901	0.162	0.454	1.2169014495941e-88	TLE	Lonp2
Luzp2	5.51144380344999e-93	-1.60180421022663	0.077	0.326	1.33503703250969e-88	TLE	Luzp2
Nap1l1	5.85323083989484e-93	-0.344777666238887	0.225	0.53	1.41782810634773e-88	TLE	Nap1l1
Dcaf8	5.92937474659799e-93	-0.711384150287114	0.182	0.476	1.43627244486843e-88	TLE	Dcaf8
Shprh	6.24842698895282e-93	-1.11470938273336	0.12	0.389	1.51355646953404e-88	TLE	Shprh
Tcp11l1	6.28701977761687e-93	-0.88282287433187	0.136	0.414	1.52290480073214e-88	TLE	Tcp11l1
Eif2s2	7.16002572659670e-93	-0.308769113834381	0.372	0.743	1.73437303175352e-88	TLE	Eif2s2
Stx6	9.15312414634811e-93	-0.601087858650744	0.227	0.537	2.2171612619699e-88	TLE	Stx6
Rps10	9.34363621963711e-93	1.14014838927401	0.793	0.917	2.2633090014827e-88	TLE	Rps10
Rnaset2a	1.06674066458932e-92	3.49589016088938	0.29	0.115	2.58396591183472e-88	TLE	Rnaset2a
Fat1	1.11074955648238e-92	-1.17883578326865	0.1	0.363	2.69056865066727e-88	TLE	Fat1
Zranb1	1.13394955174286e-92	-0.53185261111337	0.165	0.455	2.74676599918674e-88	TLE	Zranb1
Tnfaip8l2	1.36118235582275e-92	4.03667274633551	0.117	0.013	3.29719202050946e-88	TLE	Tnfaip8l2
Kansl1l	1.74294766102057e-92	-0.779957380917079	0.134	0.408	4.22194211929012e-88	TLE	Kansl1l
Dip2c	1.75249265173831e-92	-0.580619442824527	0.205	0.514	4.24506295030571e-88	TLE	Dip2c
Itgb5	1.77281685717824e-92	3.27808073019965	0.27	0.098	4.29429427314286e-88	TLE	Itgb5
Pgap1	1.8879748405193e-92	-1.31168393891795	0.106	0.369	4.57324145618989e-88	TLE	Pgap1
Vapa	2.16279644872957e-92	-0.318525612344682	0.395	0.769	5.23894183775764e-88	TLE	Vapa
Pdgfa	2.21398588622615e-92	-0.503524058002935	0.268	0.599	5.36293801220561e-88	TLE	Pdgfa
Zfp326	2.2571658136252e-92	-0.67419779374992	0.144	0.425	5.46753275034432e-88	TLE	Zfp326
Btbd8	2.34996274965248e-92	-1.36800402496361	0.115	0.383	5.6923147684832e-88	TLE	Btbd8
Golga4	2.37527955409325e-92	-0.723792084536938	0.124	0.401	5.75363966388007e-88	TLE	Golga4
Cnn3	2.4902280940369e-92	-0.78560858027331	0.185	0.482	6.03207951218559e-88	TLE	Cnn3
Adam10	2.61681828120055e-92	-0.32001427587986	0.292	0.613	6.3387189225521e-88	TLE	Adam10
Fam193a	2.84863057551018e-92	-0.666207770881295	0.168	0.458	6.9002378430583e-88	TLE	Fam193a
Cnp	3.52593402768183e-92	-0.449040184095854	0.771	0.969	8.5408699952537e-88	TLE	Cnp
Fscn1	3.63237190436867e-92	-0.363908476565546	0.369	0.721	8.79869446395222e-88	TLE	Fscn1
Aplp1	3.80635067445762e-92	-0.392715134183364	0.785	0.967	9.2201232387387e-88	TLE	Aplp1
Dock4	4.14439531752532e-92	-0.154792621742991	0.238	0.555	1.00389687776416e-87	TLE	Dock4
Lrba	4.24011034284991e-92	-0.612244835829331	0.186	0.478	1.02708192834853e-87	TLE	Lrba
Tmem144	4.81000220588299e-92	-1.2119312954195	0.119	0.382	1.16512683433104e-87	TLE	Tmem144
Lcor	4.9062389401515e-92	-0.561119858905786	0.201	0.505	1.1884382584729e-87	TLE	Lcor
Abtb2	5.0849876907078e-92	-1.28057398814523	0.088	0.342	1.23173656832015e-87	TLE	Abtb2
Cdc73	6.31594196379514e-92	-0.936951151924381	0.125	0.396	1.5299106218901e-87	TLE	Cdc73
Rufy1	8.24813449615573e-92	-0.88422384153069	0.174	0.463	1.9979456190038e-87	TLE	Rufy1
Kndc1	8.34749065738738e-92	-0.231587256149363	0.337	0.685	2.02201266193895e-87	TLE	Kndc1
AY036118	8.7245159042292e-92	-0.456084969776703	0.796	0.975	2.11333948748144e-87	TLE	AY036118
Prkar1a	9.58941477084918e-92	-0.2540509543174	0.381	0.744	2.3228439399428e-87	TLE	Prkar1a
Ctnnbip1	1.06624115467333e-91	-0.511761234793469	0.21	0.517	2.5827559489652e-87	TLE	Ctnnbip1
Serbp1	1.2275169640025e-91	-0.139709195005364	0.383	0.75	2.97341434190327e-87	TLE	Serbp1
Gprasp1	1.2710567738448e-91	-1.45549451676366	0.102	0.36	3.07888082328427e-87	TLE	Gprasp1
Tmed7	1.27560160213139e-91	-0.408183326711006	0.275	0.594	3.08988976084286e-87	TLE	Tmed7
Glcci1	1.56537067906218e-91	-1.16083721383972	0.105	0.369	3.79179739589233e-87	TLE	Glcci1
Taok3	1.60056112338158e-91	-0.660061137026314	0.158	0.442	3.87703920916719e-87	TLE	Taok3
Slc25a4	1.6316081518899e-91	-0.464167976374786	0.55	0.904	3.9522444263229e-87	TLE	Slc25a4
Psme4	1.9582316484615e-91	-0.440557252999493	0.176	0.471	4.74342452206829e-87	TLE	Psme4
Pcdh10	2.12841047637022e-91	-1.47056749327142	0.103	0.358	5.15564869691157e-87	TLE	Pcdh10
Ehbp1	2.18361883044676e-91	-0.902739309492107	0.123	0.391	5.28937989299118e-87	TLE	Ehbp1
Dnajc7	2.25442874750535e-91	-0.317079641986157	0.281	0.605	5.46090275508222e-87	TLE	Dnajc7
Nufip2	2.31604687407999e-91	-0.242002086472376	0.244	0.575	5.61016034308395e-87	TLE	Nufip2
Immp1l	2.5484180236353e-91	-0.623862717721755	0.212	0.516	6.17303297865179e-87	TLE	Immp1l
Bmpr1a	4.25579341945901e-91	-0.885526055087876	0.128	0.398	1.03088083999556e-86	TLE	Bmpr1a
Zfp871	4.50303773988156e-91	-0.970984574099589	0.099	0.357	1.09077083173151e-86	TLE	Zfp871
Sos2	5.96764612440261e-91	-0.849096623555747	0.12	0.392	1.44554292071404e-86	TLE	Sos2
Tnfrsf1a	6.42384376029662e-91	3.7413717980295	0.118	0.014	1.55604767405665e-86	TLE	Tnfrsf1a
Pacs2	6.46162224063775e-91	-0.354420286151677	0.437	0.826	1.56519875534968e-86	TLE	Pacs2
Mprip	8.02572347666664e-91	-0.567297553287017	0.184	0.477	1.94407099775296e-86	TLE	Mprip
Atf3	8.30097324806486e-91	2.70044642711447	0.438	0.265	2.01074474987875e-86	TLE	Atf3
Rpl10a	9.99366114120896e-91	2.07591858980594	0.67	0.712	2.42076453823505e-86	TLE	Rpl10a
Pik3ca	1.49708473441803e-90	-0.902719455408043	0.127	0.397	3.62638835218079e-86	TLE	Pik3ca
Asxl2	1.62727436140065e-90	-0.481847017572675	0.161	0.444	3.94174668562079e-86	TLE	Asxl2
Cblb	2.31057470842362e-90	-1.31538041124799	0.09	0.344	5.59690511621454e-86	TLE	Cblb
Gadd45b	3.27449540236339e-90	3.05368205790301	0.35	0.164	7.93181021314484e-86	TLE	Gadd45b
Herc4	3.8646938384378e-90	-0.569051698289046	0.173	0.463	9.36144788484789e-86	TLE	Herc4
Nfe2l3	3.9016149305416e-90	-0.856688489900488	0.193	0.486	9.45088184625093e-86	TLE	Nfe2l3
Ywhaq	3.93045926413814e-90	-0.504660614045625	0.66	0.947	9.52075147552181e-86	TLE	Ywhaq
Zbtb7a	4.08659798453304e-90	-0.606788743736776	0.192	0.488	9.89896629793437e-86	TLE	Zbtb7a
Ppp2r5e	4.32286687925057e-90	-0.904256914902785	0.116	0.382	1.04712804416087e-85	TLE	Ppp2r5e
Appl2	4.47779235877563e-90	-0.714183546938878	0.161	0.443	1.08465564306622e-85	TLE	Appl2
Actb	5.73335754469463e-90	0.821752669620536	0.908	0.977	1.38879119805138e-85	TLE	Actb
Htra1	6.27625713537859e-90	-0.716795577622365	0.29	0.612	1.52029776590276e-85	TLE	Htra1
5330434G04Rik	7.33310207139148e-90	-1.82774342520235	0.066	0.302	1.77629731475316e-85	TLE	5330434G04Rik
Polr3e	7.41611308300646e-90	-0.864969214964593	0.188	0.474	1.79640507209666e-85	TLE	Polr3e
Mical3	7.85512078607735e-90	-0.649118927563772	0.149	0.433	1.90274590801152e-85	TLE	Mical3
Car2	9.00482384366817e-90	-0.469336020629019	0.762	0.968	2.18123847965174e-85	TLE	Car2
Arl8b	9.0216123708581e-90	-0.283595803682218	0.244	0.555	2.18530516459296e-85	TLE	Arl8b
Cpe	9.36780759648305e-90	-0.643011238492439	0.137	0.417	2.26916403409609e-85	TLE	Cpe
Ralgps1	9.49959875981635e-90	-0.214444822384628	0.285	0.637	2.30108780759031e-85	TLE	Ralgps1
Ddx1	1.37788846692456e-89	-0.438775513284929	0.262	0.585	3.33765923343136e-85	TLE	Ddx1
Dusp7	2.289845263357e-89	-0.849111061460566	0.165	0.446	5.54669218142966e-85	TLE	Dusp7
Lair1	2.39231559545552e-89	3.53049866934494	0.164	0.034	5.7949060668719e-85	TLE	Lair1
Aldh6a1	2.39668364807495e-89	-1.04464451232518	0.128	0.398	5.80548680073196e-85	TLE	Aldh6a1
Rftn1	2.77895412138984e-89	-0.577613802872988	0.198	0.488	6.73146056824261e-85	TLE	Rftn1
Btbd7	2.83633536440243e-89	-0.567589608398988	0.123	0.394	6.87045515319201e-85	TLE	Btbd7
Gna12	3.14231407702216e-89	-0.396590808833066	0.488	0.869	7.61162738877079e-85	TLE	Gna12
Pcyt1b	3.57792712878654e-89	-1.86112990712791	0.07	0.307	8.66681288405963e-85	TLE	Pcyt1b
Zfyve9	4.01786386634722e-89	-0.897602081932831	0.137	0.407	9.73247164345287e-85	TLE	Zfyve9
Ifitm2	4.32536609164431e-89	3.92080013321166	0.136	0.022	1.047733428379e-84	TLE	Ifitm2
Vti1a	6.60509195894623e-89	-0.559485390118477	0.202	0.5	1.59995142521554e-84	TLE	Vti1a
Hdac8	7.46332780877154e-89	-1.35697944226326	0.124	0.383	1.80784189511873e-84	TLE	Hdac8
Insr	7.50263641111776e-89	-0.62693419532202	0.134	0.407	1.81736361786506e-84	TLE	Insr
Bpnt1	7.6153877803351e-89	-0.709753070167847	0.193	0.484	1.84467538203057e-84	TLE	Bpnt1
Tubb4a	9.23053789467399e-89	-0.437215105880541	0.695	0.954	2.23591319422688e-84	TLE	Tubb4a
Peg3	9.72872277016067e-89	-1.97152982587118	0.039	0.26	2.35658851661602e-84	TLE	Peg3
Car14	1.02427577862753e-88	-0.441380931384911	0.315	0.653	2.48110321856946e-84	TLE	Car14
Srek1	1.03256105093058e-88	-0.524667444396717	0.165	0.452	2.50117263366914e-84	TLE	Srek1
Vamp7	1.0779113524555e-88	-0.748962395286003	0.155	0.427	2.61102466905296e-84	TLE	Vamp7
Laptm4b	1.07904626695564e-88	-0.793102806571264	0.166	0.445	2.61377377244664e-84	TLE	Laptm4b
Syf2	1.27093900856959e-88	-0.201305574453899	0.362	0.717	3.07859556045812e-84	TLE	Syf2
Mfn1	1.27992161101423e-88	-1.0690901134782	0.125	0.391	3.10035411835977e-84	TLE	Mfn1
Ccdc59	1.34138351035908e-88	-0.769914269027803	0.196	0.479	3.24923327714281e-84	TLE	Ccdc59
Cnbp	1.52378270758665e-88	-0.203277968297385	0.393	0.76	3.69105885258713e-84	TLE	Cnbp
Vbp1	1.62477513954085e-88	-0.418181484202811	0.291	0.619	3.93569282050981e-84	TLE	Vbp1
Smarcc2	2.1969714698762e-88	-0.516882708235806	0.223	0.521	5.32172399148112e-84	TLE	Smarcc2
Efnb3	2.32103761927282e-88	-0.386777514100563	0.478	0.867	5.62224942516455e-84	TLE	Efnb3
Tnf	2.47984432001129e-88	3.80259549510608	0.172	0.039	6.00692689636334e-84	TLE	Tnf
Ddx46	2.55320251633148e-88	-0.601814879994186	0.156	0.429	6.18462245530974e-84	TLE	Ddx46
Cd180	3.05204918782452e-88	4.11714232996155	0.159	0.033	7.39297874766734e-84	TLE	Cd180
Nkd1	3.24806548865629e-88	-0.755694075584508	0.15	0.425	7.86778903317214e-84	TLE	Nkd1
Slc43a2	3.55371455209879e-88	-0.626233806277942	0.209	0.502	8.60816275954889e-84	TLE	Slc43a2
Plxnb3	3.56723278530409e-88	-0.484926330990874	0.254	0.567	8.64090797584209e-84	TLE	Plxnb3
1500004A13Rik	3.75583251079783e-88	-0.36275021532806	0.315	0.665	9.09775309090558e-84	TLE	1500004A13Rik
Stam	4.13966180492521e-88	-0.780316532526941	0.126	0.393	1.00275027900703e-83	TLE	Stam
Itgb1	4.44798864367806e-88	-0.297354557360307	0.296	0.622	1.07743628915814e-83	TLE	Itgb1
Tra2b	4.59303215416673e-88	-0.219520751524985	0.277	0.604	1.11257017870381e-83	TLE	Tra2b
Cuedc1	4.87242259143044e-88	-0.588914847024676	0.163	0.443	1.1802469243222e-83	TLE	Cuedc1
Rps15a	5.01391895540717e-88	1.62460638305947	0.74	0.856	1.21452158856828e-83	TLE	Rps15a
Tmem132b	5.06387716810127e-88	-1.3300948659137	0.102	0.352	1.22662296642917e-83	TLE	Tmem132b
Dnajc18	5.22572741513246e-88	-0.806540063954817	0.156	0.432	1.26582795176754e-83	TLE	Dnajc18
Selplg	8.03402671873862e-88	2.94997235142898	0.248	0.085	1.94608229208006e-83	TLE	Selplg
Tmsb10	8.84505169342774e-88	3.32117772282712	0.353	0.179	2.142536871699e-83	TLE	Tmsb10
Klhl24	8.92115294992352e-88	-0.513877344332799	0.225	0.523	2.16097087905998e-83	TLE	Klhl24
Snx1	9.06419307223958e-88	-0.377173972890421	0.278	0.602	2.19561948788859e-83	TLE	Snx1
Rfx7	9.6663556138598e-88	-0.850945842588796	0.124	0.387	2.34148132034526e-83	TLE	Rfx7
Tob2	9.71796028184857e-88	-0.57304615999234	0.188	0.476	2.35398151907218e-83	TLE	Tob2
Tmem151a	1.05482184473144e-87	-0.372474012053183	0.474	0.863	2.55509495449296e-83	TLE	Tmem151a
Rapgef2	1.18664562520445e-87	-0.605078768604839	0.176	0.459	2.87441169793275e-83	TLE	Rapgef2
Gmfb	1.45024912405218e-87	-0.590624994339139	0.16	0.434	3.51293845319161e-83	TLE	Gmfb
Arid4a	1.48656297541726e-87	-0.80553185011022	0.145	0.419	3.60090149535322e-83	TLE	Arid4a
Paics	1.48675631886052e-87	-0.469314837459979	0.222	0.527	3.60136983117584e-83	TLE	Paics
Trpm7	2.39698465291344e-87	-0.355308695874213	0.218	0.53	5.80621592475223e-83	TLE	Trpm7
Tmem33	2.63652025847528e-87	-0.458632660751101	0.261	0.576	6.38644302210467e-83	TLE	Tmem33
Sacm1l	2.84602073512886e-87	-0.950574560647423	0.107	0.363	6.89391602670264e-83	TLE	Sacm1l
Fbxo21	2.96911394122591e-87	-0.997887734731504	0.146	0.417	7.19208469983153e-83	TLE	Fbxo21
Pnpla8	3.00749851932332e-87	-0.541404018696171	0.142	0.413	7.28506366335687e-83	TLE	Pnpla8
Tbl1x	4.14419736721866e-87	-0.491174737185195	0.159	0.439	1.00384892826138e-82	TLE	Tbl1x
Puf60	6.43543988965499e-87	-0.324591519839835	0.309	0.64	1.55885660447113e-82	TLE	Puf60
Myh14	6.51546297284277e-87	-1.00899712479889	0.146	0.413	1.5782405959117e-82	TLE	Myh14
Rpn1	6.60580606380754e-87	-0.529912656429672	0.204	0.493	1.6001244028361e-82	TLE	Rpn1
Chd4	7.32967603996455e-87	-0.130772875648187	0.349	0.696	1.77546742716061e-82	TLE	Chd4
Osbp	8.23036935543399e-87	-0.838567340166674	0.13	0.398	1.99364236896677e-82	TLE	Osbp
Xpo7	8.56645927169747e-87	-0.904841848841573	0.129	0.392	2.07505342938328e-82	TLE	Xpo7
Prrc2b	8.82281013651462e-87	-0.647647184949268	0.165	0.445	2.13714929936794e-82	TLE	Prrc2b
Tacc1	9.0253690985853e-87	-0.40333762779263	0.232	0.536	2.18621515675032e-82	TLE	Tacc1
Rlf	9.11924720062417e-87	-1.01236484414857	0.108	0.363	2.20895524940719e-82	TLE	Rlf
Dnmt3a	9.49804615083945e-87	-0.299263394331728	0.238	0.554	2.30071171911784e-82	TLE	Dnmt3a
Auh	1.01614667115782e-86	-0.389335049108643	0.257	0.577	2.4614120815456e-82	TLE	Auh
Kctd3	1.04865526181889e-86	-0.548885242199871	0.215	0.514	2.5401576407039e-82	TLE	Kctd3
Rps12	1.08178916361838e-86	1.42530602976973	0.767	0.885	2.62041789103279e-82	TLE	Rps12
Kif6	1.11341682445638e-86	-1.46157754324693	0.094	0.34	2.6970295738807e-82	TLE	Kif6
Gm28320	1.2738979188023e-86	-1.89514349828599	0.073	0.306	3.08576292871482e-82	TLE	Gm28320
Nudcd3	1.32629617319303e-86	-0.521391626442585	0.197	0.484	3.21268722032546e-82	TLE	Nudcd3
Scn1b	1.57639528358923e-86	4.42313821114252	0.107	0.012	3.8185022954382e-82	TLE	Scn1b
Tsc22d3	1.62632833887437e-86	-0.356077664919429	0.248	0.557	3.93945513525539e-82	TLE	Tsc22d3
Odr4	1.66138336538426e-86	-0.901111058829169	0.098	0.348	4.02436892597029e-82	TLE	Odr4
Esyt2	1.88095644711851e-86	-1.1085779421301	0.114	0.368	4.55624080185517e-82	TLE	Esyt2
2310022B05Rik	2.18846014947345e-86	-0.816408314801473	0.153	0.42	5.30110702006954e-82	TLE	2310022B05Rik
Tppp3	2.19899367214894e-86	-0.341869219591761	0.344	0.702	5.32662237204638e-82	TLE	Tppp3
Ttc14	2.33932645629346e-86	-0.769667557446672	0.148	0.419	5.66655047507965e-82	TLE	Ttc14
Cdk13	4.41579374950577e-86	-0.523695463951955	0.16	0.439	1.06963771994278e-81	TLE	Cdk13
Esf1	4.65030098928816e-86	-1.13715830555444	0.11	0.36	1.12644240863527e-81	TLE	Esf1
Irf8	4.74495189823654e-86	3.58199093100019	0.164	0.036	1.14936969830984e-81	TLE	Irf8
Plaur	4.77605114861246e-86	4.24977313490467	0.108	0.012	1.1569028697284e-81	TLE	Plaur
Braf	5.16035502766043e-86	-0.255732055889008	0.176	0.464	1.24999279835019e-81	TLE	Braf
Emc7	5.36144288997603e-86	-0.274109500472216	0.413	0.786	1.29870231123889e-81	TLE	Emc7
Pcbp1	5.71387450562e-86	-0.29458098680884	0.347	0.688	1.38407182149633e-81	TLE	Pcbp1
Trim33	5.93645578037889e-86	-0.834721298304314	0.136	0.398	1.43798768368118e-81	TLE	Trim33
Uba1	6.58387906740273e-86	-0.314165474598243	0.23	0.535	1.59481302649696e-81	TLE	Uba1
Cdkn1a	6.61666995047051e-86	3.46759771207508	0.188	0.049	1.60275596210247e-81	TLE	Cdkn1a
Ssr3	8.54580234947072e-86	-0.234924736691159	0.285	0.606	2.07004970311229e-81	TLE	Ssr3
Atf2	8.84625941490389e-86	-0.76817158818298	0.153	0.429	2.14282941807217e-81	TLE	Atf2
Mxd4	9.08125843121507e-86	-0.443416947198561	0.217	0.514	2.19975322979323e-81	TLE	Mxd4
Ppm1a	9.92684804439911e-86	-0.510254905375227	0.2	0.49	2.4045804017948e-81	TLE	Ppm1a
Ilf2	1.22803164809759e-85	-0.758290913620347	0.169	0.446	2.97466106118678e-81	TLE	Ilf2
Olig1	1.23330003971709e-85	-0.456833616618638	0.503	0.893	2.9874226862067e-81	TLE	Olig1
Ggps1	1.30379072608295e-85	-0.959811983723321	0.128	0.392	3.15817227579073e-81	TLE	Ggps1
Hist1h4d	1.49772770095634e-85	-2.09707895019857	0.042	0.259	3.62794581002653e-81	TLE	Hist1h4d
Hapln2	1.50163038830892e-85	-0.360966093349326	0.349	0.701	3.63739928960069e-81	TLE	Hapln2
Pim1	1.79990329762676e-85	3.61465801567074	0.165	0.037	4.35990575784129e-81	TLE	Pim1
Jak2	2.60663538429478e-85	-0.608667885649524	0.186	0.472	6.31405289137725e-81	TLE	Jak2
Tmed5	2.62643980411437e-85	-0.383322343060509	0.233	0.534	6.36202513750625e-81	TLE	Tmed5
Usp6nl	2.79595542190402e-85	-0.985197807442498	0.122	0.38	6.77264281847812e-81	TLE	Usp6nl
B3galt5	2.96269996097653e-85	-0.482577011226185	0.222	0.515	7.17654811547346e-81	TLE	B3galt5
Ep300	5.05911304658315e-85	-0.679173676924418	0.124	0.383	1.22546895327384e-80	TLE	Ep300
Ubr1	5.09168065868618e-85	-0.942210520706631	0.139	0.403	1.23335780595355e-80	TLE	Ubr1
Rrm2b	5.18409529232851e-85	-1.39303883719327	0.102	0.348	1.25574340266073e-80	TLE	Rrm2b
Atp6v0c	5.873888521735e-85	1.18093789910894	0.731	0.879	1.42283201661987e-80	TLE	Atp6v0c
Tmem163	5.90202326724697e-85	-0.977441365024982	0.169	0.434	1.42964709602523e-80	TLE	Tmem163
Exoc5	5.91359122495679e-85	-0.47670655955287	0.162	0.441	1.43244920242128e-80	TLE	Exoc5
Phactr4	6.12022178319471e-85	-0.961783718130723	0.151	0.419	1.48250132254325e-80	TLE	Phactr4
Ate1	6.35353924434409e-85	-1.00002437429895	0.09	0.332	1.53901781115747e-80	TLE	Ate1
Nfat5	6.77202783833088e-85	-0.209488605403309	0.239	0.553	1.64038830327889e-80	TLE	Nfat5
Sept4	7.1363438631621e-85	-0.463220758522987	0.702	0.963	1.72863657397376e-80	TLE	Sept4
Sbno1	8.0583395063978e-85	-0.299943535894362	0.203	0.494	1.95197157863474e-80	TLE	Sbno1
Sgk3	9.95512319109745e-85	-0.946337595078534	0.129	0.386	2.41142949057954e-80	TLE	Sgk3
Ranbp2	1.12959443372377e-84	-0.219356039238499	0.149	0.424	2.73621659680909e-80	TLE	Ranbp2
Fam13b	1.67205901391419e-84	-0.655002785067756	0.129	0.388	4.05022854940435e-80	TLE	Fam13b
Ctla2a	1.82602152580769e-84	3.22664685575515	0.159	0.034	4.42317194196397e-80	TLE	Ctla2a
AW554918	1.98978419120926e-84	-0.890746442159175	0.128	0.383	4.81985424636618e-80	TLE	AW554918
Eif4h	2.00752427374205e-84	-0.265268470944417	0.443	0.822	4.86282604828537e-80	TLE	Eif4h
Paqr8	2.11762363048242e-84	-1.07065849706183	0.083	0.322	5.12951972011756e-80	TLE	Paqr8
Hadha	2.24026027180071e-84	-0.461394625784436	0.227	0.519	5.42658245638287e-80	TLE	Hadha
Atp6v1a	2.40097196335525e-84	-0.217360448038196	0.267	0.585	5.81587438683542e-80	TLE	Atp6v1a
Bdp1	2.84067893039004e-84	-0.98619899187945	0.093	0.34	6.88097657308378e-80	TLE	Bdp1
Ubqln1	3.25295946704256e-84	-0.492571386486765	0.181	0.458	7.8796437170172e-80	TLE	Ubqln1
Ncf1	3.60313198423079e-84	3.89640775167274	0.16	0.035	8.72786660540225e-80	TLE	Ncf1
Nfkbiz	3.94874039037547e-84	3.03165772814522	0.341	0.163	9.5650338476065e-80	TLE	Nfkbiz
Ythdf3	3.99450477823382e-84	-0.335573011934482	0.157	0.428	9.67588892431578e-80	TLE	Ythdf3
Btbd3	4.13668492281791e-84	-1.67077877936942	0.08	0.317	1.00202918885418e-79	TLE	Btbd3
St3gal3	4.18977158553161e-84	-0.422958923897145	0.203	0.506	1.01488837116332e-79	TLE	St3gal3
Trim24	4.49943973312175e-84	-0.973344552518683	0.093	0.335	1.08989928655408e-79	TLE	Trim24
Itgam	4.52602310108795e-84	3.36832519628925	0.203	0.058	1.09633857577653e-79	TLE	Itgam
Lsm12	4.79454856573814e-84	-0.713733239566416	0.157	0.424	1.16138349907875e-79	TLE	Lsm12
Tanc2	4.98231001304605e-84	0.172270912318925	0.285	0.609	1.20686495446014e-79	TLE	Tanc2
Gdi1	5.06430457529725e-84	-0.276353823113338	0.256	0.564	1.22672649727425e-79	TLE	Gdi1
Vsir	5.47593657538501e-84	3.09274983695087	0.206	0.061	1.32643611665551e-79	TLE	Vsir
Rora	5.94026651627412e-84	-1.2504094034246	0.083	0.322	1.43891075823708e-79	TLE	Rora
Enpp5	6.49069286569442e-84	-0.596394863582857	0.206	0.495	1.57224053285716e-79	TLE	Enpp5
Ubn1	7.01977184975055e-84	-0.606179408989376	0.175	0.453	1.70039933516507e-79	TLE	Ubn1
Tmx3	7.81740134996547e-84	-0.673165631703061	0.186	0.466	1.89360912900214e-79	TLE	Tmx3
Tnik	9.6367268502862e-84	-1.04341214763202	0.125	0.381	2.33430434494483e-79	TLE	Tnik
Cebpz	1.18961280299867e-83	-0.459037789576501	0.136	0.399	2.88159909270368e-79	TLE	Cebpz
Nrxn2	1.22794601822678e-83	-0.812573295476227	0.175	0.45	2.97445363995074e-79	TLE	Nrxn2
Tlk2	1.2715514585011e-83	-1.00053677255548	0.1	0.348	3.08007909792721e-79	TLE	Tlk2
Pigyl	1.42731774794239e-83	-0.366938226986209	0.359	0.713	3.45739178084085e-79	TLE	Pigyl
Camk2n1	1.63720264387198e-83	-0.612720043570845	0.099	0.346	3.96579596425108e-79	TLE	Camk2n1
Adk	1.76862222350687e-83	-0.792337778110472	0.219	0.506	4.28413361200069e-79	TLE	Adk
Cpsf6	2.01734055864264e-83	-0.557076920836403	0.142	0.406	4.88660403520006e-79	TLE	Cpsf6
Dhrs3	2.12356982952076e-83	3.70766200792904	0.129	0.021	5.14392319804815e-79	TLE	Dhrs3
Fip1l1	2.38770380848201e-83	-0.473611211760271	0.18	0.46	5.78373493528597e-79	TLE	Fip1l1
Zfp182	2.58430399667857e-83	-1.30165893229919	0.091	0.329	6.25995957115451e-79	TLE	Zfp182
Cep85l	2.61695957964703e-83	-1.0353081785936	0.072	0.304	6.339061189779e-79	TLE	Cep85l
Ndfip2	2.64541404895738e-83	-0.345208710722422	0.287	0.612	6.40798645078945e-79	TLE	Ndfip2
Camta1	3.38083974566585e-83	-0.451217413934572	0.239	0.537	8.18940811592638e-79	TLE	Camta1
Cfap36	3.65404557755327e-83	-0.464224954548013	0.218	0.504	8.85119460250729e-79	TLE	Cfap36
Opalin	4.49316111105143e-83	-0.516897653836142	0.599	0.925	1.08837841592999e-78	TLE	Opalin
Phkb	4.70959761423161e-83	-0.87253158719386	0.121	0.375	1.14080583009532e-78	TLE	Phkb
Spock1	5.12448806417614e-83	-0.784607220698851	0.309	0.587	1.24130474378539e-78	TLE	Spock1
Eml5	5.53575683968463e-83	-1.5332494701892	0.075	0.307	1.34092637927681e-78	TLE	Eml5
Ptma	6.0860980187516e-83	-0.365689050115504	0.838	0.979	1.4742355230822e-78	TLE	Ptma
Wscd1	6.23068877056708e-83	-0.364894937671367	0.462	0.861	1.50925974089446e-78	TLE	Wscd1
Ppp1r18	6.29097472825018e-83	3.94517669837705	0.15	0.031	1.52386280842404e-78	TLE	Ppp1r18
Zfp609	1.03896775464139e-82	-0.464168409058079	0.153	0.42	2.51669159206785e-78	TLE	Zfp609
Evi2a	1.22301552021523e-82	-0.260219476393293	0.477	0.844	2.96251049461734e-78	TLE	Evi2a
Paip2	1.46517207132726e-82	-0.269321785389494	0.468	0.844	3.54908630837603e-78	TLE	Paip2
Cfl2	1.59218841269988e-82	-0.269961347416286	0.436	0.817	3.85675799208291e-78	TLE	Cfl2
Paip1	1.64515584906138e-82	-0.537265018434097	0.196	0.48	3.98506101318139e-78	TLE	Paip1
Canx	1.78409287115137e-82	-0.206174305425102	0.429	0.789	4.32160816178996e-78	TLE	Canx
Ufl1	2.57367577727452e-82	-0.925309037692026	0.128	0.382	6.23421483529208e-78	TLE	Ufl1
Pcmt1	2.822496505115e-82	-0.389145765353146	0.244	0.543	6.83693328434007e-78	TLE	Pcmt1
Cggbp1	2.98663673243745e-82	-0.503889926292518	0.148	0.413	7.23453015698323e-78	TLE	Cggbp1
Fdft1	3.38426579527362e-82	-0.89954439437107	0.126	0.376	8.1977070358913e-78	TLE	Fdft1
Vps41	4.48531155800291e-82	-0.432819592170244	0.188	0.468	1.08647701869505e-77	TLE	Vps41
Ryk	6.50153051451990e-82	-1.04141417120511	0.115	0.363	1.57486573653215e-77	TLE	Ryk
Abi2	6.60811661774434e-82	-0.949249891911091	0.127	0.378	1.60068408831621e-77	TLE	Abi2
Cask	7.4550463185034e-82	-0.503527024630652	0.127	0.385	1.80583586973108e-77	TLE	Cask
Prkcb	8.05363105753234e-82	-0.381394748141496	0.178	0.455	1.95083105106606e-77	TLE	Prkcb
Jup	8.62636984143099e-82	-0.448042332549192	0.246	0.546	2.08956556668983e-77	TLE	Jup
Pou2f1	8.6719754905182e-82	-0.369844484701914	0.114	0.365	2.10061262306822e-77	TLE	Pou2f1
Psme1	1.11738387255154e-81	3.25661071445817	0.283	0.119	2.70663895448159e-77	TLE	Psme1
Rnf10	1.4236713752531e-81	-0.322842115402337	0.187	0.47	3.44855917227558e-77	TLE	Rnf10
Plekha5	1.4666316995644e-81	-0.638387858139041	0.171	0.441	3.55262196585484e-77	TLE	Plekha5
Bbs9	1.53392737379653e-81	-1.18373798042212	0.093	0.327	3.71563227754734e-77	TLE	Bbs9
Mtus1	2.30056390123603e-81	-0.229268191333069	0.255	0.559	5.57265593796404e-77	TLE	Mtus1
Kpna3	2.38241726322291e-81	-0.654998576504151	0.144	0.405	5.77092933670487e-77	TLE	Kpna3
Adgrl3	2.70609688251735e-81	-1.2992557528078	0.085	0.319	6.55497847852179e-77	TLE	Adgrl3
Cacnb4	2.79462450901558e-81	-0.322062303348377	0.168	0.443	6.76941894818843e-77	TLE	Cacnb4
Tgs1	3.00939653689417e-81	-1.16342325180944	0.106	0.347	7.28966123131875e-77	TLE	Tgs1
Mapk8ip1	3.47552929401386e-81	-0.314578602815157	0.46	0.848	8.41877460888978e-77	TLE	Mapk8ip1
Otulinl	3.5334137106538e-81	3.83831064635414	0.131	0.023	8.5589880313167e-77	TLE	Otulinl
Bpgm	3.86944664490598e-81	-0.358557394728261	0.448	0.834	9.37296060795575e-77	TLE	Bpgm
Rab11b	4.21555676700489e-81	-0.115430421976495	0.273	0.585	1.02113431567159e-76	TLE	Rab11b
Msi2	4.24048688204879e-81	-0.476043628849425	0.156	0.428	1.02717313743868e-76	TLE	Msi2
C5ar1	5.13059662291773e-81	4.35312173171643	0.12	0.018	1.24278441996936e-76	TLE	C5ar1
Mia3	5.19958807827355e-81	-0.545394756013984	0.162	0.427	1.2594962202002e-76	TLE	Mia3
Tprgl	6.05489579447946e-81	-0.335884405389124	0.323	0.655	1.46667740829676e-76	TLE	Tprgl
Sorcs3	7.07577563531008e-81	-2.13300586018832	0.041	0.249	1.71396513214116e-76	TLE	Sorcs3
Fbn2	8.34097122651981e-81	-2.37193147130529	0.034	0.237	2.02043346019989e-76	TLE	Fbn2
Rab40c	9.43592857537097e-81	-0.481844609513241	0.221	0.513	2.28566497881211e-76	TLE	Rab40c
Nxpe3	9.60804860755582e-81	-1.1297438614318	0.105	0.343	2.32735761420825e-76	TLE	Nxpe3
Taf3	9.74188002100045e-81	-0.834203840003691	0.11	0.354	2.35977559748694e-76	TLE	Taf3
Ppp2r5a	1.03198914468218e-80	-0.289009146487827	0.253	0.557	2.49978730516365e-76	TLE	Ppp2r5a
Stab1	1.22545222150895e-80	3.8853158844881	0.146	0.03	2.96841291616114e-76	TLE	Stab1
Mga	1.40777077887794e-80	-0.628482636037197	0.093	0.329	3.41004315767604e-76	TLE	Mga
Caprin1	1.59629163638271e-80	-0.274924695776415	0.228	0.516	3.86669723080984e-76	TLE	Caprin1
Tet1	1.59699055081082e-80	-1.6792009407192	0.071	0.293	3.86839021122904e-76	TLE	Tet1
Fdps	1.68364372827048e-80	-0.373419223997462	0.259	0.564	4.07829020298959e-76	TLE	Fdps
Dnajc8	1.81581283890387e-80	-0.261532245979308	0.28	0.592	4.39844343967686e-76	TLE	Dnajc8
Dipk2a	1.88049046760088e-80	-1.38026399483786	0.089	0.319	4.55511205966962e-76	TLE	Dipk2a
Abca2	1.89422425695824e-80	-0.300118127172408	0.522	0.899	4.58837941762994e-76	TLE	Abca2
Acbd3	1.99489327042546e-80	-0.637870696784821	0.109	0.357	4.83222996895159e-76	TLE	Acbd3
Pibf1	2.09911869661639e-80	-0.986285280890952	0.103	0.346	5.08469521881389e-76	TLE	Pibf1
Egln1	2.20577179452473e-80	-1.15787843360025	0.082	0.31	5.34304101787724e-76	TLE	Egln1
Wbp4	2.71628231953063e-80	-0.492202105404767	0.163	0.423	6.57965066259905e-76	TLE	Wbp4
Naa15	2.91012688174553e-80	-0.510242610904729	0.148	0.409	7.04920034565219e-76	TLE	Naa15
Cwc15	2.99752259065809e-80	-0.239525314917887	0.387	0.739	7.2608989713511e-76	TLE	Cwc15
Cwf19l2	3.0266009553228e-80	-1.0462746062842	0.111	0.356	7.33133549407841e-76	TLE	Cwf19l2
Mtss1	3.1834169582349e-80	-0.609847929916163	0.216	0.503	7.71119089793241e-76	TLE	Mtss1
Mapkap1	3.42716476107831e-80	-0.57439126850092	0.176	0.441	8.30162120076e-76	TLE	Mapkap1
Snx27	3.65324558940756e-80	-0.638550016182347	0.142	0.399	8.84925679122193e-76	TLE	Snx27
Cplane1	3.9446840234946e-80	-1.13359245542653	0.101	0.339	9.55520811011098e-76	TLE	Cplane1
Rsbn1	4.70885236892233e-80	-0.978084100535246	0.109	0.351	1.14062530932406e-75	TLE	Rsbn1
Hcls1	5.35581255790671e-80	4.05759827714548	0.119	0.018	1.29733847590174e-75	TLE	Hcls1
Mxi1	6.28589495439695e-80	-0.164208804675556	0.239	0.539	1.52263233480357e-75	TLE	Mxi1
Gpc5	6.31149706640768e-80	-1.99247730701807	0.01	0.195	1.52883393439593e-75	TLE	Gpc5
Gm48508	6.9786207478654e-80	-1.47068983016946	0.075	0.3	1.69043130375544e-75	TLE	Gm48508
Hbp1	7.2163149506905e-80	-0.799992360295375	0.16	0.416	1.74800797050576e-75	TLE	Hbp1
Rasa3	7.41605125047235e-80	-0.225592400653043	0.268	0.579	1.79639009440192e-75	TLE	Rasa3
Rtkn	8.20137577481588e-80	-0.295152436037547	0.298	0.624	1.98661925393365e-75	TLE	Rtkn
Tmpo	8.28635513088039e-80	-0.694059254753677	0.13	0.382	2.00720380335316e-75	TLE	Tmpo
Cdk11b	8.39067774691599e-80	-0.33260752713352	0.17	0.438	2.03247387063546e-75	TLE	Cdk11b
Smad4	8.98263855901393e-80	-0.678048245407749	0.11	0.351	2.17586453814994e-75	TLE	Smad4
Ldlrad3	9.5022193952876e-80	-0.333321636895408	0.169	0.442	2.30172260412052e-75	TLE	Ldlrad3
Srgap3	9.70771182965308e-80	-0.667202554999499	0.159	0.423	2.35149903649687e-75	TLE	Srgap3
Pias1	1.04400880825013e-79	-0.19941573633336	0.171	0.444	2.52890253622428e-75	TLE	Pias1
Mapk1	1.16124245312048e-79	-0.290651787253157	0.197	0.478	2.81287759419375e-75	TLE	Mapk1
Xrcc6	1.22035936871121e-79	-1.26201189053529	0.114	0.356	2.95607649882917e-75	TLE	Xrcc6
Sdha	1.30045620845015e-79	-0.340149304318638	0.268	0.573	3.1500950737288e-75	TLE	Sdha
Rab22a	1.32773805451031e-79	-0.717063139559801	0.111	0.354	3.21617988944033e-75	TLE	Rab22a
Ubr5	1.5300931818306e-79	-0.189776393384686	0.206	0.494	3.70634471434826e-75	TLE	Ubr5
Upf3b	1.64535606773878e-79	-0.746258340859202	0.152	0.413	3.98554600288365e-75	TLE	Upf3b
Gm28376	1.77509870823332e-79	-1.44803058746296	0.11	0.347	4.29982160095357e-75	TLE	Gm28376
Cnot3	1.79149026624467e-79	-0.914551713351945	0.096	0.335	4.33952687192447e-75	TLE	Cnot3
Gpbp1l1	2.53974581617807e-79	-0.674475844037692	0.153	0.414	6.15202629052813e-75	TLE	Gpbp1l1
Arhgap31	2.84760520001684e-79	-0.653775461841313	0.102	0.338	6.89775407600078e-75	TLE	Arhgap31
Tmbim6	2.91250557758354e-79	-0.406781303291127	0.531	0.89	7.05496226058061e-75	TLE	Tmbim6
Ahcyl2	3.56537653607749e-79	-0.573245021315632	0.156	0.416	8.63641158334049e-75	TLE	Ahcyl2
Oga	3.87641920357475e-79	-0.333948160323848	0.185	0.457	9.38985023681911e-75	TLE	Oga
Herc1	4.69948185466351e-79	-0.306127961197163	0.168	0.439	1.13835548965514e-74	TLE	Herc1
Nipal3	5.8499380963268e-79	-1.13636189670934	0.089	0.317	1.41703050507324e-74	TLE	Nipal3
Sbf1	6.10872043926847e-79	-0.226891226408104	0.356	0.696	1.479715352004e-74	TLE	Sbf1
Rab5b	7.03285190232286e-79	-0.517453531840228	0.17	0.436	1.70356771629967e-74	TLE	Rab5b
Vma21	8.8538401095886e-79	-0.750671111337669	0.159	0.418	2.14466568974565e-74	TLE	Vma21
Alkbh5	1.00250293912371e-78	-0.417504582564776	0.181	0.45	2.42836286943935e-74	TLE	Alkbh5
Plekhm3	1.00281850175661e-78	-0.962979003928525	0.112	0.351	2.42912725680505e-74	TLE	Plekhm3
Mpp2	1.25459870431551e-78	-0.68569025460066	0.174	0.442	3.03901444146347e-74	TLE	Mpp2
Rab3gap1	1.29243933467529e-78	-0.715328746423484	0.135	0.386	3.13067580038397e-74	TLE	Rab3gap1
Tut4	1.32585515678851e-78	-0.754548100086853	0.137	0.388	3.2116189462888e-74	TLE	Tut4
Setbp1	1.44596597236784e-78	-1.73021103421158	0.071	0.289	3.50256337486663e-74	TLE	Setbp1
Wwox	1.71081994135045e-78	-0.628002581333289	0.202	0.476	4.14411914393319e-74	TLE	Wwox
Stambp	2.47774477956102e-78	-0.867767992793433	0.152	0.407	6.00184117953065e-74	TLE	Stambp
Map7d2	3.2114203233022e-78	-1.43323246755628	0.079	0.301	7.77902344913492e-74	TLE	Map7d2
Vcp	3.43577879449077e-78	-0.206647358344238	0.383	0.737	8.322486973895e-74	TLE	Vcp
Mir99ahg	5.315782390867e-78	-0.125873339229458	0.204	0.489	1.28764196853971e-73	TLE	Mir99ahg
Tmx4	5.72831069595632e-78	-0.597499583452787	0.131	0.379	1.3875686998815e-73	TLE	Tmx4
Mgat3	6.01640346358687e-78	-0.841177327762785	0.108	0.348	1.45735341098465e-73	TLE	Mgat3
1500015L24Rik	6.40669306593761e-78	-1.25374273486097	0.056	0.266	1.55189326136207e-73	TLE	1500015L24Rik
Rbm28	6.41391326940653e-78	-0.383580524645233	0.158	0.422	1.55364221124834e-73	TLE	Rbm28
Cisd2	7.64955782835664e-78	-0.277008868502323	0.202	0.48	1.85295239276283e-73	TLE	Cisd2
Akirin1	8.51266823117985e-78	-0.252414286463668	0.248	0.541	2.0620236256387e-73	TLE	Akirin1
Ascc3	8.91262466056709e-78	-0.323916643804858	0.148	0.405	2.15890507152917e-73	TLE	Ascc3
Brd7	9.04987324764496e-78	-0.515536285172182	0.169	0.427	2.19215079677704e-73	TLE	Brd7
Ubap2l	9.60634087854726e-78	-0.171434436554003	0.199	0.481	2.3269439510105e-73	TLE	Ubap2l
Zfand6	1.06789616311542e-77	-0.319939489958221	0.221	0.503	2.58676487591448e-73	TLE	Zfand6
Cisd1	1.16470446625385e-77	-0.30701943475309	0.392	0.748	2.8212636286067e-73	TLE	Cisd1
Agfg1	1.19648830656141e-77	-0.800452539366314	0.118	0.361	2.89825362498371e-73	TLE	Agfg1
Arhgap35	1.26133543018321e-77	-0.460496495325788	0.12	0.366	3.05533281253279e-73	TLE	Arhgap35
Cops2	1.34950676378709e-77	-0.706095282411026	0.156	0.413	3.26891023392146e-73	TLE	Cops2
Tor1aip1	1.45776635692496e-77	-0.197584059604201	0.219	0.499	3.53114744637933e-73	TLE	Tor1aip1
Cbx4	1.89197704097915e-77	-0.440695718057307	0.209	0.497	4.58293598636378e-73	TLE	Cbx4
Ino80d	1.97569566353161e-77	-0.563849945755542	0.127	0.373	4.78572760577261e-73	TLE	Ino80d
Rprd1a	1.98680725976575e-77	-0.930428132325785	0.122	0.364	4.81264322533058e-73	TLE	Rprd1a
Smim15	2.12391814210355e-77	-0.395218039681947	0.246	0.548	5.14476691561743e-73	TLE	Smim15
Cyth4	2.36542174663548e-77	3.36716809186806	0.16	0.039	5.72976109687512e-73	TLE	Cyth4
Nek7	2.39543968876295e-77	-0.175306353416519	0.188	0.46	5.8024735580905e-73	TLE	Nek7
Ppfia2	2.66378362427945e-77	-1.54546626812749	0.075	0.295	6.45248307309211e-73	TLE	Ppfia2
Lrp6	2.67839757125375e-77	-0.305542616938403	0.128	0.381	6.48788243684796e-73	TLE	Lrp6
Ggnbp2	2.74086324504453e-77	-0.209117797004044	0.202	0.483	6.63919303847136e-73	TLE	Ggnbp2
Rexo2	2.80734124259963e-77	-0.193431567329654	0.349	0.69	6.80022269194909e-73	TLE	Rexo2
2210016L21Rik	2.95616210843804e-77	-0.661564722900192	0.193	0.465	7.16071147526946e-73	TLE	2210016L21Rik
Srsf10	3.07980468529015e-77	-0.360460628003972	0.156	0.412	7.46021088917833e-73	TLE	Srsf10
Hdgf	3.11426950773133e-77	-0.214810077630203	0.234	0.521	7.5436950285776e-73	TLE	Hdgf
Mtmr3	3.16688980972361e-77	-0.618483334879593	0.166	0.425	7.67115718609351e-73	TLE	Mtmr3
Nectin1	3.35418964904205e-77	-0.897234032103575	0.181	0.442	8.12485358687455e-73	TLE	Nectin1
Serpine2	4.08724184914454e-77	2.93189492841465	0.234	0.084	9.90052593118282e-73	TLE	Serpine2
Iqsec1	4.45311847918262e-77	-0.243279585477862	0.351	0.676	1.07867888921241e-72	TLE	Iqsec1
Ssbp4	4.6972056972069e-77	4.06595091934584	0.133	0.025	1.13780413603443e-72	TLE	Ssbp4
Meis1	5.13417250744219e-77	-1.28002535715114	0.094	0.32	1.24365060647772e-72	TLE	Meis1
Fads1	5.4168999473516e-77	-1.16181021245433	0.065	0.28	1.31213567424698e-72	TLE	Fads1
C2cd5	5.61949887706791e-77	-1.12566742743329	0.076	0.295	1.36121121299216e-72	TLE	C2cd5
Nfkbid	6.10444893619521e-77	4.3042175014986	0.131	0.025	1.47868066581457e-72	TLE	Nfkbid
Slc22a17	6.37607350362834e-77	-0.132458749936359	0.317	0.638	1.54447628478389e-72	TLE	Slc22a17
Cab39l	6.51159402635154e-77	-0.925600801047846	0.145	0.392	1.57730342100313e-72	TLE	Cab39l
Fam120c	7.11719990595473e-77	-1.400841684255	0.071	0.289	1.72399933321941e-72	TLE	Fam120c
AW549877	7.28526535805632e-77	-0.71491847452937	0.112	0.347	1.76470982768198e-72	TLE	AW549877
Zmym2	7.42787493215895e-77	-0.516500580178302	0.15	0.409	1.79925414481686e-72	TLE	Zmym2
Tuba1c	7.45439147979363e-77	4.03077101722643	0.113	0.017	1.80567724815041e-72	TLE	Tuba1c
Akirin2	7.8791758822662e-77	-0.537948651087743	0.194	0.464	1.90857277396134e-72	TLE	Akirin2
Sp4	8.34381928765088e-77	-1.04946147631882	0.065	0.277	2.02112334604767e-72	TLE	Sp4
Rpl30	9.05636266194665e-77	1.27384741923081	0.769	0.905	2.19372272760334e-72	TLE	Rpl30
Cept1	9.10402590254371e-77	-0.519660463661637	0.186	0.45	2.20526819437316e-72	TLE	Cept1
Jakmip3	9.27257542846669e-77	-0.522598462247913	0.187	0.465	2.24609594603749e-72	TLE	Jakmip3
Slc12a6	1.01403004670543e-76	-0.313080423009238	0.169	0.427	2.45628498213456e-72	TLE	Slc12a6
Ndfip1	1.47968797088502e-76	-0.154362696722403	0.44	0.813	3.58424817187479e-72	TLE	Ndfip1
Arcn1	1.60542094297601e-76	-0.549224866612076	0.136	0.382	3.88881115017079e-72	TLE	Arcn1
Tmem234	1.73344220215257e-76	-0.211498750422375	0.361	0.705	4.19891704627417e-72	TLE	Tmem234
Ctnnd1	2.31389728786911e-76	-0.383523582115545	0.186	0.451	5.60495340040534e-72	TLE	Ctnnd1
Adgrb3	2.71283348207569e-76	-2.58172545102315	0.022	0.209	6.57129654363195e-72	TLE	Adgrb3
Dnajc19	2.96395346101393e-76	-0.215335247209786	0.32	0.648	7.17958446861405e-72	TLE	Dnajc19
Chd8	3.19620681559468e-76	-0.43426781904327	0.145	0.399	7.74217176941499e-72	TLE	Chd8
Wbp11	4.72274554008713e-76	-0.440816832866139	0.203	0.473	1.1439906521753e-71	TLE	Wbp11
Tprkb	4.82480127372356e-76	-0.737026455577351	0.116	0.352	1.16871161253406e-71	TLE	Tprkb
Ppil4	5.50557702975188e-76	-1.11068120966833	0.092	0.316	1.3336159239168e-71	TLE	Ppil4
Numa1	7.09745499945062e-76	-0.53515246283967	0.161	0.42	1.71921652451692e-71	TLE	Numa1
Fam177a	7.40703971882846e-76	-2.06651155161559	0.05	0.253	1.79420723109182e-71	TLE	Fam177a
Ss18	7.6345214565351e-76	-0.533981092572719	0.142	0.393	1.8493101324165e-71	TLE	Ss18
Thap2	7.8517398914534e-76	-1.49769340878011	0.083	0.302	1.90192695390676e-71	TLE	Thap2
Nars	8.29631952567413e-76	-0.3522336303736	0.213	0.483	2.00961747870404e-71	TLE	Nars
Bche	8.38912044625075e-76	-1.84725096010234	0.081	0.296	2.03209664569532e-71	TLE	Bche
Nr2c2	8.88935876633281e-76	-1.22121003158879	0.115	0.353	2.1532693739688e-71	TLE	Nr2c2
Kctd12	8.9064914973289e-76	3.07833555649611	0.308	0.145	2.15741943539798e-71	TLE	Kctd12
Brd8	1.04255052811214e-75	-0.641986608120139	0.132	0.377	2.52537014424602e-71	TLE	Brd8
Kif2a	1.14268501403735e-75	-0.808832874344576	0.138	0.383	2.76792590950268e-71	TLE	Kif2a
Tmem119	1.18424350473269e-75	2.97796802067122	0.193	0.058	2.86859304151399e-71	TLE	Tmem119
Smim1	1.23641122736591e-75	-0.439539193390703	0.262	0.551	2.99495891604844e-71	TLE	Smim1
Mboat1	1.23984118501896e-75	-0.799556190658836	0.13	0.371	3.00326730247142e-71	TLE	Mboat1
Ilrun	1.28931132006767e-75	-0.403395386632361	0.175	0.439	3.12309881059991e-71	TLE	Ilrun
Rngtt	1.35264153376072e-75	-0.53888854764861	0.133	0.377	3.27650358722859e-71	TLE	Rngtt
Rftn2	1.47036684056612e-75	-2.12738145080917	0.06	0.266	3.56166959790332e-71	TLE	Rftn2
Rbbp4	1.58327959428584e-75	-0.207272114230875	0.291	0.605	3.83517816123858e-71	TLE	Rbbp4
Xrn1	1.62085337194264e-75	-0.651165050480472	0.14	0.389	3.92619312285666e-71	TLE	Xrn1
Numb	1.73291662159535e-75	-0.27244635866004	0.152	0.409	4.19764393249043e-71	TLE	Numb
Rnf130	1.74312726018984e-75	-0.292230887295994	0.483	0.853	4.22237716235785e-71	TLE	Rnf130
Aopep	1.79344393491786e-75	-0.128195639778606	0.289	0.613	4.34425924355153e-71	TLE	Aopep
Cdc42ep1	1.90980427768335e-75	-0.4346287119705	0.241	0.53	4.62611890183237e-71	TLE	Cdc42ep1
B230118H07Rik	1.91590937246284e-75	-0.426240772620469	0.22	0.5	4.64090727291673e-71	TLE	B230118H07Rik
Aif1l	2.10846440602431e-75	-1.56726458133262	0.085	0.302	5.10733333071269e-71	TLE	Aif1l
Bicc1	2.15783839019476e-75	-0.869561621615421	0.136	0.382	5.22693193256876e-71	TLE	Bicc1
Gtf3c1	2.20672240101284e-75	-0.481891509885341	0.154	0.405	5.3453436719734e-71	TLE	Gtf3c1
Parm1	2.3776841655303e-75	-1.03739666228605	0.138	0.377	5.75946435416406e-71	TLE	Parm1
Ccnt2	2.38074969637723e-75	-0.523715166995289	0.115	0.352	5.76688998953457e-71	TLE	Ccnt2
1810026B05Rik	2.43900783765787e-75	-0.140858817563047	0.234	0.519	5.90800868515866e-71	TLE	1810026B05Rik
Klf3	2.44014308841428e-75	-0.446979410656165	0.14	0.387	5.91075860306591e-71	TLE	Klf3
Tbcd	2.9423861852379e-75	-0.510087181977355	0.19	0.459	7.12734205650177e-71	TLE	Tbcd
Plekhh2	3.0358446942834e-75	-1.55236631955481	0.061	0.268	7.35372660296269e-71	TLE	Plekhh2
Ube2h	3.27849758231895e-75	0.10795649721534	0.313	0.637	7.94150469365118e-71	TLE	Ube2h
Actr1a	3.3363070878085e-75	-0.34131894975561	0.255	0.55	8.08153665879854e-71	TLE	Actr1a
Parg	3.42915097362996e-75	-0.7300352141116	0.107	0.338	8.30643240342385e-71	TLE	Parg
Mfsd14a	3.45894956999513e-75	-0.359845351573582	0.202	0.478	8.37861354339921e-71	TLE	Mfsd14a
Uty	3.85346774910953e-75	-0.597921832337714	0.117	0.356	9.33425492866801e-71	TLE	Uty
Uhrf2	4.26056053799096e-75	-0.52788245615493	0.136	0.382	1.03203557911755e-70	TLE	Uhrf2
Piga	4.91946115558755e-75	-1.65862506480469	0.07	0.284	1.19164107571797e-70	TLE	Piga
Pbx1	5.42371095396294e-75	-1.12045432605789	0.083	0.303	1.31378550437844e-70	TLE	Pbx1
Washc4	5.65319061868597e-75	-0.60664664001154	0.148	0.397	1.3693723635643e-70	TLE	Washc4
Lbr	5.94643110585069e-75	-0.841232509863487	0.086	0.309	1.44040400677021e-70	TLE	Lbr
Cd82	6.17486478366506e-75	-0.200886989093461	0.349	0.684	1.49573749654719e-70	TLE	Cd82
Rp9	8.01360344528971e-75	-0.468419646762008	0.177	0.439	1.94113516255253e-70	TLE	Rp9
Peli1	8.17130736561492e-75	-0.219107279538545	0.164	0.424	1.9793357831729e-70	TLE	Peli1
Stx16	1.02971270167482e-74	-0.488684222275417	0.136	0.382	2.49427307726692e-70	TLE	Stx16
Foxn2	1.05155242727842e-74	-0.69667097875382	0.114	0.347	2.54717544459651e-70	TLE	Foxn2
Sys1	1.08052583902501e-74	-0.201144898355098	0.378	0.722	2.61735773987028e-70	TLE	Sys1
BC005537	1.14671051512402e-74	0.116066316747499	0.256	0.546	2.77767688078491e-70	TLE	BC005537
Ube2d2a	1.320935498831e-74	-0.130593777001723	0.366	0.709	3.19970205881833e-70	TLE	Ube2d2a
Gabarapl2	1.39989544111766e-74	-0.285284217212021	0.485	0.856	3.3909667270193e-70	TLE	Gabarapl2
Gbf1	1.46662551242471e-74	-0.619871285002995	0.17	0.426	3.55260697874637e-70	TLE	Gbf1
Rabl6	1.50052792031332e-74	-0.516222304410145	0.134	0.381	3.63472878137496e-70	TLE	Rabl6
Id2	1.61905896252712e-74	3.35908601117521	0.227	0.081	3.92184652492944e-70	TLE	Id2
Wdr7	1.74388506113422e-74	-0.650007871019695	0.143	0.391	4.22421278358542e-70	TLE	Wdr7
A330049N07Rik	1.87403347790825e-74	-0.852261409278946	0.162	0.417	4.53947129353716e-70	TLE	A330049N07Rik
Phldb1	1.95026099231771e-74	-0.240588956316573	0.517	0.896	4.72411720169118e-70	TLE	Phldb1
Atp11a	2.07593676113067e-74	-0.286449974368961	0.215	0.498	5.02854161648683e-70	TLE	Atp11a
Glod4	2.18935495621093e-74	-0.186399795679294	0.371	0.712	5.30327451042974e-70	TLE	Glod4
Zzef1	2.37708298452364e-74	-0.744765245846828	0.107	0.338	5.75800811341161e-70	TLE	Zzef1
Tgif1	2.42268812216299e-74	4.44530370812311	0.116	0.019	5.8684774383154e-70	TLE	Tgif1
Lyn	2.44102205417337e-74	3.42177850738619	0.242	0.092	5.91288772182416e-70	TLE	Lyn
Fam174a	2.74125163619074e-74	-0.151507518388939	0.293	0.607	6.64013383834482e-70	TLE	Fam174a
Dhx9	2.79267701763355e-74	-0.252425642487457	0.14	0.391	6.76470153981374e-70	TLE	Dhx9
Ddx42	2.99355699992841e-74	-0.615499380770451	0.144	0.389	7.25129312092658e-70	TLE	Ddx42
Plin3	3.43572908429381e-74	-1.05321868889858	0.136	0.371	8.32236656088489e-70	TLE	Plin3
Prdm2	3.47291706598227e-74	-0.320582527109371	0.146	0.398	8.41244700892885e-70	TLE	Prdm2
Cbx6	3.5054176164162e-74	-1.16311762101058	0.086	0.306	8.49117309224496e-70	TLE	Cbx6
Rpl36	3.73071044192394e-74	1.42725431549046	0.739	0.872	9.03689990347237e-70	TLE	Rpl36
Polb	4.50417302142099e-74	-0.306516488995972	0.235	0.512	1.09104583097881e-69	TLE	Polb
Rlim	6.02608015887481e-74	-0.445485573960109	0.151	0.402	1.45969739688424e-69	TLE	Rlim
Acox1	6.53341399034747e-74	-0.485787815864419	0.185	0.452	1.58258887088187e-69	TLE	Acox1
Gm42372	6.91026519993468e-74	-1.24490742323788	0.092	0.316	1.67387353938018e-69	TLE	Gm42372
Arl3	8.14533324255755e-74	-0.359428888505347	0.209	0.485	1.97304407134471e-69	TLE	Arl3
Rbm22	9.14504932651145e-74	-0.395411908144139	0.151	0.399	2.21520529836087e-69	TLE	Rbm22
Rprd2	9.66895304940573e-74	-0.322653645021125	0.113	0.35	2.34211049715755e-69	TLE	Rprd2
Arl4d	1.03342106618099e-73	-2.19726888131576	0.043	0.235	2.50325584861021e-69	TLE	Arl4d
Hsd17b12	1.066044130177e-73	-0.173526798320238	0.287	0.593	2.58227869652775e-69	TLE	Hsd17b12
Gripap1	1.17860366858671e-73	-0.292249217725967	0.154	0.405	2.85493166641759e-69	TLE	Gripap1
St7l	1.41669753556618e-73	-0.748015564166145	0.166	0.414	3.43166644040195e-69	TLE	St7l
Snrnp27	1.46863458340636e-73	-0.190142461600584	0.267	0.56	3.55747355138522e-69	TLE	Snrnp27
Ubxn7	1.48894510039289e-73	-1.0290232332732	0.099	0.325	3.6066717166817e-69	TLE	Ubxn7
Setd2	1.5601744518468e-73	-0.36995198892657	0.18	0.444	3.7792105747085e-69	TLE	Setd2
Ahsa2	1.58343171476013e-73	-0.932004682834515	0.096	0.319	3.83554664266346e-69	TLE	Ahsa2
Prkdc	1.6915205744157e-73	-0.908690495000601	0.103	0.33	4.09737028740715e-69	TLE	Prkdc
Rtp4	1.69759126007148e-73	4.32351011230387	0.127	0.024	4.11207530927115e-69	TLE	Rtp4
Itprid2	2.15893752415135e-73	-0.407629134403566	0.138	0.384	5.22959436475181e-69	TLE	Itprid2
Agpat5	2.63038593588617e-73	-0.65274214065489	0.14	0.382	6.37158385249708e-69	TLE	Agpat5
Ypel3	2.68146587538847e-73	-0.126169829705934	0.375	0.713	6.49531478995349e-69	TLE	Ypel3
Larp4	2.84897033293728e-73	-0.484242353999798	0.147	0.395	6.90106083747397e-69	TLE	Larp4
Wasf3	3.09493878072192e-73	-1.72014677593631	0.045	0.24	7.4968702085427e-69	TLE	Wasf3
Dennd6a	3.37150029359251e-73	-0.940330788604308	0.12	0.349	8.16678516116914e-69	TLE	Dennd6a
Usp47	3.3731171814602e-73	-0.55565487147849	0.139	0.381	8.17070174865103e-69	TLE	Usp47
Ube2r2	3.61591595102143e-73	-0.448376060655366	0.18	0.44	8.75883320815922e-69	TLE	Ube2r2
Rnf11	3.75925072173033e-73	-0.460694696958059	0.139	0.378	9.10603302324739e-69	TLE	Rnf11
Depdc5	3.85319980776887e-73	-0.717232523463606	0.112	0.344	9.33360589435853e-69	TLE	Depdc5
Kdm5b	3.93111842093084e-73	-0.7897067040831	0.124	0.361	9.52234815102076e-69	TLE	Kdm5b
A330015K06Rik	4.1845642635467e-73	-0.839794945424353	0.2	0.466	1.01362700155892e-68	TLE	A330015K06Rik
Polr2a	4.44308790120563e-73	-0.303901077862714	0.223	0.495	1.07624918230904e-68	TLE	Polr2a
Prex1	4.81947996170197e-73	-0.195567389785107	0.218	0.498	1.16742263112307e-68	TLE	Prex1
Bcl7a	5.03181222653746e-73	-0.92508261360499	0.107	0.336	1.21885587563417e-68	TLE	Bcl7a
Taf7	6.1572124055078e-73	-0.865733762151541	0.102	0.328	1.49146156098616e-68	TLE	Taf7
Atl3	6.65258916263378e-73	-0.583064947205146	0.183	0.442	1.61145667286478e-68	TLE	Atl3
Bet1	7.03773935343082e-73	-0.35953553681798	0.247	0.539	1.70475160358155e-68	TLE	Bet1
Slc44a1	7.04002228021575e-73	-0.382117561460409	0.546	0.903	1.70530459693666e-68	TLE	Slc44a1
Unc93b1	7.07234900831383e-73	3.0017234086371	0.304	0.147	1.71313510028386e-68	TLE	Unc93b1
Bach2	7.52543957304974e-73	-0.356715817983954	0.166	0.42	1.82288722777984e-68	TLE	Bach2
Ctif	8.19263143657772e-73	-0.762093400535782	0.152	0.4	1.98450111288222e-68	TLE	Ctif
Ppp6r3	9.38248366057229e-73	-0.303704723711478	0.154	0.406	2.27271901710043e-68	TLE	Ppp6r3
Pld1	1.00507872001849e-72	-0.605122874874426	0.144	0.389	2.43460218350079e-68	TLE	Pld1
Insig1	1.01743766408365e-72	-0.497908231116841	0.167	0.424	2.46453925370984e-68	TLE	Insig1
Fbxo11	1.23575321096427e-72	-0.13913509194816	0.198	0.47	2.99336500291875e-68	TLE	Fbxo11
Ext1	1.46861918190533e-72	-0.424140866628214	0.163	0.416	3.55743624432928e-68	TLE	Ext1
Mbtd1	1.47480062425945e-72	-0.379693508951396	0.149	0.397	3.57240955214367e-68	TLE	Mbtd1
Ube3c	1.53200851520249e-72	-0.785540205130229	0.128	0.364	3.71098422637499e-68	TLE	Ube3c
Afap1l1	1.9353115148503e-72	-0.738427828412748	0.127	0.361	4.68790508242187e-68	TLE	Afap1l1
Lrrc4b	1.95381721168731e-72	-0.62845869948201	0.217	0.481	4.73273143187017e-68	TLE	Lrrc4b
Rasa1	2.6570612653285e-72	-0.484594689974565	0.118	0.349	6.43619950300523e-68	TLE	Rasa1
Csrnp3	3.89525679810441e-72	-1.50591476215348	0.065	0.27	9.43548054204831e-68	TLE	Csrnp3
Lgi3	4.10251808695895e-72	-0.249759498567884	0.45	0.828	9.93752956204067e-68	TLE	Lgi3
Atp6ap1	4.28255249249318e-72	-0.191895047708977	0.333	0.66	1.03736269025662e-67	TLE	Atp6ap1
Psmd11	4.57695430183243e-72	-0.37238244453374	0.213	0.483	1.10867564053287e-67	TLE	Psmd11
Tet3	4.68404004815417e-72	-0.196876028080794	0.177	0.447	1.13461502086439e-67	TLE	Tet3
Edf1	5.13848505982027e-72	-0.148719448391633	0.427	0.787	1.24469523604026e-67	TLE	Edf1
Itgb4	5.16253334241685e-72	-0.710478767509391	0.19	0.442	1.25052045153363e-67	TLE	Itgb4
Dpp8	7.54949201193292e-72	-0.438031840030708	0.092	0.312	1.82871345005051e-67	TLE	Dpp8
Gm11149	7.61740497330555e-72	-1.40783961909989	0.072	0.279	1.8451640066838e-67	TLE	Gm11149
Stim1	7.68051672577071e-72	-0.511070572578842	0.154	0.401	1.86045156648344e-67	TLE	Stim1
Rps3a1	7.87014069683386e-72	0.97852660628925	0.771	0.912	1.90638418099407e-67	TLE	Rps3a1
Creb3l2	8.15549357714132e-72	-0.665739513684683	0.118	0.347	1.97550520919094e-67	TLE	Creb3l2
Tmem98	8.26787973879474e-72	-0.419831074955756	0.243	0.522	2.00272850912825e-67	TLE	Tmem98
Nlrp3	8.32025345980561e-72	3.9305970336387	0.168	0.046	2.01541499556871e-67	TLE	Nlrp3
Imp3	8.57549104877872e-72	-0.276755100114572	0.296	0.601	2.07724119674567e-67	TLE	Imp3
mt-Nd6	1.10569115057779e-71	-0.286506667076889	0.096	0.327	2.67831567404458e-67	TLE	mt-Nd6
Ikzf5	1.11074118202271e-71	-1.42648292966857	0.044	0.236	2.69054836521361e-67	TLE	Ikzf5
Vamp3	1.12835799659971e-71	-0.163127765363971	0.25	0.532	2.73322157516349e-67	TLE	Vamp3
Efhd2	1.49948623895212e-71	3.06363747803116	0.215	0.075	3.63220551661372e-67	TLE	Efhd2
[truncated: 11,405 more rows]
