# Supplementary material for: Single-cell, single-nucleus and xenium-based spatial transcriptomics analyses reveal inflammatory activation and altered cell interactions in the hippocampus in mice with temporal lobe epilepsy
Source: Biomark Res. 2024 Sep 13;12:103. doi: 10.1186/s40364-024-00636-3 (PMC11396644; doi:10.1186/s40364-024-00636-3)
Supplement: Supplementary file 14 — Supplementary Material 14. [file 40364_2024_636_MOESM14_ESM.csv]

	p_val	avg_log2FC	pct.1	pct.2	p_val_adj	cluster	gene
Ctsd	2.3675728373559e-104	5.51821387172827	0.984	0.424	5.7349716839272e-100	TLE	Ctsd
Lyz2	1.23309822401361e-102	6.04346743230029	0.829	0.049	2.98693382802816e-98	TLE	Lyz2
Apoe	2.43634464442149e-98	4.3362886190227	1	0.817	5.90155763218217e-94	TLE	Apoe
C1qb	3.57639777216372e-96	4.76172196493715	0.939	0.282	8.66310832351218e-92	TLE	C1qb
Tmsb4x	1.65709660299806e-89	3.21533646493131	0.996	0.742	4.0139851014422e-85	TLE	Tmsb4x
C1qa	1.9177877940219e-89	4.84123704961798	0.894	0.247	4.64545737345925e-85	TLE	C1qa
Fth1	4.23788807232317e-83	3.02937716040976	0.996	0.865	1.02654362775884e-78	TLE	Fth1
B2m	1.13467729487972e-81	4.53636469834986	0.873	0.288	2.74852881138714e-77	TLE	B2m
Gpc5	2.58920566050109e-80	-4.68677337369832	0.086	0.875	6.27183287143179e-76	TLE	Gpc5
Nrxn1	2.91300693753977e-79	-3.05847180856862	0.241	0.951	7.05617670480258e-75	TLE	Nrxn1
Tyrobp	3.77772779533679e-79	4.82291404779913	0.784	0.14	9.15079003864431e-75	TLE	Tyrobp
Ctsz	2.19548073556782e-77	5.21095885347626	0.771	0.144	5.31811298576593e-73	TLE	Ctsz
Lsamp	5.68900114133556e-77	-2.56797640987001	0.343	0.989	1.37804674646571e-72	TLE	Lsamp
Csmd1	8.23197408685246e-77	-3.06777265172726	0.261	0.942	1.99403108305827e-72	TLE	Csmd1
Lrrc4c	1.47622924170057e-76	-3.07460315886564	0.286	0.94	3.57587009217129e-72	TLE	Lrrc4c
Xylt1	2.6355172568513e-75	-3.44959558657604	0.147	0.901	6.38401345127091e-71	TLE	Xylt1
C1qc	3.99197948947346e-73	4.24808093128758	0.796	0.191	9.66977191735156e-69	TLE	C1qc
Lrrtm4	8.3173168699465e-73	-4.2995456311126	0.102	0.847	2.01470366540714e-68	TLE	Lrrtm4
Nlgn1	4.5922387794515e-72	-2.8361812772643	0.257	0.935	1.11237799954654e-67	TLE	Nlgn1
Ifi27l2a	2.67876515977694e-71	8.31428943381347	0.571	0.004	6.48877284652768e-67	TLE	Ifi27l2a
Ptprz1	8.01609511001054e-70	-3.05945107103458	0.176	0.895	1.94173871849785e-65	TLE	Ptprz1
Ctss	1.58211285784985e-69	4.30940026579352	0.796	0.224	3.83235197556969e-65	TLE	Ctss
Spp1	2.75344200316263e-68	8.72096419843222	0.555	0.006	6.66966256426085e-64	TLE	Spp1
Ptprt	6.10570177347776e-68	-3.04108150062207	0.155	0.877	1.47898414058952e-63	TLE	Ptprt
H2-D1	7.40901389217645e-68	4.46601127875806	0.776	0.217	1.7946854351019e-63	TLE	H2-D1
Rps29	1.17962248923896e-66	2.95626776710052	0.918	0.624	2.85739955568353e-62	TLE	Rps29
Dlgap1	1.43056807530461e-65	-2.77411181331837	0.176	0.89	3.46526504881035e-61	TLE	Dlgap1
Dscam	1.60635424508156e-64	-2.63742251347742	0.229	0.905	3.89107188786107e-60	TLE	Dscam
Sntg1	2.46604026433029e-64	-3.0895929197633	0.127	0.847	5.97348933228726e-60	TLE	Sntg1
Sox2ot	7.4570013894724e-64	-2.71801471546299	0.273	0.916	1.8063094465719e-59	TLE	Sox2ot
Pcdh15	1.2203817106281e-63	-2.65653975259524	0.22	0.89	2.95613061765444e-59	TLE	Pcdh15
Cd14	1.79210774958801e-63	6.27341722080754	0.567	0.03	4.34102260182703e-59	TLE	Cd14
Ntm	2.59822641982394e-63	-2.86215517956586	0.159	0.869	6.29368385673952e-59	TLE	Ntm
Il1rapl1	6.65044342337713e-63	-2.51702483210655	0.237	0.916	1.61093691044464e-58	TLE	Il1rapl1
Dpp6	1.05565487727993e-62	-3.86084356787092	0.078	0.785	2.55711280923518e-58	TLE	Dpp6
Ctnnd2	1.47441597788032e-62	-3.05395793618803	0.139	0.839	3.57147782321951e-58	TLE	Ctnnd2
Fgf14	1.50257154459426e-62	-3.62014579674875	0.086	0.796	3.63967905247069e-58	TLE	Fgf14
Trem2	2.60668004576426e-62	4.92644101153663	0.661	0.108	6.31416107485476e-58	TLE	Trem2
Ctsb	2.70842369295636e-62	4.24649038275446	0.792	0.312	6.56061471144818e-58	TLE	Ctsb
Kcnd2	5.68457791117435e-62	-2.89532145363112	0.143	0.845	1.37697530742376e-57	TLE	Kcnd2
Epn2	2.44536005709718e-61	-2.84145089029848	0.196	0.86	5.92339566630649e-57	TLE	Epn2
Rora	3.07906752432421e-61	-2.90013602338978	0.167	0.862	7.45842526417053e-57	TLE	Rora
Fam155a	8.23836253060681e-61	-3.53977817995208	0.106	0.796	1.99557855578889e-56	TLE	Fam155a
Lrp1b	1.48683439221629e-60	-2.42276431206083	0.331	0.914	3.60155894826551e-56	TLE	Lrp1b
Fcer1g	1.74152498420123e-60	4.57345531464385	0.649	0.101	4.21849596923064e-56	TLE	Fcer1g
Slc35f1	2.08776449341394e-60	-3.16720605786087	0.118	0.813	5.0571919323966e-56	TLE	Slc35f1
Grid2	3.13804513674514e-60	-2.52491479230091	0.212	0.886	7.60128673473776e-56	TLE	Grid2
Dcc	3.37180938458334e-60	-2.96625442823921	0.151	0.832	8.16753387227623e-56	TLE	Dcc
Anks1b	1.03119713673244e-59	-2.42201490741224	0.327	0.901	2.497868824307e-55	TLE	Anks1b
Luzp2	2.57186262822423e-58	-2.65631673516207	0.192	0.845	6.22982284434756e-54	TLE	Luzp2
Pcdh9	2.98487313884088e-58	-1.87450083684918	0.6	0.972	7.23025820421427e-54	TLE	Pcdh9
Hexb	2.99813172637407e-58	3.44167820430049	0.792	0.308	7.26237448079591e-54	TLE	Hexb
Cst3	3.77720064146092e-58	1.93762634785461	0.984	0.908	9.14951311381079e-54	TLE	Cst3
Adgrb3	1.15032843004648e-57	-3.01551914924109	0.127	0.8	2.78644055610158e-53	TLE	Adgrb3
Adgrl3	1.19470000881579e-57	-2.84550676352716	0.151	0.819	2.89392183135449e-53	TLE	Adgrl3
Nxph1	1.40222336265455e-57	-2.96261760018823	0.155	0.813	3.39660565135812e-53	TLE	Nxph1
Sgcd	3.28519595718338e-57	-3.02015085432618	0.122	0.802	7.95773016708531e-53	TLE	Sgcd
Sox5	3.63213463660326e-57	-3.21485565363941	0.122	0.783	8.79811973024408e-53	TLE	Sox5
Rbfox1	4.05681283558457e-57	-3.17833362121771	0.118	0.796	9.8268177316365e-53	TLE	Rbfox1
Adarb2	4.82564708754987e-57	-2.84098951594789	0.122	0.817	1.1689164940172e-52	TLE	Adarb2
Nrg3	9.93635284557791e-57	-3.81108176571163	0.069	0.742	2.40688274978434e-52	TLE	Nrg3
March1	4.28479147408159e-56	-2.89955221181315	0.151	0.8	1.03790503876678e-51	TLE	March1
Sox6	4.78593398989098e-56	-2.04435744244066	0.216	0.897	1.15929679037129e-51	TLE	Sox6
Ctnna2	5.41583397284925e-56	-2.29864182287458	0.261	0.899	1.31187746324327e-51	TLE	Ctnna2
Ftl1	6.37835664466847e-56	3.04996594802403	0.82	0.394	1.54502933003804e-51	TLE	Ftl1
Csmd3	9.98224863039e-56	-2.42247242580294	0.249	0.873	2.41800008573937e-51	TLE	Csmd3
Ccl4	1.05914878418366e-55	4.3246300864746	0.694	0.191	2.56557609992807e-51	TLE	Ccl4
Fau	1.41849157257225e-55	3.24267147795028	0.812	0.419	3.43601213624175e-51	TLE	Fau
Mdga2	9.43538808715835e-55	-2.5555629419956	0.216	0.854	2.28553405635237e-50	TLE	Mdga2
Nrxn2	1.24129771030994e-54	-2.91205970087252	0.139	0.798	3.00679544368377e-50	TLE	Nrxn2
Erbb4	1.60321178277482e-54	-2.14060678775647	0.282	0.91	3.88345990141544e-50	TLE	Erbb4
Npas3	2.60739559692082e-54	-2.49984278702998	0.188	0.826	6.31589435442131e-50	TLE	Npas3
Cntn1	3.15841386484617e-54	-2.77113176524226	0.155	0.809	7.65062590481687e-50	TLE	Cntn1
Dlg2	1.54387217004103e-53	-2.73280265279104	0.188	0.815	3.73972155749038e-49	TLE	Dlg2
Lhfpl3	2.1364672338791e-52	-1.82799995699302	0.327	0.935	5.17516458062535e-48	TLE	Lhfpl3
Ccser1	3.43581303933705e-52	-3.24704573909893	0.094	0.738	8.32256992518614e-48	TLE	Ccser1
Cntn4	4.85390047241071e-52	-3.37255479393237	0.069	0.72	1.17576031143205e-47	TLE	Cntn4
Cd52	5.26653416695757e-52	6.8503553383029	0.449	0.009	1.27571257126213e-47	TLE	Cd52
Ppp2r2b	1.12845626495188e-51	-3.13654091156877	0.094	0.738	2.73345961059294e-47	TLE	Ppp2r2b
Malat1	1.28268521384814e-51	-1.25307956758276	0.971	1	3.10704839350435e-47	TLE	Malat1
Dpyd	3.43254352196394e-51	-3.75055398003508	0.078	0.701	8.31465017325325e-47	TLE	Dpyd
Lgals3bp	4.77996025361676e-51	7.29445791742036	0.457	0.017	1.15784977223359e-46	TLE	Lgals3bp
Ptprg	1.66906504468686e-50	-2.7591690847562	0.11	0.759	4.04297625774497e-46	TLE	Ptprg
Robo1	2.05849411146055e-50	-4.41227504196767	0.041	0.656	4.98629028619088e-46	TLE	Robo1
Cacng4	2.50730533265175e-50	-2.74491927321469	0.131	0.772	6.07344570728233e-46	TLE	Cacng4
Negr1	6.38515816848399e-50	-2.78954227629621	0.118	0.759	1.54667686315188e-45	TLE	Negr1
Zeb1	1.02937786164063e-49	-2.32744917788862	0.176	0.824	2.49346199425209e-45	TLE	Zeb1
Tnr	2.00140548885115e-49	-1.73469940725553	0.384	0.944	4.84800451564414e-45	TLE	Tnr
Brinp3	2.17973162031283e-49	-2.6281137513836	0.131	0.77	5.27996390388377e-45	TLE	Brinp3
Nckap5	2.31640834183011e-49	-2.31281167698033	0.155	0.806	5.61103592641508e-45	TLE	Nckap5
Sgcz	3.06075118091099e-49	-3.88297317834599	0.069	0.677	7.4140575855207e-45	TLE	Sgcz
Rps27	5.84129958353722e-49	3.3301220375732	0.751	0.351	1.41493799812022e-44	TLE	Rps27
H2-K1	1.10490135701434e-48	4.34302996578101	0.641	0.181	2.67640255709584e-44	TLE	H2-K1
Lrrc7	1.91668543578405e-48	-3.49138015688153	0.057	0.671	4.64278713109971e-44	TLE	Lrrc7
Grid1	2.22315903818452e-48	-2.44771795223445	0.151	0.77	5.38515813819436e-44	TLE	Grid1
Pde4d	3.5260605618278e-48	-2.39380343090236	0.171	0.791	8.54117649891548e-44	TLE	Pde4d
Nrxn3	3.74855395291711e-48	-2.26504133538887	0.151	0.789	9.08012224015111e-44	TLE	Nrxn3
Chst11	3.84987906657607e-48	-2.54294244136496	0.122	0.763	9.32556206296722e-44	TLE	Chst11
Fgf12	2.56763848503704e-47	-2.90035723649831	0.106	0.718	6.21959070230523e-43	TLE	Fgf12
Dpp10	2.68688190104053e-47	-3.0054428061484	0.069	0.682	6.50843402889047e-43	TLE	Dpp10
Megf11	3.53253226306844e-47	-3.00407568904609	0.094	0.705	8.55685290083068e-43	TLE	Megf11
Zfp462	5.22151366311229e-47	-2.641023170704	0.122	0.742	1.26480725461569e-42	TLE	Zfp462
Pid1	1.13209799775518e-46	-2.82236792635665	0.11	0.716	2.74228097996236e-42	TLE	Pid1
Dscaml1	1.34582327612275e-46	-2.07401406537901	0.233	0.849	3.25998772175214e-42	TLE	Dscaml1
Pcdh11x	1.511543859742e-46	-3.50902295029255	0.073	0.667	3.66141269145305e-42	TLE	Pcdh11x
Nmnat2	5.31043377295751e-46	-3.62405954086081	0.045	0.632	1.2863463728235e-41	TLE	Nmnat2
Grn	5.62642979303245e-46	4.54930349617851	0.592	0.138	1.36289008876625e-41	TLE	Grn
Gria2	5.99254318979158e-46	-2.30227102591736	0.151	0.766	1.45157373686321e-41	TLE	Gria2
Plcb1	8.8924428635944e-46	-2.29708854361045	0.163	0.787	2.15401643484847e-41	TLE	Plcb1
Nav1	9.48109271111191e-46	-2.02254230776405	0.163	0.796	2.29660508741264e-41	TLE	Nav1
Ntrk3	1.99189454518151e-45	-2.87329326474245	0.094	0.695	4.82496615679317e-41	TLE	Ntrk3
Ncald	2.09631398170624e-45	-2.61368031994909	0.106	0.72	5.07790135788703e-41	TLE	Ncald
Cadm2	2.6697716390213e-45	-1.52426795874957	0.314	0.899	6.46698784120129e-41	TLE	Cadm2
Itm2b	6.88833339594119e-45	2.53208919401468	0.808	0.503	1.66856099849883e-40	TLE	Itm2b
Prkg1	9.40870603067802e-45	-2.39460943932257	0.118	0.735	2.27907086181114e-40	TLE	Prkg1
Astn2	1.81620906284036e-44	-2.16334359212975	0.176	0.785	4.3994032129182e-40	TLE	Astn2
Gm2164	2.63510421202948e-44	-4.16180719754066	0.029	0.589	6.383012932799e-40	TLE	Gm2164
Sema6d	2.78415611002119e-44	-2.32951660743907	0.163	0.766	6.74406134530432e-40	TLE	Sema6d
Magi2	3.08135469329537e-44	-1.82404559706568	0.306	0.884	7.46396547356937e-40	TLE	Magi2
Eef1a1	5.09011409377019e-44	2.59209346214476	0.804	0.576	1.23297833693395e-39	TLE	Eef1a1
Rev3l	1.09588074584314e-43	-2.35472182744409	0.131	0.733	2.65455193065584e-39	TLE	Rev3l
Maml2	1.19990320486125e-43	-1.96522412290204	0.237	0.841	2.9065255331354e-39	TLE	Maml2
Kcnip3	1.80957008726335e-43	-3.34800564534123	0.078	0.649	4.38332162237802e-39	TLE	Kcnip3
Opcml	2.17950163133546e-43	-1.60021744314687	0.355	0.923	5.27940680158389e-39	TLE	Opcml
Sorcs3	2.81302603851875e-43	-3.03958497862069	0.069	0.649	6.81399297310397e-39	TLE	Sorcs3
Macrod2	2.86868041912972e-43	-2.54449613447561	0.114	0.692	6.94880457925792e-39	TLE	Macrod2
Dmd	3.46399332677294e-43	-1.99630365809147	0.212	0.809	8.39083103544209e-39	TLE	Dmd
Kank1	3.61136093134947e-43	-3.27610119380052	0.065	0.63	8.74779958400781e-39	TLE	Kank1
Asic2	4.38490096411626e-43	-3.10134631859266	0.073	0.643	1.06215456053788e-38	TLE	Asic2
Cdh13	7.49611903735704e-43	-2.1510923232149	0.151	0.766	1.815784914419e-38	TLE	Cdh13
Ly6e	7.65393713282768e-43	4.27187612322051	0.588	0.157	1.85401319168485e-38	TLE	Ly6e
Phactr3	8.28902138184407e-43	-2.58870140859618	0.09	0.686	2.00784964932409e-38	TLE	Phactr3
Ccdc88a	9.59065916075295e-43	-2.50054183987667	0.118	0.701	2.32314536850919e-38	TLE	Ccdc88a
Csmd2	1.19951772798255e-42	-1.88645727695798	0.204	0.819	2.90559179249213e-38	TLE	Csmd2
Grin3a	1.25202857452769e-42	-3.16440859694928	0.069	0.639	3.03278881607842e-38	TLE	Grin3a
Nav3	1.63648160174383e-42	-1.72212809762987	0.298	0.865	3.96404938390407e-38	TLE	Nav3
Rims1	1.79554019749966e-42	-3.52117462866267	0.065	0.622	4.34933702040343e-38	TLE	Rims1
Fry	1.85349411647496e-42	-2.17040336923538	0.135	0.74	4.48971879833729e-38	TLE	Fry
Dner	2.42646088454441e-42	-3.47043622541532	0.033	0.581	5.87761620063191e-38	TLE	Dner
Klf12	2.88244386521548e-42	-2.21147694957256	0.114	0.716	6.98214377471146e-38	TLE	Klf12
Gria4	4.0671249282781e-42	-2.47522327379354	0.139	0.72	9.85179671376803e-38	TLE	Gria4
Khdrbs2	4.15335549523502e-42	-3.41075417208563	0.065	0.619	1.00606730161078e-37	TLE	Khdrbs2
Cspg5	4.29889608447416e-42	-2.94383713379947	0.082	0.656	1.04132159854218e-37	TLE	Cspg5
Nav2	5.22714715978453e-42	-1.78022711771367	0.245	0.856	1.26617185651461e-37	TLE	Nav2
Mapk10	5.48749904334095e-42	-3.01113725495868	0.069	0.643	1.32923689326848e-37	TLE	Mapk10
H3f3b	5.78111145549113e-42	2.66134136705352	0.776	0.467	1.40035862786362e-37	TLE	H3f3b
Mir9-3hg	7.98385893822846e-42	-3.21914649637891	0.049	0.611	1.93393015060708e-37	TLE	Mir9-3hg
Cacna1c	8.66794688373535e-42	-2.55754428036386	0.086	0.675	2.09963677364722e-37	TLE	Cacna1c
Mmp16	1.01867063855050e-41	-2.11217222261828	0.118	0.716	2.46752588776086e-37	TLE	Mmp16
Ankrd11	1.19317955100628e-41	-1.79564435998666	0.237	0.867	2.8902388264025e-37	TLE	Ankrd11
Gm3764	1.25690001095928e-41	-3.22709910604115	0.078	0.63	3.04458889654666e-37	TLE	Gm3764
Epha5	1.39609879520684e-41	-4.56441636652649	0.02	0.557	3.38177011162952e-37	TLE	Epha5
Sh3d19	1.47193681632433e-41	-2.040005432809	0.176	0.759	3.56547255018243e-37	TLE	Sh3d19
Zbtb20	1.56705675214164e-41	-1.72271171399982	0.273	0.847	3.79588157071269e-37	TLE	Zbtb20
Adam12	2.22158548361553e-41	-2.95164039509656	0.065	0.632	5.38134651696189e-37	TLE	Adam12
Xkr4	2.24796881473762e-41	-2.58080394937127	0.118	0.695	5.44525485993894e-37	TLE	Xkr4
Ly86	2.58837964423241e-41	4.28426164269992	0.502	0.084	6.26983201222418e-37	TLE	Ly86
Tenm1	3.11753350578182e-41	-4.11846456849246	0.029	0.568	7.55160141105531e-37	TLE	Tenm1
Akt3	3.87330983550318e-41	-2.91091397710283	0.073	0.63	9.38231841453935e-37	TLE	Akt3
Cspg4	4.09750813548879e-41	-3.06436933375826	0.065	0.617	9.92539395659449e-37	TLE	Cspg4
Srgap1	5.5029154461208e-41	-2.52867632261432	0.09	0.669	1.33297120851384e-36	TLE	Srgap1
Cobl	5.66227384471852e-41	-4.73716499212776	0.024	0.551	1.37157259340617e-36	TLE	Cobl
Spon1	6.01136741524591e-41	-2.46409398157053	0.094	0.671	1.45613352899502e-36	TLE	Spon1
Rims2	9.80652647037185e-41	-3.09438155681149	0.078	0.63	2.37543490691817e-36	TLE	Rims2
Usp24	1.18398139087258e-40	-2.26530643427148	0.143	0.723	2.86795812311065e-36	TLE	Usp24
Gria3	1.36860817080555e-40	-3.24228919696987	0.053	0.6	3.31517957214229e-36	TLE	Gria3
Slc1a2	1.38781865216005e-40	-2.57567189278682	0.069	0.634	3.36171312112729e-36	TLE	Slc1a2
Vcan	2.37525671890899e-40	-1.94173299442048	0.171	0.761	5.75358435021325e-36	TLE	Vcan
Kcnd3	2.50982085434087e-40	-3.38174938417695	0.045	0.591	6.07953905546988e-36	TLE	Kcnd3
Ntrk2	2.7839676904629e-40	-2.33083710366886	0.098	0.677	6.74360493660829e-36	TLE	Ntrk2
Cadps	4.87735597048442e-40	-2.33251335887716	0.09	0.654	1.18144193673044e-35	TLE	Cadps
Syne1	4.90768667115112e-40	-2.36478915832374	0.094	0.66	1.18878894235294e-35	TLE	Syne1
Lrrtm3	5.54279584093344e-40	-2.85093479831377	0.09	0.647	1.34263143654931e-35	TLE	Lrrtm3
Rps24	7.52124418698296e-40	2.7706500127918	0.743	0.424	1.82187097941288e-35	TLE	Rps24
Grm5	8.40130957192848e-40	-2.46943189311127	0.11	0.675	2.03504921760823e-35	TLE	Grm5
Pbx1	9.00632204480974e-40	-2.21428235678495	0.122	0.684	2.18160138891426e-35	TLE	Pbx1
Unc5c	9.24119464398617e-40	-2.19000179999986	0.171	0.738	2.23849457861277e-35	TLE	Unc5c
mt-Nd4l	1.0810523526224e-39	-1.6351117108476	0.237	0.895	2.61863311375724e-35	TLE	mt-Nd4l
Ppfia2	1.36279131476519e-39	-3.86403122110207	0.045	0.57	3.30108940175571e-35	TLE	Ppfia2
Map2	1.52719704341448e-39	-2.49995187521582	0.131	0.686	3.6993293982629e-35	TLE	Map2
Gpc6	2.89828917444827e-39	-2.70165974063538	0.094	0.645	7.02052586726605e-35	TLE	Gpc6
Brinp1	3.56024651758676e-39	-3.0345768345382	0.082	0.622	8.62398513955042e-35	TLE	Brinp1
Meg3	3.91036067219059e-39	-2.43273616415204	0.069	0.634	9.47206665624727e-35	TLE	Meg3
Ncam2	4.57071594607948e-39	-1.80300798825124	0.233	0.813	1.10716452361883e-34	TLE	Ncam2
Zfpm2	5.2349155453712e-39	-2.43484261151247	0.098	0.66	1.26805359255527e-34	TLE	Zfpm2
Mtss2	8.7399407753402e-39	-4.04391861931512	0.049	0.561	2.11707585401066e-34	TLE	Mtss2
Olfm2	9.88833792895822e-39	-3.24333922732636	0.045	0.57	2.39525209653155e-34	TLE	Olfm2
Ttr	1.06147191202778e-38	2.87917561153267	0.731	0.402	2.57120341250489e-34	TLE	Ttr
Nbea	1.25959390568341e-38	-1.96139451940993	0.135	0.716	3.05111431773692e-34	TLE	Nbea
Atp1a2	2.88991348103243e-38	-2.1671945630882	0.139	0.712	7.00023742510486e-34	TLE	Atp1a2
Tmem132d	2.98480880297132e-38	-2.17576608011108	0.131	0.703	7.23010236343743e-34	TLE	Tmem132d
Ptpn4	8.32685918686301e-38	-2.38111213348311	0.073	0.613	2.01701510083383e-33	TLE	Ptpn4
Cttnbp2	8.84929997276983e-38	-2.25509667459211	0.086	0.639	2.14356593240403e-33	TLE	Cttnbp2
Arhgap31	1.32757427220902e-37	-1.8405565881525	0.188	0.766	3.21578315957192e-33	TLE	Arhgap31
Sgip1	1.59703725144582e-37	-3.16151001842811	0.053	0.572	3.86850333417722e-33	TLE	Sgip1
Ctsl	1.62890661242279e-37	3.47037220355213	0.657	0.312	3.94570048727171e-33	TLE	Ctsl
Gpm6b	1.86430471466874e-37	-2.0207850756736	0.147	0.72	4.5159053103421e-33	TLE	Gpm6b
Tcf4	2.07507651216853e-37	-1.59600138659365	0.265	0.849	5.02645783542582e-33	TLE	Tcf4
Mir99ahg	2.75129714755496e-37	-2.02781139105121	0.151	0.712	6.66446708052239e-33	TLE	Mir99ahg
Dab1	2.7791698480829e-37	-2.89028025461314	0.053	0.578	6.73198312301121e-33	TLE	Dab1
Ppfibp1	4.99760105936796e-37	-2.19716117809035	0.118	0.667	1.2105689046107e-32	TLE	Ppfibp1
Pcdh7	7.07337794188713e-37	-1.79569541076956	0.192	0.774	1.71338433886332e-32	TLE	Pcdh7
Trf	7.64053171467778e-37	3.03624160575229	0.682	0.348	1.8507659972464e-32	TLE	Trf
Hip1	8.40722882463586e-37	-2.27675124395402	0.122	0.671	2.03648303819155e-32	TLE	Hip1
Rgs7	1.47060817670909e-36	-3.01959441364925	0.065	0.583	3.56225418644244e-32	TLE	Rgs7
Galnt13	1.48902650947272e-36	-2.86378850342211	0.057	0.57	3.60686891389578e-32	TLE	Galnt13
Setbp1	1.66110791682342e-36	-2.85365071917768	0.082	0.596	4.02370170692138e-32	TLE	Setbp1
Alcam	2.19900465085753e-36	-2.27751767534156	0.11	0.652	5.32664896577219e-32	TLE	Alcam
Tmem132b	2.31915149367458e-36	-2.01044562031157	0.127	0.667	5.61768066312794e-32	TLE	Tmem132b
Egfem1	2.36190069484115e-36	-3.2555182496483	0.033	0.538	5.72123205311371e-32	TLE	Egfem1
Ralyl	3.39532061473218e-36	-2.72409623070746	0.078	0.596	8.22448512506577e-32	TLE	Ralyl
Cxcl10	3.52437206610377e-36	7.05241109829466	0.343	0.015	8.53708645572316e-32	TLE	Cxcl10
Prkn	3.5477274055826e-36	-2.20423630450991	0.127	0.671	8.59366009454273e-32	TLE	Prkn
Nfib	3.98128372588519e-36	-2.14800400209112	0.098	0.647	9.6438635692117e-32	TLE	Nfib
Kcnma1	4.57575677963927e-36	-2.40919365225999	0.09	0.624	1.10838556473202e-31	TLE	Kcnma1
Erc2	9.27312333126644e-36	-3.19700165802457	0.053	0.557	2.24622866453267e-31	TLE	Erc2
Agap1	1.67533970715323e-35	-1.68470113490839	0.188	0.77	4.05817537263726e-31	TLE	Agap1
Dgkb	2.35928694121059e-35	-2.32264088250764	0.073	0.602	5.71490075769441e-31	TLE	Dgkb
Emid1	3.16618212869546e-35	-2.8420902386878	0.049	0.548	7.669442970339e-31	TLE	Emid1
Unc13c	3.34765277251827e-35	-3.80280828888312	0.02	0.499	8.10901931087101e-31	TLE	Unc13c
Gm20754	3.56438089436901e-35	-4.1332416191076	0.02	0.497	8.63399984043005e-31	TLE	Gm20754
Dok6	3.77791482051824e-35	-2.80816859689197	0.073	0.572	9.15124306974134e-31	TLE	Dok6
Pde10a	4.11576155186901e-35	-1.89932057544864	0.057	0.578	9.96960920709229e-31	TLE	Pde10a
Plpp4	4.22266690239468e-35	-3.62499765247961	0.045	0.529	1.02285660376706e-30	TLE	Plpp4
Nalcn	4.27626068598257e-35	-2.9426921775177	0.069	0.566	1.03583862596556e-30	TLE	Nalcn
Cdh10	8.77379801340658e-35	-2.2436210220454	0.102	0.628	2.12527709278748e-30	TLE	Cdh10
Arpp21	9.58387345704088e-35	-2.77957825405356	0.073	0.581	2.32150166749901e-30	TLE	Arpp21
Sdk1	1.03552205534637e-34	-3.1274164272395	0.053	0.544	2.50834507466551e-30	TLE	Sdk1
2610035D17Rik	1.36620191748368e-34	-1.63819923855684	0.139	0.705	3.30935090472072e-30	TLE	2610035D17Rik
Stk32a	1.49732823808849e-34	-3.0615980400356	0.049	0.54	3.62697819112174e-30	TLE	Stk32a
Kcnh8	1.77409541487055e-34	-2.56189857691578	0.065	0.563	4.29739132344094e-30	TLE	Kcnh8
Myt1	2.03177108530777e-34	-2.72344944799806	0.065	0.568	4.92155909994101e-30	TLE	Myt1
Pde7b	2.36850247195246e-34	-2.78163362590592	0.073	0.574	5.73722353781044e-30	TLE	Pde7b
Tnik	3.1337532031711e-34	-1.90050600098082	0.151	0.695	7.59089038404136e-30	TLE	Tnik
Sema5b	5.19675283352804e-34	-2.22116609620144	0.094	0.606	1.2588094388655e-29	TLE	Sema5b
Pdgfra	5.80026629269261e-34	-2.04066062385243	0.102	0.63	1.40499850407893e-29	TLE	Pdgfra
Prkca	7.0760128631132e-34	-1.72112867768301	0.127	0.667	1.71402259583191e-29	TLE	Prkca
Ncam1	7.42733208796586e-34	-1.56763931549515	0.257	0.834	1.79912265166797e-29	TLE	Ncam1
Rpl19	1.1355736719786e-33	2.68962588121047	0.69	0.383	2.75070010563376e-29	TLE	Rpl19
Prkcb	1.14276933296755e-33	-1.78963176110306	0.163	0.697	2.7681301552473e-29	TLE	Prkcb
Grik4	1.33514469188998e-33	-2.40414124797871	0.106	0.611	3.23412098716511e-29	TLE	Grik4
Thsd7a	1.43523310119372e-33	-3.41829180863786	0.053	0.529	3.47656514102154e-29	TLE	Thsd7a
Farp1	1.55632933011824e-33	-2.12631348996256	0.09	0.594	3.76989653634541e-29	TLE	Farp1
Cask	1.65216145881834e-33	-2.17870453398252	0.114	0.624	4.00203070169566e-29	TLE	Cask
Sparcl1	1.73667199015138e-33	-3.04616506570732	0.041	0.516	4.20674056174368e-29	TLE	Sparcl1
Abtb2	2.60803107453077e-33	-2.38897294448332	0.094	0.598	6.31743367183587e-29	TLE	Abtb2
Neto1	2.86784263042714e-33	-3.51103921820604	0.041	0.508	6.94677520368367e-29	TLE	Neto1
Ptn	7.16681390041699e-33	-2.35456368985434	0.127	0.634	1.73601733109801e-28	TLE	Ptn
Sorbs2	8.22579405476176e-33	-4.38121327969007	0.02	0.469	1.99253409388494e-28	TLE	Sorbs2
C4b	8.58222752849823e-33	6.76302015469034	0.302	0.009	2.07887297422813e-28	TLE	C4b
Evi5l	8.9375556760866e-33	-2.6815902387038	0.078	0.561	2.16494411141846e-28	TLE	Evi5l
Nol4	1.88291170422696e-32	-2.82212902133823	0.078	0.555	4.56097702114896e-28	TLE	Nol4
Auts2	2.33847463443849e-32	-1.23995606708333	0.204	0.783	5.66448710700035e-28	TLE	Auts2
Plp1	2.44690743331118e-32	1.16065439030043	0.939	0.974	5.92714387570967e-28	TLE	Plp1
Bcan	2.54603168936784e-32	-1.66318063970517	0.139	0.667	6.16725256115572e-28	TLE	Bcan
Gm4876	2.7154056761345e-32	-2.09494148623157	0.102	0.606	6.57752716930059e-28	TLE	Gm4876
Cst7	2.75985695304882e-32	9.61865953907827	0.286	0.004	6.68520149737015e-28	TLE	Cst7
Ank3	3.44818528764779e-32	-1.35683880623811	0.237	0.806	8.35253922226924e-28	TLE	Ank3
Pnisr	3.99594417203372e-32	-1.57863318114054	0.155	0.686	9.67937556791727e-28	TLE	Pnisr
Sorcs1	4.65530671787606e-32	-1.81519953791131	0.159	0.677	1.12765494627112e-27	TLE	Sorcs1
Fat3	4.76769879973262e-32	-1.96513598590689	0.11	0.619	1.15487968025923e-27	TLE	Fat3
Cpe	4.77122241214039e-32	-1.94387777452994	0.098	0.594	1.15573320489277e-27	TLE	Cpe
Plppr1	6.65658014890154e-32	-2.57737562516974	0.073	0.548	1.61242340946842e-27	TLE	Plppr1
Gpm6a	7.23545335948429e-32	-2.27425571205164	0.086	0.572	1.75264386726788e-27	TLE	Gpm6a
Armh4	7.4644340076306e-32	-2.65791766783624	0.041	0.501	1.80810984966836e-27	TLE	Armh4
Il1b	7.58308324287614e-32	5.89641485157594	0.31	0.015	1.83685025392189e-27	TLE	Il1b
Ttc3	8.83673682597876e-32	-1.74933298565849	0.122	0.63	2.14052276135684e-27	TLE	Ttc3
Ccl12	9.14295763736073e-32	6.76072148191753	0.318	0.019	2.21469862849789e-27	TLE	Ccl12
Samd12	9.65875977019482e-32	-3.17170511908763	0.045	0.505	2.33964137913429e-27	TLE	Samd12
Rpl23	9.93258715324734e-32	2.67129595017003	0.686	0.428	2.4059705861311e-27	TLE	Rpl23
Rere	1.02959402899547e-31	-1.47514148211548	0.184	0.735	2.49398561643572e-27	TLE	Rere
Kcnq3	1.67002433279789e-31	-1.88470010871535	0.171	0.68	4.04529994133633e-27	TLE	Kcnq3
Rps11	2.154188005288e-31	2.80984068624842	0.62	0.297	5.21808960520911e-27	TLE	Rps11
Nf1	2.47609807663175e-31	-1.80371581779201	0.131	0.628	5.99785237102508e-27	TLE	Nf1
Sema5a	2.51267823445064e-31	-2.06265477824134	0.106	0.598	6.08646048730979e-27	TLE	Sema5a
Grik1	2.59308717306068e-31	-3.54823462571158	0.029	0.471	6.28123505930489e-27	TLE	Grik1
Enah	3.18561430297328e-31	-2.2656455512128	0.073	0.538	7.71651352609218e-27	TLE	Enah
Rpl37a	3.30686300254094e-31	2.98602609232222	0.657	0.376	8.01021425105492e-27	TLE	Rpl37a
Kalrn	3.92439614761123e-31	-4.03370600111077	0.024	0.46	9.50606478835869e-27	TLE	Kalrn
Nfia	6.98713808654755e-31	-1.44546838992976	0.204	0.751	1.69249445870441e-26	TLE	Nfia
1700025G04Rik	7.79643788410543e-31	-3.14398163928285	0.057	0.508	1.88853114866686e-26	TLE	1700025G04Rik
Dennd1a	8.20067279202141e-31	-1.70826368976562	0.127	0.649	1.98644897041135e-26	TLE	Dennd1a
Pknox2	8.89567333324741e-31	-4.02322414155891	0.033	0.467	2.15479895151252e-26	TLE	Pknox2
Igsf21	1.05328218012341e-30	-2.7646394870981	0.037	0.482	2.55136542491295e-26	TLE	Igsf21
Celf2	1.1931458647679e-30	-1.65294008414568	0.163	0.692	2.89015722822728e-26	TLE	Celf2
Tox	1.25739982274517e-30	-3.13266865071385	0.053	0.495	3.04579959063562e-26	TLE	Tox
Rpl39	1.8787186047513e-30	3.03670816249541	0.612	0.299	4.55082007628908e-26	TLE	Rpl39
Rtl4	2.26909346728472e-30	-3.82151992924964	0.02	0.447	5.49642510580377e-26	TLE	Rtl4
Ntn1	2.85288688776464e-30	-3.66525526298629	0.033	0.467	6.91054790823228e-26	TLE	Ntn1
Zcchc24	3.50646307713277e-30	-2.03917345053967	0.078	0.544	8.4937055117387e-26	TLE	Zcchc24
mt-Atp8	4.46049498957196e-30	-1.34931765562652	0.18	0.738	1.08046570132402e-25	TLE	mt-Atp8
Akap6	5.13225880530134e-30	-1.95130105224046	0.086	0.566	1.24318705040814e-25	TLE	Akap6
Chd6	5.91094309916574e-30	-1.98768795296684	0.078	0.553	1.43180774691092e-25	TLE	Chd6
Astn1	9.64772167627993e-30	-2.50524650467232	0.061	0.512	2.33696762164529e-25	TLE	Astn1
Ptprs	1.01960761702222e-29	-1.81985979936763	0.094	0.574	2.46979553071291e-25	TLE	Ptprs
Fcrls	1.10829715136432e-29	4.06456913988169	0.429	0.095	2.68462818974979e-25	TLE	Fcrls
Plpp3	1.17586017485808e-29	-2.57062287095812	0.061	0.508	2.84828610155872e-25	TLE	Plpp3
Ptprk	1.2688418735485e-29	-1.24019558077738	0.127	0.641	3.07351567029654e-25	TLE	Ptprk
Tpt1	2.37945829377684e-29	2.20308759783523	0.747	0.54	5.76376182501564e-25	TLE	Tpt1
Cdr1os	2.59450442041016e-29	-3.4484067175613	0.033	0.458	6.28466805755952e-25	TLE	Cdr1os
Sbf2	2.78188768086924e-29	-2.1195646775703	0.078	0.535	6.73856652936955e-25	TLE	Sbf2
Bst2	3.13509792683111e-29	6.27346702648518	0.294	0.017	7.594147708163e-25	TLE	Bst2
Sash1	3.19276773322962e-29	-1.49591758089754	0.122	0.619	7.73384128020211e-25	TLE	Sash1
Srgap3	3.30922565344359e-29	-2.14225389539214	0.065	0.52	8.01593730033642e-25	TLE	Srgap3
Sobp	3.55753802401667e-29	-2.0370170622592	0.057	0.512	8.61742435557558e-25	TLE	Sobp
Ppm1e	4.04797377920866e-29	-3.48179351054511	0.033	0.456	9.80540688537714e-25	TLE	Ppm1e
Lrfn5	4.45601384350013e-29	-6.45091300681971	0.008	0.404	1.07938023331104e-24	TLE	Lrfn5
B3galt1	4.61146222699737e-29	-2.25324043573874	0.082	0.544	1.11703449524557e-24	TLE	B3galt1
Eya1	4.6315398260652e-29	-3.99909199655354	0.029	0.441	1.12189789206777e-24	TLE	Eya1
Sez6l	4.9953371856278e-29	-2.04418379956982	0.118	0.587	1.21002052647462e-24	TLE	Sez6l
Dock3	5.27257406967198e-29	-2.60455992478435	0.086	0.529	1.27717561689664e-24	TLE	Dock3
Rps21	5.74057264898295e-29	2.72737832920037	0.661	0.411	1.39053891276314e-24	TLE	Rps21
Rplp1	6.36085903587276e-29	2.56871911950281	0.678	0.441	1.54079088425946e-24	TLE	Rplp1
Gpr158	6.64756250848009e-29	-2.77023754211603	0.045	0.475	1.61023906642913e-24	TLE	Gpr158
Dnm3	7.20739877763127e-29	-1.44389769900039	0.216	0.74	1.74584820590562e-24	TLE	Dnm3
Mgat5b	7.25690166064809e-29	-4.81128774633578	0.02	0.422	1.75783928925879e-24	TLE	Mgat5b
Ptpre	1.07627000432574e-28	-1.4384947951291	0.118	0.606	2.60704883147825e-24	TLE	Ptpre
Kcnb2	1.28962165682181e-28	-3.6959285087329	0.024	0.434	3.12385053931947e-24	TLE	Kcnb2
Asrgl1	1.42291899255283e-28	-2.42312810864635	0.069	0.512	3.44673667566072e-24	TLE	Asrgl1
Slc1a3	1.63184964790784e-28	-1.66783655578801	0.082	0.546	3.95282940212716e-24	TLE	Slc1a3
Ash1l	1.6885813248316e-28	-1.62035889507976	0.11	0.574	4.09025054313958e-24	TLE	Ash1l
Myt1l	1.73549925549703e-28	-2.54187191973522	0.061	0.499	4.20389984659045e-24	TLE	Myt1l
Slc6a1	1.75744584316002e-28	-2.53150423448103	0.053	0.484	4.25706106588651e-24	TLE	Slc6a1
Ccl3	1.88475582582924e-28	4.50965143312137	0.367	0.058	4.56544403690618e-24	TLE	Ccl3
Fchsd2	2.03391883332369e-28	-1.53086475916318	0.176	0.699	4.92676158995998e-24	TLE	Fchsd2
Pak3	2.08141181532374e-28	-2.57904198551079	0.073	0.51	5.0418038402587e-24	TLE	Pak3
Asap1	2.15589074449314e-28	-1.31928846309221	0.11	0.594	5.22221415038572e-24	TLE	Asap1
Tox3	2.20837368939718e-28	-3.80230588985944	0.029	0.439	5.3493435878268e-24	TLE	Tox3
Fut9	2.22442997161918e-28	-3.16235203609592	0.041	0.46	5.38823672025315e-24	TLE	Fut9
Rps28	2.31659893547095e-28	3.25465228786064	0.596	0.305	5.61149760139128e-24	TLE	Rps28
Pdzd2	2.66619188001881e-28	-2.86012242750036	0.037	0.456	6.45831659096956e-24	TLE	Pdzd2
Ddhd1	2.7813941218919e-28	-1.97981276655095	0.09	0.542	6.73737098145874e-24	TLE	Ddhd1
Large1	2.85743596757721e-28	-1.48983657706803	0.139	0.639	6.92156714426226e-24	TLE	Large1
Gfra1	3.34475769123634e-28	-2.18133275126653	0.057	0.497	8.1020065554818e-24	TLE	Gfra1
Tln2	3.37371323824948e-28	-3.0419439850333	0.029	0.439	8.1721455770117e-24	TLE	Tln2
Bcl2a1b	3.69448423467679e-28	5.06158128621349	0.306	0.026	8.94914916165759e-24	TLE	Bcl2a1b
Ehbp1	4.63388024070754e-28	-1.77280489561828	0.073	0.523	1.12246481070659e-23	TLE	Ehbp1
Nrcam	5.16138035370174e-28	-1.85604730049929	0.114	0.581	1.25024116307717e-23	TLE	Nrcam
Fam172a	5.54401989539217e-28	-1.90113745316112	0.114	0.572	1.34292793926085e-23	TLE	Fam172a
Rpl32	6.88368533404395e-28	2.83363620779566	0.604	0.314	1.66743509846547e-23	TLE	Rpl32
Tpm1	7.42067759641415e-28	-2.67477253320593	0.057	0.475	1.7975107341794e-23	TLE	Tpm1
Eif4g3	7.85760009210211e-28	-1.37858320904192	0.127	0.613	1.9033464703099e-23	TLE	Eif4g3
Stard9	9.27857790880698e-28	-1.90906616983989	0.09	0.542	2.24754992685031e-23	TLE	Stard9
Ncoa1	9.79871299095311e-28	-1.58925218505203	0.106	0.568	2.37354224779857e-23	TLE	Ncoa1
Clasp2	9.81071191070493e-28	-1.28777668711826	0.155	0.654	2.37644874613006e-23	TLE	Clasp2
Dip2c	1.02590268595987e-27	-1.50914969816829	0.159	0.654	2.4850440762006e-23	TLE	Dip2c
Kcnh5	1.05166955358143e-27	-3.20342252635717	0.033	0.437	2.54745915964031e-23	TLE	Kcnh5
Otud7a	1.07853605091391e-27	-2.218100183982	0.086	0.529	2.61253787612876e-23	TLE	Otud7a
Sh3bp4	1.09959852408549e-27	-2.99795971221469	0.061	0.477	2.66355750489228e-23	TLE	Sh3bp4
Rtn1	1.13551948256023e-27	-2.20032484509261	0.098	0.546	2.75056884260565e-23	TLE	Rtn1
Stox2	1.18809681023634e-27	-1.83543395352202	0.098	0.559	2.87792690343548e-23	TLE	Stox2
Itga9	1.22848369285009e-27	-1.91172548536023	0.098	0.559	2.97575604919078e-23	TLE	Itga9
Thsd7b	1.64157455817974e-27	-3.05164419969813	0.024	0.426	3.97638605227878e-23	TLE	Thsd7b
Ube2e2	1.67508463251452e-27	-1.41519846874305	0.2	0.72	4.05755750533993e-23	TLE	Ube2e2
Ptprn2	1.6922385634434e-27	-2.20402702024895	0.073	0.512	4.09910947222894e-23	TLE	Ptprn2
Cdc42bpa	2.32785400592291e-27	-1.65504067610317	0.106	0.566	5.63876075854706e-23	TLE	Cdc42bpa
Cadm1	2.73610788020974e-27	-1.40131402038956	0.192	0.695	6.62767411823206e-23	TLE	Cadm1
Shc4	2.992204243981e-27	-2.33441838068544	0.086	0.523	7.24801634019518e-23	TLE	Shc4
Gm26917	3.05643656112149e-27	-1.61956015644605	0.208	0.699	7.40360628200458e-23	TLE	Gm26917
Snx25	3.10453966957301e-27	-1.8867766123528	0.082	0.514	7.5201264416067e-23	TLE	Snx25
Cntn6	3.11858552789012e-27	-3.16721464664492	0.037	0.441	7.55414972420825e-23	TLE	Cntn6
Prkcq	3.27135487120508e-27	-1.7437018105909	0.073	0.51	7.92420290452007e-23	TLE	Prkcq
Tmem178b	3.49122591883817e-27	-1.5276774579374	0.135	0.611	8.4567965432017e-23	TLE	Tmem178b
Mycbp2	3.54087791830582e-27	-1.32563168310762	0.196	0.714	8.5770685815122e-23	TLE	Mycbp2
Kcnq1ot1	3.72488987720249e-27	-1.95729828029054	0.114	0.568	9.02280074954758e-23	TLE	Kcnq1ot1
Mpped2	3.79599786289496e-27	-3.33532324590631	0.045	0.447	9.19504562329046e-23	TLE	Mpped2
Cdh20	3.80751777395484e-27	-1.72647031815884	0.163	0.637	9.2229503038508e-23	TLE	Cdh20
Fmn2	4.22789515430949e-27	-1.61720478269443	0.098	0.546	1.02412304322839e-22	TLE	Fmn2
Nrg2	4.83482338926292e-27	-3.6338045010724	0.041	0.439	1.17113926958116e-22	TLE	Nrg2
Syn2	4.92176353307509e-27	-3.09426209483113	0.045	0.454	1.19219878061678e-22	TLE	Syn2
Nkain3	6.45746573016959e-27	-2.18067618107284	0.053	0.475	1.56419192381898e-22	TLE	Nkain3
Ifitm3	6.79344432496073e-27	3.95733605154973	0.376	0.071	1.64557601883524e-22	TLE	Ifitm3
Magi1	7.14757232070766e-27	-1.40689642707338	0.135	0.613	1.73135644324502e-22	TLE	Magi1
Kif3a	7.54295780827052e-27	-1.91458786635962	0.082	0.508	1.82713066989737e-22	TLE	Kif3a
Rbm6	7.72281919253146e-27	-3.13990607186049	0.053	0.452	1.87069849300689e-22	TLE	Rbm6
Grm7	8.13375198377003e-27	-1.30092191893622	0.11	0.585	1.97023874302861e-22	TLE	Grm7
Rbms3	9.85949573949869e-27	-2.35039458944769	0.057	0.48	2.38826565297877e-22	TLE	Rbms3
Prkg2	1.19451838240003e-26	-4.43213647208054	0.016	0.394	2.89348187768759e-22	TLE	Prkg2
Csgalnact1	1.21400689258384e-26	-3.08202160883668	0.045	0.449	2.94068889590583e-22	TLE	Csgalnact1
Spag9	1.25065395253588e-26	-1.07475561262468	0.2	0.71	3.02945906922766e-22	TLE	Spag9
Gucy1a2	1.28243526139699e-26	-3.52607289655495	0.033	0.424	3.10644293368192e-22	TLE	Gucy1a2
Arglu1	1.44151053746279e-26	-1.48321187028015	0.139	0.613	3.49177097489611e-22	TLE	Arglu1
Tshz2	1.70165108064274e-26	-1.91103937541825	0.073	0.503	4.1219094126409e-22	TLE	Tshz2
Arnt2	1.73409999156803e-26	-2.06227631257787	0.053	0.467	4.20051040957525e-22	TLE	Arnt2
Strbp	1.75791943908203e-26	-2.06141631750709	0.086	0.512	4.25820825728841e-22	TLE	Strbp
Zmiz1	1.84342499390468e-26	-1.36738085202751	0.127	0.591	4.4653283627353e-22	TLE	Zmiz1
Hdac8	2.08110355579479e-26	-2.57404105300603	0.049	0.456	5.04105714320172e-22	TLE	Hdac8
Cplane1	2.22924398437915e-26	-3.13223872033011	0.029	0.415	5.39989770336161e-22	TLE	Cplane1
Wdfy3	2.28896525854469e-26	-1.77702089973921	0.082	0.51	5.54456054577281e-22	TLE	Wdfy3
Rpl18a	2.53563067397602e-26	2.78589422873822	0.616	0.348	6.14205818157211e-22	TLE	Rpl18a
Ica1	2.63707894212171e-26	-2.75874659720478	0.033	0.422	6.38779632150141e-22	TLE	Ica1
Dock1	2.66516066821566e-26	-1.34464465618179	0.139	0.615	6.45581868661879e-22	TLE	Dock1
Tspan7	2.88667252083443e-26	-1.96162613078941	0.073	0.499	6.99238684721724e-22	TLE	Tspan7
Fam222b	3.02413916846584e-26	-2.48445555089754	0.033	0.426	7.32537230777479e-22	TLE	Fam222b
Rgs7bp	3.05535346967518e-26	-3.08076854273677	0.033	0.426	7.4009827095942e-22	TLE	Rgs7bp
Rplp0	3.20932687136597e-26	3.542988187347	0.522	0.224	7.7739524805098e-22	TLE	Rplp0
Eml6	3.30192709218858e-26	-2.0859313565107	0.069	0.486	7.9982579954084e-22	TLE	Eml6
Tmem163	3.47721031566288e-26	-1.41206332040737	0.082	0.531	8.42284654763018e-22	TLE	Tmem163
Phf21a	3.81413634763234e-26	-1.63810856189073	0.098	0.546	9.23898247486981e-22	TLE	Phf21a
Tjp1	3.87932737693095e-26	-1.56965853543704	0.131	0.587	9.39689470513983e-22	TLE	Tjp1
Msi2	4.55975354436164e-26	-1.37431524412811	0.135	0.606	1.10450910105072e-21	TLE	Msi2
Rap1gap	5.13084736631333e-26	-2.01533483739749	0.094	0.525	1.24284515754208e-21	TLE	Rap1gap
Cyba	6.08833926823724e-26	4.70219955721681	0.335	0.052	1.47477842094511e-21	TLE	Cyba
Grik2	6.43827516228769e-26	-1.23186100827399	0.233	0.759	1.55954339256095e-21	TLE	Grik2
Rpl41	6.91729180704864e-26	2.65015357407527	0.653	0.439	1.67557559442139e-21	TLE	Rpl41
Arpc1b	7.44075474250974e-26	4.80843831190078	0.363	0.071	1.80237402127813e-21	TLE	Arpc1b
Hecw2	7.971758797849e-26	-1.58489948647971	0.082	0.516	1.93099913360296e-21	TLE	Hecw2
Camta1	8.21972449078618e-26	-1.98071476231794	0.086	0.505	1.99106386340314e-21	TLE	Camta1
Rabgap1l	8.29492759526619e-26	-1.22503802825397	0.135	0.598	2.00928031140133e-21	TLE	Rabgap1l
Ppp1r9a	8.34629976410382e-26	-1.25576810044396	0.147	0.615	2.02172419185887e-21	TLE	Ppp1r9a
Grip1	8.36314391764618e-26	-2.61968961304968	0.045	0.441	2.02580435117143e-21	TLE	Grip1
Shisa9	8.43630277244947e-26	-2.57524162514992	0.041	0.432	2.04352562057044e-21	TLE	Shisa9
Sorbs1	9.02026271721148e-26	-2.49179928442067	0.049	0.454	2.18497823799014e-21	TLE	Sorbs1
Ext1	9.44514426026012e-26	-1.59160864313201	0.139	0.594	2.28789729416281e-21	TLE	Ext1
Tafa5	9.48606168852273e-26	-1.54193621883344	0.131	0.591	2.29780872281086e-21	TLE	Tafa5
Inpp4b	1.03218497527841e-25	-1.5490664771537	0.102	0.566	2.50026166561689e-21	TLE	Inpp4b
Tanc1	1.07201853664634e-25	-2.06826316244196	0.065	0.473	2.59675050131843e-21	TLE	Tanc1
Cacna1a	1.18691321330803e-25	-1.33401562790284	0.131	0.604	2.87505987659605e-21	TLE	Cacna1a
Trio	1.21291221664946e-25	-1.06564794828756	0.216	0.748	2.93803726239e-21	TLE	Trio
Psd3	1.26530483976122e-25	-1.71573016517608	0.094	0.525	3.0649479133536e-21	TLE	Psd3
Nova1	1.40368555408777e-25	-1.84556229483747	0.102	0.535	3.4001475176668e-21	TLE	Nova1
Itpr2	1.48113595216536e-25	-0.969767556002288	0.208	0.731	3.58775561693014e-21	TLE	Itpr2
Cdh18	1.56338977877119e-25	-3.87190201489627	0.02	0.389	3.78699906111744e-21	TLE	Cdh18
Arhgef3	1.63511079152068e-25	-2.13101179722489	0.065	0.477	3.96072887030054e-21	TLE	Arhgef3
Smyd3	1.95663603576419e-25	-1.52515140946293	0.09	0.523	4.73955946943161e-21	TLE	Smyd3
Ppm1l	2.17174626192799e-25	-2.19777223441255	0.073	0.482	5.26062097026817e-21	TLE	Ppm1l
Ubn2	2.2465965497542e-25	-1.40820770989526	0.131	0.587	5.44193082246959e-21	TLE	Ubn2
Ryr3	2.33462725853863e-25	-3.62542525345924	0.024	0.396	5.65516760835813e-21	TLE	Ryr3
C530008M17Rik	2.40464962188131e-25	-2.62983992835783	0.037	0.422	5.8247827790831e-21	TLE	C530008M17Rik
Vxn	2.41792430148085e-25	-2.33948213646263	0.053	0.443	5.85693803547707e-21	TLE	Vxn
Pcsk2	2.93116076337161e-25	-3.5931264745772	0.033	0.402	7.10015071711504e-21	TLE	Pcsk2
Pkia	2.96264721411132e-25	-2.7452357813127	0.041	0.417	7.17642034674186e-21	TLE	Pkia
Mb21d2	3.01222058490091e-25	-3.08273231992228	0.041	0.424	7.29650192280548e-21	TLE	Mb21d2
Pcmtd2	3.32447795176697e-25	-1.90685196357419	0.045	0.443	8.05288294256513e-21	TLE	Pcmtd2
Jakmip2	3.48849906075718e-25	-2.64743029966172	0.029	0.406	8.45019127487213e-21	TLE	Jakmip2
Svil	3.8553206848005e-25	-1.98543597719721	0.078	0.49	9.33874329479225e-21	TLE	Svil
Kmt2c	4.56623807331013e-25	-1.19548824415397	0.122	0.587	1.10607984849791e-20	TLE	Kmt2c
Srek1	5.33052186783838e-25	-1.54175284008394	0.118	0.566	1.29121231204649e-20	TLE	Srek1
Dpysl3	5.83476373046735e-25	-4.52566785297191	0.02	0.381	1.41335481843111e-20	TLE	Dpysl3
Fto	6.49608093596473e-25	-1.58349819092106	0.102	0.533	1.57354568511874e-20	TLE	Fto
Pde8b	7.00149764994322e-25	-2.34799821301752	0.045	0.434	1.69597277574575e-20	TLE	Pde8b
Klhdc10	7.17647520567555e-25	-2.68081274207512	0.049	0.432	1.73835758907079e-20	TLE	Klhdc10
Slc24a3	7.2127349887937e-25	-1.55811932557746	0.073	0.497	1.7471407963355e-20	TLE	Slc24a3
Actb	7.71786364699759e-25	1.56240107522782	0.792	0.684	1.86949811121223e-20	TLE	Actb
Rps27a	8.49703564868975e-25	2.46803906164321	0.624	0.385	2.05823694518212e-20	TLE	Rps27a
Mmd2	8.74838980788407e-25	-3.34288516088836	0.041	0.415	2.11912246316376e-20	TLE	Mmd2
Shc3	9.68043175130341e-25	-2.78838317292193	0.041	0.422	2.34489098311822e-20	TLE	Shc3
Mllt3	9.85387914577197e-25	-2.1830512677201	0.045	0.432	2.38690514548035e-20	TLE	Mllt3
Sh3bgrl3	1.02194646457782e-24	4.16549231561764	0.4	0.105	2.47546092114684e-20	TLE	Sh3bgrl3
Setd5	1.0465155963238e-24	-1.29513514982946	0.118	0.566	2.53497472897513e-20	TLE	Setd5
Unc80	1.05612245495813e-24	-2.46875462136389	0.024	0.396	2.55824542264509e-20	TLE	Unc80
Adam22	1.07146911733363e-24	-1.84117585149371	0.094	0.508	2.59541964291726e-20	TLE	Adam22
Igf1r	1.17820570008834e-24	-1.74557897962504	0.086	0.508	2.85396766732398e-20	TLE	Igf1r
Strn3	1.19788227168856e-24	-1.9235237882578	0.073	0.475	2.90163022671119e-20	TLE	Strn3
Tnrc6a	1.29107835618773e-24	-1.42623029078975	0.106	0.54	3.12737910219355e-20	TLE	Tnrc6a
Plppr5	1.3346231884993e-24	-2.18610908122149	0.053	0.437	3.23285774950185e-20	TLE	Plppr5
Son	1.34911579505426e-24	-1.02770732872102	0.224	0.742	3.26796319035992e-20	TLE	Son
Lrba	1.53075341405695e-24	-1.93281948605335	0.073	0.48	3.70794399487016e-20	TLE	Lrba
Aff2	1.61661811216228e-24	-3.09882075776289	0.037	0.411	3.9159340530907e-20	TLE	Aff2
Gabrb3	1.88396427754588e-24	-3.06546443999799	0.024	0.391	4.56352666949938e-20	TLE	Gabrb3
Zswim5	1.88794139542193e-24	-4.17929153994687	0.02	0.378	4.57316044213053e-20	TLE	Zswim5
C130071C03Rik	1.90075124596057e-24	-1.90558249728685	0.065	0.458	4.60418974309029e-20	TLE	C130071C03Rik
Gabrb1	1.94820804075779e-24	-2.91102171513526	0.033	0.406	4.7191443371276e-20	TLE	Gabrb1
Ankrd12	2.19285007336843e-24	-1.23215214736298	0.122	0.574	5.31174073272035e-20	TLE	Ankrd12
Kcnip1	2.2550995361932e-24	-2.03583509016237	0.061	0.456	5.4625276065208e-20	TLE	Kcnip1
Tnrc6c	2.41078379044235e-24	-1.41144977908063	0.131	0.574	5.8396415755885e-20	TLE	Tnrc6c
Pclo	2.9698768577268e-24	-1.67222468768559	0.094	0.514	7.19393271247163e-20	TLE	Pclo
Nckap1	2.9796812423887e-24	-1.41716794816641	0.102	0.529	7.21768187343814e-20	TLE	Nckap1
Sfpq	2.98751480969776e-24	-1.50609158855319	0.106	0.533	7.23665712353089e-20	TLE	Sfpq
Tra2a	3.08635430408792e-24	-1.19492492182677	0.122	0.576	7.47607603079217e-20	TLE	Tra2a
Scfd2	3.14488180940991e-24	-1.65110470897629	0.078	0.492	7.61784720693362e-20	TLE	Scfd2
Rbfox2	3.21447735604655e-24	-1.92377920772433	0.065	0.462	7.78642849955157e-20	TLE	Rbfox2
Kif13a	3.46219976262624e-24	-1.49477789812389	0.11	0.538	8.38648648500953e-20	TLE	Kif13a
Tafa1	3.4906000456739e-24	-2.12311151138292	0.053	0.447	8.4552804906359e-20	TLE	Tafa1
Tnrc6b	3.75389108051699e-24	-1.15296206496865	0.122	0.566	9.0930503643363e-20	TLE	Tnrc6b
Cdk14	3.9306817176702e-24	-1.76034972525371	0.155	0.591	9.52129032471252e-20	TLE	Cdk14
Cpq	4.26301122753192e-24	-1.72284426085366	0.098	0.516	1.03262920964506e-19	TLE	Cpq
Lgmn	4.27206402514815e-24	3.61568733783784	0.527	0.247	1.03482206881164e-19	TLE	Lgmn
Macf1	4.28197756047847e-24	-0.999547430659138	0.273	0.813	1.0372234244747e-19	TLE	Macf1
Usp34	4.31037222179643e-24	-1.30489439890093	0.11	0.544	1.04410146328575e-19	TLE	Usp34
Unc79	4.80093520596356e-24	-2.73169834181719	0.049	0.428	1.16293053494055e-19	TLE	Unc79
Prex1	5.12153221757839e-24	-1.24909357854191	0.139	0.583	1.24058874906401e-19	TLE	Prex1
Ptk2	5.17861157002e-24	-1.60284413245133	0.106	0.525	1.25441508060595e-19	TLE	Ptk2
Dnajc1	5.22347975664227e-24	-1.55342186112676	0.106	0.52	1.26528350145146e-19	TLE	Dnajc1
Ncoa2	5.39437763216647e-24	-1.3145914219912	0.11	0.529	1.30668009383968e-19	TLE	Ncoa2
Pabpn1	5.56647966111718e-24	-1.92359264687413	0.078	0.473	1.34836836831241e-19	TLE	Pabpn1
Ppp1r14c	5.63823008908505e-24	-3.84427446910669	0.024	0.381	1.36574847447907e-19	TLE	Ppp1r14c
Rpl35a	5.79263553217323e-24	2.77484872134171	0.592	0.34	1.40315010495832e-19	TLE	Rpl35a
Apod	6.00360357012459e-24	3.05480027029301	0.51	0.215	1.45425289279128e-19	TLE	Apod
Fip1l1	6.08664738249689e-24	-1.68144835296301	0.102	0.516	1.47436859546222e-19	TLE	Fip1l1
Trps1	6.33164814154454e-24	-1.80086690318733	0.069	0.46	1.53371512932633e-19	TLE	Trps1
Arhgap35	6.38858506414915e-24	-1.58092683642353	0.094	0.514	1.54750696008885e-19	TLE	Arhgap35
Pde4dip	6.40431626559797e-24	-1.58708507916875	0.073	0.48	1.5513175290158e-19	TLE	Pde4dip
Ank2	6.43758740210572e-24	-0.954207794328864	0.241	0.755	1.55937679641207e-19	TLE	Ank2
Chl1	6.83400407852978e-24	-1.57996920339433	0.098	0.514	1.65540080794227e-19	TLE	Chl1
Eps8	6.91324167753082e-24	-2.05828974768608	0.069	0.458	1.67459453154829e-19	TLE	Eps8
Gabrg3	7.53633453580108e-24	-2.8403391402102	0.033	0.398	1.8255263146071e-19	TLE	Gabrg3
Dtna	7.58670629817304e-24	-1.85915056002091	0.078	0.477	1.83772786660646e-19	TLE	Dtna
Gjc3	7.64486164491526e-24	-1.73694880616718	0.086	0.49	1.85181483624782e-19	TLE	Gjc3
Utrn	8.42380352366964e-24	-1.95570444639158	0.033	0.402	2.0404979275385e-19	TLE	Utrn
Fryl	8.8574339378627e-24	-2.03810434023795	0.082	0.482	2.14553622276848e-19	TLE	Fryl
Apba2	8.92772851705578e-24	-1.80193234375514	0.098	0.512	2.16256367868642e-19	TLE	Apba2
Tlr2	9.34343466652299e-24	5.42084606218562	0.229	0.009	2.26326017927186e-19	TLE	Tlr2
Srpk2	9.86667452727637e-24	-1.63405451891212	0.114	0.538	2.39000457074216e-19	TLE	Srpk2
Rps10	9.89970976818559e-24	2.72204755599218	0.584	0.329	2.3980066971476e-19	TLE	Rps10
Cdk8	1.17108896678515e-23	-1.10937639947803	0.371	0.884	2.83672880424367e-19	TLE	Cdk8
Chd7	1.28886884057726e-23	-1.08683870389442	0.204	0.688	3.1220269925303e-19	TLE	Chd7
Parp8	1.50141688276662e-23	-2.01634956598301	0.078	0.469	3.63688211512559e-19	TLE	Parp8
Mtss1	1.55079259846005e-23	-1.45613683265294	0.106	0.527	3.75648491124977e-19	TLE	Mtss1
Spred1	1.72390382386228e-23	-1.37668712417286	0.086	0.488	4.17581223254161e-19	TLE	Spred1
Amph	1.81105011486441e-23	-1.98600550397962	0.065	0.454	4.38690669323605e-19	TLE	Amph
Rpl37	1.81157870288536e-23	2.64707193103007	0.624	0.406	4.38818709199921e-19	TLE	Rpl37
Matn4	2.07978407890823e-23	-1.63550578901557	0.131	0.551	5.03786097433939e-19	TLE	Matn4
Cacna2d3	2.08767572467789e-23	-2.1989474184434	0.069	0.456	5.05697690788726e-19	TLE	Cacna2d3
Uggt2	2.19981313008052e-23	-3.24333811235162	0.033	0.385	5.32860734499404e-19	TLE	Uggt2
Cald1	2.26277544102866e-23	-1.28050687571606	0.11	0.542	5.48112095080371e-19	TLE	Cald1
Rsrc1	2.34238928362838e-23	-2.57733320068099	0.053	0.417	5.67396956173302e-19	TLE	Rsrc1
Nlgn3	2.47736300995894e-23	-3.36533282847136	0.037	0.389	6.00091641902354e-19	TLE	Nlgn3
Thrb	2.6521058366731e-23	-2.16240347314357	0.053	0.428	6.42419596817326e-19	TLE	Thrb
Fubp1	3.04211929680032e-23	-2.52344657924882	0.037	0.398	7.36892557263941e-19	TLE	Fubp1
Atxn1	3.26795988801594e-23	-1.65697220139167	0.082	0.477	7.915979236741e-19	TLE	Atxn1
Sulf2	3.33743236389881e-23	-0.978935835191813	0.155	0.613	8.08426241507208e-19	TLE	Sulf2
Zdhhc2	3.36673947382752e-23	-2.98439204556623	0.037	0.391	8.1552530274524e-19	TLE	Zdhhc2
Calcrl	3.52289321657469e-23	-2.34456272089109	0.041	0.404	8.53350423850888e-19	TLE	Calcrl
Scn2a	3.68290952117159e-23	-3.53964948660223	0.016	0.357	8.92111173313393e-19	TLE	Scn2a
Slc22a23	3.72394569136048e-23	-1.32060763562813	0.122	0.559	9.02051364818248e-19	TLE	Slc22a23
Dclk1	3.76056738164159e-23	-2.25386517889958	0.053	0.419	9.10922236855042e-19	TLE	Dclk1
Fbxl17	4.02504921411705e-23	-1.23048051547087	0.098	0.512	9.74987671135572e-19	TLE	Fbxl17
Zfp638	4.05319171161769e-23	-1.41868426685738	0.106	0.52	9.81804628305153e-19	TLE	Zfp638
Trerf1	4.6101798654084e-23	-2.11102739107606	0.065	0.445	1.11672386879788e-18	TLE	Trerf1
Mbd5	4.63634038742649e-23	-1.50996163605338	0.106	0.514	1.12306073204632e-18	TLE	Mbd5
Galnt10	5.46550287291527e-23	-1.38838347357197	0.094	0.501	1.32390876090627e-18	TLE	Galnt10
Ehmt1	5.95361336113174e-23	-1.89050647930443	0.057	0.43	1.44214376446694e-18	TLE	Ehmt1
Nebl	6.03605399533992e-23	-1.77744497045228	0.082	0.48	1.46211335929119e-18	TLE	Nebl
Bicd1	6.08515670783001e-23	-1.93200200493555	0.069	0.443	1.47400750933766e-18	TLE	Bicd1
Syt16	6.28144290498233e-23	-3.13592526921203	0.033	0.383	1.52155391487387e-18	TLE	Syt16
Prickle2	6.32391946577309e-23	-1.39731528679011	0.114	0.542	1.53184301219422e-18	TLE	Prickle2
Dennd2a	6.48197366444775e-23	-2.74516908262337	0.053	0.411	1.57012848073918e-18	TLE	Dennd2a
Myo5a	6.50514072978291e-23	-1.39739421874867	0.135	0.563	1.57574023897532e-18	TLE	Myo5a
Scaper	7.0302742679043e-23	-1.66257729193356	0.078	0.467	1.70294333591446e-18	TLE	Scaper
Afap1l2	7.2772009919361e-23	-1.90847678772463	0.086	0.475	1.76275639627668e-18	TLE	Afap1l2
Rpl28	7.58159668866794e-23	2.67176461696179	0.58	0.346	1.83649016589603e-18	TLE	Rpl28
Pdzrn4	7.96724658648248e-23	-2.18529734007324	0.082	0.471	1.92990614064365e-18	TLE	Pdzrn4
Rabep1	8.3090635449724e-23	-1.54901657158286	0.09	0.482	2.01270446249867e-18	TLE	Rabep1
Ust	8.90885106120272e-23	-1.24389274726731	0.127	0.57	2.15799099255514e-18	TLE	Ust
Ppp3ca	9.14376965190984e-23	-0.913050082728387	0.184	0.647	2.21489532278212e-18	TLE	Ppp3ca
Chd9	9.51938481373135e-23	-0.967443533072744	0.147	0.611	2.30588058343014e-18	TLE	Chd9
Cdkal1	1.07853560219288e-22	-1.55791217101139	0.069	0.454	2.61253678919182e-18	TLE	Cdkal1
Abcc5	1.09351890672733e-22	-1.44661093353356	0.073	0.456	2.64883084776562e-18	TLE	Abcc5
Zfp292	1.11373083334096e-22	-1.84357209031601	0.057	0.43	2.69779019760182e-18	TLE	Zfp292
Atad2b	1.26699448071599e-22	-1.83294921998828	0.069	0.452	3.06904073063834e-18	TLE	Atad2b
Osbpl6	1.27921645092234e-22	-2.89559269011471	0.041	0.389	3.09864600906919e-18	TLE	Osbpl6
Crebrf	1.28174039628024e-22	-1.83694024532784	0.069	0.443	3.10475976190963e-18	TLE	Crebrf
Zfp704	1.40040163021451e-22	-1.58955447330723	0.078	0.465	3.3921928688686e-18	TLE	Zfp704
Top2b	1.59280905679244e-22	-2.18893834878962	0.065	0.432	3.85826137826832e-18	TLE	Top2b
Akap9	1.72247161223525e-22	-1.62192951478249	0.086	0.475	4.17234298631746e-18	TLE	Akap9
Gmds	1.79193641711265e-22	-1.96906487555743	0.073	0.454	4.34060758317198e-18	TLE	Gmds
Pard3	1.83267031624838e-22	-1.39223471170244	0.118	0.527	4.43927730704845e-18	TLE	Pard3
Rpsa	2.1245203679419e-22	2.83873455147533	0.563	0.327	5.14622568726567e-18	TLE	Rpsa
Pitpnc1	2.20609503688128e-22	-1.01515285323327	0.11	0.533	5.34382400783752e-18	TLE	Pitpnc1
Fyn	2.48889016311004e-22	-0.866543132621086	0.188	0.662	6.02883864210146e-18	TLE	Fyn
Pcm1	2.57731459522203e-22	-2.03482123146605	0.061	0.428	6.24302914400632e-18	TLE	Pcm1
Nfatc2	2.95177786659098e-22	-2.32956357102541	0.057	0.419	7.15009152624332e-18	TLE	Nfatc2
Cacna1d	3.04877340929512e-22	-1.38980812712507	0.082	0.477	7.38504382933557e-18	TLE	Cacna1d
Atrx	3.08647558413345e-22	-1.08999455559349	0.18	0.632	7.47636980744646e-18	TLE	Atrx
Med12l	3.13745217758553e-22	-2.55523646351776	0.045	0.4	7.59985040976542e-18	TLE	Med12l
Rnf144a	3.16805586190158e-22	-1.38810699429093	0.078	0.462	7.67398171428419e-18	TLE	Rnf144a
Vps13b	3.29246215047422e-22	-1.39254008177322	0.094	0.48	7.97533106709369e-18	TLE	Vps13b
Lcorl	3.89462314642816e-22	-1.07894189257668	0.139	0.576	9.43394564759294e-18	TLE	Lcorl
Klhl32	4.0550766785739e-22	-2.97378436384406	0.045	0.394	9.82261223850956e-18	TLE	Klhl32
Caskin1	4.46183512955308e-22	-2.83588456135564	0.037	0.381	1.08079032343164e-17	TLE	Caskin1
Hdgfl3	4.58034901967276e-22	-2.18130028212163	0.033	0.378	1.10949794303533e-17	TLE	Hdgfl3
Xpr1	4.75619223158548e-22	-1.25005300200039	0.082	0.467	1.15209244425695e-17	TLE	Xpr1
Dpf3	4.79300965788944e-22	-4.26874105899358	0.008	0.325	1.16101072943056e-17	TLE	Dpf3
Gprasp1	5.40853535311935e-22	-1.75459923827846	0.065	0.443	1.3101095185861e-17	TLE	Gprasp1
Kcnk10	5.54176977864558e-22	-3.63819933036965	0.024	0.357	1.34238289348132e-17	TLE	Kcnk10
Cnot4	5.81518564509228e-22	-1.23604122567582	0.09	0.484	1.4086124188107e-17	TLE	Cnot4
Aopep	5.88812437077095e-22	-1.8063753509765	0.086	0.46	1.42628036633185e-17	TLE	Aopep
Tcf12	6.76500156688629e-22	-1.06328383126984	0.176	0.622	1.63868632954687e-17	TLE	Tcf12
Med13l	7.17408114156366e-22	-1.57612901798891	0.086	0.475	1.73777767492097e-17	TLE	Med13l
Etv5	7.60147966484548e-22	-2.42889453602768	0.029	0.368	1.84130641921552e-17	TLE	Etv5
Tnpo1	7.89877870750049e-22	-1.36368969581579	0.11	0.51	1.91332116631784e-17	TLE	Tnpo1
Kansl1	8.2837914307732e-22	-1.00981275083762	0.163	0.598	2.00658279827619e-17	TLE	Kansl1
Cuedc1	8.30693761686385e-22	-1.59495554220565	0.049	0.406	2.01218949893293e-17	TLE	Cuedc1
Plce1	8.40599926350345e-22	-3.08222152044894	0.037	0.378	2.03618520159844e-17	TLE	Plce1
Susd4	8.6939387459918e-22	-2.58656407164555	0.041	0.389	2.10593278244159e-17	TLE	Susd4
Gpatch8	9.02984678898541e-22	-0.953270058271389	0.135	0.548	2.18729978769594e-17	TLE	Gpatch8
Rpl38	9.46611951649477e-22	2.60059597507717	0.612	0.406	2.29297813048053e-17	TLE	Rpl38
Nlk	1.05817768289854e-21	-1.34904902813183	0.086	0.475	2.56322380128512e-17	TLE	Nlk
Pcdh17	1.20354842292033e-21	-1.62798291261411	0.098	0.482	2.91535534483991e-17	TLE	Pcdh17
Rsf1	1.27492245254904e-21	-1.74564021806416	0.073	0.437	3.08824465680953e-17	TLE	Rsf1
Myo10	1.34135809215072e-21	-3.37156973935231	0.033	0.368	3.24917170661669e-17	TLE	Myo10
Mir100hg	1.3993959600168e-21	-1.85264432057554	0.094	0.465	3.3897568339487e-17	TLE	Mir100hg
C1ql1	1.42700955577739e-21	-3.19870125948443	0.037	0.372	3.45664524695957e-17	TLE	C1ql1
Rpl18	1.46267672879854e-21	2.72771965722345	0.543	0.295	3.54304184016869e-17	TLE	Rpl18
Slc1a1	1.55161769458384e-21	-1.27208870477951	0.11	0.514	3.75848354159043e-17	TLE	Slc1a1
Cox16	1.61684493402726e-21	-1.50915336620438	0.082	0.465	3.91648348369423e-17	TLE	Cox16
Gm4258	1.70527679684895e-21	-1.24991858373141	0.098	0.495	4.13069198500722e-17	TLE	Gm4258
Kmt2a	1.75748792259394e-21	-1.31333331064882	0.11	0.51	4.2571629948993e-17	TLE	Kmt2a
Rps12	1.82703853572966e-21	2.84869759252317	0.563	0.331	4.42563544509796e-17	TLE	Rps12
Gnaq	1.96369046565424e-21	-0.893362009593637	0.147	0.583	4.75664741495426e-17	TLE	Gnaq
Srgn	2.10654457048245e-21	4.72872190442486	0.306	0.058	5.10268291307964e-17	TLE	Srgn
Csrnp3	2.27115927077132e-21	-4.30949572760126	0.012	0.325	5.50142910158936e-17	TLE	Csrnp3
Scn3a	2.42802325964035e-21	-3.77208699426521	0.024	0.348	5.88140074182683e-17	TLE	Scn3a
Scn1a	2.44505827231126e-21	-3.05286465950485	0.016	0.335	5.92266465301956e-17	TLE	Scn1a
Phka1	2.5193009976369e-21	-2.70194818516308	0.029	0.359	6.10250280657586e-17	TLE	Phka1
Insr	2.604446311276e-21	-1.4929427451251	0.049	0.404	6.30875029980385e-17	TLE	Insr
Zfp521	2.60928160639742e-21	-2.1714624081023	0.061	0.417	6.32046283517647e-17	TLE	Zfp521
Prr16	2.62911725753136e-21	-4.61867564514209	0.004	0.31	6.3685107329182e-17	TLE	Prr16
Ubc	2.740061638289e-21	2.15452574600648	0.661	0.525	6.63725130642744e-17	TLE	Ubc
Mgll	3.06953841981615e-21	-1.90414398330694	0.073	0.439	7.43534291432066e-17	TLE	Mgll
Ednrb	3.14017871611286e-21	-3.10247795517157	0.024	0.348	7.60645490404018e-17	TLE	Ednrb
Sema3d	3.64922026454937e-21	-1.45845206624793	0.118	0.514	8.83950624681794e-17	TLE	Sema3d
Bcas3	3.84831913979476e-21	-1.51458015041231	0.102	0.484	9.32178345232484e-17	TLE	Bcas3
Jazf1	3.92354542958021e-21	-2.64821255230339	0.049	0.387	9.50400409407215e-17	TLE	Jazf1
Rasal2	3.95217978497783e-21	-1.60461068704386	0.065	0.428	9.57336509315179e-17	TLE	Rasal2
Glg1	4.1117569386632e-21	-1.82446014457278	0.065	0.424	9.95990883252386e-17	TLE	Glg1
Fam189a1	4.12322435502751e-21	-3.14387035637131	0.037	0.366	9.98768635518314e-17	TLE	Fam189a1
Srrm2	4.15597717587265e-21	-0.963841552891535	0.286	0.794	1.00670235131163e-16	TLE	Srrm2
Lnx1	4.17213183732461e-21	-3.17204986701085	0.033	0.357	1.01061549495514e-16	TLE	Lnx1
Ucp2	4.49103799210511e-21	3.61686722987618	0.314	0.06	1.08786413282762e-16	TLE	Ucp2
Ptpro	4.51258854932698e-21	-1.7240006312608	0.098	0.475	1.09308432430347e-16	TLE	Ptpro
Mical3	4.64121584555356e-21	-1.38646269903796	0.102	0.488	1.12424171426844e-16	TLE	Mical3
Sybu	5.02268194833916e-21	-4.51106963562556	0.012	0.32	1.21664424834619e-16	TLE	Sybu
Mpeg1	5.08707058390689e-21	4.31626656200574	0.273	0.039	1.23224110753977e-16	TLE	Mpeg1
Rps8	5.11465058890074e-21	2.43293249669613	0.624	0.437	1.23892181214943e-16	TLE	Rps8
Arid1b	5.35544412733355e-21	-1.04867992454001	0.127	0.54	1.29724923096401e-16	TLE	Arid1b
0610040J01Rik	5.42841843955036e-21	-2.09853560772367	0.045	0.387	1.31492579861228e-16	TLE	0610040J01Rik
Serpina3n	5.53086080096114e-21	5.44358813597662	0.245	0.026	1.33974041181682e-16	TLE	Serpina3n
Gsk3b	5.72912834615201e-21	-1.22303295758753	0.11	0.495	1.3877667592884e-16	TLE	Gsk3b
Map4k4	5.92933256994683e-21	-0.80889409310639	0.208	0.673	1.43626222841822e-16	TLE	Map4k4
Cobll1	6.20479569394363e-21	-2.53167865171233	0.057	0.404	1.50298766094397e-16	TLE	Cobll1
Samd4	6.71617631849129e-21	-1.58452459955864	0.106	0.501	1.62685938962815e-16	TLE	Samd4
Xrcc4	7.30284326266675e-21	-2.63295991306221	0.024	0.346	1.76896772351577e-16	TLE	Xrcc4
Apc	7.66227381031553e-21	-1.07321941175081	0.139	0.546	1.85603258507273e-16	TLE	Apc
Spats2l	7.80725113666574e-21	-2.95919932339122	0.024	0.34	1.89115044283454e-16	TLE	Spats2l
Kif1a	8.32555297107258e-21	-2.29486608774099	0.061	0.406	2.01669869618291e-16	TLE	Kif1a
Casc4	8.99226745050601e-21	-2.45483934128867	0.049	0.385	2.17819694453607e-16	TLE	Casc4
Stard13	9.68455139952454e-21	-1.37835344974997	0.118	0.512	2.34588888550683e-16	TLE	Stard13
Klhl5	1.04358921441042e-20	-1.30786064580578	0.094	0.48	2.52788615406636e-16	TLE	Klhl5
Pde1a	1.1245688728803e-20	-2.66634135603184	0.029	0.351	2.72404318077795e-16	TLE	Pde1a
Cd83	1.1470897119567e-20	3.03619836058966	0.498	0.241	2.77859540927273e-16	TLE	Cd83
Ralgapa1	1.22246608726813e-20	-1.24389768796199	0.098	0.484	2.96117960318959e-16	TLE	Ralgapa1
Brwd1	1.25416153020328e-20	-1.8585372765746	0.065	0.419	3.0379554746114e-16	TLE	Brwd1
Srsf11	1.25742954035937e-20	-0.985734280458313	0.143	0.555	3.0458715756125e-16	TLE	Srsf11
Cdh2	1.29236134925362e-20	-1.64644879195168	0.098	0.469	3.13048689629705e-16	TLE	Cdh2
Kat6b	1.29508506188844e-20	-1.51153276623912	0.069	0.437	3.13708454541238e-16	TLE	Kat6b
Cacna1e	1.39485528293809e-20	-3.73958751037692	0.02	0.331	3.37875795186094e-16	TLE	Cacna1e
Ranbp9	1.42384528429119e-20	-1.64851550078901	0.086	0.447	3.44898043213855e-16	TLE	Ranbp9
Tut4	1.50872345180711e-20	-1.72525727069215	0.086	0.443	3.65458081731235e-16	TLE	Tut4
Gabbr2	1.57842974843142e-20	-3.66242037765938	0.016	0.323	3.82343037962542e-16	TLE	Gabbr2
Pde1c	1.61466440967501e-20	-3.22014359535772	0.029	0.346	3.91120159955577e-16	TLE	Pde1c
A230057D06Rik	1.62448954581988e-20	-2.12677202346261	0.069	0.415	3.93500102683949e-16	TLE	A230057D06Rik
Cacna2d1	1.63114800381792e-20	-2.42972524566732	0.037	0.363	3.95112980964814e-16	TLE	Cacna2d1
Tia1	1.69785988267194e-20	-1.93967887596331	0.053	0.394	4.11272599379625e-16	TLE	Tia1
Reep1	1.77726506407478e-20	-2.02877894968524	0.057	0.402	4.30506916470834e-16	TLE	Reep1
Atp2b1	1.9013807462847e-20	-0.986799824883729	0.082	0.454	4.60571458172543e-16	TLE	Atp2b1
Snap91	1.92142742619668e-20	-2.53827797218644	0.065	0.409	4.65427365447621e-16	TLE	Snap91
Tenm2	1.95168820195007e-20	-3.03217194312467	0.02	0.333	4.72757433158364e-16	TLE	Tenm2
Arl15	2.05865033270368e-20	-1.16343702635078	0.159	0.57	4.98666870090813e-16	TLE	Arl15
Lmtk2	2.11228984652378e-20	-2.2130260814124	0.049	0.383	5.11659969523454e-16	TLE	Lmtk2
Arhgap21	2.27059575221386e-20	-1.44196795581701	0.069	0.426	5.50006409058762e-16	TLE	Arhgap21
Aak1	2.37319126430927e-20	-1.5980098983419	0.073	0.432	5.74858119953634e-16	TLE	Aak1
Serinc5	2.50401857601837e-20	-1.48720655245883	0.086	0.445	6.06548419668929e-16	TLE	Serinc5
Edil3	2.60716195011774e-20	-0.861093431296512	0.155	0.578	6.31532839177021e-16	TLE	Edil3
Kcnq5	2.67579151023768e-20	-1.83809415184998	0.094	0.46	6.48156977524874e-16	TLE	Kcnq5
Hdac9	2.83455019827191e-20	-1.52560452955057	0.053	0.396	6.86613094527405e-16	TLE	Hdac9
Mboat2	3.24165640617915e-20	-1.81334761707239	0.057	0.398	7.85226431268774e-16	TLE	Mboat2
Sparc	3.42140057456632e-20	2.98299630571975	0.482	0.226	8.287658611772e-16	TLE	Sparc
Bach2	3.82029596925807e-20	-0.861537138444057	0.139	0.557	9.25390292633383e-16	TLE	Bach2
Ncor1	3.8707826069683e-20	-0.911894502079168	0.167	0.581	9.37619670885931e-16	TLE	Ncor1
Hipk2	4.03273608101902e-20	-0.842229547106702	0.155	0.585	9.76849660905238e-16	TLE	Hipk2
Abhd2	4.06532120047852e-20	-1.01356690677145	0.163	0.598	9.84742754391911e-16	TLE	Abhd2
E130307A14Rik	4.10080266585757e-20	-1.7852644986697	0.073	0.428	9.9333742975068e-16	TLE	E130307A14Rik
Rock1	4.23957027267758e-20	-0.867628449566981	0.102	0.484	1.02695110715069e-15	TLE	Rock1
Exoc4	4.25125876197311e-20	-0.977710815232827	0.22	0.658	1.02978240991275e-15	TLE	Exoc4
Alk	4.78981145498827e-20	-2.79521869023646	0.02	0.327	1.16023602874181e-15	TLE	Alk
Pcdh10	4.9227356953028e-20	-2.50918092801724	0.049	0.378	1.1924342674732e-15	TLE	Pcdh10
Atp2b2	4.96700531549611e-20	-3.91124649399193	0.008	0.301	1.20315769757262e-15	TLE	Atp2b2
Rit2	5.9345277735355e-20	-4.78296447577575	0.004	0.292	1.4375206625835e-15	TLE	Rit2
Ppp1r12a	6.0046705714032e-20	-0.790964357011282	0.151	0.568	1.454511352511e-15	TLE	Ppp1r12a
Ddah1	6.48763343630845e-20	-2.15837057856543	0.041	0.366	1.571499447277e-15	TLE	Ddah1
Npc2	6.58580659266183e-20	3.42943773334295	0.49	0.249	1.59527993094047e-15	TLE	Npc2
Smarca2	6.85484101880794e-20	-1.32827792978605	0.061	0.406	1.66044813998585e-15	TLE	Smarca2
Ankrd17	7.89624145691713e-20	-0.685962356666897	0.11	0.495	1.91270656810904e-15	TLE	Ankrd17
Nnat	7.98212367562211e-20	-1.95826697204631	0.082	0.432	1.93350981794594e-15	TLE	Nnat
Nipbl	8.2007955115287e-20	-1.30013507371941	0.131	0.512	1.9864786967576e-15	TLE	Nipbl
Sipa1l1	8.88325972997555e-20	-1.18135405101869	0.078	0.443	2.15179200439198e-15	TLE	Sipa1l1
Scn8a	9.20509380767252e-20	-2.20549784185555	0.041	0.359	2.22974987303252e-15	TLE	Scn8a
Xkr6	9.50181071320655e-20	-2.10856749186984	0.065	0.404	2.30162360906002e-15	TLE	Xkr6
Rasgrf1	9.51371844470966e-20	-2.53952207036927	0.029	0.34	2.30450801886202e-15	TLE	Rasgrf1
Etv4	9.56231531209899e-20	-4.34049818933689	0.016	0.312	2.31627963804974e-15	TLE	Etv4
D630045J12Rik	9.80741189840344e-20	-2.19543478220669	0.065	0.406	2.37564938415027e-15	TLE	D630045J12Rik
Clasp1	1.01412139027805e-19	-1.72028119093614	0.061	0.404	2.45650624367051e-15	TLE	Clasp1
Ankrd6	1.05116324420897e-19	-1.78297836868651	0.053	0.391	2.54623272644739e-15	TLE	Ankrd6
Xrn1	1.05460492046456e-19	-1.70388959696882	0.057	0.396	2.55456949884131e-15	TLE	Xrn1
Tmtc2	1.08271954654821e-19	-1.38403324490051	0.106	0.49	2.62267155760372e-15	TLE	Tmtc2
Rpl11	1.09953662839472e-19	2.41860423641222	0.588	0.391	2.66340757496054e-15	TLE	Rpl11
Snrnp70	1.1092938858029e-19	-0.826541794364746	0.18	0.615	2.68704257958036e-15	TLE	Snrnp70
Scrg1	1.12687577159089e-19	-2.27076163417914	0.049	0.378	2.72963118152462e-15	TLE	Scrg1
4930402H24Rik	1.14952285280185e-19	-1.00524936284411	0.151	0.559	2.78448920634192e-15	TLE	4930402H24Rik
mt-Co2	1.21481982172221e-19	-0.546609328461791	0.755	0.996	2.9426580541577e-15	TLE	mt-Co2
Tbc1d5	1.27891965113386e-19	-1.01589470070571	0.135	0.523	3.09792707094155e-15	TLE	Tbc1d5
Rpl21	1.28859832479019e-19	2.51631608625074	0.567	0.361	3.12137172213927e-15	TLE	Rpl21
Gpt2	1.30229141231348e-19	-1.65239594748201	0.057	0.391	3.15454048804695e-15	TLE	Gpt2
Lpp	1.43843787128226e-19	-1.32243865836536	0.078	0.437	3.48432805560703e-15	TLE	Lpp
Luc7l3	1.51578419710251e-19	-0.971615031608628	0.184	0.609	3.67168406064141e-15	TLE	Luc7l3
Schip1	1.57170664450806e-19	-1.27863390593115	0.094	0.458	3.80714500499188e-15	TLE	Schip1
Sfswap	1.58594857495403e-19	-2.03608481619747	0.053	0.381	3.84164323311114e-15	TLE	Sfswap
Hook3	1.63891697060247e-19	-1.40588616184433	0.078	0.426	3.96994857789035e-15	TLE	Hook3
Sh3rf1	1.75308039538904e-19	-2.39922119441241	0.065	0.4	4.24648664175088e-15	TLE	Sh3rf1
Pias2	1.79714003300198e-19	-1.70768497203964	0.033	0.346	4.35321230194069e-15	TLE	Pias2
Eml5	1.81009461581224e-19	-2.73503339562889	0.037	0.351	4.384592187882e-15	TLE	Eml5
Nedd4	1.84011497454002e-19	-0.896828292363065	0.151	0.561	4.45731050282829e-15	TLE	Nedd4
Lima1	1.97060210386615e-19	-2.2289985213374	0.065	0.396	4.77338947619498e-15	TLE	Lima1
Junb	2.03464794035446e-19	2.37008131262245	0.604	0.413	4.92852770592061e-15	TLE	Junb
Gtf2i	2.10907094468209e-19	-0.810395684176352	0.118	0.508	5.10880254930342e-15	TLE	Gtf2i
Ogt	2.13256308583639e-19	-0.854890028284307	0.098	0.475	5.16570756282148e-15	TLE	Ogt
Epas1	2.28860934944881e-19	-2.12079982053302	0.02	0.32	5.54369842716985e-15	TLE	Epas1
Aplp2	2.54971588803932e-19	-1.25081786338794	0.114	0.484	6.17617679559764e-15	TLE	Aplp2
Etv1	3.01154423174211e-19	-1.63484726499887	0.033	0.346	7.29486359254892e-15	TLE	Etv1
Camkmt	3.04614865251026e-19	-2.00433406974926	0.053	0.378	7.37868588097559e-15	TLE	Camkmt
Ahi1	3.17783504690312e-19	-1.88430160972046	0.073	0.411	7.69766983411342e-15	TLE	Ahi1
Cacnb4	3.49382619311612e-19	-1.13692956465555	0.082	0.434	8.46309518758519e-15	TLE	Cacnb4
R3hdm1	3.58940958610694e-19	-0.99359119686079	0.09	0.445	8.69462684042684e-15	TLE	R3hdm1
Ttc7b	3.83723304964444e-19	-1.99299348352081	0.037	0.353	9.29492961615372e-15	TLE	Ttc7b
Btbd9	3.84646755195809e-19	-1.21811454812606	0.106	0.467	9.31729835110807e-15	TLE	Btbd9
mt-Nd2	3.90890366608666e-19	-0.90121032699499	0.727	0.994	9.46853735036173e-15	TLE	mt-Nd2
Adgrb1	3.94678843421596e-19	-2.68161168067558	0.045	0.353	9.56030562420132e-15	TLE	Adgrb1
Trip11	4.31091634970509e-19	-1.44755791343811	0.053	0.383	1.04423326738906e-14	TLE	Trip11
Prkd1	4.35938326974906e-19	-2.14536708595771	0.053	0.376	1.05597340943132e-14	TLE	Prkd1
Zmym4	4.4898380126895e-19	-0.918882343536818	0.09	0.449	1.08757346181378e-14	TLE	Zmym4
Huwe1	4.49127664016035e-19	-0.708311402710223	0.127	0.52	1.08792194054604e-14	TLE	Huwe1
Ttc28	4.55499001875979e-19	-0.989645709784512	0.11	0.473	1.10335523224418e-14	TLE	Ttc28
Mkln1	4.58099654242609e-19	-0.924233584558545	0.098	0.473	1.10965479247187e-14	TLE	Mkln1
Plekha5	4.59990335287805e-19	-1.57735043758065	0.073	0.411	1.11423458916765e-14	TLE	Plekha5
E130308A19Rik	4.6230906633412e-19	-1.52178479379256	0.057	0.387	1.11985125138114e-14	TLE	E130308A19Rik
Fam193a	4.66690256799018e-19	-1.14938136342928	0.102	0.469	1.13046380904426e-14	TLE	Fam193a
Laptm5	5.14929269827582e-19	3.65903949710912	0.327	0.084	1.24731317030335e-14	TLE	Laptm5
Tacc2	5.16698530117541e-19	-4.82697910654291	0.012	0.292	1.25159884950372e-14	TLE	Tacc2
Sgms1	5.42603037034051e-19	-1.07678277769256	0.102	0.473	1.31434733660758e-14	TLE	Sgms1
Thoc2	5.56906654031336e-19	-1.23819492989811	0.098	0.447	1.3489949880601e-14	TLE	Thoc2
Cyp7b1	5.72485729463813e-19	-3.32532209212757	0.016	0.303	1.3867321824802e-14	TLE	Cyp7b1
Lrch3	5.9840956070407e-19	-1.08967306045669	0.094	0.454	1.44952747889347e-14	TLE	Lrch3
Bclaf1	6.00069247969761e-19	-1.3828515407645	0.086	0.43	1.45354773935715e-14	TLE	Bclaf1
Car10	6.66788779142526e-19	-1.95281784085537	0.037	0.351	1.61516245971694e-14	TLE	Car10
Stxbp5l	6.79045930560158e-19	-3.07660417434497	0.037	0.335	1.64485295759587e-14	TLE	Stxbp5l
Bptf	7.07932186910487e-19	-0.809826727510854	0.118	0.501	1.71482413635327e-14	TLE	Bptf
Phactr1	7.22292177094814e-19	-1.35600080148501	0.139	0.516	1.74960834057677e-14	TLE	Phactr1
Gpr84	7.41119490349726e-19	6.09470948980685	0.212	0.019	1.79521374147414e-14	TLE	Gpr84
Slc8a3	7.5336530076299e-19	-3.66795525489185	0.02	0.31	1.82487676803819e-14	TLE	Slc8a3
Clip2	7.77942623541732e-19	-1.81289400278359	0.041	0.355	1.88441041700514e-14	TLE	Clip2
Dock9	7.92102043971649e-19	-0.786595265442039	0.188	0.604	1.91870878111253e-14	TLE	Dock9
Ambra1	8.14471385633579e-19	-1.41833069356549	0.082	0.422	1.97289403742022e-14	TLE	Ambra1
Zfp827	8.41242233014284e-19	-1.53966404818636	0.078	0.415	2.0377410610305e-14	TLE	Zfp827
Stau2	8.52076247631479e-19	-1.86957237772348	0.073	0.409	2.06398429463773e-14	TLE	Stau2
St7	8.71238610630661e-19	-2.55728075589574	0.037	0.34	2.11040128653065e-14	TLE	St7
Cux1	8.83839295732085e-19	-0.815955454538603	0.078	0.426	2.14092392605183e-14	TLE	Cux1
Bmerb1	9.19169355343939e-19	-2.89148664164211	0.029	0.327	2.22650392944962e-14	TLE	Bmerb1
Rpl27a	9.36232633955457e-19	2.36055937651394	0.584	0.396	2.2678363092303e-14	TLE	Rpl27a
Rnf180	9.70847710498774e-19	-1.01706827798328	0.082	0.437	2.35168440914118e-14	TLE	Rnf180
U2surp	9.70860387009904e-19	-1.4832646044166	0.069	0.398	2.35171511545409e-14	TLE	U2surp
Scg5	9.99599198807161e-19	-2.24610580637848	0.041	0.353	2.42132913927059e-14	TLE	Scg5
Cdh6	1.00114725149008e-18	-2.17863343484325	0.041	0.348	2.42507898728441e-14	TLE	Cdh6
Rps23	1.06092609430849e-18	2.62903070249741	0.563	0.376	2.56988127824344e-14	TLE	Rps23
Ptprd	1.07254396602046e-18	-0.602510331610702	0.237	0.714	2.59802324889136e-14	TLE	Ptprd
Zdhhc14	1.21196997238446e-18	-0.981125806994402	0.2	0.628	2.93575486410688e-14	TLE	Zdhhc14
Sesn1	1.22899340919795e-18	-1.8206727823101	0.033	0.335	2.97699073510021e-14	TLE	Sesn1
Rif1	1.2721695469302e-18	-3.91364288253213	0.024	0.312	3.08157629352903e-14	TLE	Rif1
Zcchc7	1.29548506944192e-18	-0.635873361846503	0.131	0.533	3.13805348370915e-14	TLE	Zcchc7
Hip1r	1.35017159916666e-18	-1.66812726254558	0.086	0.424	3.2705206646614e-14	TLE	Hip1r
Arhgap24	1.39731210127471e-18	-1.50004971843388	0.098	0.456	3.38470910291773e-14	TLE	Arhgap24
Senp6	1.39804127462156e-18	-0.847990662500488	0.102	0.465	3.3864753795158e-14	TLE	Senp6
Senp7	1.50434338153178e-18	-1.39400366217944	0.061	0.394	3.64397097308443e-14	TLE	Senp7
Ampd3	1.53806875296257e-18	-3.38654718009162	0.041	0.335	3.72566394030123e-14	TLE	Ampd3
Cpeb3	1.53919418874045e-18	-1.27450827599693	0.082	0.419	3.72839008338599e-14	TLE	Cpeb3
Pafah1b1	1.62497841412269e-18	-0.70083551202193	0.171	0.581	3.9361852125294e-14	TLE	Pafah1b1
Kidins220	1.64059869723446e-18	-1.01006601683497	0.11	0.471	3.97402222431104e-14	TLE	Kidins220
Smarcc1	1.85741379575901e-18	-1.16377033030746	0.073	0.406	4.49921343746704e-14	TLE	Smarcc1
Cit	1.9540099739599e-18	-4.19564979172437	0.012	0.288	4.73319835992306e-14	TLE	Cit
Herc1	1.99375234471452e-18	-1.14993073214735	0.094	0.439	4.82946630460198e-14	TLE	Herc1
Ccl5	2.01464201524557e-18	9.09780848815466	0.163	0.002	4.88006735352933e-14	TLE	Ccl5
Adgrl1	2.09418437264268e-18	-1.68080471325466	0.065	0.391	5.07274280585236e-14	TLE	Adgrl1
Fabp5	2.13934603275304e-18	2.96207803879036	0.449	0.198	5.18213789513768e-14	TLE	Fabp5
Antxr1	2.28299929555311e-18	-2.50785415272288	0.033	0.329	5.5301091936183e-14	TLE	Antxr1
Phip	2.31580396684088e-18	-1.4132815659347	0.078	0.415	5.60957194887867e-14	TLE	Phip
Pten	2.37613126920403e-18	-1.42594789421675	0.061	0.376	5.75570277339292e-14	TLE	Pten
Ppp6r2	2.47059619686129e-18	-2.41049290031014	0.033	0.329	5.98452516765711e-14	TLE	Ppp6r2
B3gat1	2.48917425181034e-18	-2.16518710465052	0.029	0.32	6.0295267901602e-14	TLE	B3gat1
Nap1l5	2.49712146183765e-18	-2.53257719931717	0.033	0.327	6.04877731700933e-14	TLE	Nap1l5
Spire1	2.54472627394889e-18	-0.664213020194033	0.106	0.48	6.16409045338639e-14	TLE	Spire1
Trim24	2.69119390859468e-18	-2.04050817387014	0.029	0.323	6.51887900478889e-14	TLE	Trim24
Dennd5a	2.79325763518449e-18	-0.901910123481514	0.131	0.508	6.7661079697074e-14	TLE	Dennd5a
Tanc2	3.02483210139379e-18	-0.57287250407932	0.278	0.748	7.32705079920617e-14	TLE	Tanc2
Rgcc	3.09827983841374e-18	-1.79820134571055	0.057	0.381	7.5049632525896e-14	TLE	Rgcc
Stag1	3.15334027600541e-18	-0.706736116961384	0.139	0.512	7.6383361505679e-14	TLE	Stag1
Apbb2	3.18558846230871e-18	-1.43471918779593	0.086	0.419	7.7164509322504e-14	TLE	Apbb2
Phf20l1	3.29819415431431e-18	-0.991589621717563	0.102	0.46	7.98921569999556e-14	TLE	Phf20l1
Cux2	3.31405211706406e-18	-2.52387987657258	0.049	0.355	8.02762844316428e-14	TLE	Cux2
Numb	3.43978154746823e-18	-0.955388517892698	0.078	0.419	8.33218284243229e-14	TLE	Numb
Tnks	3.51112806139063e-18	-1.65366925268507	0.073	0.396	8.50500550310652e-14	TLE	Tnks
Tafa2	3.62929099245278e-18	-1.26575602259294	0.139	0.508	8.79123157101836e-14	TLE	Tafa2
Syn3	3.79489575968441e-18	-4.17224345185569	0.012	0.282	9.19237599868354e-14	TLE	Syn3
Rspry1	3.80502977918112e-18	-1.5181118525844	0.045	0.351	9.21692363411043e-14	TLE	Rspry1
Hs2st1	3.80897767551407e-18	-1.68537174615252	0.065	0.383	9.22648662339772e-14	TLE	Hs2st1
Grik5	3.96923254223586e-18	-1.91230873822584	0.057	0.372	9.61467198705792e-14	TLE	Grik5
Zfp608	4.01182955458158e-18	-0.808405927216527	0.167	0.557	9.71785473006296e-14	TLE	Zfp608
Cd68	4.06560715687117e-18	4.5799175894084	0.212	0.022	9.84812021608904e-14	TLE	Cd68
Htra1	4.11875591094314e-18	-2.23977123586452	0.016	0.297	9.97686244307758e-14	TLE	Htra1
Dock4	4.15834862094831e-18	-0.666310874176548	0.245	0.716	1.00727678645231e-13	TLE	Dock4
Apba1	4.18200639535543e-18	-1.22081855683042	0.09	0.437	1.01300740914694e-13	TLE	Apba1
Desi2	4.3364610175857e-18	-1.42512452188168	0.061	0.381	1.05042095228978e-13	TLE	Desi2
Birc6	4.38844435577771e-18	-0.792862630435481	0.127	0.49	1.06301287630003e-13	TLE	Birc6
Insyn2b	4.44678222356194e-18	-7.60946354737662	0	0.258	1.07714405801341e-13	TLE	Insyn2b
Cacng7	4.64607757006885e-18	-2.70939494436676	0.024	0.31	1.12541936979778e-13	TLE	Cacng7
Exoc6b	4.75332417595892e-18	-0.713701377147881	0.147	0.548	1.15139771514253e-13	TLE	Exoc6b
Peli2	4.81116778218872e-18	-2.51103535006731	0.041	0.34	1.16540917187957e-13	TLE	Peli2
Agbl4	5.13099756427565e-18	-3.3376620655645	0.016	0.292	1.24288153999449e-13	TLE	Agbl4
Supt3	5.29862500335522e-18	-2.19125273629998	0.033	0.325	1.28348593456274e-13	TLE	Supt3
Ppp2r5e	5.31185005819037e-18	-0.98624801989336	0.086	0.428	1.28668943959545e-13	TLE	Ppp2r5e
Cpsf6	5.58681659170357e-18	-1.21794314728494	0.082	0.417	1.35329458300836e-13	TLE	Cpsf6
Galnt16	5.73994871030123e-18	-2.76557369088372	0.037	0.329	1.39038777609627e-13	TLE	Galnt16
Khdrbs3	5.75039694414803e-18	-1.67993005359485	0.037	0.333	1.39291865178098e-13	TLE	Khdrbs3
Nfat5	5.82203457475143e-18	-0.522342464078932	0.118	0.492	1.41027143504204e-13	TLE	Nfat5
Gm13052	5.8671149125429e-18	-1.64648101132299	0.082	0.411	1.42119124526527e-13	TLE	Gm13052
Rnf157	5.92787611721337e-18	-2.54011704057821	0.033	0.32	1.4359094318726e-13	TLE	Rnf157
Neu4	6.04489737415356e-18	-2.56489273051741	0.049	0.348	1.46425549094122e-13	TLE	Neu4
Lims1	6.38966171051137e-18	-0.789943749962826	0.082	0.419	1.54776775613717e-13	TLE	Lims1
Dclk2	6.58182305525237e-18	-1.09876261581266	0.086	0.424	1.59431499867378e-13	TLE	Dclk2
Itgb8	6.75186256288916e-18	-1.01144121637346	0.057	0.378	1.63550366860864e-13	TLE	Itgb8
Rlbp1	6.76402725182141e-18	-3.52587136268033	0.033	0.316	1.6384503212087e-13	TLE	Rlbp1
Dmxl1	6.90266349373297e-18	-0.740236221760149	0.069	0.389	1.67203217808694e-13	TLE	Dmxl1
Dtnb	7.03419220628726e-18	-1.40040288870034	0.061	0.376	1.70389237812896e-13	TLE	Dtnb
Pcsk6	7.26229803524775e-18	-3.26158390348555	0.02	0.299	1.75914645307806e-13	TLE	Pcsk6
Hsp90aa1	7.30057892031055e-18	-0.73278919557965	0.216	0.665	1.76841923186682e-13	TLE	Hsp90aa1
Map4k3	7.36390742193188e-18	-1.19049968043353	0.049	0.359	1.78375929481456e-13	TLE	Map4k3
Snap25	7.41837552581271e-18	-2.32212558881623	0.033	0.325	1.79695310361761e-13	TLE	Snap25
Purg	7.55998631059117e-18	-2.44121268400268	0.029	0.316	1.8312554840145e-13	TLE	Purg
Abi2	7.72666195502812e-18	-2.18851712767245	0.037	0.325	1.87162932536646e-13	TLE	Abi2
Neo1	7.73535966902196e-18	-0.849172999480522	0.106	0.462	1.87373617262719e-13	TLE	Neo1
Fermt2	7.73815105003427e-18	-0.885765567030092	0.102	0.445	1.8744123288498e-13	TLE	Fermt2
Rps13	8.01479590831843e-18	2.70395980712035	0.514	0.303	1.94142401287197e-13	TLE	Rps13
Atp9b	8.06486869475604e-18	-1.10604376244205	0.073	0.4	1.95355314393076e-13	TLE	Atp9b
St6gal1	8.28852460510384e-18	-0.894576278323456	0.061	0.387	2.0077293150943e-13	TLE	St6gal1
Fam168a	1.03800758616428e-17	-0.671643610733008	0.139	0.52	2.51436577596574e-13	TLE	Fam168a
Igsf9b	1.04347238089018e-17	-1.85761112529743	0.078	0.404	2.52760314823029e-13	TLE	Igsf9b
Gpcpd1	1.05056554880312e-17	-0.930478689032566	0.135	0.497	2.5447849288658e-13	TLE	Gpcpd1
Gbf1	1.05369082714028e-17	-1.13786798280293	0.098	0.445	2.55235529058189e-13	TLE	Gbf1
Gabrb2	1.08246524408317e-17	-3.43090517062686	0.012	0.277	2.62205556074265e-13	TLE	Gabrb2
Rps16	1.10263567877633e-17	2.47090694856348	0.535	0.329	2.6709144046999e-13	TLE	Rps16
Ptpn18	1.11538078469289e-17	4.57917060915743	0.212	0.024	2.70178687476159e-13	TLE	Ptpn18
Susd5	1.12040149713083e-17	-4.39899465573021	0.012	0.277	2.7139485465e-13	TLE	Susd5
Elavl3	1.15100977750009e-17	-0.849684986613068	0.139	0.51	2.78809098403847e-13	TLE	Elavl3
Stxbp5	1.24385417915229e-17	-1.37555594653771	0.037	0.333	3.01298797816058e-13	TLE	Stxbp5
Slc8a1	1.27616707418642e-17	-0.805375889122521	0.204	0.634	3.09125950380175e-13	TLE	Slc8a1
Mcu	1.41295259048133e-17	-1.46662060521259	0.057	0.37	3.42259505992292e-13	TLE	Mcu
Cdh11	1.4346664643527e-17	-1.68309625966766	0.082	0.4	3.47519257660154e-13	TLE	Cdh11
Abhd17b	1.4386973698572e-17	-1.26430724325172	0.082	0.411	3.4849566390051e-13	TLE	Abhd17b
Pum1	1.44847246537021e-17	-0.982944264344143	0.094	0.439	3.50863485286627e-13	TLE	Pum1
Rfx4	1.47870794481508e-17	-3.57979264669538	0.02	0.29	3.58187425472558e-13	TLE	Rfx4
Acyp2	1.50367943269999e-17	-1.66419981908229	0.069	0.387	3.6423626898292e-13	TLE	Acyp2
Pcca	1.51393148191998e-17	-1.81931454852276	0.053	0.357	3.66719622865478e-13	TLE	Pcca
AW554918	1.58148683453208e-17	-1.63959645585859	0.057	0.361	3.83083555928705e-13	TLE	AW554918
Ugdh	1.72057569717213e-17	-1.35831432160796	0.069	0.387	4.16775051126006e-13	TLE	Ugdh
Ctnnd1	1.74202505855097e-17	-1.76898507130306	0.037	0.327	4.21970729932801e-13	TLE	Ctnnd1
Rgs20	1.78235058678235e-17	-2.03325316996705	0.073	0.391	4.31738782636288e-13	TLE	Rgs20
Pak7	1.80025389026111e-17	-1.16975985596955	0.073	0.396	4.3607549983795e-13	TLE	Pak7
Ttyh1	1.81814946089545e-17	-2.48024694772984	0.041	0.327	4.40410343912706e-13	TLE	Ttyh1
Wwox	1.81841609946282e-17	-1.13795947713571	0.147	0.527	4.40474931772879e-13	TLE	Wwox
Prrc2b	1.83139383491971e-17	-1.26724886726037	0.057	0.366	4.436185286326e-13	TLE	Prrc2b
Myo16	1.93964835636914e-17	-2.07818127287028	0.061	0.37	4.69841021363296e-13	TLE	Myo16
Plekha6	2.00442084867793e-17	-1.97117687742495	0.073	0.389	4.85530862175254e-13	TLE	Plekha6
Runx1t1	2.00680235866841e-17	-2.69794814992332	0.024	0.299	4.86107735340248e-13	TLE	Runx1t1
Pkd2	2.02722396317188e-17	-2.12417054866088	0.037	0.323	4.91054460599124e-13	TLE	Pkd2
Prrc2c	2.0314960322646e-17	-0.618761076468833	0.18	0.585	4.92089283895453e-13	TLE	Prrc2c
Plcb4	2.12930149833938e-17	-2.147411964576	0.045	0.338	5.15780701942747e-13	TLE	Plcb4
Atf7ip	2.17279503322168e-17	-0.965004178601108	0.086	0.419	5.26316140897287e-13	TLE	Atf7ip
Wwc1	2.25035558249821e-17	-3.52104667422773	0.012	0.275	5.45103632748542e-13	TLE	Wwc1
Usp32	2.29744553866137e-17	-1.60874364548258	0.069	0.381	5.56510232829943e-13	TLE	Usp32
Slc9a9	2.32782426000095e-17	-0.709884504731337	0.188	0.598	5.63868870500031e-13	TLE	Slc9a9
Lrfn2	2.36947957341632e-17	-2.63920534950087	0.02	0.295	5.73959037068634e-13	TLE	Lrfn2
Wipf1	2.39399409666143e-17	-0.845160806650476	0.18	0.594	5.79897190034299e-13	TLE	Wipf1
Sik2	2.43248035802151e-17	-1.13557727333912	0.061	0.37	5.89219717123549e-13	TLE	Sik2
Slc2a13	2.55259605298041e-17	-2.86001272374258	0.037	0.318	6.18315341913444e-13	TLE	Slc2a13
Elfn2	2.74379039622833e-17	-3.06404928748946	0.024	0.297	6.64628347678388e-13	TLE	Elfn2
Kcnh7	2.79189081790655e-17	-4.62653719544538	0.012	0.271	6.76279712821505e-13	TLE	Kcnh7
Fars2	2.91467740162375e-17	-1.572365657686	0.065	0.376	7.0602230699532e-13	TLE	Fars2
Clcn3	3.02741048373e-17	-1.22995582525597	0.061	0.372	7.33329641473917e-13	TLE	Clcn3
Mark3	3.0788472002141e-17	-1.05651225686245	0.098	0.434	7.45789157307861e-13	TLE	Mark3
6030407O03Rik	3.09036027471832e-17	-6.68901454444555	0.004	0.254	7.48577969345018e-13	TLE	6030407O03Rik
mt-Nd5	3.13972673358969e-17	-0.610650755403918	0.371	0.88	7.6053600667743e-13	TLE	mt-Nd5
Rpl9	3.22752391497667e-17	2.3606799635531	0.563	0.387	7.818031179248e-13	TLE	Rpl9
Rfx7	3.30593499630126e-17	-1.5118547979349	0.073	0.389	8.00796634154053e-13	TLE	Rfx7
Prkce	3.61946450055572e-17	-0.984209447770813	0.147	0.516	8.76742885969613e-13	TLE	Prkce
Smoc1	3.66882535178228e-17	-1.46976000889855	0.045	0.342	8.88699564962221e-13	TLE	Smoc1
Rnf150	3.70532238559087e-17	-2.19656590126317	0.02	0.29	8.97540241461675e-13	TLE	Rnf150
Zfp148	3.75895076527103e-17	-1.14843532043567	0.086	0.411	9.10530643871603e-13	TLE	Zfp148
Dgki	4.02558180363053e-17	-0.77074463738082	0.11	0.462	9.75116680293423e-13	TLE	Dgki
Dmxl2	4.03336898360482e-17	-1.80243988435744	0.049	0.342	9.77002968898596e-13	TLE	Dmxl2
Trim9	4.30373557536843e-17	-2.35379386601496	0.041	0.327	1.04249386842149e-12	TLE	Trim9
Asap2	4.39350085127873e-17	-2.05802412329544	0.057	0.353	1.06423771120525e-12	TLE	Asap2
Phf3	4.40076582292262e-17	-1.28881482292416	0.069	0.383	1.06599750528655e-12	TLE	Phf3
Tub	4.44307732125663e-17	-4.27269168166062	0.012	0.271	1.07624661952799e-12	TLE	Tub
Aif1	4.66949540329088e-17	3.70386722146141	0.269	0.056	1.13109187153915e-12	TLE	Aif1
Enox1	4.74465836107025e-17	-1.12638373203674	0.098	0.437	1.14929859480205e-12	TLE	Enox1
Usp3	4.84116844050102e-17	-1.34315984591849	0.037	0.325	1.17267623134256e-12	TLE	Usp3
Tmem196	4.84918780804145e-17	-2.9443801279973	0.024	0.295	1.17461876274188e-12	TLE	Tmem196
Rplp2	5.05480254528162e-17	2.58802692481987	0.502	0.288	1.22442482054357e-12	TLE	Rplp2
Arhgef12	5.07041435241942e-17	-0.644265809903386	0.131	0.488	1.22820646858656e-12	TLE	Arhgef12
Myo9a	5.09020097538489e-17	-0.944008276603896	0.106	0.454	1.23299938226748e-12	TLE	Myo9a
Ubr3	5.24320515394686e-17	-0.538769726088757	0.102	0.447	1.27006158444055e-12	TLE	Ubr3
Vps13a	5.26195885588304e-17	-2.70204283794968	0.024	0.292	1.27460429366055e-12	TLE	Vps13a
Fam219a	5.64748809284258e-17	-1.17860789458746	0.078	0.4	1.36799104072926e-12	TLE	Fam219a
Pde4b	5.64986423677969e-17	-0.876465244004918	0.449	0.871	1.36856661407514e-12	TLE	Pde4b
Uty	5.93005438493557e-17	-1.45986809879603	0.065	0.376	1.43643707366294e-12	TLE	Uty
Elp4	6.17910763331088e-17	-1.81724233614964	0.049	0.335	1.4967652420169e-12	TLE	Elp4
Cbx5	6.20445775471782e-17	-1.54889856460189	0.057	0.357	1.5029058019253e-12	TLE	Cbx5
Ryr2	6.37123875554845e-17	-5.59663746754847	0.008	0.258	1.5433051637565e-12	TLE	Ryr2
Rab31	6.39897041936634e-17	-0.715151954349557	0.163	0.553	1.55002260468311e-12	TLE	Rab31
Gsap	6.64076067495686e-17	-1.05646354673808	0.073	0.394	1.6085914582948e-12	TLE	Gsap
Msra	6.71320570236016e-17	-1.18219350094424	0.057	0.361	1.6261398172827e-12	TLE	Msra
Rb1cc1	6.76489171156103e-17	-0.948366595879103	0.053	0.355	1.63865971929143e-12	TLE	Rb1cc1
Galnt17	6.81019848137797e-17	-3.13639097789455	0.02	0.284	1.64963437814419e-12	TLE	Galnt17
Rps26	7.32706909516808e-17	2.64399565732729	0.494	0.277	1.77483594692256e-12	TLE	Rps26
Braf	7.5081596770248e-17	-0.723810733826973	0.094	0.426	1.81870151856572e-12	TLE	Braf
Dennd5b	7.74358964473648e-17	-1.83194496010532	0.045	0.335	1.87572971964452e-12	TLE	Dennd5b
Hivep2	7.78223799938551e-17	-0.772184899113587	0.127	0.484	1.88509151059115e-12	TLE	Hivep2
Sptan1	8.27792723511084e-17	-0.723799815631278	0.135	0.492	2.0051623141609e-12	TLE	Sptan1
Fam110b	8.58064896452496e-17	-2.449736020097	0.033	0.308	2.07849059867688e-12	TLE	Fam110b
Afdn	8.58065883293577e-17	-1.73065396660227	0.033	0.308	2.07849298910203e-12	TLE	Afdn
Ppp1r12b	8.65508138350158e-17	-1.68037931426299	0.053	0.346	2.09652036352559e-12	TLE	Ppp1r12b
1110051M20Rik	8.87994021726398e-17	-1.33438236780627	0.086	0.411	2.15098791882785e-12	TLE	1110051M20Rik
Phlpp1	8.98038085256213e-17	-0.828538881409405	0.245	0.675	2.17531765391613e-12	TLE	Phlpp1
Pcmtd1	9.28724491405723e-17	-0.434826431748787	0.082	0.411	2.24964933553208e-12	TLE	Pcmtd1
Zfr	9.50417705128662e-17	-0.478542218799705	0.098	0.434	2.30219680713316e-12	TLE	Zfr
Tmeff1	9.67971592564785e-17	-1.64557121657691	0.065	0.361	2.34471758866968e-12	TLE	Tmeff1
Map2k5	1.00589071763171e-16	-1.4465709369027	0.073	0.378	2.43656908531929e-12	TLE	Map2k5
Epb41	1.03079085234919e-16	-0.808344034205075	0.057	0.363	2.49688468164544e-12	TLE	Epb41
Scaf8	1.04778929231423e-16	-1.1164133428479	0.082	0.398	2.53806000277275e-12	TLE	Scaf8
Nexmif	1.06158305781921e-16	-2.45256162925788	0.024	0.29	2.57147264095546e-12	TLE	Nexmif
Epb41l1	1.0696905777204e-16	-2.09540363137622	0.049	0.333	2.59111148641211e-12	TLE	Epb41l1
Ramp1	1.07397692987225e-16	-1.71015732432602	0.045	0.331	2.60149431722955e-12	TLE	Ramp1
R3hdm2	1.09449355282201e-16	-0.885058444506775	0.098	0.434	2.65119173300075e-12	TLE	R3hdm2
Agpat5	1.10487167749983e-16	-1.5265592896674	0.057	0.348	2.67633066440785e-12	TLE	Agpat5
Papola	1.10959964087228e-16	-0.676726456082016	0.098	0.434	2.68778321008492e-12	TLE	Papola
Tmx4	1.12731758834457e-16	-0.73189093239756	0.098	0.43	2.73070139424706e-12	TLE	Tmx4
mt-Atp6	1.1331110931868e-16	-0.499548272860286	0.902	0.998	2.74473500102638e-12	TLE	mt-Atp6
Timp3	1.24916557505518e-16	-1.80324147853339	0.049	0.331	3.02585377245617e-12	TLE	Timp3
Sesn3	1.26553030993056e-16	-2.0599298059708	0.037	0.316	3.0654940697448e-12	TLE	Sesn3
Tbl1x	1.30560077573469e-16	-1.03419903886029	0.086	0.402	3.16255675906215e-12	TLE	Tbl1x
Fxr1	1.31262470003529e-16	-0.8101769779972	0.061	0.363	3.17957081089548e-12	TLE	Fxr1
Ltc4s	1.32788534183441e-16	4.25099137424251	0.204	0.024	3.2165366635255e-12	TLE	Ltc4s
Cntln	1.3576505208788e-16	-2.39340091713725	0.024	0.29	3.28863685672471e-12	TLE	Cntln
Arhgef28	1.3755535610092e-16	-1.27289861293049	0.086	0.402	3.33200339083258e-12	TLE	Arhgef28
9330159F19Rik	1.39091097048515e-16	-2.35735291351843	0.029	0.297	3.36920364380618e-12	TLE	9330159F19Rik
mt-Co3	1.60960751996674e-16	-0.494950826939211	0.833	0.991	3.89895229561543e-12	TLE	mt-Co3
Mtmr3	1.64603032828152e-16	-0.683221529581253	0.082	0.402	3.98717926419633e-12	TLE	Mtmr3
Csnk1g1	1.69683595772096e-16	-1.5749836048569	0.041	0.316	4.11024574038749e-12	TLE	Csnk1g1
Usp15	1.75190489311037e-16	-0.641957725434383	0.061	0.363	4.24363922258124e-12	TLE	Usp15
Kcnn2	1.75969399142889e-16	-3.83432906122267	0.008	0.256	4.26250675543821e-12	TLE	Kcnn2
Rpl13	1.77204841466288e-16	1.32928284739637	0.714	0.594	4.29243287483789e-12	TLE	Rpl13
Carmil1	1.78725103409486e-16	-1.31627517115794	0.049	0.34	4.32925817988799e-12	TLE	Carmil1
Msrb3	1.79782039533805e-16	-2.15640439889827	0.041	0.32	4.35486034362736e-12	TLE	Msrb3
Ptbp2	1.82502947606614e-16	-0.703305272834244	0.094	0.417	4.42076889987502e-12	TLE	Ptbp2
Plxna2	1.93051668723245e-16	-3.42738262052536	0.016	0.267	4.67629057148317e-12	TLE	Plxna2
Me3	1.93178104289274e-16	-1.89470315949859	0.033	0.305	4.67935322019908e-12	TLE	Me3
Mapk9	1.93456785628424e-16	-1.24044656704341	0.041	0.323	4.68610371827732e-12	TLE	Mapk9
Prrx1	1.94417975573766e-16	-2.14675700555063	0.045	0.325	4.70938662232334e-12	TLE	Prrx1
Acss1	1.96385444190931e-16	-1.37543286802192	0.053	0.346	4.75704461463691e-12	TLE	Acss1
Fhit	2.17673133570569e-16	-1.85346054554273	0.057	0.355	5.2726963144799e-12	TLE	Fhit
Cwf19l2	2.25595880001833e-16	-4.60713143443425	0.008	0.252	5.46460900128441e-12	TLE	Cwf19l2
Akap8	2.3554623109891e-16	-2.42510021804068	0.029	0.29	5.70563635590891e-12	TLE	Akap8
Immp2l	2.35604509614964e-16	-1.62422310393311	0.069	0.37	5.70704803640327e-12	TLE	Immp2l
Nbeal1	2.36753967539952e-16	-2.15080826002147	0.029	0.292	5.73489135572027e-12	TLE	Nbeal1
Mast2	2.39866108768326e-16	-0.889210897149221	0.09	0.415	5.81027675269515e-12	TLE	Mast2
Rfx3	2.45567196403946e-16	-1.39423814850457	0.073	0.378	5.94837419849278e-12	TLE	Rfx3
Sestd1	2.49771195751428e-16	-3.73903578412693	0.012	0.262	6.05020767468684e-12	TLE	Sestd1
Pam	2.52329723925389e-16	-2.25818800178358	0.041	0.314	6.1121829026447e-12	TLE	Pam
Tasor	2.53620091726237e-16	-1.24509361628884	0.09	0.409	6.14343948188465e-12	TLE	Tasor
Agfg1	2.55460341472602e-16	-1.00500921371281	0.082	0.398	6.18801585149085e-12	TLE	Agfg1
Itsn2	2.61538243785685e-16	-0.749536301169701	0.098	0.426	6.33524087922066e-12	TLE	Itsn2
Zfp644	2.6691166781883e-16	-1.8536903468219	0.053	0.333	6.46540132957552e-12	TLE	Zfp644
Pgap1	2.78937299474211e-16	-3.63312700686841	0.016	0.267	6.75669820516382e-12	TLE	Pgap1
Zmynd11	2.84901470189153e-16	-0.938094693988377	0.102	0.424	6.90116831239185e-12	TLE	Zmynd11
Faf1	2.94340628653697e-16	-0.909566016188728	0.09	0.411	7.1298130478785e-12	TLE	Faf1
Cog5	3.12779152904889e-16	-1.8884832323801	0.053	0.333	7.57644942081513e-12	TLE	Cog5
Gm47283	3.13209267835745e-16	-0.726726232101631	0.249	0.68	7.58686809478524e-12	TLE	Gm47283
Ttc14	3.14961289339888e-16	-1.13799912232472	0.098	0.415	7.62930731168011e-12	TLE	Ttc14
Crebbp	3.224877393275e-16	-0.611637018734367	0.151	0.512	7.81162050973002e-12	TLE	Crebbp
Top1	3.2657034770857e-16	-0.80690833996015	0.151	0.503	7.9105135325447e-12	TLE	Top1
Spast	3.31262996921512e-16	-2.10182159729931	0.037	0.312	8.02418357442978e-12	TLE	Spast
Zfyve9	3.32749212243066e-16	-1.52883962275427	0.061	0.355	8.06018416816379e-12	TLE	Zfyve9
Grk5	3.41530656218837e-16	-1.22088593505761	0.053	0.344	8.27289708558889e-12	TLE	Grk5
Hsph1	3.46192912810183e-16	-1.3100618809223	0.061	0.355	8.38583092700106e-12	TLE	Hsph1
Zc3h12b	3.66093080344874e-16	-2.21278479373728	0.057	0.34	8.86787268519387e-12	TLE	Zc3h12b
Gm33680	3.82944873734444e-16	-3.85656859737219	0.02	0.271	9.27607367646944e-12	TLE	Gm33680
Tcf20	3.84501101629602e-16	-1.52389855008086	0.065	0.366	9.31377018477386e-12	TLE	Tcf20
Ghr	3.92354500214693e-16	-3.40535837446305	0.012	0.258	9.5040030587005e-12	TLE	Ghr
Brinp2	4.07680996014263e-16	-2.35995311216137	0.033	0.297	9.87525676645349e-12	TLE	Brinp2
Dlg1	4.2753295786526e-16	-0.757831998401118	0.114	0.452	1.03561308383702e-11	TLE	Dlg1
Tspan3	4.30615590988545e-16	-1.0788086727654	0.114	0.454	1.04308014605155e-11	TLE	Tspan3
Cdo1	4.30661775598675e-16	-3.52709167560289	0.02	0.271	1.04319201903267e-11	TLE	Cdo1
Hmg20a	4.30902310047751e-16	-1.11335696206298	0.086	0.391	1.04377466562867e-11	TLE	Hmg20a
Rps19	4.34261773710084e-16	2.59522731123871	0.498	0.303	1.05191229445794e-11	TLE	Rps19
Mark1	4.38097012112164e-16	-2.5426355037874	0.033	0.297	1.0612023924393e-11	TLE	Mark1
Galnt3	4.52529599368604e-16	-3.44156913965121	0.012	0.256	1.09616244855057e-11	TLE	Galnt3
Cyld	4.61267029897716e-16	-0.915043960265111	0.061	0.355	1.11732712652124e-11	TLE	Cyld
Rpl10a	4.61689474696781e-16	2.75551496459305	0.469	0.26	1.11835041455801e-11	TLE	Rpl10a
Dennd1b	4.76211908911555e-16	-1.30651597320558	0.061	0.348	1.15352810695646e-11	TLE	Dennd1b
Ktn1	4.78753616984844e-16	-0.781651643377328	0.143	0.499	1.15968488642239e-11	TLE	Ktn1
Fus	4.83870760727238e-16	-0.587087598131166	0.159	0.538	1.17208014370959e-11	TLE	Fus
Nktr	4.91271076729413e-16	-0.537512678620364	0.167	0.544	1.19000592916166e-11	TLE	Nktr
Cd72	4.98361900088832e-16	6.69982089562075	0.155	0.006	1.20718203058518e-11	TLE	Cd72
Rnf216	5.15271821368393e-16	-1.32286674259353	0.069	0.368	1.24814293290066e-11	TLE	Rnf216
Ppp6r3	5.18743026454929e-16	-0.775370990460932	0.098	0.424	1.25655123298177e-11	TLE	Ppp6r3
Gpr37l1	5.19135640668063e-16	-2.15488516384006	0.065	0.353	1.25750226239025e-11	TLE	Gpr37l1
Ralgapa2	5.24371996722716e-16	-1.51073498803843	0.049	0.327	1.27018628766143e-11	TLE	Ralgapa2
Cap2	5.26125656931545e-16	-7.43793910843114	0	0.23	1.27443417878528e-11	TLE	Cap2
Dusp11	5.32973170474753e-16	-1.19127794261677	0.061	0.348	1.29102091084099e-11	TLE	Dusp11
Rbm5	5.4786331252745e-16	-0.733168886588179	0.131	0.471	1.32708930193524e-11	TLE	Rbm5
Dgkh	5.51006219259119e-16	-1.98242177677706	0.024	0.284	1.33470236491136e-11	TLE	Dgkh
Ankrd28	5.53681474936232e-16	-0.710485036751908	0.192	0.587	1.34118263673804e-11	TLE	Ankrd28
Oxr1	5.57469665416402e-16	-0.376942969516902	0.122	0.473	1.35035877053815e-11	TLE	Oxr1
Mapt	5.81829185108178e-16	-0.628989170592978	0.216	0.628	1.40936483508754e-11	TLE	Mapt
Gpld1	6.03241643818548e-16	-3.21752401542126	0.012	0.258	1.46123223382167e-11	TLE	Gpld1
Zfp445	6.08469586689716e-16	-1.60212391943923	0.057	0.344	1.4738958798385e-11	TLE	Zfp445
Pds5b	6.30203548070183e-16	-0.827138329698953	0.09	0.404	1.5265420544904e-11	TLE	Pds5b
Ccser2	6.39080151428001e-16	-1.79348437020329	0.069	0.363	1.54804385080405e-11	TLE	Ccser2
Foxn3	6.77287450433114e-16	-0.515569382461665	0.216	0.641	1.64059339118413e-11	TLE	Foxn3
Cpne8	6.94933668697559e-16	-2.55211488612913	0.041	0.31	1.6833378256861e-11	TLE	Cpne8
Hectd1	6.97700019974613e-16	-1.56130509530843	0.041	0.314	1.6900387583845e-11	TLE	Hectd1
Chpt1	7.43460316491518e-16	-1.73884469402156	0.057	0.333	1.8008839246374e-11	TLE	Chpt1
Pias1	7.48810702740059e-16	-0.830984450629359	0.094	0.411	1.81384416524725e-11	TLE	Pias1
Stambpl1	7.53598420341335e-16	-2.4895826535959	0.016	0.265	1.82544145359282e-11	TLE	Stambpl1
Adcyap1r1	7.59434516754016e-16	-3.08734664017819	0.02	0.269	1.83957822993325e-11	TLE	Adcyap1r1
Nsd1	7.66940712685243e-16	-0.466824654931738	0.147	0.51	1.85776048833746e-11	TLE	Nsd1
Tmem63b	7.71038978573561e-16	-0.713573655347082	0.098	0.424	1.86768771779874e-11	TLE	Tmem63b
Dhx36	8.05043079639445e-16	-1.66124720270114	0.057	0.342	1.95005585181063e-11	TLE	Dhx36
Wfdc17	8.20102692905392e-16	8.03033309931579	0.147	0.004	1.98653475302473e-11	TLE	Wfdc17
Gm29514	8.34219733534905e-16	-2.4212360156052	0.037	0.299	2.0207304605416e-11	TLE	Gm29514
Pura	8.39526011399195e-16	-1.05945640589591	0.098	0.409	2.03358385741227e-11	TLE	Pura
Kif1b	8.63309460260593e-16	-0.520937734581441	0.233	0.649	2.09119450558923e-11	TLE	Kif1b
AC149090.1	8.73539375285766e-16	-0.626488785724771	0.171	0.555	2.11597442875471e-11	TLE	AC149090.1
Cmip	8.82767858709813e-16	-0.630522206790568	0.163	0.535	2.13832858415278e-11	TLE	Cmip
Trpm7	9.13567489399732e-16	-0.9018903528944	0.106	0.43	2.21293452957297e-11	TLE	Trpm7
Cmtm4	9.16726569986732e-16	-1.51595892573507	0.024	0.28	2.22058677047886e-11	TLE	Cmtm4
Lrrc8d	9.20567095354956e-16	-0.796982342638245	0.082	0.391	2.22988967507831e-11	TLE	Lrrc8d
Kcnk2	9.32372449214244e-16	-2.03611072508943	0.033	0.295	2.25848578373166e-11	TLE	Kcnk2
Zhx3	9.34046475455322e-16	-1.22130612147258	0.053	0.338	2.26254077749543e-11	TLE	Zhx3
A930009A15Rik	9.56036603562047e-16	-3.35033479044418	0.029	0.284	2.31580746480835e-11	TLE	A930009A15Rik
2610008E11Rik	9.72519236730848e-16	-3.24015230920171	0.024	0.273	2.35573334713313e-11	TLE	2610008E11Rik
2210408I21Rik	9.8266918909881e-16	-2.35946206600787	0.049	0.32	2.38031957675405e-11	TLE	2210408I21Rik
Cldn11	1.01460622481492e-15	2.88305912969591	0.404	0.181	2.45768065836917e-11	TLE	Cldn11
Pcnx	1.09592779236298e-15	-0.848061768865444	0.061	0.353	2.65466589144085e-11	TLE	Pcnx
Dock10	1.1147603767003e-15	-0.643193085630579	0.269	0.71	2.70028406048113e-11	TLE	Dock10
Brd8	1.15176202636042e-15	-2.15533247835602	0.037	0.299	2.78991315645284e-11	TLE	Brd8
Ankhd1	1.17130272062076e-15	-1.11497145742847	0.057	0.34	2.83724658015966e-11	TLE	Ankhd1
Dnm1	1.17257402752959e-15	-3.87264863089385	0.016	0.258	2.84032606688492e-11	TLE	Dnm1
Gapvd1	1.20466166894852e-15	-0.989836146322067	0.073	0.374	2.918051960694e-11	TLE	Gapvd1
Zmynd8	1.20687398689531e-15	-1.08834121931367	0.102	0.415	2.92341085845650e-11	TLE	Zmynd8
Msantd2	1.21222884362479e-15	-1.91577199029797	0.029	0.284	2.93638192791234e-11	TLE	Msantd2
Ralgps2	1.23390829751661e-15	-2.15310578123109	0.037	0.301	2.98889606907448e-11	TLE	Ralgps2
Nrf1	1.32181021366491e-15	-1.37937386525438	0.053	0.335	3.20182088056052e-11	TLE	Nrf1
Ctdspl	1.34224217761654e-15	-3.39003930803075	0.029	0.275	3.25131322684054e-11	TLE	Ctdspl
Arid4a	1.35717375719904e-15	-1.40956422343763	0.065	0.357	3.28748199206324e-11	TLE	Arid4a
Phf14	1.40497648470484e-15	-0.372878525418327	0.139	0.499	3.40327453890053e-11	TLE	Phf14
Ccdc88c	1.43072155863951e-15	-2.38491685611706	0.041	0.305	3.46563683149248e-11	TLE	Ccdc88c
A330076H08Rik	1.44675543071122e-15	-2.0609482163335	0.045	0.312	3.50447567981178e-11	TLE	A330076H08Rik
Cd9	1.47258951762452e-15	1.779895634725	0.62	0.516	3.56705358854187e-11	TLE	Cd9
Lcor	1.50602819074315e-15	-1.33328467577176	0.09	0.394	3.64805208643713e-11	TLE	Lcor
Rai1	1.52507496715419e-15	-2.062227451885	0.041	0.303	3.6941890929376e-11	TLE	Rai1
Slc4a4	1.54651756052635e-15	-7.54606246064888	0	0.224	3.74612948686297e-11	TLE	Slc4a4
B230209E15Rik	1.54651756052635e-15	-7.67437422518125	0	0.224	3.74612948686297e-11	TLE	B230209E15Rik
Ranbp17	1.56772677354409e-15	-1.93294687517714	0.049	0.323	3.79750456355584e-11	TLE	Ranbp17
Fer	1.57441261485881e-15	-2.38319441377339	0.02	0.269	3.81369967697251e-11	TLE	Fer
Kif3c	1.57913646689934e-15	-2.39758416985933	0.041	0.303	3.82514226377026e-11	TLE	Kif3c
Trpm3	1.63270616230442e-15	-1.06179081775116	0.078	0.383	3.95490413695e-11	TLE	Trpm3
Rabl6	1.64651606634867e-15	-1.06673536597372	0.053	0.331	3.98835586751638e-11	TLE	Rabl6
Klhl7	1.65232307174893e-15	-0.589141841398351	0.094	0.413	4.00242217669743e-11	TLE	Klhl7
Jarid2	1.69590420835348e-15	-0.818048377887692	0.094	0.411	4.10798876389464e-11	TLE	Jarid2
Tnrc18	1.69782375605527e-15	-0.927349363629947	0.065	0.361	4.11263848429268e-11	TLE	Tnrc18
Vgll4	1.77253417099144e-15	-1.36427045688469	0.061	0.342	4.29360952239257e-11	TLE	Vgll4
mt-Nd3	1.80215465995696e-15	-0.41872000816776	0.388	0.888	4.36535923281375e-11	TLE	mt-Nd3
Pou2f1	1.84488335742071e-15	-0.796527900314286	0.078	0.383	4.4688609566802e-11	TLE	Pou2f1
Adcy9	1.87209696145252e-15	-1.74658438181762	0.041	0.308	4.53478046972643e-11	TLE	Adcy9
Slc10a7	2.03053403995699e-15	-3.02503845541886	0.02	0.265	4.91856260498782e-11	TLE	Slc10a7
Cers4	2.03874471178738e-15	-1.61802086079936	0.053	0.329	4.93845131536257e-11	TLE	Cers4
Sos2	2.03896682276555e-15	-3.31699381570665	0.016	0.256	4.93898933478499e-11	TLE	Sos2
Prpf4b	2.04554156711187e-15	-0.951039567969521	0.122	0.452	4.95491533801507e-11	TLE	Prpf4b
Rnf43	2.2307734510804e-15	-2.23650348175499	0.037	0.292	5.40360253055206e-11	TLE	Rnf43
H2-Q7	2.29972611459757e-15	6.70801365561599	0.155	0.009	5.57062656738969e-11	TLE	H2-Q7
Tet2	2.38353295959867e-15	-1.41880638724985	0.045	0.314	5.77363188803585e-11	TLE	Tet2
Dzip1	2.4183070306463e-15	-2.3359346853872	0.033	0.29	5.85786512033453e-11	TLE	Dzip1
Adamts6	2.47125334349626e-15	-1.50774004767517	0.045	0.31	5.986116973951e-11	TLE	Adamts6
Ppp2r5c	2.55771623355717e-15	-1.31034876965849	0.069	0.355	6.19555603254554e-11	TLE	Ppp2r5c
Elavl4	2.60514989327273e-15	-2.54003579493477	0.033	0.288	6.31045458647454e-11	TLE	Elavl4
Cpeb4	2.6077044656885e-15	-1.23807737101714	0.078	0.376	6.31664252723726e-11	TLE	Cpeb4
Rpl30	2.67465494078176e-15	2.47497050521535	0.522	0.342	6.47881666305566e-11	TLE	Rpl30
Tshz3	2.67662824798032e-15	-2.46654607864485	0.053	0.318	6.48359660508273e-11	TLE	Tshz3
Dlc1	2.75841867084146e-15	-1.74358723731865	0.053	0.325	6.68171754637927e-11	TLE	Dlc1
Phkb	2.79085568766145e-15	-2.32036171686082	0.029	0.282	6.76028973222232e-11	TLE	Phkb
Trappc9	2.83432991120809e-15	-1.2923979425348	0.073	0.363	6.86559734391937e-11	TLE	Trappc9
Mapre2	2.9083954659013e-15	-1.49400410793422	0.086	0.378	7.04500633705271e-11	TLE	Mapre2
St8sia1	2.96737476708869e-15	-2.19589105361081	0.037	0.292	7.18787189831894e-11	TLE	St8sia1
Wdr70	3.00529953730305e-15	-2.66591858863011	0.033	0.282	7.27973706920917e-11	TLE	Wdr70
Usp33	3.03173352354732e-15	-1.27996019178366	0.041	0.308	7.34376811408868e-11	TLE	Usp33
Tom1l2	3.0765917122843e-15	-1.03859451475519	0.114	0.437	7.45242810466627e-11	TLE	Tom1l2
Hexa	3.19424659194078e-15	3.71152280247131	0.363	0.151	7.73742351965816e-11	TLE	Hexa
Prune2	3.19842530163134e-15	-1.38127556023924	0.041	0.303	7.7475456081416e-11	TLE	Prune2
Pspc1	3.21619773497537e-15	-1.08096552350065	0.057	0.335	7.79059577343083e-11	TLE	Pspc1
Hectd4	3.21685014317554e-15	-0.964964112643115	0.082	0.378	7.79217610181411e-11	TLE	Hectd4
Erc1	3.27352196569791e-15	-1.83559470984887	0.045	0.308	7.92945225751005e-11	TLE	Erc1
Tsc22d1	3.32887996090834e-15	-0.720522419647484	0.114	0.434	8.06354592930828e-11	TLE	Tsc22d1
Sh3rf3	3.53865493562165e-15	-2.77006831193113	0.024	0.271	8.57168385055631e-11	TLE	Sh3rf3
Ikzf2	3.55087404169201e-15	-2.08907814784419	0.037	0.29	8.60128219119056e-11	TLE	Ikzf2
Akap8l	3.59549618466682e-15	-0.554717520485616	0.098	0.417	8.70937040811843e-11	TLE	Akap8l
Ick	3.60593609751834e-15	-1.38019881302151	0.065	0.344	8.73465900901867e-11	TLE	Ick
Naaladl2	3.62697459897703e-15	-1.16194236848976	0.102	0.417	8.78562057110207e-11	TLE	Naaladl2
Slc44a5	3.88174734060365e-15	-1.37204131525705	0.045	0.312	9.40275658314422e-11	TLE	Slc44a5
Rpl35	3.91465622645872e-15	3.09882813122252	0.424	0.211	9.48247177735097e-11	TLE	Rpl35
Elovl6	3.92770898165817e-15	-0.85968902003282	0.094	0.4	9.51408946627058e-11	TLE	Elovl6
Cep350	4.08896150920337e-15	-1.36416475001967	0.069	0.353	9.90469146374333e-11	TLE	Cep350
Rps15a	4.19151349890755e-15	2.79984453868119	0.49	0.31	1.01531031484038e-10	TLE	Rps15a
Psip1	4.35301662514726e-15	-1.17506461733357	0.061	0.335	1.05443121710942e-10	TLE	Psip1
Rabgap1	4.35844988134872e-15	-0.876130847837741	0.094	0.398	1.0557473147591e-10	TLE	Rabgap1
Gpr45	4.36399855872223e-15	-3.83440975764081	0.008	0.237	1.05709137087929e-10	TLE	Gpr45
Fam13b	4.38794403879648e-15	-1.35401315507899	0.053	0.327	1.06289168451767e-10	TLE	Fam13b
Scai	4.59705846123873e-15	-0.842419585960944	0.057	0.335	1.11354547106586e-10	TLE	Scai
Mast4	4.71697520936444e-15	-0.631980507903739	0.094	0.411	1.14259290496435e-10	TLE	Mast4
Zfp609	4.76993093654238e-15	-1.14719310491991	0.082	0.381	1.15542037075866e-10	TLE	Zfp609
Tgfa	4.92757912165533e-15	-0.613537448940651	0.09	0.398	1.19360749063857e-10	TLE	Tgfa
Fign	5.14660660613907e-15	-1.21016887999229	0.041	0.297	1.24666251820507e-10	TLE	Fign
Rps7	5.21039908570299e-15	2.55734442651637	0.486	0.29	1.26211497052984e-10	TLE	Rps7
Cpeb2	5.21439529788708e-15	-0.754568204013118	0.098	0.404	1.26308297300719e-10	TLE	Cpeb2
Gatad2b	5.29859619257403e-15	-0.991497286398073	0.073	0.368	1.28347895572721e-10	TLE	Gatad2b
Arhgap26	5.30085661595029e-15	-4.96031335841122	0.004	0.226	1.28402649808164e-10	TLE	Arhgap26
Ddx17	5.39288663929982e-15	-0.470313021413907	0.192	0.568	1.30631893063759e-10	TLE	Ddx17
Rpl34	5.62690100060346e-15	2.62477409658123	0.502	0.329	1.36300422937618e-10	TLE	Rpl34
Wdr7	5.72869189189681e-15	-1.64728328755111	0.061	0.329	1.38766103697417e-10	TLE	Wdr7
Meis2	5.79681063397006e-15	-1.45983922735024	0.053	0.323	1.40416143986657e-10	TLE	Meis2
Vat1l	5.92097120886226e-15	-2.355475584748	0.016	0.254	1.4342368559227e-10	TLE	Vat1l
Brd9	5.95382226646945e-15	-1.37822813533304	0.057	0.333	1.44219436760689e-10	TLE	Brd9
Asxl3	6.14510096438963e-15	-2.5731299510211	0.033	0.277	1.4885278066041e-10	TLE	Asxl3
Pdlim5	6.15916483055289e-15	-1.18068328101324	0.086	0.378	1.49193449690483e-10	TLE	Pdlim5
Cdk5rap2	6.27143273860212e-15	-1.08120318650882	0.078	0.37	1.51912915227159e-10	TLE	Cdk5rap2
Vps13c	6.37856281877149e-15	-2.67641055919563	0.029	0.273	1.54507927159102e-10	TLE	Vps13c
Ylpm1	6.37862444879724e-15	-0.85346507866753	0.082	0.376	1.54509420023216e-10	TLE	Ylpm1
Rbm26	6.64195791556757e-15	-0.552461939779766	0.131	0.46	1.60888146588793e-10	TLE	Rbm26
Bbs9	6.67140336765285e-15	-1.79496072537628	0.037	0.288	1.61601403774655e-10	TLE	Bbs9
Rgs1	6.70598759726256e-15	4.39480278841437	0.188	0.024	1.62439137568491e-10	TLE	Rgs1
Snx27	6.76263210647898e-15	-1.88961779194212	0.033	0.284	1.6381123751524e-10	TLE	Snx27
Micu3	6.91794555143232e-15	-1.56505450514836	0.053	0.318	1.67573395092345e-10	TLE	Micu3
Rnf169	7.12784904576542e-15	-1.33759496279025	0.045	0.31	1.72657887435576e-10	TLE	Rnf169
Evi5	7.13026736582069e-15	-2.0203384499643	0.061	0.327	1.72716466402274e-10	TLE	Evi5
Ptprr	7.13511396446714e-15	-2.47446268565241	0.033	0.28	1.72833865561287e-10	TLE	Ptprr
Tle4	7.37555038110362e-15	-0.996995031363456	0.082	0.376	1.78657956881473e-10	TLE	Tle4
Uvrag	7.73709914993094e-15	-1.09813118717014	0.082	0.374	1.87415752708777e-10	TLE	Uvrag
Nr3c1	7.74077838104116e-15	-0.873137401756803	0.082	0.376	1.8750487472396e-10	TLE	Nr3c1
Pi4ka	8.17832465593226e-15	-1.75194515497622	0.057	0.325	1.98103558140647e-10	TLE	Pi4ka
Rps4x	8.18296870616136e-15	2.64313614558839	0.486	0.303	1.98216050969347e-10	TLE	Rps4x
Gm47591	8.23345306746103e-15	-4.84142780928832	0.012	0.237	1.99438933653109e-10	TLE	Gm47591
Ctsh	8.3896828419339e-15	4.08064491521988	0.245	0.056	2.03223287480165e-10	TLE	Ctsh
Mllt10	8.54748545626619e-15	-0.897846603436611	0.086	0.378	2.07045740207136e-10	TLE	Mllt10
Ddx46	8.80916905836521e-15	-1.70823791547327	0.049	0.31	2.1338450210078e-10	TLE	Ddx46
Cyp2j6	8.94344287285217e-15	-2.59657475234232	0.033	0.282	2.16637016709098e-10	TLE	Cyp2j6
Arfgef3	9.11513127011125e-15	-3.65406739459202	0.008	0.23	2.20795824755905e-10	TLE	Arfgef3
Ksr2	9.32530425405676e-15	-2.76105052808356	0.02	0.256	2.25886844946017e-10	TLE	Ksr2
Ldb2	9.43608344555032e-15	-5.38544804994882	0.012	0.234	2.28570249301565e-10	TLE	Ldb2
Itch	9.69205078575744e-15	-0.732437609326471	0.094	0.394	2.34770546183402e-10	TLE	Itch
Rlf	9.72143274381352e-15	-1.33515931934028	0.073	0.351	2.35482265353395e-10	TLE	Rlf
Pja2	9.9159434886884e-15	-1.13978606025782	0.041	0.297	2.40193899126499e-10	TLE	Pja2
Pde7a	1.04363429412446e-14	-1.61608331966787	0.041	0.297	2.52799535065767e-10	TLE	Pde7a
Snx9	1.05942570571565e-14	-1.90105580916818	0.033	0.28	2.56624688695501e-10	TLE	Snx9
Zfp280d	1.07160657925754e-14	-1.24566385338653	0.069	0.351	2.59575261693555e-10	TLE	Zfp280d
Pds5a	1.07549299517921e-14	-0.663395819145991	0.082	0.378	2.60516668222261e-10	TLE	Pds5a
Il1rap	1.10973736565994e-14	-0.820874022832784	0.118	0.447	2.68811682083807e-10	TLE	Il1rap
Diaph2	1.11090096420548e-14	-0.639092183167502	0.118	0.439	2.69093540559494e-10	TLE	Diaph2
Ssbp2	1.13384718788262e-14	-0.852047510748288	0.082	0.374	2.74651804320808e-10	TLE	Ssbp2
Nr2c2	1.14541405228205e-14	-1.95957190050235	0.033	0.275	2.77453645884281e-10	TLE	Nr2c2
Kif2a	1.18279525179537e-14	-1.39114901577425	0.033	0.282	2.86508493842393e-10	TLE	Kif2a
Arfgef1	1.18765340892301e-14	-0.872646749917351	0.065	0.344	2.87685285243421e-10	TLE	Arfgef1
Kpna3	1.21519931299758e-14	-1.73101157229081	0.024	0.267	2.94357729587404e-10	TLE	Kpna3
Pacs1	1.23252687624099e-14	-1.03623574397714	0.065	0.342	2.98554985231856e-10	TLE	Pacs1
Map3k1	1.25137024217915e-14	-1.18716308820589	0.061	0.333	3.03119413763055e-10	TLE	Map3k1
Timp2	1.26147660385658e-14	3.63752378432806	0.371	0.163	3.05567477752181e-10	TLE	Timp2
Mvb12b	1.27068043809607e-14	-1.2325633960364	0.065	0.34	3.07796922520012e-10	TLE	Mvb12b
Cyfip2	1.30416690173448e-14	-1.5898405595186	0.073	0.355	3.15908348607143e-10	TLE	Cyfip2
Thada	1.32005824560253e-14	-1.4383590584105	0.049	0.312	3.19757708832301e-10	TLE	Thada
Snx29	1.38145970483895e-14	-0.437842488410369	0.069	0.359	3.34630984303138e-10	TLE	Snx29
Btbd7	1.39405727801203e-14	-0.886142734077253	0.049	0.316	3.37682494452853e-10	TLE	Btbd7
Rapgef2	1.47764462636784e-14	-0.510410851160297	0.135	0.473	3.57929857845081e-10	TLE	Rapgef2
Smg6	1.47776136705446e-14	-1.12329392477875	0.086	0.378	3.57958135941602e-10	TLE	Smg6
Tspo	1.50532428070228e-14	4.84883023384964	0.18	0.022	3.64634700514514e-10	TLE	Tspo
Slc4a10	1.5203977386946e-14	-0.978158462179951	0.037	0.295	3.68285944243994e-10	TLE	Slc4a10
Osbpl10	1.57273077770388e-14	-3.09546551979882	0.02	0.252	3.8096257628321e-10	TLE	Osbpl10
Hunk	1.58024644294491e-14	-2.09013044126339	0.049	0.303	3.82783095874545e-10	TLE	Hunk
Ago2	1.61743767122506e-14	-1.87131488304885	0.041	0.295	3.91791927100847e-10	TLE	Ago2
Itsn1	1.63701584657232e-14	-1.81731392792542	0.049	0.305	3.96534348515214e-10	TLE	Itsn1
Ap3b1	1.65373015911239e-14	-1.22168032354526	0.069	0.344	4.00583056441794e-10	TLE	Ap3b1
Shisa6	1.6563167214525e-14	-2.44643157893583	0.02	0.256	4.0120959943744e-10	TLE	Shisa6
Sik3	1.6650265291024e-14	-0.330246113671447	0.212	0.611	4.03319376144474e-10	TLE	Sik3
Sema3e	1.67513706672839e-14	-2.72869079121122	0.02	0.254	4.05768451673618e-10	TLE	Sema3e
Psap	1.74079170184285e-14	2.23266708774091	0.58	0.467	4.21671973937394e-10	TLE	Psap
Kdm4c	1.76068004522693e-14	-1.28482257305773	0.073	0.348	4.2648952735532e-10	TLE	Kdm4c
Galnt1	1.76261489036711e-14	-1.23312379655542	0.045	0.297	4.26958204893626e-10	TLE	Galnt1
Mpzl1	1.85176954891702e-14	-0.929894427318329	0.118	0.428	4.48554137834171e-10	TLE	Mpzl1
Mpdz	1.86100326624211e-14	-1.57867152549528	0.049	0.312	4.50790821181827e-10	TLE	Mpdz
Pstpip2	1.87388164789265e-14	-2.00396409696061	0.033	0.273	4.53910351569037e-10	TLE	Pstpip2
Cnnm2	1.88164850377879e-14	-2.93120624453698	0.024	0.256	4.55791717070336e-10	TLE	Cnnm2
Arnt	1.89053320715416e-14	-0.960713173307903	0.037	0.288	4.57943858768952e-10	TLE	Arnt
Stim2	1.92586796455971e-14	-2.17716125552549	0.024	0.262	4.66502997055299e-10	TLE	Stim2
Stat5b	2.03672048409849e-14	-2.87250965487673	0.029	0.267	4.93354802863176e-10	TLE	Stat5b
Ano4	2.17868262614571e-14	-0.893614211652739	0.086	0.381	5.27742292531274e-10	TLE	Ano4
Kirrel3	2.20915040913394e-14	-0.666895786283608	0.2	0.581	5.35122503604514e-10	TLE	Kirrel3
Pan3	2.27157182686038e-14	-0.295469672055901	0.102	0.402	5.5024284362039e-10	TLE	Pan3
Snx1	2.33880261656719e-14	-1.07453282075238	0.082	0.368	5.66528157811069e-10	TLE	Snx1
Nxn	2.47926230032318e-14	-3.41722284587755	0.008	0.226	6.00551707007285e-10	TLE	Nxn
Olfml3	2.60629896131713e-14	4.01619710527351	0.212	0.039	6.31323797399849e-10	TLE	Olfml3
Yeats2	2.614576642958e-14	-2.08155880386918	0.049	0.303	6.33328900223716e-10	TLE	Yeats2
Helz	2.65456308803117e-14	-1.29196913696601	0.065	0.335	6.43014816813791e-10	TLE	Helz
Zfp532	2.66012574612853e-14	-1.08069300955719	0.078	0.355	6.44362259484713e-10	TLE	Zfp532
Nrd1	2.66198917874757e-14	-0.315367081292151	0.098	0.402	6.44813638768025e-10	TLE	Nrd1
Rasa1	2.69244038656191e-14	-0.489440812029903	0.049	0.308	6.52189834836892e-10	TLE	Rasa1
Wdr33	2.70395437325286e-14	-1.00567058910398	0.082	0.363	6.54978867833041e-10	TLE	Wdr33
Fndc3a	2.7402752544308e-14	-0.921854273774817	0.073	0.359	6.63776874880772e-10	TLE	Fndc3a
Scmh1	2.80225626406302e-14	-1.04573767862856	0.082	0.366	6.78790534843985e-10	TLE	Scmh1
Glcci1	2.80608801095614e-14	-1.02409244324285	0.041	0.297	6.79718698893905e-10	TLE	Glcci1
Nrg1	2.81403870788442e-14	-0.454520081509367	0.122	0.443	6.81644596210844e-10	TLE	Nrg1
Ube3c	2.98287062558525e-14	-1.04684426435414	0.078	0.357	7.22540751635514e-10	TLE	Ube3c
Tpr	3.01126421017805e-14	-0.971714949678619	0.078	0.359	7.29418529631429e-10	TLE	Tpr
Dnah7b	3.01833067034051e-14	-2.25784118212791	0.02	0.249	7.31130238276582e-10	TLE	Dnah7b
Btrc	3.0854788194269e-14	-1.20673115501865	0.082	0.363	7.47395534429777e-10	TLE	Btrc
Arhgap32	3.24116475733363e-14	-0.74842468968021	0.086	0.376	7.85107339168925e-10	TLE	Arhgap32
Fhod3	3.27024179813105e-14	-3.20332075914136	0.024	0.256	7.92150670761284e-10	TLE	Fhod3
Cmss1	3.30819547038839e-14	-0.928037644788707	0.873	0.991	8.0134418879218e-10	TLE	Cmss1
Gpr137c	3.55380387792838e-14	-1.59212091878951	0.045	0.299	8.60837913350591e-10	TLE	Gpr137c
Vti1a	3.565722698065e-14	-0.680415798362578	0.143	0.477	8.63725009152285e-10	TLE	Vti1a
Kcnj3	3.60472764500003e-14	-3.22417766453802	0.02	0.247	8.73173177448357e-10	TLE	Kcnj3
Foxp1	3.66816900675492e-14	-1.04649328742681	0.09	0.383	8.88540578506244e-10	TLE	Foxp1
Xpo7	3.68823455081384e-14	-1.53534528555524	0.057	0.314	8.93401055243636e-10	TLE	Xpo7
Rin2	3.74500665588303e-14	-0.232072573989082	0.122	0.437	9.07152962254546e-10	TLE	Rin2
Epc1	3.7776278511157e-14	-0.50729855294659	0.094	0.387	9.15054794375756e-10	TLE	Epc1
Shisa7	3.87493028397853e-14	-3.47257888744978	0.02	0.245	9.3862436268812e-10	TLE	Shisa7
Psme4	3.89131324323146e-14	-0.689263374387098	0.094	0.394	9.42592806907956e-10	TLE	Psme4
Cul1	3.93033119551445e-14	-0.500904319190023	0.057	0.327	9.52044125489466e-10	TLE	Cul1
Lrp1	4.18975918779414e-14	-0.631347521370012	0.216	0.587	1.01488536805937e-09	TLE	Lrp1
Sec63	4.22419090117332e-14	-0.744734027601076	0.061	0.331	1.02322576199121e-09	TLE	Sec63
Ndrg2	4.25794672250729e-14	-1.00656780445771	0.053	0.316	1.03140243459294e-09	TLE	Ndrg2
Nsmce2	4.26030893520494e-14	-1.31091242890406	0.061	0.327	1.03197463337469e-09	TLE	Nsmce2
Mfge8	4.38151245036457e-14	-2.86576674149203	0.016	0.239	1.06133376085181e-09	TLE	Mfge8
mt-Cytb	4.45335227589595e-14	-0.23393460356399	0.796	0.987	1.07873552179028e-09	TLE	mt-Cytb
Kctd12	4.49615263039947e-14	3.24103086500925	0.335	0.131	1.08910305166166e-09	TLE	Kctd12
Lrp6	4.51096455496146e-14	-1.08093597403171	0.078	0.351	1.09269094414831e-09	TLE	Lrp6
Cipc	4.52336322782569e-14	-1.29759799608326	0.024	0.258	1.09569427467622e-09	TLE	Cipc
Ctif	4.5862280344564e-14	-0.793261060108786	0.069	0.342	1.11092201678637e-09	TLE	Ctif
Ptpn9	4.61172236947398e-14	-2.13778025348231	0.045	0.29	1.11709750955768e-09	TLE	Ptpn9
Arhgef26	4.61410242056515e-14	-1.96507169268415	0.041	0.282	1.1176740293335e-09	TLE	Arhgef26
Spred2	4.64672359080888e-14	-0.985307982746716	0.049	0.308	1.12557585540164e-09	TLE	Spred2
Ube2k	4.66624776551256e-14	-0.316419125321344	0.086	0.378	1.13030519624011e-09	TLE	Ube2k
Nsd2	4.68670890534281e-14	-0.885187315932552	0.082	0.361	1.13526149814119e-09	TLE	Nsd2
Cdkn1a	4.76306427570162e-14	4.96592872792442	0.204	0.037	1.1537570595032e-09	TLE	Cdkn1a
Zzef1	4.76943113472829e-14	-1.65003472432373	0.041	0.286	1.15529930376523e-09	TLE	Zzef1
Xpo1	4.89180847561297e-14	-0.786684268972749	0.082	0.366	1.18494276704773e-09	TLE	Xpo1
Xiap	4.9915504409476e-14	-0.850147215796387	0.041	0.29	1.20910326331074e-09	TLE	Xiap
D130040H23Rik	5.03809416144529e-14	-1.55969090437001	0.041	0.288	1.22037754872689e-09	TLE	D130040H23Rik
Pou6f1	5.11689670443441e-14	-1.29982588988418	0.045	0.299	1.23946588871515e-09	TLE	Pou6f1
Myef2	5.14474140619583e-14	-1.04781439811564	0.057	0.318	1.24621071082282e-09	TLE	Myef2
Hs6st3	5.14505961738475e-14	-4.24711232478003	0.008	0.219	1.24628779111911e-09	TLE	Hs6st3
Csf1r	5.16740711262607e-14	2.7257251507185	0.412	0.2	1.25170102489141e-09	TLE	Csf1r
Kcnt2	5.17320362393067e-14	-3.71510989575653	0.016	0.237	1.25310511382473e-09	TLE	Kcnt2
Vegfa	5.3036969394853e-14	-1.26980826107065	0.053	0.31	1.28471450965152e-09	TLE	Vegfa
Lrrc4b	5.57976011561159e-14	-1.63375825770796	0.057	0.312	1.3515852928046e-09	TLE	Lrrc4b
Mro	5.6249998841419e-14	-2.16120251770006	0.033	0.269	1.36254372193569e-09	TLE	Mro
Arhgef11	5.7903672507581e-14	-1.56185215540046	0.082	0.348	1.40260065915113e-09	TLE	Arhgef11
Smad1	5.88527317902954e-14	-1.85610439073132	0.024	0.256	1.42558972215632e-09	TLE	Smad1
Tbl1xr1	5.98350881471248e-14	-0.558058534622428	0.094	0.389	1.4493853401878e-09	TLE	Tbl1xr1
Zfp950	5.98394251301545e-14	-1.57046553717852	0.037	0.273	1.44949039492773e-09	TLE	Zfp950
Asic1	6.19962471696439e-14	-3.0318152767409	0.02	0.241	1.50173509519028e-09	TLE	Asic1
Rdx	6.39037553327758e-14	-1.08132757561368	0.078	0.348	1.54794066542583e-09	TLE	Rdx
Gab2	6.40218537102499e-14	-0.5143228191754	0.163	0.514	1.55080136242338e-09	TLE	Gab2
9930021J03Rik	6.60426244398186e-14	-0.607800829357629	0.073	0.348	1.59975049180573e-09	TLE	9930021J03Rik
Wasf3	6.75619843194688e-14	-1.45156457533151	0.045	0.292	1.63655394617049e-09	TLE	Wasf3
Ror1	6.77632261080557e-14	-1.80382127962929	0.016	0.239	1.64142862601543e-09	TLE	Ror1
Tmcc1	6.92904772093751e-14	-0.3805594721747	0.155	0.503	1.67842322944269e-09	TLE	Tmcc1
Gnao1	7.03042268273697e-14	-0.404184272550421	0.171	0.531	1.70297928643938e-09	TLE	Gnao1
Stk38	7.20653805377977e-14	-0.984759004052104	0.065	0.333	1.74563971276707e-09	TLE	Stk38
Nr3c2	7.31086870351249e-14	-1.30772241529232	0.049	0.301	1.77091172605183e-09	TLE	Nr3c2
Nin	7.48565108781765e-14	-2.63177614275911	0.029	0.258	1.81324926300207e-09	TLE	Nin
Mdm4	7.58187020077209e-14	-0.752697641616322	0.065	0.333	1.83655641873302e-09	TLE	Mdm4
Rbm25	7.60027317112886e-14	-0.377581624151447	0.249	0.656	1.84101417024254e-09	TLE	Rbm25
Ank1	7.67401169587516e-14	-4.30627176227818	0.008	0.217	1.85887585309184e-09	TLE	Ank1
Cspp1	7.68307067855861e-14	-1.7730367817465	0.057	0.31	1.86107021046725e-09	TLE	Cspp1
Dis3l2	7.73501257189316e-14	-1.1503985010198	0.09	0.368	1.87365209528968e-09	TLE	Dis3l2
Rftn2	7.76834210809969e-14	-2.03141283339546	0.029	0.256	1.88172550884499e-09	TLE	Rftn2
Tmem131	7.85423839629417e-14	-2.05773364087914	0.049	0.295	1.90253216673434e-09	TLE	Tmem131
Satb1	7.85461744587871e-14	-2.99179409294326	0.02	0.243	1.9026239839152e-09	TLE	Satb1
Bcas1	8.04333497729322e-14	-0.255322146630677	0.253	0.671	1.94833703154974e-09	TLE	Bcas1
Zfand6	8.08908308082893e-14	-0.321777796347927	0.073	0.355	1.95941859466919e-09	TLE	Zfand6
Gls	8.20643570469988e-14	-0.523522906059509	0.078	0.355	1.98784492074945e-09	TLE	Gls
Ralgapb	8.21491889144109e-14	-1.52675740985349	0.029	0.26	1.98989980307378e-09	TLE	Ralgapb
Pik3ca	8.23237595980981e-14	-1.66234091435368	0.045	0.295	1.99412842874473e-09	TLE	Pik3ca
Pdss2	8.27329365059509e-14	-1.42986133341024	0.057	0.312	2.00403992098365e-09	TLE	Pdss2
Tcaf1	8.8693351963565e-14	-1.12595918926535	0.061	0.32	2.14841906461344e-09	TLE	Tcaf1
Map3k2	9.16885198010329e-14	-0.702749377578843	0.065	0.329	2.22097101514042e-09	TLE	Map3k2
Bdp1	9.268396210155e-14	-1.87714315279002	0.033	0.269	2.24508361398585e-09	TLE	Bdp1
Camk4	9.35532651400558e-14	-4.96017465118107	0.008	0.215	2.26614074148757e-09	TLE	Camk4
Ube3a	9.42850126169971e-14	-0.875222618859793	0.09	0.37	2.28386586062152e-09	TLE	Ube3a
Rab30	9.47750120621282e-14	-2.60718750846373	0.029	0.254	2.29573511718093e-09	TLE	Rab30
Btbd11	9.535991022857e-14	-4.77094824492231	0.008	0.215	2.30990310546665e-09	TLE	Btbd11
Dync2h1	9.58187731119094e-14	-1.66969566563907	0.045	0.29	2.32101814108978e-09	TLE	Dync2h1
Ago3	9.84743090383302e-14	-0.902565450475415	0.094	0.387	2.38534318783547e-09	TLE	Ago3
Eri3	9.99441487798672e-14	-0.848808355763188	0.082	0.355	2.42094711589472e-09	TLE	Eri3
Kat6a	1.00095227763595e-13	-1.15301112457834	0.061	0.323	2.42460670211757e-09	TLE	Kat6a
Fam49a	1.00716263390786e-13	-2.78421767295761	0.016	0.232	2.439650048115e-09	TLE	Fam49a
Cdc37l1	1.02620071201024e-13	-0.68818064628979	0.078	0.357	2.48576598470241e-09	TLE	Cdc37l1
Nlgn2	1.12167231100164e-13	-1.18393687370215	0.073	0.342	2.71702683893926e-09	TLE	Nlgn2
Fut8	1.14198729618349e-13	-1.30874008106078	0.082	0.361	2.76623582754527e-09	TLE	Fut8
Zfp236	1.14561384684596e-13	-1.54468228826094	0.049	0.297	2.77502042121497e-09	TLE	Zfp236
Trim44	1.19029793579037e-13	-0.814473012832899	0.082	0.359	2.88325868986502e-09	TLE	Trim44
Polg	1.1979767819954e-13	-1.78816377357804	0.037	0.275	2.90185915902747e-09	TLE	Polg
Khdc4	1.2338645340066e-13	-1.65774784638222	0.037	0.275	2.98879006072418e-09	TLE	Khdc4
Mtcl1	1.25419803619657e-13	-2.96987361619013	0.016	0.23	3.03804390307894e-09	TLE	Mtcl1
Nudcd3	1.27221175019775e-13	-0.411621982835032	0.078	0.353	3.08167852250401e-09	TLE	Nudcd3
Ptprm	1.31256577578085e-13	-0.647346930040353	0.118	0.43	3.17942807867396e-09	TLE	Ptprm
Slc12a6	1.31773571000356e-13	-1.11770223860241	0.061	0.323	3.19195121034161e-09	TLE	Slc12a6
Gpnmb	1.37302766393735e-13	4.00911960568893	0.216	0.045	3.32588491035543e-09	TLE	Gpnmb
Sec62	1.37331437258325e-13	-0.756518972007544	0.102	0.389	3.32657940470842e-09	TLE	Sec62
Rimklb	1.43200575374711e-13	-1.45992042220129	0.065	0.325	3.46874753730163e-09	TLE	Rimklb
Acap3	1.44374695578627e-13	-1.72730799030187	0.045	0.288	3.49718825100109e-09	TLE	Acap3
Fcho2	1.47736640867853e-13	-0.430643994442495	0.094	0.389	3.57862465174201e-09	TLE	Fcho2
Kcnb1	1.48903824324605e-13	-4.4906213087194	0.008	0.213	3.60689733661491e-09	TLE	Kcnb1
Gabra2	1.50024006290677e-13	-7.30062040000106	0	0.196	3.63403150437906e-09	TLE	Gabra2
Scfd1	1.52655354324217e-13	-1.54493535870248	0.024	0.247	3.6977706477955e-09	TLE	Scfd1
Naa16	1.53641318970001e-13	-2.53468062495968	0.029	0.252	3.72165366941033e-09	TLE	Naa16
Upf2	1.58471105876795e-13	-1.23975950329296	0.065	0.318	3.83864559765361e-09	TLE	Upf2
Ythdf3	1.60879919431485e-13	-0.926641922546621	0.086	0.355	3.89699428838886e-09	TLE	Ythdf3
Cers5	1.62985682083301e-13	-1.28345494289699	0.065	0.327	3.9480021771038e-09	TLE	Cers5
Zyg11b	1.64898425672638e-13	-3.22707977513833	0.029	0.249	3.9943345650683e-09	TLE	Zyg11b
Prdm5	1.65842251245983e-13	-3.2350401353503	0.012	0.222	4.01719685193145e-09	TLE	Prdm5
Hacd3	1.66766617431124e-13	-1.46777503449949	0.041	0.282	4.03958777403411e-09	TLE	Hacd3
Hbs1l	1.68388563853346e-13	-1.14084218301613	0.053	0.303	4.07887618221959e-09	TLE	Hbs1l
2610316D01Rik	1.70241409515379e-13	-1.86935869304287	0.033	0.262	4.12375766269103e-09	TLE	2610316D01Rik
Gfod1	1.73415241344049e-13	-1.95760793421759	0.049	0.295	4.2006373910769e-09	TLE	Gfod1
Nsd3	1.80547381027574e-13	-0.558459919742738	0.118	0.415	4.37339921063093e-09	TLE	Nsd3
Sf3b2	1.82706830260516e-13	-1.10746819566527	0.061	0.316	4.42570754940047e-09	TLE	Sf3b2
Syt14	1.83014354866144e-13	-4.31879518177314	0.012	0.219	4.43315671792262e-09	TLE	Syt14
Atp8a1	1.83969627211674e-13	-0.260951688783931	0.155	0.49	4.45629627994838e-09	TLE	Atp8a1
Mtdh	1.85056211318227e-13	-0.392879953440928	0.155	0.488	4.4826166067614e-09	TLE	Mtdh
Rab11fip3	1.85596284481359e-13	-1.61465681466065	0.065	0.314	4.49569879899196e-09	TLE	Rab11fip3
Glud1	1.87352522736771e-13	-1.0125328018076	0.078	0.344	4.53824015825282e-09	TLE	Glud1
Map3k3	1.9976448780985e-13	-0.415704510017999	0.078	0.351	4.838895188218e-09	TLE	Map3k3
Lpin2	2.0499290946358e-13	-0.89289219508237	0.053	0.305	4.96554324593629e-09	TLE	Lpin2
E230016M11Rik	2.07451373843561e-13	-1.96768308815547	0.033	0.265	5.02509462861258e-09	TLE	E230016M11Rik
Hnrnpu	2.0958586876709e-13	-0.314137728265927	0.167	0.512	5.07679849914523e-09	TLE	Hnrnpu
Ep400	2.10639304182999e-13	-0.949538051716361	0.053	0.303	5.10231586522478e-09	TLE	Ep400
Vps13d	2.11557039582107e-13	-1.85879830756995	0.041	0.273	5.12454616979738e-09	TLE	Vps13d
Dhx30	2.15410031033113e-13	-1.23711203053323	0.045	0.286	5.2178771817151e-09	TLE	Dhx30
Tasor2	2.1672969253702e-13	-1.94700914606565	0.033	0.26	5.24984334232425e-09	TLE	Tasor2
Car8	2.17098674098648e-13	-1.73660695615229	0.041	0.277	5.25878118269155e-09	TLE	Car8
Nr1d2	2.17685090097462e-13	-3.28047322772965	0.016	0.226	5.27298593743083e-09	TLE	Nr1d2
Sulf1	2.19773909105074e-13	-2.4273573047727	0.033	0.258	5.3235834002522e-09	TLE	Sulf1
Lrrn1	2.21092295656208e-13	-0.988786496979185	0.053	0.305	5.35551867768032e-09	TLE	Lrrn1
C2cd5	2.35046949460957e-13	-1.33464201529004	0.057	0.305	5.69354225679277e-09	TLE	C2cd5
Atp2a2	2.37987419657735e-13	-0.623445112788719	0.102	0.394	5.76476926636932e-09	TLE	Atp2a2
Nsg2	2.39597424444762e-13	-1.46523628106111	0.037	0.269	5.80376841232547e-09	TLE	Nsg2
Soga3	2.40658582904545e-13	-0.674607729971229	0.078	0.346	5.8294728536968e-09	TLE	Soga3
Arid4b	2.44597247616398e-13	-0.865194753050201	0.147	0.462	5.92487912901201e-09	TLE	Arid4b
Hepacam	2.45414178858873e-13	-0.798858227467234	0.057	0.312	5.94466765449848e-09	TLE	Hepacam
Mmp15	2.46340171773841e-13	-3.38822262282867	0.02	0.232	5.96709798087776e-09	TLE	Mmp15
Orc3	2.4694818082802e-13	-4.15111348774182	0.008	0.211	5.98182578419713e-09	TLE	Orc3
Slc25a27	2.49810290941208e-13	-2.42762500316111	0.024	0.243	6.05115467746887e-09	TLE	Slc25a27
Clec16a	2.49963827886318e-13	-1.37831652968848	0.024	0.245	6.05487380289028e-09	TLE	Clec16a
Ube2b	2.51669059742073e-13	-0.317589872611988	0.106	0.396	6.09617963413224e-09	TLE	Ube2b
Grik3	2.52975259862167e-13	-0.91302229852992	0.11	0.4	6.12781971964128e-09	TLE	Grik3
Reps1	2.58302422512111e-13	-1.54351449137988	0.02	0.237	6.25685958051087e-09	TLE	Reps1
Pycard	2.60132176343709e-13	4.70583826831949	0.159	0.017	6.30118170757365e-09	TLE	Pycard
Sptbn1	2.62076436133472e-13	-0.538425947978098	0.171	0.501	6.34827751246109e-09	TLE	Sptbn1
Trip4	2.63524178827322e-13	-1.80477840577337	0.029	0.252	6.38334618373422e-09	TLE	Trip4
Sbno1	2.71695615374866e-13	-0.836049713236176	0.09	0.368	6.58128289122537e-09	TLE	Sbno1
Gigyf2	2.78642036636701e-13	-0.627241934166879	0.082	0.355	6.7495460534508e-09	TLE	Gigyf2
Vsnl1	2.81189279358229e-13	-5.62045996699172	0.008	0.206	6.81124791389437e-09	TLE	Vsnl1
Cop1	2.88853853478499e-13	-0.728768010078625	0.065	0.331	6.99690689280967e-09	TLE	Cop1
Mapre3	2.97095332781083e-13	-1.23063144123977	0.061	0.314	7.19654024595618e-09	TLE	Mapre3
Bmpr2	2.98905907779395e-13	-0.863420940906132	0.082	0.351	7.24039780414028e-09	TLE	Bmpr2
Rimbp2	2.99130175213287e-13	-7.1692728581126	0	0.191	7.24583023419146e-09	TLE	Rimbp2
Fam120c	3.01449546931489e-13	-2.60253174873227	0.029	0.245	7.30201237532147e-09	TLE	Fam120c
Fam193b	3.01830076473595e-13	-1.5059457043046	0.065	0.318	7.31122994241988e-09	TLE	Fam193b
B3gat2	3.0532507930553e-13	-2.3846910114671	0.037	0.267	7.39588939601784e-09	TLE	B3gat2
Lrrfip1	3.09913209424347e-13	-0.461596122004228	0.167	0.51	7.50702767188595e-09	TLE	Lrrfip1
Rufy3	3.10149449195726e-13	-0.416494873980108	0.073	0.342	7.51275010786808e-09	TLE	Rufy3
Ubxn4	3.18125064241617e-13	-0.613109981481442	0.082	0.344	7.70594343112468e-09	TLE	Ubxn4
Ankib1	3.27485782461839e-13	-1.18278623523219	0.061	0.314	7.93268810857312e-09	TLE	Ankib1
Rgs9	3.4426671745619e-13	-4.94223507424764	0.004	0.2	8.33917269694129e-09	TLE	Rgs9
Traf3	3.45306202563715e-13	-1.1348162573079	0.053	0.301	8.36435214470087e-09	TLE	Traf3
Zfp407	3.48994328938088e-13	-1.25996623598718	0.078	0.335	8.4536896298673e-09	TLE	Zfp407
Galnt2	3.66727539767778e-13	-2.91990390357256	0.029	0.245	8.88324119579489e-09	TLE	Galnt2
Zdhhc17	3.83611500811732e-13	-1.75876653716312	0.029	0.252	9.29222138416259e-09	TLE	Zdhhc17
Ubr1	3.85810173331594e-13	-0.732385438104281	0.053	0.303	9.34547982861121e-09	TLE	Ubr1
Vwc2	4.01441514579626e-13	-1.92349788384119	0.049	0.286	9.72411780766228e-09	TLE	Vwc2
Cdc42se2	4.01518649695732e-13	-0.591518562334127	0.102	0.389	9.72598625157972e-09	TLE	Cdc42se2
Tbc1d23	4.03054652046677e-13	-0.66393127150092	0.065	0.323	9.76319283652665e-09	TLE	Tbc1d23
Smc3	4.09590336776216e-13	-1.69881538680894	0.061	0.305	9.92150672773028e-09	TLE	Smc3
Plin2	4.1015128642403e-13	5.06437370040529	0.196	0.037	9.93509461104928e-09	TLE	Plin2
Shank2	4.10722266703647e-13	-3.12841018453484	0.02	0.232	9.94892546636244e-09	TLE	Shank2
Wasf1	4.24858947693447e-13	-1.82737144122578	0.045	0.273	1.02913582899784e-08	TLE	Wasf1
Asb3	4.25577195156969e-13	-1.34206831657751	0.033	0.258	1.03087563982873e-08	TLE	Asb3
Zcchc18	4.32496224792544e-13	-3.45075629410207	0.012	0.217	1.04763560531498e-08	TLE	Zcchc18
Scel	4.3719258156138e-13	-2.97581845088918	0.02	0.232	1.05901159031613e-08	TLE	Scel
Zfp207	4.38278250457904e-13	-0.682995554444039	0.065	0.325	1.06164140608418e-08	TLE	Zfp207
Luc7l	4.40268979664913e-13	-1.07703792127626	0.069	0.327	1.06646354944232e-08	TLE	Luc7l
Trim2	4.40499084051155e-13	-0.926532739220505	0.086	0.353	1.06702093129711e-08	TLE	Trim2
Smc6	4.46457992438469e-13	-1.96182496758351	0.037	0.265	1.0814551950837e-08	TLE	Smc6
Mapk8	4.49578308712435e-13	-1.29309068169196	0.024	0.243	1.08901353719413e-08	TLE	Mapk8
Atf7	4.54456270962723e-13	-1.78210000307904	0.033	0.258	1.100829425153e-08	TLE	Atf7
Cdkl5	4.57582931176607e-13	-1.96113441235553	0.024	0.241	1.10840313418909e-08	TLE	Cdkl5
Sltm	4.59485773020641e-13	-0.364789503813591	0.188	0.531	1.1130123879879e-08	TLE	Sltm
Arid1a	4.60343921515536e-13	-0.508636102326247	0.094	0.372	1.11509108108708e-08	TLE	Arid1a
Aldoc	4.68888598676704e-13	-1.6960968499415	0.024	0.245	1.13578885257458e-08	TLE	Aldoc
Klhl13	4.74040054785553e-13	-3.01920489574406	0.016	0.224	1.14826722470705e-08	TLE	Klhl13
Ubb	4.75451128448975e-13	1.4587690229202	0.669	0.617	1.15168526844195e-08	TLE	Ubb
Elavl1	4.91396664825648e-13	-0.638016799229585	0.102	0.383	1.19031014120717e-08	TLE	Elavl1
Cd63	4.94363442335549e-13	2.55821902659826	0.461	0.299	1.1974965663694e-08	TLE	Cd63
Mapk1	4.94463692846614e-13	-0.632706588111428	0.078	0.346	1.19773940318235e-08	TLE	Mapk1
Rps3a1	4.95778626515971e-13	2.2722696742135	0.522	0.383	1.20092456700964e-08	TLE	Rps3a1
Zfc3h1	5.04729397720016e-13	-1.2312717980936	0.061	0.312	1.22260602009719e-08	TLE	Zfc3h1
Pou3f3	5.12867498313732e-13	-0.954142988892574	0.053	0.292	1.24231894116535e-08	TLE	Pou3f3
Rock2	5.16385663064371e-13	-0.445425651370114	0.098	0.376	1.25084099164083e-08	TLE	Rock2
Rab2a	5.1709881188349e-13	-0.319784946758858	0.147	0.475	1.25256845202538e-08	TLE	Rab2a
Mnat1	5.47215630750707e-13	-1.38094622619372	0.041	0.273	1.32552042236744e-08	TLE	Mnat1
Nhsl1	5.47344126418226e-13	-2.0605859870356	0.024	0.241	1.32583167742287e-08	TLE	Nhsl1
Tmco3	5.47524431256423e-13	-1.91433039901856	0.041	0.269	1.32626842983243e-08	TLE	Tmco3
Dop1a	5.50904343763438e-13	-1.45036965159973	0.053	0.292	1.33445559189818e-08	TLE	Dop1a
Foxn2	5.57518875346248e-13	-1.03573869890418	0.057	0.308	1.35047797175122e-08	TLE	Foxn2
Cenpv	5.62600863025277e-13	-3.87030733538531	0.016	0.222	1.36278807050613e-08	TLE	Cenpv
Ep300	5.64467980705365e-13	-1.50233755557388	0.057	0.299	1.36731078966261e-08	TLE	Ep300
Cwc27	5.65203772447938e-13	-1.44060277280491	0.049	0.286	1.36909309800064e-08	TLE	Cwc27
Uhrf2	5.73163909412237e-13	-2.04232332038048	0.045	0.273	1.38837493776926e-08	TLE	Uhrf2
Ppp1r21	5.7539669312552e-13	-0.386665707477428	0.086	0.361	1.39378340975795e-08	TLE	Ppp1r21
Smurf2	5.76246367843042e-13	-0.517645007284332	0.082	0.348	1.3958415768262e-08	TLE	Smurf2
Itgav	5.79626994755073e-13	-0.309008929371627	0.135	0.458	1.40403046939521e-08	TLE	Itgav
Abcg2	5.87240846442629e-13	-3.79464640472124	0.008	0.204	1.42247350233798e-08	TLE	Abcg2
Rab3c	5.90442047024881e-13	-2.12398875500088	0.029	0.245	1.43022777050837e-08	TLE	Rab3c
Prkd3	5.92761128791709e-13	-1.63251410985193	0.033	0.252	1.43584528227216e-08	TLE	Prkd3
Ssbp3	6.02595273224622e-13	-2.99284483406947	0.016	0.224	1.459666530332e-08	TLE	Ssbp3
Mark2	6.03158271114448e-13	-1.00213828556719	0.086	0.348	1.46103028012053e-08	TLE	Mark2
Zfp266	6.0640733899411e-13	-1.31323680351815	0.045	0.277	1.46890049724543e-08	TLE	Zfp266
Arl3	6.35427342913047e-13	-0.999460385994222	0.057	0.303	1.53919565273827e-08	TLE	Arl3
Sox10	6.40170471844529e-13	-0.647397262674788	0.114	0.409	1.550684933949e-08	TLE	Sox10
Rpl26	6.47799252107071e-13	2.02125423451425	0.539	0.4	1.56916412837896e-08	TLE	Rpl26
Bmt2	6.54669717607032e-13	-1.23558463043267	0.037	0.262	1.58580645695951e-08	TLE	Bmt2
Nsf	6.59825129389666e-13	-1.06688112006452	0.053	0.295	1.59829441092059e-08	TLE	Nsf
Tmem100	6.65241365521657e-13	-1.63405666131921	0.033	0.256	1.61141415970311e-08	TLE	Tmem100
Smg7	6.70527592297752e-13	-0.83442812470604	0.069	0.329	1.62421898682285e-08	TLE	Smg7
Ccar1	6.76174468272733e-13	-0.544431560565287	0.082	0.346	1.63789741449704e-08	TLE	Ccar1
St3gal3	6.85498274703543e-13	-0.973190213611965	0.065	0.32	1.66048247081439e-08	TLE	St3gal3
Asxl2	6.87463320863853e-13	-1.05890606546797	0.086	0.353	1.66524240212851e-08	TLE	Asxl2
Kifap3	7.03440465551447e-13	-1.38453395987372	0.057	0.301	1.70394383970527e-08	TLE	Kifap3
Srrm1	7.05221358074978e-13	-0.228314669379991	0.151	0.477	1.70825769566502e-08	TLE	Srrm1
Ecpas	7.1890260074061e-13	-0.708305564828064	0.094	0.368	1.74139776977398e-08	TLE	Ecpas
Fam171b	7.27291746932729e-13	-1.28391387061102	0.049	0.284	1.76171879859515e-08	TLE	Fam171b
Spen	7.28752847112131e-13	-1.35870584323098	0.082	0.344	1.76525802155971e-08	TLE	Spen
Mphosph9	7.37426123656293e-13	-3.26609499259456	0.024	0.234	1.78626729933264e-08	TLE	Mphosph9
Dyrk1a	7.45091951859911e-13	-0.485136548293499	0.102	0.385	1.80483623499026e-08	TLE	Dyrk1a
BC005561	7.47804093589249e-13	-0.972288172617118	0.094	0.368	1.81140585590124e-08	TLE	BC005561
Arhgef10l	7.50219042917725e-13	-1.06247940952144	0.057	0.301	1.8172555876596e-08	TLE	Arhgef10l
Rab6a	7.66412684702205e-13	-0.615168250753844	0.057	0.308	1.85648144615415e-08	TLE	Rab6a
4932438A13Rik	7.73458573158809e-13	-0.440603946275303	0.09	0.361	1.87354870176258e-08	TLE	4932438A13Rik
Rab10	7.78011571905712e-13	-0.47182181780991	0.139	0.452	1.88457743062721e-08	TLE	Rab10
Phldb2	7.79077860925495e-13	-2.46931272353504	0.012	0.213	1.88716030251983e-08	TLE	Phldb2
St6galnac3	7.81320850992289e-13	-0.755861718117278	0.127	0.428	1.89259349735862e-08	TLE	St6galnac3
Kctd8	8.23569748205828e-13	-2.45190423199764	0.033	0.254	1.99493300107898e-08	TLE	Kctd8
Ahcyl1	8.26312969509666e-13	-0.283266047160468	0.069	0.32	2.00157790604326e-08	TLE	Ahcyl1
C130073E24Rik	8.36574336022776e-13	-7.82756358790674	0	0.185	2.02643401414797e-08	TLE	C130073E24Rik
Ldlrad4	8.43345289418812e-13	-0.373089174618894	0.224	0.585	2.04283529455919e-08	TLE	Ldlrad4
Rpl36	8.53922857423397e-13	2.34733603755617	0.486	0.32	2.06845733753669e-08	TLE	Rpl36
Crppa	9.19955416395333e-13	-2.37861452899099	0.041	0.262	2.22840800513441e-08	TLE	Crppa
Hmbox1	9.30087025909312e-13	-1.20119820341747	0.037	0.267	2.25294980286013e-08	TLE	Hmbox1
Ttll7	9.44355288964815e-13	-0.80936780976654	0.061	0.31	2.28751181645947e-08	TLE	Ttll7
Numa1	9.49924646363204e-13	-1.30501499625886	0.053	0.288	2.30100247088559e-08	TLE	Numa1
Larp1	9.5522906116139e-13	-0.939235063037676	0.094	0.368	2.31385135485123e-08	TLE	Larp1
Atp9a	9.66299715161968e-13	-0.684132121063317	0.106	0.387	2.34066780003684e-08	TLE	Atp9a
Chd8	9.79837140948797e-13	-1.46729455935344	0.073	0.323	2.37345950652027e-08	TLE	Chd8
Rpl12	9.82595061924901e-13	2.5824415391715	0.441	0.265	2.38014001850069e-08	TLE	Rpl12
Rorb	9.93552822378682e-13	-2.23655579966162	0.033	0.252	2.40668300164788e-08	TLE	Rorb
Cenpc1	1.00289100670234e-12	-2.41074140683636	0.016	0.219	2.42930288553508e-08	TLE	Cenpc1
Lifr	1.00552143556939e-12	-2.13178066718778	0.033	0.249	2.43567457337974e-08	TLE	Lifr
Fam135a	1.01591465352662e-12	-1.35598011400955	0.053	0.288	2.46085006523753e-08	TLE	Fam135a
Maco1	1.02061805857116e-12	-1.43150306608334	0.061	0.303	2.47224312327693e-08	TLE	Maco1
Ophn1	1.04847416531803e-12	-0.511922403593217	0.122	0.426	2.53971897064986e-08	TLE	Ophn1
Mga	1.0625815846716e-12	-1.3385245968498	0.049	0.284	2.57389137255002e-08	TLE	Mga
Ncoa7	1.06903187303639e-12	-2.17443419248723	0.033	0.249	2.58951590605604e-08	TLE	Ncoa7
Map3k4	1.0709518639427e-12	-2.11773434698538	0.02	0.228	2.59416670002841e-08	TLE	Map3k4
Csnk1a1	1.1002787321821e-12	-0.172891993838017	0.18	0.51	2.66520517296469e-08	TLE	Csnk1a1
Ahcyl2	1.10412476028893e-12	-0.911575602379477	0.053	0.295	2.67452140684787e-08	TLE	Ahcyl2
Iws1	1.11781772610531e-12	-1.78640259950902	0.033	0.252	2.70768987794489e-08	TLE	Iws1
Scamp5	1.12700938211331e-12	-0.695260940373734	0.073	0.329	2.72995482629307e-08	TLE	Scamp5
Rian	1.17656967016009e-12	-7.08613996881409	0	0.183	2.85000471202878e-08	TLE	Rian
Zc3h14	1.18064662122818e-12	-2.54231324291187	0.029	0.239	2.85988031060102e-08	TLE	Zc3h14
Gab1	1.23592801154292e-12	-0.525265948181535	0.151	0.46	2.99378842236041e-08	TLE	Gab1
Fmnl2	1.23595160879173e-12	-0.185280264121913	0.224	0.611	2.9938455819762e-08	TLE	Fmnl2
P2rx7	1.24688362300311e-12	-1.26622435570721	0.037	0.26	3.02032620000042e-08	TLE	P2rx7
Zzz3	1.25776004812103e-12	-1.18694800522689	0.078	0.331	3.04667216456358e-08	TLE	Zzz3
Ppp2r2a	1.25953543829129e-12	-0.52270740493957	0.135	0.437	3.05097269217299e-08	TLE	Ppp2r2a
Rictor	1.25999140045196e-12	-1.13644329627519	0.082	0.342	3.05207716931479e-08	TLE	Rictor
Rap1gap2	1.26167144195343e-12	-2.34155680997345	0.016	0.219	3.05614673384379e-08	TLE	Rap1gap2
Slc22a17	1.29229241355846e-12	-0.583767403587865	0.155	0.465	3.13031991336266e-08	TLE	Slc22a17
Mphosph8	1.29740004936359e-12	-0.985232037951052	0.029	0.243	3.14269213957343e-08	TLE	Mphosph8
Rbm39	1.31625003106858e-12	-0.251607091432584	0.306	0.731	3.18835245025742e-08	TLE	Rbm39
Ebf4	1.31671781164016e-12	-5.21966275516012	0.008	0.198	3.18948555513597e-08	TLE	Ebf4
Vstm2b	1.33428505472772e-12	-3.48300114171454	0.016	0.215	3.23203868806695e-08	TLE	Vstm2b
Eml4	1.35417989113883e-12	-0.490265578315344	0.09	0.357	3.28022995030559e-08	TLE	Eml4
Klf7	1.36524917339372e-12	-0.375194673351344	0.102	0.385	3.30704307271161e-08	TLE	Klf7
March6	1.3848590320508e-12	-1.3096956352415	0.041	0.267	3.35454403333666e-08	TLE	March6
Abl2	1.38517832080152e-12	-0.841455027382602	0.069	0.325	3.35531744647753e-08	TLE	Abl2
Tial1	1.38755830949315e-12	-0.92361848357694	0.086	0.342	3.36108249308525e-08	TLE	Tial1
Cdk13	1.41458700133372e-12	-0.522575591852057	0.082	0.351	3.42655409333066e-08	TLE	Cdk13
Trib2	1.41683457340127e-12	-4.11118383665876	0.016	0.213	3.43199838714989e-08	TLE	Trib2
Ocrl	1.41992579634352e-12	-1.38556839762942	0.02	0.228	3.43948625648291e-08	TLE	Ocrl
Lrch1	1.43518292346506e-12	-0.685942301174374	0.086	0.348	3.47644359550942e-08	TLE	Lrch1
Acaca	1.48139819730579e-12	-0.57249700648616	0.098	0.368	3.58839085333381e-08	TLE	Acaca
Kcnmb4	1.48156713149067e-12	-4.7873980613664	0.008	0.198	3.58880006260984e-08	TLE	Kcnmb4
Lrig2	1.48711013827455e-12	-3.40230213111431	0.016	0.215	3.60222688794244e-08	TLE	Lrig2
Ptpn5	1.49425375705625e-12	-3.18111374308035	0.004	0.191	3.61953087571736e-08	TLE	Ptpn5
Dcaf6	1.51740083573061e-12	-0.918892689578324	0.053	0.288	3.67560004439026e-08	TLE	Dcaf6
Cnot1	1.52214069227465e-12	-0.786569687486021	0.061	0.31	3.68708139889689e-08	TLE	Cnot1
Sppl3	1.52291942378272e-12	-0.453299439740695	0.11	0.396	3.68896772022889e-08	TLE	Sppl3
Ccnc	1.52294256145029e-12	-2.42287853756196	0.02	0.224	3.68902376660104e-08	TLE	Ccnc
Cd74	1.52768779953445e-12	2.47403773140571	0.176	0.028	3.70051815681231e-08	TLE	Cd74
Sgsm1	1.56036656804471e-12	-4.84543524278585	0.008	0.198	3.77967593777471e-08	TLE	Sgsm1
Dst	1.56366667007525e-12	-0.511585111432653	0.376	0.815	3.78766977492327e-08	TLE	Dst
Wwp1	1.57745152101628e-12	-0.845573859572417	0.057	0.299	3.82106081935774e-08	TLE	Wwp1
N4bp2l2	1.59562479951763e-12	-1.7460229423947	0.057	0.288	3.86508195187157e-08	TLE	N4bp2l2
Lmbr1	1.61159998760502e-12	-3.8309195421509	0.008	0.2	3.90377864997565e-08	TLE	Lmbr1
Gucy2f	1.61916453638328e-12	-3.53525243744414	0.008	0.2	3.92210225648123e-08	TLE	Gucy2f
Mpp6	1.62133639665879e-12	-1.08110774447016	0.045	0.269	3.92736315362659e-08	TLE	Mpp6
Akap13	1.63276703472797e-12	-0.368456611841656	0.143	0.449	3.95505158822156e-08	TLE	Akap13
Zfp398	1.64238712509614e-12	-1.77291695303965	0.029	0.239	3.97835433312038e-08	TLE	Zfp398
Acin1	1.68536194524207e-12	-0.196419820298128	0.147	0.465	4.08245223995986e-08	TLE	Acin1
Ilf2	1.7205719672805e-12	-1.36598995412097	0.033	0.252	4.16774147634355e-08	TLE	Ilf2
Fam184a	1.80377199998508e-12	-2.24958089387383	0.033	0.247	4.36927691556387e-08	TLE	Fam184a
Tcf7l2	1.82072080347157e-12	-0.301668610107503	0.143	0.458	4.41033200224918e-08	TLE	Tcf7l2
Adcy8	1.84715857068559e-12	-3.40940782392256	0.012	0.206	4.4743722057717e-08	TLE	Adcy8
Rnf217	1.8854877008278e-12	-1.62372536441166	0.024	0.234	4.56721685771519e-08	TLE	Rnf217
Rasa3	1.92171168898255e-12	-0.581085863346569	0.082	0.34	4.65496222422242e-08	TLE	Rasa3
Snhg14	2.07371798461552e-12	-1.72748425439475	0.024	0.232	5.02316707413417e-08	TLE	Snhg14
Baz1b	2.12063248493278e-12	-0.628847383847144	0.078	0.331	5.13680806825266e-08	TLE	Baz1b
Alms1	2.12335066676823e-12	-6.05513591914871	0.004	0.187	5.14339232011268e-08	TLE	Alms1
Rb1	2.13541167064001e-12	-0.479246603150759	0.073	0.323	5.17260768979131e-08	TLE	Rb1
Vps8	2.16724318514173e-12	-0.642176937974594	0.073	0.323	5.2497131673688e-08	TLE	Vps8
Synj1	2.19060327496201e-12	-0.84581694868108	0.057	0.29	5.30629831294047e-08	TLE	Synj1
Esyt2	2.2092777715338e-12	-0.383885917218534	0.078	0.335	5.35153354598633e-08	TLE	Esyt2
Ubr2	2.21587333870898e-12	-1.14134359305587	0.073	0.323	5.36750998835477e-08	TLE	Ubr2
Vezt	2.22720894083936e-12	-1.42677920682194	0.041	0.262	5.39496821739519e-08	TLE	Vezt
Cnot10	2.2765463609068e-12	-1.42533230808169	0.065	0.301	5.51447825002453e-08	TLE	Cnot10
Ckap5	2.28423749160146e-12	-0.672720604588067	0.065	0.312	5.53310847590622e-08	TLE	Ckap5
Bzw2	2.33887730731656e-12	-2.30552733274667	0.024	0.23	5.66546250151291e-08	TLE	Bzw2
Synrg	2.36237397134614e-12	-0.897330564436914	0.065	0.303	5.72237847079174e-08	TLE	Synrg
Bckdhb	2.37891111919779e-12	-1.19123121846492	0.053	0.284	5.76243640403281e-08	TLE	Bckdhb
Umad1	2.54423439488803e-12	-1.40418108693613	0.069	0.312	6.16289897473729e-08	TLE	Umad1
Tbck	2.64473950925495e-12	-1.76558766783372	0.037	0.254	6.40635251326828e-08	TLE	Tbck
Rpl14	2.68938337976641e-12	2.4353905793587	0.412	0.23	6.51449336080817e-08	TLE	Rpl14
Ak5	2.69801218796722e-12	-1.91156529343025	0.029	0.237	6.535394922913e-08	TLE	Ak5
Dzip3	2.7379763483278e-12	-1.98042972833169	0.045	0.265	6.63220010855443e-08	TLE	Dzip3
Chchd3	2.74575041450945e-12	-0.983925074001612	0.09	0.351	6.65103122906625e-08	TLE	Chchd3
Mcf2l	2.77618302310999e-12	-2.75159332887054	0.02	0.222	6.72474813687932e-08	TLE	Mcf2l
Raph1	2.7951671246015e-12	-1.91117164699337	0.049	0.275	6.7707333259222e-08	TLE	Raph1
Leng8	2.86440541120212e-12	-0.708913613916823	0.049	0.282	6.93844922755489e-08	TLE	Leng8
Kdm3a	2.86738673993498e-12	-1.7843842418165	0.037	0.252	6.94567090014449e-08	TLE	Kdm3a
Mitf	2.89517076893684e-12	-1.27225998448658	0.078	0.329	7.01297215359571e-08	TLE	Mitf
Zbtb16	2.95260546556856e-12	-2.81190436675526	0.016	0.213	7.15209621924673e-08	TLE	Zbtb16
Cep85l	2.96839216738428e-12	-1.32936780424888	0.041	0.26	7.19033634705493e-08	TLE	Cep85l
Csnk2a1	2.97856535965655e-12	-0.774363343609712	0.069	0.316	7.21497887069606e-08	TLE	Csnk2a1
Akap10	2.98940525968136e-12	-1.71849301043652	0.045	0.269	7.24123636052616e-08	TLE	Akap10
Mysm1	2.99252461196547e-12	-0.877866090266589	0.041	0.26	7.24879236756396e-08	TLE	Mysm1
Anxa3	3.00540754480126e-12	3.89561877547142	0.216	0.054	7.27999869577209e-08	TLE	Anxa3
Shprh	3.02552873077322e-12	-1.84275851435659	0.029	0.237	7.32873824455198e-08	TLE	Shprh
Smarcc2	3.0652575106134e-12	-0.852663933505195	0.09	0.351	7.42497326795883e-08	TLE	Smarcc2
Celf1	3.12067882151495e-12	-0.419959101995819	0.122	0.4	7.55922030935566e-08	TLE	Celf1
Tasp1	3.15949192167576e-12	-1.97453359800125	0.02	0.222	7.65323728187519e-08	TLE	Tasp1
Gpsm2	3.16143740612873e-12	-1.50820246945918	0.037	0.254	7.65794982886562e-08	TLE	Gpsm2
Cacnb2	3.20087053915775e-12	-1.07068504648576	0.024	0.232	7.75346870700181e-08	TLE	Cacnb2
Gtdc1	3.20928326750119e-12	-0.791270144278432	0.082	0.34	7.77384685886814e-08	TLE	Gtdc1
Yme1l1	3.29960504096623e-12	-0.503150750185684	0.049	0.284	7.99263329073249e-08	TLE	Yme1l1
Tcerg1	3.31649933290803e-12	-0.751640497688032	0.069	0.316	8.03355633410312e-08	TLE	Tcerg1
Clstn2	3.35694341923356e-12	-3.4434660683992	0.016	0.211	8.13152404440946e-08	TLE	Clstn2
Disp3	3.36336604031153e-12	-1.8884198160159	0.029	0.237	8.14708155944662e-08	TLE	Disp3
Txndc16	3.41426468027341e-12	-0.872839987346167	0.082	0.338	8.27037333502628e-08	TLE	Txndc16
Ncoa6	3.47323744547287e-12	-1.00266172016159	0.053	0.288	8.41322306416893e-08	TLE	Ncoa6
Zc3h13	3.52815683218167e-12	-0.60232257208264	0.073	0.327	8.54625429459365e-08	TLE	Zc3h13
Nim1k	3.54001874796976e-12	-2.09701173255887	0.02	0.222	8.57498741320716e-08	TLE	Nim1k
Eea1	3.55153284993954e-12	-0.880525153563707	0.049	0.277	8.60287802240855e-08	TLE	Eea1
Rcan2	3.57823847711284e-12	-2.16018413275561	0.029	0.234	8.66756706311042e-08	TLE	Rcan2
Rmdn1	3.78509556388841e-12	-1.34449260271011	0.049	0.273	9.1686369844069e-08	TLE	Rmdn1
Cstf3	3.82183481577848e-12	-1.21501147302904	0.037	0.252	9.25763047426021e-08	TLE	Cstf3
Fsd1l	3.82722516053311e-12	-1.39501645640827	0.041	0.258	9.27068750635936e-08	TLE	Fsd1l
Cdh4	3.84065117889876e-12	-2.98612662130716	0.02	0.217	9.30320935064647e-08	TLE	Cdh4
Ano6	3.86904582059956e-12	-1.7685776725341	0.037	0.252	9.37198969123832e-08	TLE	Ano6
Pip4k2a	3.93288101635257e-12	-0.681792652181381	0.09	0.348	9.52661768591082e-08	TLE	Pip4k2a
Mapk4	4.02783127012e-12	-4.17330125882521	0.004	0.185	9.75661568561168e-08	TLE	Mapk4
Csnk1g3	4.19041257732002e-12	-0.314395953078638	0.061	0.303	1.01504363860423e-07	TLE	Csnk1g3
Src	4.19042835018543e-12	-2.37734322513936	0.033	0.239	1.01504745926542e-07	TLE	Src
Gm38505	4.28509604608832e-12	-3.27938811894128	0.016	0.209	1.03797881524397e-07	TLE	Gm38505
Gm9801	4.2944889810543e-12	-1.62617375962007	0.029	0.239	1.04025406588078e-07	TLE	Gm9801
Gmcl1	4.30432404410107e-12	-1.75465743893734	0.024	0.226	1.0426364132026e-07	TLE	Gmcl1
Pik3cb	4.30732868942245e-12	-2.10502973109785	0.024	0.228	1.0433642284388e-07	TLE	Pik3cb
Srrm3	4.34832173976283e-12	-2.27600430019068	0.033	0.241	1.05329397502275e-07	TLE	Srrm3
Sema6a	4.38703691347768e-12	-0.267176252865562	0.151	0.454	1.0626719515517e-07	TLE	Sema6a
Mbtd1	4.39631975174816e-12	-1.00697466720031	0.073	0.316	1.06492053346596e-07	TLE	Mbtd1
Zfp326	4.49060858054675e-12	-0.370056283372192	0.057	0.295	1.08776011646584e-07	TLE	Zfp326
Ltbp1	4.49590327198921e-12	-1.72372984700201	0.045	0.265	1.08904264957395e-07	TLE	Ltbp1
Gsg1l	4.56326890882009e-12	-6.90581658133165	0	0.174	1.10536062778349e-07	TLE	Gsg1l
Stag2	4.57095787048736e-12	-0.369122013743543	0.086	0.346	1.10722312496815e-07	TLE	Stag2
Hace1	4.63771796877661e-12	-3.38402827980526	0.012	0.2	1.12339442357676e-07	TLE	Hace1
mt-Nd4	4.64761637842428e-12	-0.361842147077539	0.641	0.983	1.12579211534571e-07	TLE	mt-Nd4
Pdzd4	4.69961820848915e-12	-2.80896450413177	0.02	0.217	1.13838851864233e-07	TLE	Pdzd4
Vwa8	4.79651616126354e-12	-1.21827412342984	0.049	0.275	1.16186010974287e-07	TLE	Vwa8
Tlk1	4.86149900414814e-12	-1.3061073909963	0.045	0.269	1.1776009037748e-07	TLE	Tlk1
Gdpd1	4.8792517339505e-12	-2.65261263769777	0.02	0.215	1.18190114751483e-07	TLE	Gdpd1
Smchd1	4.9312563802168e-12	-0.199456639578513	0.065	0.31	1.19449823297992e-07	TLE	Smchd1
Tmem108	4.93865724732274e-12	-0.394166324648656	0.167	0.495	1.19629094501899e-07	TLE	Tmem108
Kdm2a	4.98150818206454e-12	-0.593123726378365	0.082	0.333	1.20667072694149e-07	TLE	Kdm2a
Mcph1	4.99657737980597e-12	-2.88222338090455	0.02	0.217	1.2103209387104e-07	TLE	Mcph1
Usp47	5.01699418286055e-12	-0.886055654796965	0.073	0.316	1.21526650091431e-07	TLE	Usp47
Banp	5.07859293949807e-12	-1.09454481686242	0.057	0.29	1.23018756773462e-07	TLE	Banp
Pdcd4	5.08318565687678e-12	-0.819459812889701	0.073	0.318	1.23130006166526e-07	TLE	Pdcd4
Ddx50	5.18046044482027e-12	-0.461137277864496	0.069	0.316	1.25486293354881e-07	TLE	Ddx50
Dtd1	5.19595382027549e-12	-0.827904735854144	0.057	0.29	1.25861589388533e-07	TLE	Dtd1
Ccl2	5.2858735270111e-12	6.07255401352569	0.131	0.011	1.2803971444479e-07	TLE	Ccl2
Herc2	5.33248171135978e-12	-0.687409071116989	0.078	0.329	1.29168704494268e-07	TLE	Herc2
Rpl7a	5.5250625484871e-12	2.69801009701911	0.408	0.23	1.33833590112003e-07	TLE	Rpl7a
Prr14l	5.5636173729511e-12	-0.902810576305875	0.065	0.303	1.34767503624994e-07	TLE	Prr14l
Gnb1	5.60912609147422e-12	-0.275370222618836	0.155	0.471	1.3586986131378e-07	TLE	Gnb1
Lrrn2	5.69774804402937e-12	-2.40864079335551	0.029	0.23	1.38016550870524e-07	TLE	Lrrn2
Klk6	5.70187499181428e-12	6.52714734635254	0.106	0.002	1.38116517926717e-07	TLE	Klk6
Sept8	5.74889424456516e-12	-0.496396413466138	0.106	0.374	1.39255465286102e-07	TLE	Sept8
Pnmal2	5.74948274480236e-12	-3.01422081934322	0.004	0.183	1.39269720527348e-07	TLE	Pnmal2
Rps6ka3	5.77668278413808e-12	-0.608477464983427	0.053	0.277	1.39928587080177e-07	TLE	Rps6ka3
Ncan	5.88065005945633e-12	-1.56824131637464	0.037	0.247	1.42446986390211e-07	TLE	Ncan
Nova2	5.99439943326031e-12	-2.16369043868775	0.029	0.23	1.45202337471864e-07	TLE	Nova2
Pcbp3	6.02366904491714e-12	-1.83960648434369	0.033	0.241	1.45911335275028e-07	TLE	Pcbp3
Npepps	6.19675267151863e-12	-0.362161852484492	0.127	0.413	1.50103939962196e-07	TLE	Npepps
Sel1l	6.22171130185849e-12	-0.980417858959947	0.073	0.314	1.50708512864918e-07	TLE	Sel1l
Map2k4	6.31431851953467e-12	-0.937883047783672	0.057	0.288	1.52951737498688e-07	TLE	Map2k4
Reps2	6.39161056516416e-12	-1.824711349834	0.016	0.206	1.54823982719972e-07	TLE	Reps2
Pik3ap1	6.40592151995449e-12	4.61901676312635	0.155	0.022	1.55170636977858e-07	TLE	Pik3ap1
Larp4b	6.49714582635304e-12	-0.597054928813339	0.078	0.32	1.5738036335175e-07	TLE	Larp4b
Kcnab1	6.55172381337511e-12	-5.3711852425994	0.004	0.181	1.58702405931385e-07	TLE	Kcnab1
Itgb2	6.56083415170244e-12	6.44088099220705	0.118	0.006	1.58923085656688e-07	TLE	Itgb2
Stt3b	6.61092851821924e-12	-2.11451722477689	0.033	0.239	1.60136521496825e-07	TLE	Stt3b
Hsd17b12	6.8353032224553e-12	-0.57553657769642	0.069	0.314	1.65571549957535e-07	TLE	Hsd17b12
Cryl1	7.04288382376748e-12	-1.32591419869475	0.029	0.237	1.7059977486312e-07	TLE	Cryl1
Eps15l1	7.24461144098279e-12	-0.599341576493828	0.057	0.286	1.75486222934926e-07	TLE	Eps15l1
Ap2a2	7.32855001549769e-12	-1.55376208170035	0.037	0.247	1.77519467025401e-07	TLE	Ap2a2
Senp5	7.33991025786127e-12	-2.27059650905027	0.029	0.23	1.77794646176174e-07	TLE	Senp5
Dcx	7.58986199406107e-12	-4.3081168691739	0.016	0.202	1.83849227082141e-07	TLE	Dcx
Ttc19	7.62188714420344e-12	-1.35390016855357	0.033	0.241	1.8462497229404e-07	TLE	Ttc19
Gm26871	7.62350562517105e-12	-2.2071417003963	0.02	0.217	1.84664176758518e-07	TLE	Gm26871
Bicra	7.62881748757621e-12	-1.29029731122292	0.049	0.271	1.84792846001559e-07	TLE	Bicra
Rsu1	7.75361124695113e-12	-0.294403318812476	0.09	0.353	1.87815725234897e-07	TLE	Rsu1
Crtc3	7.93319810703929e-12	-0.865136644345539	0.057	0.282	1.92165857746813e-07	TLE	Crtc3
4732471J01Rik	7.9618906825792e-12	-2.2613410918442	0.02	0.215	1.92860878004116e-07	TLE	4732471J01Rik
Glrb	8.01193827267076e-12	-1.47927431518097	0.053	0.273	1.94073180778904e-07	TLE	Glrb
Snhg11	8.08301175001798e-12	-2.8920137164246	0.004	0.181	1.95794793620686e-07	TLE	Snhg11
Ccnt2	8.18227484216364e-12	-0.537648502105231	0.078	0.325	1.9819924350173e-07	TLE	Ccnt2
P4ha1	8.18634185522619e-12	-0.769673895960485	0.065	0.301	1.98297758759144e-07	TLE	P4ha1
Vav3	8.25711453303726e-12	-1.97350592188848	0.029	0.23	2.00012085333762e-07	TLE	Vav3
Arrb1	8.28267109169587e-12	-1.28833068480048	0.049	0.269	2.00631141854149e-07	TLE	Arrb1
Tdrd3	8.36875984967271e-12	-1.60085837486123	0.041	0.252	2.02716469838622e-07	TLE	Tdrd3
Epb41l4b	8.4097797012074e-12	-1.74990804185924	0.041	0.254	2.03710093702347e-07	TLE	Epb41l4b
Armc8	8.85633879487224e-12	-1.10304299551704	0.041	0.256	2.1452709462819e-07	TLE	Armc8
Sclt1	8.86669699087283e-12	-1.38562236786846	0.024	0.224	2.14778001209913e-07	TLE	Sclt1
Pnn	9.14004440097758e-12	-0.658610955840697	0.102	0.361	2.2139929552488e-07	TLE	Pnn
Gnb4	9.83010099708e-12	-1.53612952020097	0.053	0.273	2.38114536452269e-07	TLE	Gnb4
Bod1l	9.85589352578433e-12	-1.25528519905505	0.073	0.308	2.38739308875074e-07	TLE	Bod1l
Sdc2	9.86892385577904e-12	-1.43932901980524	0.037	0.245	2.39054942558536e-07	TLE	Sdc2
Ext2	9.86910912141986e-12	-1.96830379012255	0.037	0.241	2.39059430248153e-07	TLE	Ext2
Ip6k2	9.94323561875123e-12	-0.933838333370387	0.045	0.265	2.40854996393011e-07	TLE	Ip6k2
Pum2	1.00764071669228e-11	-0.813615609968339	0.09	0.335	2.4408081080437e-07	TLE	Pum2
Cacng8	1.02236120870487e-11	-4.2802715907967	0.012	0.194	2.4764655558458e-07	TLE	Cacng8
Atxn2	1.02363173409847e-11	-0.37125258405029	0.106	0.381	2.47954314950672e-07	TLE	Atxn2
Rpl15	1.04160964682817e-11	2.15730282472619	0.461	0.303	2.52309104751187e-07	TLE	Rpl15
Lilrb4a	1.04195107271301e-11	8.18086341824858	0.11	0.004	2.52391808343271e-07	TLE	Lilrb4a
Sgk3	1.04626914889609e-11	-1.02794371025006	0.049	0.267	2.534377759371e-07	TLE	Sgk3
Slc4a7	1.0709722145298e-11	-0.716054298972408	0.049	0.267	2.59421599525552e-07	TLE	Slc4a7
Fbxo7	1.12861126953691e-11	-0.593559088943325	0.086	0.331	2.73383507819926e-07	TLE	Fbxo7
5330434G04Rik	1.13967682522439e-11	-1.9981691926336	0.049	0.267	2.76063917374104e-07	TLE	5330434G04Rik
Fcgr2b	1.14396941778853e-11	5.46288789490067	0.11	0.004	2.77103712070916e-07	TLE	Fcgr2b
Rbm28	1.15503847325421e-11	-1.28390857268637	0.053	0.275	2.79784969376367e-07	TLE	Rbm28
Zdhhc20	1.15863742408859e-11	-0.452765668315161	0.118	0.394	2.80656743236978e-07	TLE	Zdhhc20
Btbd1	1.16391804599302e-11	-1.00463442682896	0.057	0.284	2.8193586828089e-07	TLE	Btbd1
Ubr5	1.16756436017227e-11	-0.398278054486158	0.147	0.443	2.82819114964529e-07	TLE	Ubr5
Hecw1	1.17115768771788e-11	-4.67696667683571	0.008	0.185	2.83689526695902e-07	TLE	Hecw1
Drosha	1.17134609519761e-11	-3.27552961352446	0.016	0.2	2.83735164639716e-07	TLE	Drosha
Dnmbp	1.17559592648731e-11	-3.3689898438118	0.016	0.202	2.84764601273022e-07	TLE	Dnmbp
Il1a	1.20776026165309e-11	3.5823010620853	0.245	0.077	2.92555768180228e-07	TLE	Il1a
Acvr1	1.23540715489623e-11	-0.959510713910621	0.049	0.269	2.99252675130515e-07	TLE	Acvr1
Irf7	1.23640242907609e-11	4.89464376850689	0.11	0.004	2.99493760395102e-07	TLE	Irf7
Lrch2	1.25665492571632e-11	-2.40482408883195	0.02	0.209	3.04399522656265e-07	TLE	Lrch2
Neto2	1.29846346362585e-11	-2.45304064416997	0.02	0.211	3.1452680479409e-07	TLE	Neto2
Gpr17	1.34347373345869e-11	-1.3252476549525	0.065	0.288	3.25429642455699e-07	TLE	Gpr17
Qpct	1.35334886145688e-11	-2.944311981451	0.02	0.209	3.27821694710701e-07	TLE	Qpct
Raf1	1.35808499878391e-11	-0.398555234060569	0.073	0.312	3.28968929255426e-07	TLE	Raf1
Arhgap39	1.36110009523271e-11	-0.743071657781226	0.061	0.29	3.29699276068219e-07	TLE	Arhgap39
Fbn1	1.37923918142117e-11	-3.1603864873924	0.016	0.202	3.34093106915651e-07	TLE	Fbn1
Ivd	1.37980764802607e-11	-1.89627080521869	0.02	0.211	3.34230806581356e-07	TLE	Ivd
Tiam1	1.39247879511053e-11	-1.52996693038937	0.02	0.213	3.37300138539623e-07	TLE	Tiam1
Smg1	1.40168788609176e-11	-0.535382973941837	0.127	0.406	3.39530856648007e-07	TLE	Smg1
Zfp36	1.40764658641961e-11	2.97710457239457	0.339	0.159	3.40974232628423e-07	TLE	Zfp36
Btaf1	1.43500740035840e-11	-0.526348852865222	0.073	0.314	3.47601842588816e-07	TLE	Btaf1
Usp29	1.44353833224505e-11	-4.00007829940752	0.008	0.185	3.49668290219718e-07	TLE	Usp29
Gtf3c1	1.44451449493383e-11	-1.35227340201508	0.057	0.28	3.49904746107821e-07	TLE	Gtf3c1
6430590A07Rik	1.44892234664559e-11	-4.69628811378798	0.004	0.176	3.50972460027961e-07	TLE	6430590A07Rik
Emsy	1.46428232331636e-11	-1.42095418682505	0.069	0.295	3.54693107176922e-07	TLE	Emsy
Rprd2	1.48922086226943e-11	-1.64110458361781	0.033	0.234	3.60733969467525e-07	TLE	Rprd2
Faf2	1.50397683974564e-11	-2.92319466461251	0.012	0.194	3.64308309891586e-07	TLE	Faf2
Cp	1.51116880954876e-11	-1.25180554468908	0.041	0.252	3.66050420736995e-07	TLE	Cp
Zcchc14	1.52547540101654e-11	-2.7479416689256	0.024	0.217	3.69515906388236e-07	TLE	Zcchc14
Cachd1	1.54184657943395e-11	-0.954268975046506	0.037	0.243	3.73481496936286e-07	TLE	Cachd1
Pot1b	1.54776322209409e-11	-1.99423418042848	0.033	0.232	3.74914685287851e-07	TLE	Pot1b
Olig2	1.55698385132135e-11	-1.35797173764721	0.065	0.29	3.77148198305569e-07	TLE	Olig2
Mapkap1	1.56419412527387e-11	-0.913557231453791	0.078	0.312	3.78894742965088e-07	TLE	Mapkap1
Tm9sf4	1.56691661684019e-11	-1.55618496100634	0.037	0.243	3.795542120972e-07	TLE	Tm9sf4
Ppp2r3a	1.57485518387208e-11	-0.264848907530517	0.11	0.381	3.81477171189335e-07	TLE	Ppp2r3a
Acer3	1.5776879401724e-11	-0.597423380877279	0.037	0.247	3.82163349747961e-07	TLE	Acer3
Cd300c2	1.63944289223904e-11	3.14574279791406	0.188	0.039	3.97122251787064e-07	TLE	Cd300c2
Ksr1	1.64037645535498e-11	-1.65025756402995	0.02	0.213	3.97348388780636e-07	TLE	Ksr1
Nek1	1.67537245728594e-11	-1.36323663150026	0.024	0.222	4.05825470328372e-07	TLE	Nek1
Rnf214	1.69954109785918e-11	-1.33016214044205	0.029	0.228	4.11679840134429e-07	TLE	Rnf214
Zswim6	1.70182422131638e-11	-0.384169019705497	0.216	0.561	4.12232881129468e-07	TLE	Zswim6
Far1	1.75212921872327e-11	-0.411954689325814	0.078	0.323	4.24418260651338e-07	TLE	Far1
Strn4	1.75744094587567e-11	-1.12783752629284	0.057	0.28	4.25704920319465e-07	TLE	Strn4
Ahctf1	1.7854076715502e-11	-2.09267618606052	0.024	0.217	4.32479300279604e-07	TLE	Ahctf1
Sipa1l2	1.8191353958781e-11	-0.322307129803993	0.11	0.374	4.40649166943552e-07	TLE	Sipa1l2
Scg3	1.83935376027681e-11	-1.95027285591256	0.033	0.232	4.45546661351851e-07	TLE	Scg3
Rtn3	1.85018125239662e-11	-0.240148295911865	0.204	0.523	4.48169404768033e-07	TLE	Rtn3
Tbc1d12	1.85102114775825e-11	-0.759457045352491	0.078	0.312	4.4837285262148e-07	TLE	Tbc1d12
Rapgef6	1.86505724413211e-11	-0.40532137253856	0.09	0.342	4.5177281624612e-07	TLE	Rapgef6
Trim33	1.93697911320672e-11	-0.601607131243615	0.073	0.308	4.69194450592064e-07	TLE	Trim33
Rnf20	1.94207433773473e-11	-0.967580103542431	0.049	0.267	4.70428666829483e-07	TLE	Rnf20
Megf9	1.97153023034932e-11	-1.71103449657576	0.057	0.277	4.77563767697515e-07	TLE	Megf9
Syne2	1.98230015858578e-11	-0.802966669661651	0.078	0.318	4.80172567414233e-07	TLE	Syne2
Armh3	1.98649933168546e-11	-1.13877885622942	0.037	0.243	4.8118973311417e-07	TLE	Armh3
Rtf1	1.99710793880659e-11	-0.723185094402097	0.065	0.295	4.83759456017121e-07	TLE	Rtf1
Caskin2	2.03198338191783e-11	-4.71390417712455	0.004	0.174	4.92207334601955e-07	TLE	Caskin2
Anxa5	2.05376820135431e-11	6.27880302278483	0.131	0.013	4.97484271414055e-07	TLE	Anxa5
Fads2	2.07182632600363e-11	-1.61691008660554	0.037	0.241	5.0185849094786e-07	TLE	Fads2
Kcnc3	2.09733558882201e-11	-2.72904033453442	0.02	0.209	5.08037599680355e-07	TLE	Kcnc3
Cdc14a	2.10465906068555e-11	-1.01300020318866	0.057	0.28	5.0981156426986e-07	TLE	Cdc14a
Npc1	2.1064525237849e-11	-0.346167879299902	0.065	0.299	5.10245994836416e-07	TLE	Npc1
Smarca4	2.12262540796119e-11	-0.478204872658513	0.09	0.344	5.14163552570439e-07	TLE	Smarca4
Nfix	2.12566862703923e-11	-0.464325961443646	0.127	0.402	5.14900711527713e-07	TLE	Nfix
Map7d2	2.12846144379792e-11	-1.17366504119392	0.057	0.28	5.15577215531169e-07	TLE	Map7d2
Cc2d2a	2.19089775099516e-11	-1.18333919758696	0.049	0.265	5.30701162223558e-07	TLE	Cc2d2a
Tshz1	2.22316857272433e-11	-1.50144423248693	0.033	0.234	5.38518123371014e-07	TLE	Tshz1
Taok3	2.23912836596819e-11	-0.303078166027373	0.098	0.353	5.42384064088476e-07	TLE	Taok3
Phc3	2.24501092776474e-11	-1.53304955880199	0.065	0.284	5.43808997032452e-07	TLE	Phc3
Jam3	2.26455830087735e-11	-0.619386547468571	0.114	0.383	5.48543957221521e-07	TLE	Jam3
D5Ertd579e	2.26507711019119e-11	-0.771379362292782	0.069	0.299	5.48669628401613e-07	TLE	D5Ertd579e
Rapgef1	2.26854988371815e-11	-0.452675857781498	0.131	0.406	5.49510838333048e-07	TLE	Rapgef1
Fnip1	2.29657970909744e-11	-0.161441613712244	0.127	0.404	5.56300502934673e-07	TLE	Fnip1
Pip5k1b	2.30182635354682e-11	-1.86315841430718	0.024	0.217	5.57571397619645e-07	TLE	Pip5k1b
Xpo4	2.32200409587105e-11	-1.81510865553643	0.037	0.237	5.62459052142846e-07	TLE	Xpo4
Ate1	2.32760969266482e-11	-1.52971148645457	0.029	0.224	5.63816895854199e-07	TLE	Ate1
Rsrc2	2.3584850136445e-11	-0.304065292738751	0.147	0.437	5.71295824855108e-07	TLE	Rsrc2
Epc2	2.37044855974173e-11	-0.801686990687808	0.049	0.267	5.7419375462624e-07	TLE	Epc2
Flrt1	2.39096221201286e-11	-1.40974813184492	0.024	0.217	5.79162776615876e-07	TLE	Flrt1
Wdr20	2.43206843605231e-11	-1.94373656794017	0.045	0.254	5.8911993726495e-07	TLE	Wdr20
Uri1	2.44532245399888e-11	-2.03376553691015	0.029	0.219	5.92330458032149e-07	TLE	Uri1
Mtf2	2.44785002707772e-11	-0.859727769510019	0.029	0.226	5.92942712059036e-07	TLE	Mtf2
March7	2.51503983804754e-11	-1.00826035478649	0.078	0.312	6.09218099970255e-07	TLE	March7
BC052040	2.5199694161226e-11	-1.39907881044689	0.033	0.232	6.10412191667377e-07	TLE	BC052040
Gm32509	2.53341687828951e-11	-3.88216826376087	0.012	0.189	6.13669570428067e-07	TLE	Gm32509
Trappc8	2.5521299962006e-11	-0.537037178136743	0.045	0.256	6.18202448979671e-07	TLE	Trappc8
Casc3	2.58876058431019e-11	-0.984784604216126	0.045	0.254	6.27075476337458e-07	TLE	Casc3
Fam133b	2.60546736787543e-11	-1.19929613530945	0.073	0.301	6.31122360520466e-07	TLE	Fam133b
Cfdp1	2.60839529526913e-11	-0.845653857668914	0.057	0.275	6.31831592373042e-07	TLE	Cfdp1
Cnn3	2.62708613863689e-11	-1.23152128804433	0.049	0.262	6.36359075362014e-07	TLE	Cnn3
B4galt6	2.67676223158297e-11	-0.934997250853162	0.029	0.222	6.48392115356344e-07	TLE	B4galt6
Pibf1	2.6959553929551e-11	-1.14199551059514	0.065	0.292	6.53041274835513e-07	TLE	Pibf1
Scaf4	2.71538889982883e-11	-0.822311564830641	0.037	0.239	6.57748653205538e-07	TLE	Scaf4
Mpp5	2.77102794525336e-11	-0.777215790474072	0.041	0.245	6.71226099178722e-07	TLE	Mpp5
Zhx2	2.77125750995708e-11	-1.62643997379459	0.045	0.252	6.71281706636904e-07	TLE	Zhx2
Sec24b	2.81299458619167e-11	-0.762301840738274	0.073	0.305	6.81391678613208e-07	TLE	Sec24b
Stk3	2.92853536700996e-11	-1.28788498041778	0.061	0.28	7.09379121950822e-07	TLE	Stk3
Zc3h7a	2.98671327100826e-11	-0.740478838710658	0.082	0.32	7.2347155563633e-07	TLE	Zc3h7a
Creb5	3.01382475799509e-11	-0.243177586430909	0.127	0.417	7.3003877112915e-07	TLE	Creb5
Mosmo	3.03400396862174e-11	-3.62863552913691	0.012	0.189	7.34926781319244e-07	TLE	Mosmo
Rbmx	3.06588701775577e-11	-1.79646468512601	0.037	0.237	7.4264981231098e-07	TLE	Rbmx
Gng12	3.07647066537543e-11	-0.304186812699078	0.135	0.417	7.45213489273891e-07	TLE	Gng12
Kif5b	3.10599975278242e-11	-0.30107368855118	0.11	0.372	7.52366320116487e-07	TLE	Kif5b
Depdc5	3.14272331692459e-11	-0.955977428971472	0.041	0.243	7.61261869058643e-07	TLE	Depdc5
Ago4	3.15609791848393e-11	-1.79617330719676	0.016	0.196	7.64501598794362e-07	TLE	Ago4
Brd4	3.24944890108099e-11	-0.317594834129028	0.147	0.439	7.87114007308847e-07	TLE	Brd4
Golga1	3.26550599714453e-11	-1.71006488962434	0.033	0.23	7.91003517688321e-07	TLE	Golga1
Ccny	3.29982347744455e-11	-0.371087358871357	0.094	0.346	7.99316240941394e-07	TLE	Ccny
Washc4	3.34279781851943e-11	-1.45472429119139	0.041	0.245	8.09725915579962e-07	TLE	Washc4
Sgce	3.35008382102743e-11	-1.0719589656691	0.065	0.286	8.11490803967475e-07	TLE	Sgce
Appl2	3.37375129651439e-11	-1.0582915502333	0.041	0.247	8.17223776554681e-07	TLE	Appl2
Vps41	3.42414703278982e-11	-1.37310574935531	0.057	0.277	8.29431135752677e-07	TLE	Vps41
Lrrc49	3.49853712666615e-11	-1.73164216118454	0.041	0.239	8.47450648192342e-07	TLE	Lrrc49
Actn4	3.51956178424493e-11	-1.64369855894948	0.057	0.273	8.5254345099765e-07	TLE	Actn4
Hmgcll1	3.55869365542742e-11	-2.42753633850977	0.024	0.213	8.62022364154184e-07	TLE	Hmgcll1
Golim4	3.63991810751192e-11	-1.67755390377393	0.045	0.252	8.81697363182612e-07	TLE	Golim4
Mon2	3.7425218912656e-11	-0.432811518003613	0.094	0.34	9.06551077721267e-07	TLE	Mon2
Sept7	3.75325894806698e-11	-0.389097823978457	0.224	0.566	9.09151914990265e-07	TLE	Sept7
Sncaip	3.76350745859503e-11	-2.43615809253782	0.012	0.189	9.11634411695473e-07	TLE	Sncaip
Tmem135	3.76510347395215e-11	-0.157834300876813	0.106	0.368	9.1202101449543e-07	TLE	Tmem135
Sfmbt1	3.78463816970185e-11	-1.04234313399301	0.078	0.308	9.16752903846878e-07	TLE	Sfmbt1
Atf2	3.80198823969297e-11	-0.703020464499153	0.053	0.271	9.20955611300828e-07	TLE	Atf2
Ldlrad3	3.84512771984477e-11	-0.87146892817256	0.073	0.303	9.31405287577998e-07	TLE	Ldlrad3
Afg1l	3.8477593510651e-11	-3.1401596721275	0.016	0.196	9.32042747608499e-07	TLE	Afg1l
Rps20	3.90822027203537e-11	2.35237666049912	0.465	0.325	9.46688196495128e-07	TLE	Rps20
St7l	3.95264697369471e-11	-2.4736934397277	0.033	0.226	9.57449676438069e-07	TLE	St7l
Setd7	3.96678415491198e-11	-1.00519476692141	0.065	0.29	9.60874125844328e-07	TLE	Setd7
Usp40	4.05058800299977e-11	-1.71891949869415	0.033	0.226	9.81173931966635e-07	TLE	Usp40
Kctd1	4.06804418792545e-11	-2.60684734281646	0.012	0.187	9.85402343641182e-07	TLE	Kctd1
Specc1	4.17262315209045e-11	-0.265853503490568	0.147	0.443	1.01073450613087e-06	TLE	Specc1
Ankrd10	4.182830319519e-11	-0.844325596469607	0.045	0.258	1.01320698829709e-06	TLE	Ankrd10
Arl5c	4.20858553463006e-11	6.12823711390268	0.122	0.011	1.01944567405344e-06	TLE	Arl5c
Gabra3	4.24659088567126e-11	-1.52378214278546	0.012	0.189	1.02865171023615e-06	TLE	Gabra3
Bclaf3	4.25648925071637e-11	-1.93762162647582	0.016	0.196	1.03104939120103e-06	TLE	Bclaf3
Nos1ap	4.33272793537972e-11	-2.06942368424518	0.029	0.217	1.04951668778703e-06	TLE	Nos1ap
Rgs17	4.4863110010328e-11	-2.69370014392388	0.016	0.196	1.08671911378017e-06	TLE	Rgs17
Rpl10	4.5198635063254e-11	2.60235852986056	0.437	0.292	1.0948465371372e-06	TLE	Rpl10
Zfp652	4.53082279663798e-11	-0.655100146643689	0.045	0.256	1.09750120602962e-06	TLE	Zfp652
Polb	4.5320122508875e-11	-0.553391783413596	0.049	0.258	1.09778932753248e-06	TLE	Polb
Slc9a7	4.67579961927397e-11	-2.20759217051238	0.024	0.209	1.13261894177673e-06	TLE	Slc9a7
Trnp1	4.7327058024932e-11	-6.89784413934969	0	0.159	1.14640332653793e-06	TLE	Trnp1
Gm20713	4.7327058024932e-11	-7.13409350854832	0	0.159	1.14640332653793e-06	TLE	Gm20713
Slc25a12	4.82170662370128e-11	-1.34946541020568	0.053	0.262	1.16796199545916e-06	TLE	Slc25a12
Baz2a	4.89512648980199e-11	-1.15799648299155	0.053	0.262	1.18574648962474e-06	TLE	Baz2a
Ythdc1	4.91819870602087e-11	-0.282896689658947	0.122	0.389	1.19133527255944e-06	TLE	Ythdc1
Tmem255a	4.95817633431031e-11	-5.11926921030108	0.008	0.174	1.20101905345999e-06	TLE	Tmem255a
Stx16	4.96389541273796e-11	-0.599232794926683	0.069	0.295	1.20240438582752e-06	TLE	Stx16
Ppia	4.99394144136787e-11	1.97857911103523	0.494	0.363	1.20968243534254e-06	TLE	Ppia
Prkacb	5.06201226462209e-11	-0.827744135591782	0.041	0.243	1.22617123085941e-06	TLE	Prkacb
Fam184b	5.06697885519439e-11	-3.90051205192211	0.008	0.176	1.22737428809374e-06	TLE	Fam184b
Setd2	5.08855626945799e-11	-0.602604171060011	0.102	0.355	1.23260098515081e-06	TLE	Setd2
Baz2b	5.16138999498817e-11	-0.209407751511315	0.184	0.512	1.25024349848598e-06	TLE	Baz2b
Bmpr1a	5.17290356454342e-11	-0.656287645855124	0.086	0.325	1.25303243043935e-06	TLE	Bmpr1a
Limch1	5.18791803159453e-11	-0.356333492181399	0.118	0.387	1.25666938479314e-06	TLE	Limch1
Gria1	5.24268645382858e-11	-3.129191293378	0.016	0.194	1.2699359397109e-06	TLE	Gria1
Btbd10	5.27401564374165e-11	-2.0083822357216	0.016	0.196	1.27752480938354e-06	TLE	Btbd10
Stim1	5.29177921563711e-11	-2.24428517741744	0.037	0.23	1.28182767940378e-06	TLE	Stim1
Wwc2	5.62821432067456e-11	-1.09116304701993	0.053	0.262	1.363322354897e-06	TLE	Wwc2
Atxn7	5.63127117154695e-11	-0.567644453638305	0.049	0.26	1.36406281588382e-06	TLE	Atxn7
Stk39	5.82801717915135e-11	-0.696675350202805	0.094	0.34	1.41172060130583e-06	TLE	Stk39
Nectin3	5.82869248275683e-11	-3.2301090878303	0.029	0.213	1.41188418009819e-06	TLE	Nectin3
Smc5	5.87898867233504e-11	-1.21961068753178	0.049	0.254	1.42406742609972e-06	TLE	Smc5
Ctdspl2	6.07253713302519e-11	-1.52141951532627	0.02	0.202	1.47095066973269e-06	TLE	Ctdspl2
Gm17167	6.09365705223143e-11	-6.03336939043008	0.004	0.166	1.47606654776202e-06	TLE	Gm17167
Glt8d1	6.15747702735085e-11	-1.08524805889602	0.029	0.222	1.4915256603352e-06	TLE	Glt8d1
Babam2	6.22295418593084e-11	-0.490587340192637	0.098	0.338	1.50738619245803e-06	TLE	Babam2
Ascc3	6.2362259800929e-11	-0.576632325397789	0.086	0.325	1.5106010191579e-06	TLE	Ascc3
Uchl3	6.24754688396027e-11	-2.07259018349944	0.033	0.222	1.5133432817017e-06	TLE	Uchl3
2610507B11Rik	6.25702629976928e-11	-2.43503463516906	0.037	0.228	1.51563948059311e-06	TLE	2610507B11Rik
Sh3gl2	6.25950639854231e-11	-1.31197434679834	0.053	0.265	1.5162402349189e-06	TLE	Sh3gl2
Fbxl20	6.28104662378799e-11	-0.91864239341212	0.041	0.241	1.52145792368016e-06	TLE	Fbxl20
Peak1	6.31365066855738e-11	-0.342738266632081	0.122	0.396	1.52935560144465e-06	TLE	Peak1
Dip2b	6.34184701879852e-11	-0.441439060497652	0.139	0.415	1.53618560336356e-06	TLE	Dip2b
Zmym2	6.53694111321089e-11	-1.22908686686682	0.061	0.275	1.58344324585307e-06	TLE	Zmym2
Adk	6.74795004887752e-11	-1.16383653799024	0.045	0.252	1.6345559403396e-06	TLE	Adk
Copg2	6.79591641794926e-11	-1.66034120933672	0.033	0.224	1.64617483391985e-06	TLE	Copg2
Slc20a2	7.0221788554356e-11	-2.26635063415497	0.024	0.206	1.70098238415217e-06	TLE	Slc20a2
Golgb1	7.14266865045739e-11	-0.393580661561739	0.073	0.303	1.73016862720029e-06	TLE	Golgb1
Ttc17	7.19327643679873e-11	-2.24290082893001	0.045	0.241	1.74242735128576e-06	TLE	Ttc17
Acadsb	7.2210267228665e-11	-1.26065684990726	0.033	0.224	1.74914930307995e-06	TLE	Acadsb
Mia3	7.29660108210953e-11	-1.04911249299753	0.061	0.275	1.76745568011939e-06	TLE	Mia3
Pik3r1	7.35594996156825e-11	-0.208830126221047	0.216	0.553	1.78183175919068e-06	TLE	Pik3r1
Cadps2	7.6880889777352e-11	-3.08520539594072	0.016	0.191	1.8622857930768e-06	TLE	Cadps2
Memo1	7.75605947990478e-11	-0.567734524700615	0.065	0.29	1.87875028781733e-06	TLE	Memo1
Cdyl2	7.79100482621047e-11	-4.22934919613721	0.008	0.174	1.88721509905296e-06	TLE	Cdyl2
Wapl	7.9241683042946e-11	-0.578361653900697	0.082	0.312	1.91947128834928e-06	TLE	Wapl
Stam	7.97680387951361e-11	-0.68085413361834	0.049	0.258	1.93222120373458e-06	TLE	Stam
Zranb1	7.97878300990777e-11	-0.359030748425928	0.086	0.327	1.93270060848996e-06	TLE	Zranb1
Gm10125	8.01571403612725e-11	-1.80243379195585	0.037	0.23	1.9416464109711e-06	TLE	Gm10125
Macrod1	8.28022778112794e-11	-1.87149366779593	0.016	0.191	2.00571957542262e-06	TLE	Macrod1
Terf1	8.3226974637355e-11	-1.85497754291836	0.02	0.2	2.01600700664065e-06	TLE	Terf1
Znrf3	8.38576221409958e-11	-0.686714767457803	0.053	0.267	2.03128318112134e-06	TLE	Znrf3
Tsc22d2	8.93300088436048e-11	-0.26573219115952	0.098	0.346	2.16384080421864e-06	TLE	Tsc22d2
Homer1	8.95805846827997e-11	-1.23567401821947	0.037	0.23	2.16991050277146e-06	TLE	Homer1
Ccnh	9.24575221899883e-11	-2.72778238429152	0.024	0.204	2.23959856000809e-06	TLE	Ccnh
Mib1	9.28493708359720e-11	-0.396766547447186	0.086	0.318	2.24909030975975e-06	TLE	Mib1
Chd5	9.31454282166184e-11	-2.94238266928908	0.008	0.174	2.25626170769115e-06	TLE	Chd5
Dctn4	9.45309432504036e-11	-0.561442918443275	0.073	0.299	2.28982303835453e-06	TLE	Dctn4
Znrf1	9.46496852518593e-11	-0.391337653218658	0.102	0.357	2.29269932585579e-06	TLE	Znrf1
Riok3	9.58469375522529e-11	-0.410693767171816	0.065	0.284	2.32170036832822e-06	TLE	Riok3
Slc38a9	9.7238157500298e-11	-0.694173244328659	0.037	0.234	2.35539988912972e-06	TLE	Slc38a9
Rbbp6	9.74751911309631e-11	-0.121961450950966	0.118	0.387	2.36114155476532e-06	TLE	Rbbp6
Glce	9.91934739776007e-11	-1.88176304079547	0.016	0.191	2.40276352015942e-06	TLE	Glce
Pbrm1	1.02040344210253e-10	-0.284077311048201	0.11	0.361	2.47172325780496e-06	TLE	Pbrm1
Fam234a	1.02079683800517e-10	-1.41732355116953	0.02	0.2	2.47267618069993e-06	TLE	Fam234a
Itfg1	1.02471390597684e-10	-0.39674819998593	0.073	0.299	2.48216449444769e-06	TLE	Itfg1
Nhlrc2	1.03518919705459e-10	-1.25704346117506	0.041	0.239	2.50753879202534e-06	TLE	Nhlrc2
Megf10	1.04964539156125e-10	-1.11772571039413	0.024	0.209	2.54255603197882e-06	TLE	Megf10
4931406P16Rik	1.05731827229576e-10	-1.28642236359586	0.029	0.215	2.56114205098203e-06	TLE	4931406P16Rik
Elovl5	1.05987986813942e-10	-1.09062267294437	0.037	0.23	2.56734700459411e-06	TLE	Elovl5
Rapgef3	1.07693074676728e-10	-1.37482186801576	0.029	0.215	2.60864934789439e-06	TLE	Rapgef3
Ppp3cb	1.07825641347448e-10	-0.485580008236808	0.041	0.239	2.61186051035923e-06	TLE	Ppp3cb
Upp2	1.0787388865996e-10	-1.25598391728359	0.033	0.222	2.61302920501021e-06	TLE	Upp2
Papss1	1.08717334869107e-10	-0.330782955183776	0.106	0.355	2.63346000253438e-06	TLE	Papss1
Zbtb11	1.08873592706638e-10	-0.62353047685127	0.057	0.271	2.63724503613289e-06	TLE	Zbtb11
Tmed5	1.10112783380657e-10	-0.499473783698636	0.049	0.256	2.66726195182964e-06	TLE	Tmed5
Med13	1.10706591652548e-10	-0.31558064436415	0.082	0.316	2.68164576959967e-06	TLE	Med13
Sos1	1.10942775400608e-10	-0.851767850550243	0.049	0.256	2.68736684852893e-06	TLE	Sos1
Cntn3	1.12617020327471e-10	-2.19080533809325	0.012	0.181	2.72792208339232e-06	TLE	Cntn3
Dnajc3	1.1575792683487e-10	-0.567849797122481	0.078	0.303	2.80400426172106e-06	TLE	Dnajc3
Amer2	1.16745050835634e-10	-2.48046175877476	0.02	0.196	2.82791536639155e-06	TLE	Amer2
H2afv	1.17989357975461e-10	-0.7621235003771	0.057	0.271	2.85805621823959e-06	TLE	H2afv
Atl1	1.20940035646608e-10	-1.2932563174856	0.024	0.206	2.92953048346779e-06	TLE	Atl1
Pitpnm2	1.2121426112442e-10	-2.37696069311371	0.029	0.211	2.93617304721683e-06	TLE	Pitpnm2
Wdpcp	1.22163356851347e-10	-1.18871478775679	0.057	0.267	2.95916299301018e-06	TLE	Wdpcp
Ptpn12	1.23139657076694e-10	-0.841265631640322	0.065	0.284	2.98281191336877e-06	TLE	Ptpn12
Cd53	1.23637074376281e-10	3.31514612681972	0.188	0.045	2.99486085261665e-06	TLE	Cd53
Atrn	1.24587142960079e-10	-0.449818229998992	0.09	0.329	3.01787436392198e-06	TLE	Atrn
Trp53bp1	1.24717502592278e-10	-0.717196096944274	0.065	0.286	3.02103206529276e-06	TLE	Trp53bp1
Dlgap4	1.27773510165102e-10	-0.414133635983745	0.139	0.413	3.09505773672927e-06	TLE	Dlgap4
Adora1	1.29207877693357e-10	-1.54486861162382	0.024	0.204	3.12980242136619e-06	TLE	Adora1
Ebf1	1.29862288428431e-10	-2.87358895256374	0.008	0.172	3.14565421260189e-06	TLE	Ebf1
Fgfr1	1.305500371566e-10	-1.5541885342014	0.02	0.198	3.16231355004433e-06	TLE	Fgfr1
Suco	1.34703339247483e-10	-1.17925541380303	0.041	0.239	3.26291898659178e-06	TLE	Suco
1500004A13Rik	1.34937518203087e-10	-0.442096085728845	0.069	0.292	3.26859150343339e-06	TLE	1500004A13Rik
Thrap3	1.35004974138309e-10	-0.168145490315316	0.118	0.378	3.27022548855227e-06	TLE	Thrap3
Epb41l3	1.35211216581007e-10	-0.368398457049488	0.053	0.262	3.27522129924174e-06	TLE	Epb41l3
Rasgef1b	1.37916067418838e-10	-0.247715128642716	0.171	0.462	3.34074090108651e-06	TLE	Rasgef1b
Cfap20	1.4063915403723e-10	-0.822498218981335	0.053	0.26	3.40670222824383e-06	TLE	Cfap20
Qser1	1.42804587754799e-10	-1.57686102663052	0.029	0.211	3.4591555291845e-06	TLE	Qser1
H2-Q6	1.45527285165524e-10	5.5184420370638	0.106	0.006	3.5251074285645e-06	TLE	H2-Q6
Cxcl16	1.45532909573616e-10	4.3286071085563	0.143	0.022	3.52524366860169e-06	TLE	Cxcl16
Slfn2	1.46602519845225e-10	5.58692574075587	0.106	0.006	3.55115283821088e-06	TLE	Slfn2
Fnbp4	1.47125783235867e-10	-0.812085171355164	0.086	0.314	3.56382784732242e-06	TLE	Fnbp4
Ptpn14	1.49306934436776e-10	-2.96229062956815	0.024	0.202	3.61666187286203e-06	TLE	Ptpn14
Dcaf5	1.5165254987366e-10	-1.08594165539542	0.045	0.245	3.67347971558967e-06	TLE	Dcaf5
Serf2	1.53417860917296e-10	2.35911809666257	0.412	0.258	3.71624084499966e-06	TLE	Serf2
Ranbp2	1.54428252797227e-10	-0.31004714509762	0.082	0.314	3.74071556750724e-06	TLE	Ranbp2
Slitrk3	1.55918632130041e-10	-4.20948909949397	0.012	0.176	3.77681702608598e-06	TLE	Slitrk3
A330102I10Rik	1.56447525729958e-10	-1.24321354447649	0.024	0.204	3.78962841575676e-06	TLE	A330102I10Rik
Pard3b	1.56800562589398e-10	-1.68521910030249	0.037	0.226	3.79818002760299e-06	TLE	Pard3b
Ap2b1	1.57074663914655e-10	-0.212314938648683	0.082	0.314	3.8048195840047e-06	TLE	Ap2b1
Rasa2	1.5715449682733e-10	-0.716321536095241	0.086	0.318	3.80675337664842e-06	TLE	Rasa2
Clstn1	1.57421352640647e-10	-0.164154363818711	0.065	0.284	3.8132174250144e-06	TLE	Clstn1
Prpf40a	1.58938721111094e-10	-0.18787834290831	0.098	0.329	3.84997264147403e-06	TLE	Prpf40a
Iqsec2	1.61981308614069e-10	-2.10624811005801	0.02	0.196	3.92367323855859e-06	TLE	Iqsec2
Zfand3	1.6382726095046e-10	0.120047166642348	0.159	0.456	3.96838774200299e-06	TLE	Zfand3
Appl1	1.64603634653919e-10	-1.15835388005235	0.078	0.297	3.98719384222188e-06	TLE	Appl1
Snrnp48	1.67270244926988e-10	-0.574029551429592	0.057	0.265	4.05178714286643e-06	TLE	Snrnp48
Mbnl2	1.68081281172769e-10	-0.18347364917653	0.261	0.628	4.07143287384798e-06	TLE	Mbnl2
Lamc1	1.68898769971347e-10	-1.0131579870282	0.073	0.29	4.09123490501595e-06	TLE	Lamc1
Taf3	1.6979991354962e-10	-2.38178800115167	0.037	0.224	4.11306330591246e-06	TLE	Taf3
Tex2	1.7067736061725e-10	-1.00057010085989	0.024	0.204	4.13431770623163e-06	TLE	Tex2
Phf12	1.70889413910581e-10	-1.48303695146284	0.033	0.222	4.13945427315601e-06	TLE	Phf12
Abcb7	1.75749560306656e-10	-1.37362988744902	0.045	0.241	4.25718159930814e-06	TLE	Abcb7
Daam1	1.76788335912697e-10	-0.121148821713522	0.143	0.419	4.28234386081326e-06	TLE	Daam1
Golga4	1.79306002818858e-10	-1.02708112055709	0.098	0.331	4.34332930628121e-06	TLE	Golga4
Kat2b	1.79656363753912e-10	-0.520761306883839	0.045	0.247	4.351816099211e-06	TLE	Kat2b
Tet3	1.86102887823033e-10	-0.393647310165737	0.057	0.269	4.50797025173732e-06	TLE	Tet3
Lama4	1.86169575044085e-10	-1.96465411798864	0.024	0.204	4.50958561629288e-06	TLE	Lama4
Elfn1	1.88049719361232e-10	-3.74792179702848	0.012	0.176	4.55512835208711e-06	TLE	Elfn1
Rpl13a	1.88717162394852e-10	2.17488167482712	0.486	0.366	4.5712958246905e-06	TLE	Rpl13a
Mecp2	1.89423967786779e-10	-0.998435655980279	0.041	0.237	4.58841677169914e-06	TLE	Mecp2
Lncppara	1.9318797156873e-10	-1.21805104498732	0.082	0.301	4.67959223530935e-06	TLE	Lncppara
Cd2ap	1.93701799309183e-10	-0.469643659435307	0.065	0.282	4.69203868466635e-06	TLE	Cd2ap
Cnrip1	1.94049265835708e-10	-1.1335352420788	0.049	0.252	4.70045536633836e-06	TLE	Cnrip1
Eif2s3y	1.94997192446279e-10	-0.176895977166828	0.086	0.32	4.72341699262622e-06	TLE	Eif2s3y
Epdr1	1.95733277694496e-10	-3.00362392978073	0.012	0.176	4.74124718559377e-06	TLE	Epdr1
Togaram1	1.96188009119033e-10	-1.07488394941705	0.029	0.213	4.75226214489034e-06	TLE	Togaram1
Rc3h1	1.97520049571768e-10	-0.584995162501153	0.106	0.348	4.78452816077694e-06	TLE	Rc3h1
Wac	1.99323636295702e-10	-0.174101593582792	0.114	0.363	4.82821644199078e-06	TLE	Wac
9630014M24Rik	1.99631789442846e-10	-3.32315305652526	0.02	0.191	4.83568083567405e-06	TLE	9630014M24Rik
Lztfl1	2.00194854828347e-10	-1.13833689811947	0.029	0.213	4.84931996850705e-06	TLE	Lztfl1
Foxp2	2.0281998201716e-10	-3.73424225984714	0.012	0.176	4.91290842440166e-06	TLE	Foxp2
Hibadh	2.03908874839404e-10	-0.476855572685767	0.045	0.243	4.93928467523488e-06	TLE	Hibadh
Pik3c2a	2.04834264252436e-10	-0.966830268846642	0.057	0.26	4.96170038298676e-06	TLE	Pik3c2a
Lncpint	2.05239981555067e-10	-0.138906900281174	0.135	0.411	4.97152807320838e-06	TLE	Lncpint
Carnmt1	2.06422757198014e-10	-1.66967220044527	0.033	0.213	5.00017844760749e-06	TLE	Carnmt1
Map4k5	2.08862728734488e-10	-0.739910516884471	0.102	0.34	5.0592818781355e-06	TLE	Map4k5
Gnal	2.10157134267883e-10	-2.43050783312503	0.012	0.176	5.09063626337094e-06	TLE	Gnal
Cyp2j9	2.1312497084653e-10	-1.66932916071141	0.02	0.194	5.1625261688155e-06	TLE	Cyp2j9
Taok1	2.14598613675355e-10	-0.299610332161896	0.102	0.353	5.19822221905812e-06	TLE	Taok1
Cntfr	2.14791160774598e-10	-1.84599926428976	0.045	0.239	5.20288628744309e-06	TLE	Cntfr
Sez6	2.1565583991477e-10	-4.09978787413265	0.004	0.159	5.22383141025548e-06	TLE	Sez6
Frmd5	2.18070556028503e-10	-0.301176063521619	0.192	0.514	5.28232307867844e-06	TLE	Frmd5
Rph3a	2.18217253060634e-10	-6.31920606594989	0.004	0.157	5.28587652088774e-06	TLE	Rph3a
Tspan5	2.20709636654278e-10	-0.961424337750626	0.061	0.273	5.34624952867657e-06	TLE	Tspan5
Nbas	2.23785714871546e-10	-0.95623621533913	0.069	0.282	5.42076137133345e-06	TLE	Nbas
Bicral	2.26717464379496e-10	-1.17736493116643	0.041	0.232	5.49177713966453e-06	TLE	Bicral
Dpm1	2.29405701078231e-10	-0.532380707818682	0.069	0.286	5.55689429721798e-06	TLE	Dpm1
Slc16a7	2.33453012841623e-10	-1.99105237706282	0.045	0.234	5.65493233006264e-06	TLE	Slc16a7
Rprd1a	2.36906261911624e-10	-1.515631561629	0.049	0.243	5.73858038228526e-06	TLE	Rprd1a
Tmem245	2.50214719810183e-10	-1.01303159591626	0.041	0.234	6.06095115796205e-06	TLE	Tmem245
Atr	2.54258662929603e-10	-1.96514864011146	0.02	0.191	6.15890759214376e-06	TLE	Atr
Slitrk2	2.55842629690529e-10	-3.15925652805205	0.02	0.189	6.19727601899367e-06	TLE	Slitrk2
Rps14	2.56306413279066e-10	2.01645155559958	0.518	0.417	6.20851024885882e-06	TLE	Rps14
Rps6kb1	2.57908707914336e-10	-1.07406838045438	0.069	0.286	6.24732263180895e-06	TLE	Rps6kb1
Celf4	2.61232807482183e-10	-3.34972734136612	0.012	0.174	6.32784229564092e-06	TLE	Celf4
Avl9	2.61900010153398e-10	-2.14973780960828	0.02	0.191	6.34400394594576e-06	TLE	Avl9
Usp48	2.6887692387938e-10	-0.571956926617526	0.057	0.262	6.51300572713022e-06	TLE	Usp48
Nol4l	2.70980958646014e-10	-0.711470762302917	0.049	0.249	6.56397176128241e-06	TLE	Nol4l
Col4a3bp	2.71877066862596e-10	-0.249884385929652	0.069	0.288	6.58567819061267e-06	TLE	Col4a3bp
[truncated: 8,169 more rows]
