# Supplementary material for: Single-cell, single-nucleus and xenium-based spatial transcriptomics analyses reveal inflammatory activation and altered cell interactions in the hippocampus in mice with temporal lobe epilepsy
Source: Biomark Res. 2024 Sep 13;12:103. doi: 10.1186/s40364-024-00636-3 (PMC11396644; doi:10.1186/s40364-024-00636-3)
Supplement: Supplementary file 15 — Supplementary Material 15. [file 40364_2024_636_MOESM15_ESM.csv]

	p_val	avg_log2FC	pct.1	pct.2	p_val_adj	cluster	gene
Tll1	0	5.08432787962191	0.544	0.072	0	TLE	Tll1
Mir670hg	0	3.67560451150875	0.556	0.153	0	TLE	Mir670hg
Megf11	0	2.73299228759342	0.51	0.165	0	TLE	Megf11
Pappa	0	5.01218421320274	0.378	0.037	0	TLE	Pappa
Bdnf	0	2.89052912920756	0.566	0.228	0	TLE	Bdnf
1700016P03Rik	0	2.56077373694809	0.451	0.131	0	TLE	1700016P03Rik
Itpr1	0	-0.909734128121505	0.44	0.755	0	TLE	Itpr1
Zmiz1	0	1.89483212162295	0.602	0.301	0	TLE	Zmiz1
D430041D05Rik	0	-0.91514990736997	0.435	0.732	0	TLE	D430041D05Rik
Acvr1c	0	2.1336245121528	0.455	0.166	0	TLE	Acvr1c
Trpc5	0	-1.13457433957899	0.34	0.625	0	TLE	Trpc5
Samd4	0	1.88353014261322	0.468	0.188	0	TLE	Samd4
Nptx2	0	4.35518481023468	0.297	0.018	0	TLE	Nptx2
Serinc2	0	2.09872439927868	0.389	0.113	0	TLE	Serinc2
Slc44a5	0	-1.08871587283814	0.482	0.756	0	TLE	Slc44a5
Prex1	0	2.41917225631355	0.399	0.126	0	TLE	Prex1
Penk	0	4.54987193761146	0.299	0.026	0	TLE	Penk
Apoe	0	3.15721979801485	0.472	0.201	0	TLE	Apoe
Map7	0	-0.925887523703346	0.442	0.712	0	TLE	Map7
Sorcs3	0	2.16632880329502	0.771	0.503	0	TLE	Sorcs3
Dscaml1	0	-0.962847947846688	0.622	0.884	0	TLE	Dscaml1
Asic2	0	-0.738407742682819	0.622	0.884	0	TLE	Asic2
Lhfp	0	2.06683281719623	0.417	0.157	0	TLE	Lhfp
Miat	0	-0.773117458467034	0.498	0.758	0	TLE	Miat
Pcdh8	0	2.61161865967424	0.319	0.059	0	TLE	Pcdh8
Robo1	0	-0.844168491657289	0.468	0.726	0	TLE	Robo1
Plpp4	0	2.71326440210631	0.367	0.11	0	TLE	Plpp4
Rtl4	0	-0.917893316723898	0.446	0.703	0	TLE	Rtl4
Cdk14	0	-0.802892755999346	0.655	0.91	0	TLE	Cdk14
Bcl11a	0	-0.845207224256666	0.532	0.78	0	TLE	Bcl11a
Pdcd4	0	-0.790026756933521	0.341	0.589	0	TLE	Pdcd4
Svil	0	2.32735166862666	0.329	0.083	0	TLE	Svil
Grm8	0	0.840412222264455	0.557	0.313	0	TLE	Grm8
Reps2	0	-0.650949755204034	0.492	0.736	0	TLE	Reps2
Nhsl2	0	-1.04768004723792	0.291	0.534	0	TLE	Nhsl2
Thra	0	-0.94016882551943	0.356	0.598	0	TLE	Thra
Galnt13	0	-0.724521462505785	0.524	0.764	0	TLE	Galnt13
Smarca2	0	-0.935750823616295	0.334	0.574	0	TLE	Smarca2
Elmo1	0	1.63575808369736	0.513	0.275	0	TLE	Elmo1
Cyp7b1	0	-1.14321820543278	0.349	0.586	0	TLE	Cyp7b1
Raver2	0	-1.30248383382519	0.201	0.438	0	TLE	Raver2
Runx1t1	0	-0.939472910278151	0.314	0.55	0	TLE	Runx1t1
Grb14	0	-1.23007669648467	0.2	0.436	0	TLE	Grb14
Plekha2	0	1.6277867822422	0.378	0.143	0	TLE	Plekha2
Sorcs1	0	1.29791091451754	0.454	0.22	0	TLE	Sorcs1
B4galt1	0	1.61972924505356	0.376	0.146	0	TLE	B4galt1
Hectd2os	0	1.42824324238726	0.592	0.363	0	TLE	Hectd2os
Pde1a	0	-0.566198624594978	0.411	0.639	0	TLE	Pde1a
Slc16a2	0	-1.08679423760387	0.278	0.504	0	TLE	Slc16a2
Lmo3	0	-0.958610075248138	0.324	0.549	0	TLE	Lmo3
Maml3	0	1.62778765506256	0.706	0.481	0	TLE	Maml3
Cpne4	0	-0.905071364274789	0.345	0.569	0	TLE	Cpne4
Chrna7	0	-0.786468042692951	0.336	0.559	0	TLE	Chrna7
Zfp462	0	-1.07712473721079	0.223	0.446	0	TLE	Zfp462
Pcdh19	0	-1.09053391565878	0.208	0.431	0	TLE	Pcdh19
Ptgs2	0	3.21051418185263	0.274	0.052	0	TLE	Ptgs2
Kcnip3	0	1.61828768830604	0.672	0.451	0	TLE	Kcnip3
Sidt1	0	-0.641407177835822	0.459	0.68	0	TLE	Sidt1
Aifm3	0	-1.26714614283876	0.162	0.383	0	TLE	Aifm3
Nsg2	0	-0.840574058443779	0.372	0.593	0	TLE	Nsg2
Arr3	0	4.46097999323491	0.257	0.037	0	TLE	Arr3
Me3	0	-0.532054184974611	0.528	0.748	0	TLE	Me3
Hsph1	0	1.50492255071936	0.406	0.187	0	TLE	Hsph1
Chl1	0	-0.539460218443647	0.586	0.802	0	TLE	Chl1
Ccbe1	0	-1.53129199687704	0.16	0.376	0	TLE	Ccbe1
Stk40	0	1.4221923063487	0.394	0.179	0	TLE	Stk40
Tgfbr3	0	-1.02531143371799	0.247	0.462	0	TLE	Tgfbr3
Mtus2	0	-0.631288233802908	0.512	0.727	0	TLE	Mtus2
Spon1	0	-0.933326327498179	0.357	0.572	0	TLE	Spon1
Pcdh15	0	1.01584951017505	0.651	0.437	0	TLE	Pcdh15
Hsd17b12	0	1.49532627260799	0.423	0.209	0	TLE	Hsd17b12
Egfem1	0	-1.11138148371893	0.646	0.86	0	TLE	Egfem1
Trerf1	0	-0.75566936539788	0.597	0.81	0	TLE	Trerf1
C530008M17Rik	0	-0.74690577428841	0.33	0.541	0	TLE	C530008M17Rik
Csrnp3	0	-0.573680845675039	0.587	0.797	0	TLE	Csrnp3
Elmod1	0	-0.785999243547274	0.596	0.806	0	TLE	Elmod1
Ntm	0	-0.642478896667573	0.452	0.662	0	TLE	Ntm
Scn3b	0	-1.09580335880418	0.29	0.5	0	TLE	Scn3b
Pmepa1	0	2.25446283097701	0.285	0.075	0	TLE	Pmepa1
Rbpj	0	1.42586313811337	0.48	0.27	0	TLE	Rbpj
Dock9	0	-0.630407060895491	0.556	0.766	0	TLE	Dock9
Trnp1	0	1.79573470798882	0.363	0.154	0	TLE	Trnp1
Csgalnact1	0	-1.36633179644201	0.165	0.374	0	TLE	Csgalnact1
Abca8b	0	-0.996177189530842	0.205	0.414	0	TLE	Abca8b
Brinp2	0	-0.829203569049014	0.261	0.47	0	TLE	Brinp2
Npas4	0	2.42835955633954	0.289	0.08	0	TLE	Npas4
Spry2	0	2.00127079752143	0.3	0.092	0	TLE	Spry2
Thrb	0	-0.539906888407782	0.484	0.69	0	TLE	Thrb
Carmil1	0	-0.829148801295166	0.361	0.566	0	TLE	Carmil1
Iqgap2	0	-0.837246945804368	0.558	0.763	0	TLE	Iqgap2
Map2k6	0	-0.931497284998214	0.285	0.489	0	TLE	Map2k6
Samd5	0	-0.945867467716659	0.222	0.426	0	TLE	Samd5
Gm6999	0	2.01508396851343	0.307	0.104	0	TLE	Gm6999
Tef	0	-0.990620970520364	0.268	0.471	0	TLE	Tef
Camkv	0	-0.785641323272451	0.456	0.657	0	TLE	Camkv
Cemip2	0	1.43068104547445	0.375	0.174	0	TLE	Cemip2
Noct	0	1.30774976714915	0.417	0.216	0	TLE	Noct
A530046M15Rik	0	-1.29156683731838	0.164	0.365	0	TLE	A530046M15Rik
Cdon	0	-1.21474768822353	0.192	0.392	0	TLE	Cdon
Slc6a15	0	-1.12461723315966	0.197	0.397	0	TLE	Slc6a15
Galnt16	0	-0.823226176537811	0.311	0.511	0	TLE	Galnt16
Plk2	0	1.33232374249768	0.454	0.254	0	TLE	Plk2
Phactr1	0	-0.881962850840178	0.751	0.951	0	TLE	Phactr1
Etv3	0	2.01182470362187	0.297	0.098	0	TLE	Etv3
Sv2c	0	1.18192229570601	0.399	0.201	0	TLE	Sv2c
Grasp	0	1.47351416484298	0.355	0.158	0	TLE	Grasp
Epb41l3	0	-0.66703106239816	0.367	0.562	0	TLE	Epb41l3
Cck	0	-1.40662275197074	0.109	0.304	0	TLE	Cck
Khdrbs3	0	-0.53754951824096	0.436	0.631	0	TLE	Khdrbs3
Scg2	0	1.64752484682358	0.355	0.161	0	TLE	Scg2
Sybu	0	-0.782014553616098	0.658	0.852	0	TLE	Sybu
Hspa12a	0	-0.854526121898586	0.357	0.549	0	TLE	Hspa12a
Mapk4	0	2.34039665835669	0.658	0.466	0	TLE	Mapk4
Cadps2	0	-0.874270445247982	0.36	0.551	0	TLE	Cadps2
Adamts18	0	3.17631795280287	0.233	0.042	0	TLE	Adamts18
Ror1	0	-0.84391510688711	0.246	0.436	0	TLE	Ror1
Crebrf	0	-0.644079651659546	0.248	0.438	0	TLE	Crebrf
Spred1	0	1.45062494950244	0.658	0.469	0	TLE	Spred1
Grb2	0	1.23490677448797	0.548	0.359	0	TLE	Grb2
Itga8	0	-0.796601878847899	0.515	0.704	0	TLE	Itga8
Ust	0	-0.427876836652292	0.459	0.647	0	TLE	Ust
Nrn1	0	1.43557920703822	0.667	0.48	0	TLE	Nrn1
4933412O06Rik	0	-1.33293854254947	0.143	0.33	0	TLE	4933412O06Rik
B3gat1	0	-0.809569710902227	0.328	0.515	0	TLE	B3gat1
Zfp385b	0	-0.67126764163748	0.49	0.676	0	TLE	Zfp385b
Mapkapk2	0	1.59564781065202	0.312	0.126	0	TLE	Mapkapk2
Fam13a	0	-1.13451740945247	0.177	0.363	0	TLE	Fam13a
Acan	0	5.1772078073916	0.2	0.014	0	TLE	Acan
Nptxr	0	1.14178801152398	0.449	0.263	0	TLE	Nptxr
Nrg1	0	2.35826461670008	0.897	0.712	0	TLE	Nrg1
Anxa11	0	1.16590309434565	0.414	0.229	0	TLE	Anxa11
Scn1a	0	-0.441476581965269	0.54	0.725	0	TLE	Scn1a
Stxbp3	0	1.46326421409004	0.338	0.154	0	TLE	Stxbp3
Kcnk1	0	1.26545142146085	0.385	0.201	0	TLE	Kcnk1
Myh9	0	1.15603139409321	0.442	0.258	0	TLE	Myh9
Gm4128	0	1.99631755266436	0.347	0.163	0	TLE	Gm4128
Ccnd2	0	-0.933439560525082	0.223	0.407	0	TLE	Ccnd2
Ccdc85a	0	-1.0603969482774	0.646	0.83	0	TLE	Ccdc85a
Kcnb2	0	-0.734867169077647	0.723	0.906	0	TLE	Kcnb2
Adamts17	0	-1.06850456298811	0.355	0.538	0	TLE	Adamts17
Serpini1	0	-0.934272724426621	0.237	0.42	0	TLE	Serpini1
Npy	0	2.91052428084843	0.217	0.034	0	TLE	Npy
Agbl4	0	-0.512947893982027	0.552	0.735	0	TLE	Agbl4
Arhgap26	0	-0.392604275685814	0.525	0.708	0	TLE	Arhgap26
Hectd2	0	1.45036974628055	0.72	0.537	0	TLE	Hectd2
Arhgap12	0	-0.994351965236734	0.349	0.531	0	TLE	Arhgap12
Glce	0	1.06172086946239	0.455	0.274	0	TLE	Glce
Mpped2	0	-0.738623944583022	0.459	0.639	0	TLE	Mpped2
Ctsd	0	3.27737167246143	0.253	0.074	0	TLE	Ctsd
C230057M02Rik	0	-1.02317227601284	0.182	0.361	0	TLE	C230057M02Rik
Klf10	0	2.10155074084131	0.248	0.069	0	TLE	Klf10
Tfdp2	0	-0.767474666290843	0.398	0.577	0	TLE	Tfdp2
Lrrn3	0	-1.11825224515905	0.224	0.402	0	TLE	Lrrn3
Pknox2	0	-0.877219535685222	0.32	0.498	0	TLE	Pknox2
Fbxl7	0	-1.16507269509469	0.193	0.371	0	TLE	Fbxl7
Kcnq5	0	-0.639865807917674	0.474	0.651	0	TLE	Kcnq5
Gm48749	0	-1.07855984705273	0.155	0.332	0	TLE	Gm48749
Sema3e	0	1.5335041026953	0.572	0.395	0	TLE	Sema3e
Nckap5	0	-0.546337117654066	0.27	0.446	0	TLE	Nckap5
Frmd6	0	1.35085567860985	0.498	0.322	0	TLE	Frmd6
Astn1	0	-0.655594859861977	0.668	0.844	0	TLE	Astn1
Zfp536	0	1.12589849364308	0.571	0.395	0	TLE	Zfp536
Gm42456	0	1.7361738172264	0.298	0.123	0	TLE	Gm42456
Gm49678	0	-1.04956905435273	0.252	0.427	0	TLE	Gm49678
Dlc1	0	-0.490258984719681	0.233	0.408	0	TLE	Dlc1
Myo1e	0	2.985652366094	0.225	0.051	0	TLE	Myo1e
Adam19	0	1.96392267658968	0.288	0.114	0	TLE	Adam19
Esrrg	0	-0.549006385671568	0.394	0.568	0	TLE	Esrrg
Pdzd2	0	1.53184342297313	0.678	0.505	0	TLE	Pdzd2
Pip5k1b	0	-0.732778238512896	0.6	0.773	0	TLE	Pip5k1b
Matn2	0	-0.985977007355908	0.208	0.381	0	TLE	Matn2
Lhfpl3	0	2.01016044421336	0.418	0.245	0	TLE	Lhfpl3
Hlf	0	-1.35060039030944	0.111	0.284	0	TLE	Hlf
Synpo	0	1.39797816014386	0.441	0.268	0	TLE	Synpo
Actr3b	0	-0.726305238422749	0.401	0.574	0	TLE	Actr3b
Fbxl20	0	-0.530729709243336	0.398	0.571	0	TLE	Fbxl20
Gm45159	0	-0.947607345577406	0.269	0.441	0	TLE	Gm45159
Gm4258	0	-0.611140617169264	0.359	0.53	0	TLE	Gm4258
Rufy3	0	-0.531015027971761	0.491	0.662	0	TLE	Rufy3
March1	0	-0.831668087219841	0.702	0.873	0	TLE	March1
Cdyl2	0	1.28679079927692	0.455	0.284	0	TLE	Cdyl2
Mamld1	0	1.19005964929756	0.571	0.4	0	TLE	Mamld1
Ctdspl	0	-0.656436888316303	0.362	0.532	0	TLE	Ctdspl
Egr3	0	2.09303451278138	0.235	0.065	0	TLE	Egr3
Arc	0	2.29353351958022	0.238	0.068	0	TLE	Arc
Skil	0	1.0379471920716	0.405	0.236	0	TLE	Skil
Lcorl	0	-0.487510605222348	0.374	0.543	0	TLE	Lcorl
Pip5k1c	0	1.03904387870834	0.4	0.231	0	TLE	Pip5k1c
Plk5	0	-2.06708080813085	0.084	0.253	0	TLE	Plk5
Ftx	0	-0.633688631120613	0.675	0.844	0	TLE	Ftx
Pde7b	0	-1.24104344707271	0.239	0.407	0	TLE	Pde7b
Prlr	0	2.58816524783399	0.236	0.068	0	TLE	Prlr
Gm40841	0	-0.680755985376348	0.295	0.461	0	TLE	Gm40841
Hpcal4	0	1.34136920048322	0.295	0.129	0	TLE	Hpcal4
Fos	0	3.67812680192003	0.183	0.017	0	TLE	Fos
A830018L16Rik	0	-0.74442589739278	0.612	0.777	0	TLE	A830018L16Rik
Mgll	0	-0.890680266128201	0.217	0.382	0	TLE	Mgll
Nectin1	0	1.51442650254392	0.303	0.138	0	TLE	Nectin1
Wwc1	0	-0.764997020469038	0.305	0.47	0	TLE	Wwc1
Ankrd33b	0	0.967246802764021	0.621	0.456	0	TLE	Ankrd33b
Rab27b	0	-0.744322506388627	0.252	0.417	0	TLE	Rab27b
Rora	0	-0.596062132030827	0.753	0.917	0	TLE	Rora
Nt5dc3	0	1.11740889194316	0.516	0.352	0	TLE	Nt5dc3
Dzip1	0	-0.833035815018102	0.21	0.374	0	TLE	Dzip1
Nr4a1	0	1.12130026723027	0.326	0.162	0	TLE	Nr4a1
Slc17a5	0	-0.935648510547338	0.183	0.347	0	TLE	Slc17a5
Dnajc6	0	-0.405089285905297	0.592	0.755	0	TLE	Dnajc6
Pcdh7	0	0.836267676698598	0.751	0.588	0	TLE	Pcdh7
Parm1	0	-0.982976805640555	0.178	0.341	0	TLE	Parm1
Kcnc2	0	-0.78826421027412	0.304	0.467	0	TLE	Kcnc2
Eml6	0	-0.785825660289739	0.733	0.896	0	TLE	Eml6
Jph4	0	-0.88056551241151	0.286	0.449	0	TLE	Jph4
Kif18a	0	3.41171938668776	0.187	0.024	0	TLE	Kif18a
Gm3294	0	1.30358401315946	0.304	0.141	0	TLE	Gm3294
Akap13	0	0.905067673189956	0.571	0.408	0	TLE	Akap13
Itm2b	0	-0.348647346134293	0.39	0.552	0	TLE	Itm2b
Fras1	0	0.988224370672783	0.487	0.325	0	TLE	Fras1
March11	0	1.12242711311629	0.472	0.31	0	TLE	March11
St6galnac5	0	-0.710409199163368	0.735	0.896	0	TLE	St6galnac5
Junb	0	1.67007168767089	0.268	0.107	0	TLE	Junb
Col27a1	0	4.68051491354464	0.17	0.009	0	TLE	Col27a1
Rasal1	0	-0.900880179586318	0.17	0.331	0	TLE	Rasal1
Neurod6	0	-1.266433979052	0.139	0.3	0	TLE	Neurod6
mt-Co3	0	-0.251507780909238	0.193	0.354	0	TLE	mt-Co3
Cnih3	0	0.873218905013302	0.516	0.356	0	TLE	Cnih3
4930509J09Rik	0	-0.875741110983036	0.6	0.76	0	TLE	4930509J09Rik
Mpp7	0	1.86024642501343	0.267	0.107	0	TLE	Mpp7
Pdgfc	0	1.46245403515284	0.353	0.193	0	TLE	Pdgfc
Gm37679	0	-0.743592814043169	0.388	0.547	0	TLE	Gm37679
Fam214a	0	-0.592571613425734	0.378	0.537	0	TLE	Fam214a
Brd9	0	-0.730081358526865	0.518	0.677	0	TLE	Brd9
Flnb	0	-0.497180413930938	0.467	0.626	0	TLE	Flnb
Kcnk2	0	-0.905934886433914	0.152	0.31	0	TLE	Kcnk2
Gm10848	0	-0.812233936361994	0.437	0.595	0	TLE	Gm10848
Cdh11	0	-0.425813292350179	0.627	0.784	0	TLE	Cdh11
Myrip	0	-0.585466051410494	0.352	0.509	0	TLE	Myrip
Map3k4	0	-0.811141372797707	0.303	0.46	0	TLE	Map3k4
St5	0	-0.815726269253834	0.22	0.377	0	TLE	St5
Smad7	0	1.82841835891238	0.243	0.086	0	TLE	Smad7
Blnk	0	3.47010684503005	0.183	0.026	0	TLE	Blnk
Kcnh7	0	-0.699333472492538	0.6	0.756	0	TLE	Kcnh7
Ralgapa2	0	-0.67974274767536	0.636	0.792	0	TLE	Ralgapa2
Tnrc6b	0	-0.545698890042827	0.72	0.876	0	TLE	Tnrc6b
Sox11	0	1.31930820542057	0.305	0.149	0	TLE	Sox11
Ltbp1	0	4.03445978796023	0.182	0.026	0	TLE	Ltbp1
Kif26b	0	-0.956713661704205	0.279	0.435	0	TLE	Kif26b
Homer2	0	-0.897311205439229	0.19	0.346	0	TLE	Homer2
Clasp2	0	-0.431417795514073	0.695	0.85	0	TLE	Clasp2
Cachd1	0	-1.1766604725262	0.152	0.307	0	TLE	Cachd1
Tet3	0	1.14686314713949	0.638	0.484	0	TLE	Tet3
Tub	0	-0.654540965066272	0.441	0.595	0	TLE	Tub
Tmem191c	0	-0.587179868408896	0.374	0.527	0	TLE	Tmem191c
Tgfbr2	0	3.09018167358005	0.178	0.025	0	TLE	Tgfbr2
Gpr155	0	-0.798729858799834	0.256	0.409	0	TLE	Gpr155
Gm13544	0	2.0965876907133	0.201	0.049	0	TLE	Gm13544
Fat4	0	-1.2823266887529	0.172	0.324	0	TLE	Fat4
Gm34567	0	1.18772289713284	0.287	0.135	0	TLE	Gm34567
Slc25a23	0	-0.589245381975175	0.417	0.569	0	TLE	Slc25a23
Ablim2	0	-0.519343428887979	0.537	0.689	0	TLE	Ablim2
Lrrn2	0	-0.673509253615086	0.413	0.564	0	TLE	Lrrn2
Zcchc18	0	-0.580553738559308	0.454	0.605	0	TLE	Zcchc18
Fam129b	0	2.33328362760152	0.2	0.05	0	TLE	Fam129b
Pigk	0	-0.739895887824478	0.762	0.912	0	TLE	Pigk
Abcc8	0	-1.35782570719406	0.12	0.27	0	TLE	Abcc8
Adcy2	0	-0.508777084861515	0.716	0.866	0	TLE	Adcy2
Pcsk1	0	1.39624533833546	0.259	0.109	0	TLE	Pcsk1
Rgs2	0	2.93553022855972	0.179	0.029	0	TLE	Rgs2
Cpne6	0	-0.630488514246903	0.421	0.571	0	TLE	Cpne6
Grem2	0	2.02006020731877	0.238	0.089	0	TLE	Grem2
Ttyh1	0	0.999307272483913	0.567	0.418	0	TLE	Ttyh1
Fbln2	0	1.55808264724468	0.227	0.079	0	TLE	Fbln2
Necab3	0	1.4692846516397	0.25	0.103	0	TLE	Necab3
Csmd2os	0	1.05766831563432	0.468	0.321	0	TLE	Csmd2os
Mfap3l	0	1.18241272803225	0.342	0.195	0	TLE	Mfap3l
Homer1	0	1.61784140518428	0.745	0.598	0	TLE	Homer1
Cartpt	0	6.40786747994535	0.151	0.004	0	TLE	Cartpt
Car11	0	-0.782652061794236	0.2	0.347	0	TLE	Car11
Scg5	0	-0.648985506230623	0.385	0.531	0	TLE	Scg5
Faah	0	-0.661609358160567	0.385	0.531	0	TLE	Faah
Lingo1	0	0.923044087423245	0.611	0.465	0	TLE	Lingo1
Itgav	0	1.58466469274714	0.26	0.115	0	TLE	Itgav
Dync1i1	0	-0.398870228839292	0.707	0.852	0	TLE	Dync1i1
Syt16	0	-0.584922818451237	0.616	0.761	0	TLE	Syt16
Thap3	0	-0.970448706821862	0.157	0.302	0	TLE	Thap3
Adamts6	0	1.80525203396439	0.241	0.096	0	TLE	Adamts6
Nr1d2	0	-0.884622753944974	0.16	0.305	0	TLE	Nr1d2
Rtn4rl1	0	1.10372232696128	0.569	0.425	0	TLE	Rtn4rl1
Epha3	0	-0.748143086070393	0.449	0.593	0	TLE	Epha3
Vps13a	0	-0.504781778555717	0.661	0.804	0	TLE	Vps13a
Crtac1	0	0.980486265543643	0.619	0.476	0	TLE	Crtac1
Gadd45g	0	2.77553823734652	0.174	0.031	0	TLE	Gadd45g
Atp2b3	0	-0.673890354058291	0.408	0.55	0	TLE	Atp2b3
Palmd	0	-1.16912806488801	0.124	0.266	0	TLE	Palmd
Gm12296	0	-0.657214554135173	0.57	0.712	0	TLE	Gm12296
Htr4	0	1.34117555140421	0.718	0.576	0	TLE	Htr4
Fosl2	0	1.85816105583862	0.201	0.06	0	TLE	Fosl2
Mir22hg	0	1.44950866850221	0.252	0.111	0	TLE	Mir22hg
March3	0	1.54404799008874	0.34	0.199	0	TLE	March3
Galnt14	0	1.17882665729442	0.555	0.415	0	TLE	Galnt14
Cyfip1	0	-0.40903093964144	0.538	0.678	0	TLE	Cyfip1
Immp2l	0	-0.44751515736353	0.637	0.777	0	TLE	Immp2l
Rapgef2	0	-0.505405260660357	0.734	0.873	0	TLE	Rapgef2
Phf24	0	-0.544207199142479	0.502	0.641	0	TLE	Phf24
Efhd2	0	1.46980659353403	0.22	0.081	0	TLE	Efhd2
Far2os1	0	1.17025679967512	0.269	0.13	0	TLE	Far2os1
Echdc2	0	-1.40539064877039	0.08	0.218	0	TLE	Echdc2
Clvs2	0	-0.558531467503949	0.518	0.656	0	TLE	Clvs2
Kcnt2	0	-0.589022503496847	0.652	0.789	0	TLE	Kcnt2
Slc6a17	0	0.805249191270839	0.608	0.471	0	TLE	Slc6a17
Pde4a	0	0.888270106731458	0.672	0.535	0	TLE	Pde4a
Prtg	0	-1.25034169855788	0.097	0.233	0	TLE	Prtg
Ttc8	0	-0.503032092863535	0.498	0.634	0	TLE	Ttc8
Wasf1	0	-0.507486471598619	0.655	0.789	0	TLE	Wasf1
Jarid2	0	1.92177768414136	0.721	0.587	0	TLE	Jarid2
Faim2	0	-1.03700599466852	0.11	0.244	0	TLE	Faim2
Acvr1	0	1.39031316709541	0.718	0.585	0	TLE	Acvr1
Ralyl	0	-0.702393890844625	0.787	0.92	0	TLE	Ralyl
Mpdz	0	-0.707492047993588	0.471	0.604	0	TLE	Mpdz
Dync2h1	0	-0.513495497625121	0.516	0.649	0	TLE	Dync2h1
Egr1	0	1.46382416344802	0.217	0.084	0	TLE	Egr1
Frmd4b	0	-0.780561462858032	0.464	0.597	0	TLE	Frmd4b
Itga6	0	1.923918391874	0.224	0.092	0	TLE	Itga6
Mir9-3hg	0	0.84601057012459	0.6	0.468	0	TLE	Mir9-3hg
Camk1d	0	-0.419063844580437	0.777	0.908	0	TLE	Camk1d
Zfp804a	0	2.58451272120093	0.819	0.688	0	TLE	Zfp804a
Ryr3	0	-0.679918587969603	0.717	0.848	0	TLE	Ryr3
Ctss	0	4.50116955427702	0.15	0.019	0	TLE	Ctss
Gm13269	0	-0.669352950599093	0.477	0.607	0	TLE	Gm13269
Sema3a	0	2.28853152903285	0.183	0.053	0	TLE	Sema3a
Dot1l	0	0.859467503321983	0.619	0.489	0	TLE	Dot1l
Osbp2	0	-0.520832042237473	0.572	0.702	0	TLE	Osbp2
Cys1	0	-1.75813977630882	0.064	0.194	0	TLE	Cys1
Cdh8	0	-0.57272394925895	0.717	0.845	0	TLE	Cdh8
Sik2	0	1.07100976051061	0.64	0.512	0	TLE	Sik2
Prmt8	0	0.826957084565514	0.612	0.485	0	TLE	Prmt8
Tacc1	0	0.831206679536338	0.67	0.543	0	TLE	Tacc1
Fam189a1	0	-0.386713612613806	0.693	0.819	0	TLE	Fam189a1
Spock3	0	1.7666307020899	0.706	0.58	0	TLE	Spock3
Nrxn2	0	1.04373801516994	0.613	0.487	0	TLE	Nrxn2
Chn1	0	-0.53911410021593	0.732	0.857	0	TLE	Chn1
Spsb1	0	2.01103803721336	0.171	0.046	0	TLE	Spsb1
Fut8	0	-0.562563160054633	0.666	0.791	0	TLE	Fut8
Prkn	0	-0.439326836663085	0.78	0.905	0	TLE	Prkn
Fry	0	-0.457478626906973	0.796	0.92	0	TLE	Fry
Phf21a	0	-0.356707144886546	0.704	0.827	0	TLE	Phf21a
Grid1	0	-0.53907704514527	0.784	0.907	0	TLE	Grid1
Far2os2	0	1.95488850857284	0.172	0.049	0	TLE	Far2os2
Plppr4	0	-0.41347977605279	0.673	0.794	0	TLE	Plppr4
5730522E02Rik	0	-0.455840998400662	0.765	0.886	0	TLE	5730522E02Rik
Cntnap2	0	-0.806131787640222	0.772	0.892	0	TLE	Cntnap2
Tafa1	0	-0.82194488375617	0.684	0.804	0	TLE	Tafa1
Baalc	0	1.59253400920755	0.183	0.063	0	TLE	Baalc
Itsn1	0	-0.461517092129884	0.573	0.693	0	TLE	Itsn1
Neat1	0	1.90339528146025	0.185	0.065	0	TLE	Neat1
Cop1	0	0.955448417130562	0.708	0.589	0	TLE	Cop1
Syt14	0	-0.532469844033177	0.554	0.673	0	TLE	Syt14
Shisa6	0	-0.657372409925981	0.723	0.842	0	TLE	Shisa6
Serpina3n	0	2.65955932486717	0.148	0.029	0	TLE	Serpina3n
Dmd	0	-0.367767690248532	0.796	0.915	0	TLE	Dmd
Fam126b	0	1.06132029252109	0.73	0.612	0	TLE	Fam126b
Ptk2b	0	-0.455759212317552	0.635	0.753	0	TLE	Ptk2b
Srgap3	0	-0.503381933887833	0.793	0.91	0	TLE	Srgap3
Tjp1	0	-0.373223601349898	0.765	0.881	0	TLE	Tjp1
Rasgrf1	0	-0.680149493805929	0.788	0.904	0	TLE	Rasgrf1
Lrmda	0	3.11667658541087	0.169	0.054	0	TLE	Lrmda
Ralgps1	0	-0.423442694196864	0.619	0.733	0	TLE	Ralgps1
Prpf38b	0	0.965530193743258	0.645	0.531	0	TLE	Prpf38b
C2cd4b	0	2.758928914596	0.131	0.018	0	TLE	C2cd4b
Ntf3	0	-2.01238185671883	0.046	0.158	0	TLE	Ntf3
Rara	0	1.90313162935868	0.159	0.047	0	TLE	Rara
Tnr	0	-0.407012378320177	0.785	0.895	0	TLE	Tnr
Tcf20	0	-0.355500887383701	0.699	0.808	0	TLE	Tcf20
Ier5	0	2.2207677924449	0.138	0.029	0	TLE	Ier5
Phf21b	0	1.73219713939457	0.165	0.056	0	TLE	Phf21b
Ylpm1	0	-0.36065632867001	0.659	0.768	0	TLE	Ylpm1
Ksr2	0	-0.40034715204563	0.73	0.838	0	TLE	Ksr2
Tnrc6c	0	-0.511436260395745	0.827	0.934	0	TLE	Tnrc6c
9330188P03Rik	0	3.08622122391946	0.13	0.023	0	TLE	9330188P03Rik
Arl15	0	-0.481413771495974	0.727	0.834	0	TLE	Arl15
C1qa	0	4.39226307228312	0.119	0.013	0	TLE	C1qa
Gm28578	0	1.59392734110917	0.16	0.055	0	TLE	Gm28578
Baz1a	0	3.89021557072382	0.112	0.007	0	TLE	Baz1a
Rgs4	0	1.75166341057363	0.141	0.037	0	TLE	Rgs4
A330023F24Rik	0	-0.349105709390159	0.765	0.869	0	TLE	A330023F24Rik
Scn2a	0	-0.325359321376283	0.797	0.901	0	TLE	Scn2a
Cplane1	0	-0.342023735950133	0.72	0.821	0	TLE	Cplane1
Frmpd4	0	-0.616550274053525	0.848	0.949	0	TLE	Frmpd4
Cdr1os	0	-0.311054697267992	0.836	0.936	0	TLE	Cdr1os
Foxp1	0	-0.348117053033164	0.768	0.868	0	TLE	Foxp1
Gm50430	0	4.72977869017021	0.105	0.006	0	TLE	Gm50430
Msra	0	-0.540270693211018	0.8	0.899	0	TLE	Msra
Akap8l	0	-0.306266566438882	0.718	0.817	0	TLE	Akap8l
Ly86	0	5.03915393102461	0.109	0.011	0	TLE	Ly86
C030004G16Rik	0	3.70581982782531	0.107	0.01	0	TLE	C030004G16Rik
Unc80	0	-0.452014265500424	0.836	0.932	0	TLE	Unc80
Igfbp5	0	-1.73025675626015	0.023	0.119	0	TLE	Igfbp5
Apc	0	-0.327207978959993	0.767	0.863	0	TLE	Apc
Tbxas1	0	3.91886139204746	0.11	0.015	0	TLE	Tbxas1
Gm30551	0	2.40986056959031	0.111	0.016	0	TLE	Gm30551
Kcnq3	0	-0.581135041889572	0.838	0.932	0	TLE	Kcnq3
D730045A05Rik	0	2.51568894275331	0.111	0.017	0	TLE	D730045A05Rik
Tgfb1i1	0	2.25243817058232	0.115	0.022	0	TLE	Tgfb1i1
Ttc14	0	-0.339352185457027	0.771	0.864	0	TLE	Ttc14
Bag3	0	3.27741464042001	0.101	0.009	0	TLE	Bag3
Gpnmb	0	3.45679308500521	0.111	0.021	0	TLE	Gpnmb
Pbx1	0	-0.40272098736741	0.796	0.886	0	TLE	Pbx1
Ap2b1	0	0.782528532956176	0.714	0.624	0	TLE	Ap2b1
Pnisr	0	-0.403460942290076	0.843	0.932	0	TLE	Pnisr
Nr3c2	0	-0.521705965934951	0.823	0.912	0	TLE	Nr3c2
Rgs10	0	2.31849731179405	0.11	0.021	0	TLE	Rgs10
Akt3	0	-0.342184976270557	0.85	0.937	0	TLE	Akt3
Mylk3	0	2.32256029168907	0.106	0.019	0	TLE	Mylk3
Dok6	0	-0.462536520028766	0.84	0.925	0	TLE	Dok6
Pclo	0	-0.337533350639261	0.843	0.927	0	TLE	Pclo
Ube2e2	0	-0.662365697978529	0.88	0.964	0	TLE	Ube2e2
Ppm1h	0	1.03180848080022	0.79	0.71	0	TLE	Ppm1h
Ppm1l	0	1.07315007865018	0.748	0.669	0	TLE	Ppm1l
Fstl4	0	1.02633343637708	0.668	0.59	0	TLE	Fstl4
Gm20754	0	-0.645137744030948	0.763	0.841	0	TLE	Gm20754
B3galt1	0	-0.312722228534485	0.86	0.934	0	TLE	B3galt1
Zeb2	0	-0.570693219348476	0.808	0.88	0	TLE	Zeb2
Ahi1	0	-0.300179773266264	0.898	0.967	0	TLE	Ahi1
Spred2	0	1.07630577144761	0.739	0.67	0	TLE	Spred2
Cacna1e	0	-0.414189873440229	0.857	0.925	0	TLE	Cacna1e
Lrfn5	0	-0.394373235188377	0.902	0.967	0	TLE	Lrfn5
Cacnb2	0	-0.570374507950053	0.868	0.932	0	TLE	Cacnb2
Xkr4	0	-0.366143690444454	0.894	0.958	0	TLE	Xkr4
Slc24a2	0	-0.361784616853467	0.878	0.942	0	TLE	Slc24a2
Ctnna2	0	-0.416298500045113	0.911	0.974	0	TLE	Ctnna2
Nav3	0	-0.408439523751254	0.91	0.973	0	TLE	Nav3
Slit3	0	-0.525255632285501	0.841	0.9	0	TLE	Slit3
Snhg14	0	-0.277001440309758	0.9	0.959	0	TLE	Snhg14
Opcml	0	-0.631652936158797	0.926	0.984	0	TLE	Opcml
Fgf14	0	-0.498993960095362	0.931	0.986	0	TLE	Fgf14
Negr1	0	-0.514906774218822	0.911	0.965	0	TLE	Negr1
Ube3a	0	-0.288692627376227	0.916	0.97	0	TLE	Ube3a
Prkce	0	0.449172254576555	0.907	0.96	0	TLE	Prkce
Prkg1	0	-0.477568965476105	0.853	0.905	0	TLE	Prkg1
AC149090.1	0	-0.446357948428159	0.896	0.948	0	TLE	AC149090.1
Dock3	0	0.519483672951222	0.877	0.927	0	TLE	Dock3
Nbea	0	-0.260861223896041	0.93	0.98	0	TLE	Nbea
Map2	0	0.444616133260361	0.877	0.925	0	TLE	Map2
Macrod2	0	-0.345291069461848	0.927	0.975	0	TLE	Macrod2
Dclk1	0	0.444856111888554	0.905	0.953	0	TLE	Dclk1
Sik3	0	0.64002651032384	0.811	0.764	0	TLE	Sik3
Rgs7	0	0.70216747121287	0.901	0.947	0	TLE	Rgs7
Dip2c	0	0.375021368492966	0.901	0.945	0	TLE	Dip2c
Anks1b	0	-0.35037750123645	0.939	0.981	0	TLE	Anks1b
Tanc1	0	0.955955634289016	0.74	0.699	0	TLE	Tanc1
Ptprn	0	0.747942085644667	0.815	0.774	0	TLE	Ptprn
Pam	0	0.69037733455821	0.79	0.751	0	TLE	Pam
Trim9	0	0.744722694633461	0.852	0.889	0	TLE	Trim9
Dlgap2	0	0.456467484271177	0.935	0.972	0	TLE	Dlgap2
Large1	0	0.834194280487563	0.921	0.958	0	TLE	Large1
Gria1	0	-0.512607608538519	0.927	0.963	0	TLE	Gria1
Grm5	0	-0.404785666630795	0.947	0.982	0	TLE	Grm5
Nrp1	0	0.915533331237681	0.804	0.769	0	TLE	Nrp1
Ncam2	0	1.14309744973656	0.873	0.838	0	TLE	Ncam2
Ptprj	0	0.965668040170636	0.845	0.811	0	TLE	Ptprj
Syt1	0	-0.409990052852105	0.955	0.988	0	TLE	Syt1
Syne1	0	0.725146452778123	0.891	0.923	0	TLE	Syne1
Slc2a13	0	1.4746734732254	0.802	0.77	0	TLE	Slc2a13
Adgrb3	0	-0.380564889843429	0.955	0.986	0	TLE	Adgrb3
Auts2	0	-0.305004471929434	0.952	0.983	0	TLE	Auts2
Ppp3ca	0	-0.391461283870727	0.951	0.981	0	TLE	Ppp3ca
Tcf4	0	-0.391030951740549	0.954	0.984	0	TLE	Tcf4
Gria2	0	-0.250863356681197	0.958	0.986	0	TLE	Gria2
Rock2	0	0.707284186314855	0.785	0.757	0	TLE	Rock2
Enox1	0	0.594727201523652	0.892	0.92	0	TLE	Enox1
Ank2	0	0.458590388678814	0.957	0.984	0	TLE	Ank2
Dtna	0	1.14003962211869	0.821	0.795	0	TLE	Dtna
Rasal2	0	0.965841320845193	0.887	0.911	0	TLE	Rasal2
Dab1	0	-0.286870910498782	0.947	0.971	0	TLE	Dab1
Brinp1	0	1.36856614958034	0.893	0.915	0	TLE	Brinp1
Snhg11	0	-0.41327914596955	0.911	0.93	0	TLE	Snhg11
Rbfox1	0	-0.396748468576177	0.97	0.989	0	TLE	Rbfox1
Cadm2	0	-0.581579464956738	0.966	0.982	0	TLE	Cadm2
Adgrl3	0	1.24949820672523	0.945	0.96	0	TLE	Adgrl3
Pak7	0	1.04223830965664	0.786	0.772	0	TLE	Pak7
Pi4ka	0	0.586800281629668	0.808	0.797	0	TLE	Pi4ka
Lsamp	0	-0.289693741030052	0.984	0.995	0	TLE	Lsamp
Nrg3	0	0.317390591583695	0.982	0.991	0	TLE	Nrg3
Tspan5	0	1.18945575963286	0.845	0.837	0	TLE	Tspan5
Ntrk2	0	1.45210138061778	0.854	0.846	0	TLE	Ntrk2
Csmd2	0	0.980667091120616	0.833	0.826	0	TLE	Csmd2
Dlg2	0	0.477989560324648	0.985	0.992	0	TLE	Dlg2
Celf2	0	-0.248573514812738	0.986	0.992	0	TLE	Celf2
Jmjd1c	0	0.609356909507911	0.84	0.836	0	TLE	Jmjd1c
Epha7	0	1.17690689059368	0.825	0.822	0	TLE	Epha7
Grm7	0	1.34744722820192	0.96	0.962	0	TLE	Grm7
Acap2	0	0.738164579729121	0.828	0.826	0	TLE	Acap2
Tmeff2	0	0.875179176980944	0.887	0.887	0	TLE	Tmeff2
Malat1	0	0.342867582862265	1	1	0	TLE	Malat1
4930402H24Rik	7.75388713066177e-308	-0.292244294303771	0.759	0.855	1.99143083176786e-303	TLE	4930402H24Rik
Rai2	1.56355016322733e-307	1.18888169899821	0.263	0.128	4.01566588421674e-303	TLE	Rai2
Dnm3	6.077371767384e-307	-0.374314974013536	0.443	0.612	1.56085139101723e-302	TLE	Dnm3
Ccpg1	5.90787976290387e-306	-0.742617422027493	0.272	0.417	1.5173207595066e-301	TLE	Ccpg1
Susd4	1.62789810129585e-305	0.792223634304666	0.732	0.684	4.18093069355813e-301	TLE	Susd4
Gm16267	1.18817041427379e-304	-1.41528434662243	0.135	0.269	3.05157807497937e-300	TLE	Gm16267
Gm15398	6.52376112815654e-304	1.11707937580365	0.397	0.243	1.67549757054444e-299	TLE	Gm15398
Cdh13	7.59344520157845e-304	0.733621197013944	0.592	0.444	1.95022453112139e-299	TLE	Cdh13
Vgf	1.07389605566531e-303	1.54787446959005	0.167	0.061	2.75808723976521e-299	TLE	Vgf
Acsl6	1.29480305875213e-303	0.839839024423228	0.56	0.415	3.3254426957931e-299	TLE	Acsl6
Asb3	3.19975300988216e-303	-0.448267322680611	0.572	0.69	8.21792565528035e-299	TLE	Asb3
Adcy1	3.57761942380231e-303	-0.566504774632197	0.463	0.615	9.18839996615147e-299	TLE	Adcy1
Gm34299	3.7631877455403e-303	1.10953625022978	0.289	0.15	9.66499508687115e-299	TLE	Gm34299
Rtn1	1.95267823712807e-302	-0.317414731817282	0.782	0.893	5.01506351641602e-298	TLE	Rtn1
Sez6l2	3.4450544441122e-302	-0.608214758323059	0.38	0.522	8.84793332881337e-298	TLE	Sez6l2
Rragb	1.11623549535477e-301	-0.782908513808592	0.274	0.422	2.86682762271967e-297	TLE	Rragb
Cntnap5c	3.99974181955062e-301	-0.666775147509668	0.32	0.494	1.02725369151519e-296	TLE	Cntnap5c
Iqsec2	6.90565869699705e-301	-0.443464174097849	0.597	0.723	1.77358032314975e-296	TLE	Iqsec2
Glis1	3.37948961722651e-300	1.45452791409999	0.179	0.07	8.67954318392285e-296	TLE	Glis1
Med12l	6.29035251284828e-300	-0.389995519106	0.679	0.79	1.61555123587482e-295	TLE	Med12l
Adk	4.23110409257675e-299	-0.482996940399822	0.462	0.604	1.08667446409649e-294	TLE	Adk
Dok5	1.50276081035607e-298	0.897341921563472	0.389	0.231	3.85954058923749e-294	TLE	Dok5
Prrt1	1.61248362025477e-298	-0.583151934349948	0.283	0.431	4.14134168190032e-294	TLE	Prrt1
Elavl4	2.52126930978345e-298	-0.688716864636618	0.235	0.397	6.47537596831684e-294	TLE	Elavl4
Prox1	4.33799378030678e-298	0.691985920618969	0.513	0.347	1.11412694259619e-293	TLE	Prox1
Txndc16	6.28910552139014e-298	-0.563657575429627	0.256	0.407	1.61523097105863e-293	TLE	Txndc16
Plce1	2.3913433054488e-297	1.43416350939645	0.183	0.073	6.14168701138416e-293	TLE	Plce1
Chn2	2.25810322407984e-296	1.32947168077681	0.201	0.084	5.79948651040425e-292	TLE	Chn2
Vwa3a	1.51101294501011e-295	-1.84547243150229	0.053	0.162	3.88073454666946e-291	TLE	Vwa3a
Anxa11os	1.55582877050165e-295	1.30380161039769	0.183	0.072	3.99583503127939e-291	TLE	Anxa11os
Rasgef1a	5.76587594451334e-295	-0.411078817525745	0.618	0.732	1.48084991882936e-290	TLE	Rasgef1a
Pdlim5	7.21623458402172e-295	1.25369437637129	0.261	0.13	1.8533455282143e-290	TLE	Pdlim5
Camk4	2.16822742303087e-294	-0.51844482575242	0.383	0.549	5.56865849057019e-290	TLE	Camk4
Gm17167	6.2482181861038e-294	-1.13562778326614	0.146	0.282	1.60472987673704e-289	TLE	Gm17167
B3galt5	2.7873762602201e-293	-1.23651276817776	0.094	0.218	7.15881844912329e-289	TLE	B3galt5
Ptprd	1.41693936304805e-292	-0.385966166521931	0.949	0.98	3.6391253661163e-288	TLE	Ptprd
Gm2824	1.41922050951513e-292	-1.0011352084099	0.144	0.283	3.64498403458771e-288	TLE	Gm2824
Dnajc1	2.24581270907826e-292	0.634951417489253	0.831	0.853	5.76792078072571e-288	TLE	Dnajc1
9630028H03Rik	2.55927598657184e-292	-0.393190120538359	0.513	0.68	6.57298851631246e-288	TLE	9630028H03Rik
Ncoa7	6.80721353657982e-291	-0.351595289625249	0.627	0.745	1.74829665259979e-286	TLE	Ncoa7
F730043M19Rik	7.84012679691164e-290	-0.956870655193339	0.217	0.356	2.01357976525082e-285	TLE	F730043M19Rik
Gm16054	2.20044783119872e-288	1.28103972127131	0.295	0.161	5.65141016486767e-284	TLE	Gm16054
Hexb	7.12119557836265e-288	2.22514276332065	0.236	0.115	1.82893666039088e-283	TLE	Hexb
Ar	8.99508157434336e-287	-1.10464978968607	0.128	0.261	2.31020680073861e-282	TLE	Ar
Efna5	2.24623974486558e-286	0.960789321187796	0.391	0.244	5.76901753673826e-282	TLE	Efna5
Gm13684	2.62030066978089e-286	1.57495217476039	0.168	0.064	6.72971821019826e-282	TLE	Gm13684
Mmd2	4.42233333232396e-286	-0.742773721034865	0.228	0.373	1.13578786974076e-281	TLE	Mmd2
Klhl2	7.18656850420272e-286	0.619077385708017	0.761	0.724	1.84572638893439e-281	TLE	Klhl2
Wipf3	8.21352331197475e-286	0.780459980282649	0.718	0.674	2.10947919221447e-281	TLE	Wipf3
Zc3h12b	8.4157121235904e-286	-0.455697746315563	0.532	0.664	2.16140734470172e-281	TLE	Zc3h12b
Ssbp2	1.02636783594827e-285	-0.388478483881098	0.698	0.82	2.63602051306595e-281	TLE	Ssbp2
Fgf10	4.12789706815882e-285	-1.59278867131009	0.059	0.168	1.06016780401523e-280	TLE	Fgf10
Mdga1	5.05858638296431e-284	-1.13493930437802	0.139	0.271	1.29919674073672e-279	TLE	Mdga1
6430548M08Rik	9.62451156966651e-284	0.95301449712162	0.298	0.158	2.47186330643745e-279	TLE	6430548M08Rik
Rab11fip2	1.38095415407164e-283	-0.605180506886277	0.375	0.511	3.54670455390219e-279	TLE	Rab11fip2
Adcyap1r1	8.43687929027792e-283	-1.24801799333056	0.119	0.246	2.16684370812208e-278	TLE	Adcyap1r1
Prr16	1.10218079686174e-281	-0.758252783205614	0.285	0.44	2.83073094058002e-277	TLE	Prr16
Htr1f	6.50022419211346e-281	-0.929454309292375	0.333	0.455	1.6694525792605e-276	TLE	Htr1f
Chga	7.4809245587653e-281	1.14312252761971	0.297	0.161	1.92132585442769e-276	TLE	Chga
2010300C02Rik	1.15003349956637e-280	0.552831460495307	0.762	0.725	2.95363103693631e-276	TLE	2010300C02Rik
Sh3gl2	1.74741670244755e-280	-0.359856090429305	0.687	0.801	4.48789031689605e-276	TLE	Sh3gl2
D630045J12Rik	2.86616660726077e-280	-0.529721797696425	0.402	0.54	7.36117569742784e-276	TLE	D630045J12Rik
Qk	3.34253705906608e-280	0.787892263514768	0.755	0.657	8.58463792879942e-276	TLE	Qk
Cdh22	6.03425395983103e-280	1.39684509942071	0.212	0.096	1.5497774445034e-275	TLE	Cdh22
Gm37229	2.05239197947769e-279	1.42673974543166	0.132	0.042	5.27115832089256e-275	TLE	Gm37229
Chd6	2.3122955474579e-278	-0.369242105640988	0.527	0.654	5.93866865453612e-274	TLE	Chd6
Cyth1	1.99304039573996e-277	-0.522771550087125	0.371	0.507	5.11872564837894e-273	TLE	Cyth1
Slc24a5	1.46822046953051e-276	-0.552693470146352	0.403	0.537	3.7708306318952e-272	TLE	Slc24a5
Fhod3	5.73266256754462e-276	0.902665455257977	0.342	0.197	1.47231972722248e-271	TLE	Fhod3
Gramd1b	9.09444605744887e-275	-0.332335924875237	0.604	0.743	2.33572658093459e-270	TLE	Gramd1b
Phkb	9.39759402453598e-275	-0.483022466024632	0.295	0.444	2.41358407332158e-270	TLE	Phkb
Rgs11	1.30022876904684e-274	-0.732285051410631	0.267	0.404	3.339377547543e-270	TLE	Rgs11
Ripor2	1.41870279297595e-274	-0.369315390723599	0.462	0.623	3.64365438320014e-270	TLE	Ripor2
Lix1	6.86443427394224e-273	-0.872259811780594	0.133	0.264	1.76299265457658e-268	TLE	Lix1
Rerg	7.26234465587541e-273	-1.27065803771211	0.104	0.229	1.86518797796848e-268	TLE	Rerg
Arsb	8.97558702473638e-273	-0.428299747953909	0.505	0.637	2.30520001556304e-268	TLE	Arsb
Mapk12	1.34999250281551e-272	1.87439945554037	0.108	0.029	3.46718574498108e-268	TLE	Mapk12
A830082K12Rik	1.5946347810452e-271	-0.725219483615643	0.269	0.407	4.09550050815838e-267	TLE	A830082K12Rik
Rab30	2.12218373351142e-270	-0.60659826867563	0.343	0.484	5.45040448277738e-266	TLE	Rab30
Gm26936	2.83619319101861e-270	-0.810922825478207	0.216	0.356	7.2841949724931e-266	TLE	Gm26936
Dyrk3	7.05854539071207e-270	1.34957891920687	0.166	0.064	1.81284621269658e-265	TLE	Dyrk3
Nalcn	1.3746449274015e-269	-0.32889132225972	0.741	0.839	3.53050056704527e-265	TLE	Nalcn
Rps6ka5	3.80775934411009e-269	-0.529525013928983	0.242	0.39	9.77946832347794e-265	TLE	Rps6ka5
Bicd1	4.70319814236231e-269	-0.309892525842411	0.714	0.812	1.20792237890291e-264	TLE	Bicd1
Ano4	6.31932517857754e-269	-0.502527075950098	0.359	0.524	1.62299228561407e-264	TLE	Ano4
Slc24a3	1.28734204944993e-268	-0.390707610938956	0.641	0.778	3.30628058560226e-264	TLE	Slc24a3
Atf7	3.67928037180368e-268	-0.427728916383936	0.527	0.648	9.4494957789034e-264	TLE	Atf7
Hace1	1.22121976941373e-267	-0.458903265901708	0.524	0.639	3.13645873378527e-263	TLE	Hace1
Dysf	3.24249609101377e-267	2.26104038337842	0.101	0.026	8.32770271055067e-263	TLE	Dysf
Tox3	7.25133014786925e-267	-1.08642611844338	0.072	0.185	1.86235912187726e-262	TLE	Tox3
Gas7	1.18829258163854e-266	-0.40343522471722	0.528	0.658	3.05189183742227e-262	TLE	Gas7
Myef2	2.57037098164904e-266	-0.372531023569245	0.518	0.633	6.60148379216923e-262	TLE	Myef2
Epha5	7.63498355133698e-266	-0.35794007112166	0.85	0.927	1.96089282548988e-261	TLE	Epha5
Uri1	4.07181286749061e-265	-0.423627360375076	0.388	0.528	1.04576369875761e-260	TLE	Uri1
Csmd3	7.90751979890926e-265	-0.243469592640905	0.911	0.959	2.03088830995387e-260	TLE	Csmd3
Ski	1.65893226963395e-264	0.831161708311282	0.579	0.454	4.26063574810088e-260	TLE	Ski
Dusp4	2.16535651997451e-264	1.57276386527643	0.116	0.035	5.56128515025054e-260	TLE	Dusp4
Abhd18	2.27338240502931e-264	-0.405975986604549	0.552	0.662	5.83872803083677e-260	TLE	Abhd18
B230209E15Rik	1.69215597381149e-263	-0.466841175958932	0.426	0.572	4.34596418754006e-259	TLE	B230209E15Rik
Lrrn1	8.46345534011258e-263	-0.970830679536425	0.194	0.326	2.17366923500111e-258	TLE	Lrrn1
Mpped1	9.79486906134229e-262	-0.680300807756344	0.217	0.364	2.51561622102454e-257	TLE	Mpped1
Hectd4	1.01486183009758e-261	-0.349041441500649	0.65	0.75	2.60646963823962e-257	TLE	Hectd4
Kcnd2	1.52587083304887e-261	-0.270234467328674	0.951	0.976	3.91889406051942e-257	TLE	Kcnd2
Lmna	3.84252193377033e-261	1.09290956740287	0.252	0.128	9.86874908250234e-257	TLE	Lmna
Mcu	5.55632944290822e-261	0.768890600657885	0.689	0.614	1.42703209082212e-256	TLE	Mcu
Sgcd	7.97049886348867e-261	-0.398819447278402	0.459	0.641	2.0470632231098e-256	TLE	Sgcd
Chsy3	1.06585454405019e-260	0.673570706941838	0.727	0.658	2.73743422548411e-256	TLE	Chsy3
Gm15680	2.45785423898156e-260	-0.820411575669154	0.241	0.384	6.31250704197634e-256	TLE	Gm15680
Exd2	2.58082597236288e-260	-0.576060212024641	0.329	0.46	6.62833534481958e-256	TLE	Exd2
Kcnk9	4.36733319571794e-260	-1.05742994809946	0.153	0.279	1.12166218465624e-255	TLE	Kcnk9
Adam22	5.86809255379292e-260	-0.297810431199067	0.767	0.863	1.50710221059063e-255	TLE	Adam22
Sobp	9.97547605305809e-260	-0.325366146767114	0.784	0.88	2.56200151470691e-255	TLE	Sobp
Depdc5	2.84245218619446e-259	-0.470182071500073	0.408	0.541	7.30026994980322e-255	TLE	Depdc5
Cd9	5.32944490067857e-259	2.5757978657663	0.101	0.027	1.36876133384128e-254	TLE	Cd9
4921539H07Rik	6.73206609411254e-259	-2.06628560489836	0.084	0.194	1.72899653495093e-254	TLE	4921539H07Rik
Kcnip2	4.88191789694694e-258	-0.763244243581276	0.294	0.422	1.25382297347288e-253	TLE	Kcnip2
Phlpp1	5.22174365692753e-258	0.790773489005479	0.745	0.714	1.3411004234087e-253	TLE	Phlpp1
Crocc	3.69931262387358e-257	-0.826576425087469	0.198	0.33	9.5009446118945e-253	TLE	Crocc
Zcchc7	9.16257049400821e-257	-0.230837398420277	0.856	0.928	2.35322297997613e-252	TLE	Zcchc7
Zkscan16	1.70626588984617e-256	-1.12029486397314	0.121	0.242	4.38220268489192e-252	TLE	Zkscan16
Cltb	4.79588766730642e-256	0.86430447526411	0.409	0.265	1.23172782959431e-251	TLE	Cltb
Prickle1	1.41228343534569e-255	0.505915556711987	0.859	0.904	3.62716754699833e-251	TLE	Prickle1
Stac	4.22476272680263e-255	0.955801584454638	0.281	0.15	1.08504581112472e-250	TLE	Stac
Gm10754	8.04873988102892e-255	-0.873341518964242	0.196	0.336	2.06715786364466e-250	TLE	Gm10754
Col4a1	2.02757356101857e-254	1.04146888762352	0.409	0.276	5.207417176764e-250	TLE	Col4a1
Gria3	8.65885905902906e-254	-0.267899136154841	0.841	0.933	2.22385477213043e-249	TLE	Gria3
Vps13c	9.89423280865826e-254	-0.411002944926096	0.668	0.764	2.5411358122477e-249	TLE	Vps13c
1700007F19Rik	1.23722286598726e-253	-2.22902310615416	0.049	0.146	3.17755948671509e-249	TLE	1700007F19Rik
Acvr2a	1.80402835298918e-253	-0.568432053220591	0.479	0.59	4.63328601898211e-249	TLE	Acvr2a
Stat3	2.42334718595413e-253	1.16785451459036	0.287	0.159	6.22388257768598e-249	TLE	Stat3
Sort1	2.55691372126258e-253	-0.378816177434433	0.567	0.68	6.56692151031869e-249	TLE	Sort1
Atp9a	5.46210600931538e-253	-0.486378625639961	0.421	0.544	1.40283268637247e-248	TLE	Atp9a
Slc25a27	6.06034175409733e-253	-0.634093740591667	0.31	0.443	1.55647757270482e-248	TLE	Slc25a27
Ldb2	7.94912339923233e-253	-0.687355825404968	0.294	0.453	2.04157336262484e-248	TLE	Ldb2
Zfhx4	1.07993867463374e-252	-0.99273923192603	0.199	0.323	2.77360649806183e-248	TLE	Zfhx4
Ankrd12	2.58290179365124e-252	-0.286043720481274	0.646	0.764	6.63366667663448e-248	TLE	Ankrd12
Fus	5.45893825120578e-252	-0.292566099810582	0.681	0.773	1.40201911105718e-247	TLE	Fus
Tmem164	5.96187385867454e-252	1.04728385235788	0.303	0.172	1.53118806312338e-247	TLE	Tmem164
Add3	1.85618789699504e-251	-0.472317206248194	0.394	0.528	4.76724737585236e-247	TLE	Add3
Sclt1	3.61100642435842e-251	-0.414833865311972	0.532	0.651	9.27414779967973e-247	TLE	Sclt1
Sdccag8	5.74228837649105e-251	-0.39585234263579	0.52	0.629	1.4747919237342e-246	TLE	Sdccag8
Frmd4a	1.47558417893637e-250	0.336993628690658	0.929	0.966	3.78974284676229e-246	TLE	Frmd4a
Gm16000	2.00656980309454e-250	1.65388440451889	0.128	0.044	5.1534732252877e-246	TLE	Gm16000
Dkk3	2.61088991900744e-250	-0.730205035648257	0.226	0.364	6.7055485789868e-246	TLE	Dkk3
Pfkfb3	2.9124656738455e-250	1.62923351529949	0.246	0.132	7.48008559013741e-246	TLE	Pfkfb3
Ryr2	3.11117265798577e-250	-0.278975885819465	0.91	0.965	7.99042473750486e-246	TLE	Ryr2
Chst9	3.59873501510182e-250	-0.91561019249956	0.274	0.408	9.24263113928599e-246	TLE	Chst9
Trpc6	8.15411135769346e-250	0.903531464052574	0.593	0.469	2.09422041999641e-245	TLE	Trpc6
Inf2	9.85009449845706e-250	1.06540905287772	0.277	0.149	2.52979977003873e-245	TLE	Inf2
Nwd2	1.26733818130864e-248	-0.621231387448405	0.31	0.456	3.25490465105499e-244	TLE	Nwd2
Cul3	1.29383984161533e-248	0.947663067681069	0.634	0.531	3.32296886522064e-244	TLE	Cul3
Cdkl1	1.45647168021129e-248	-1.1631446914066	0.114	0.231	3.74065621628665e-244	TLE	Cdkl1
Smap2	3.42883353653803e-248	0.78850747269459	0.538	0.397	8.80627317189062e-244	TLE	Smap2
Scn3a	9.48931574177355e-248	-0.479171196966794	0.529	0.644	2.4371409619597e-243	TLE	Scn3a
Susd1	1.13784796350549e-246	-0.995248533787362	0.182	0.306	2.92233492467116e-242	TLE	Susd1
Ncoa1	1.50525471554823e-246	-0.271121018329111	0.767	0.857	3.86594568594253e-242	TLE	Ncoa1
Plekha6	2.59766950304728e-246	-0.536899930746181	0.303	0.444	6.67159458467632e-242	TLE	Plekha6
4921511C10Rik	2.6614716615817e-246	-0.639587128596575	0.315	0.45	6.83545766844027e-242	TLE	4921511C10Rik
Klhl32	5.0165054480628e-246	-0.519923070029213	0.444	0.569	1.28838909422597e-241	TLE	Klhl32
Slc16a11	6.30577584983904e-246	-0.891522443728662	0.168	0.294	1.61951241151416e-241	TLE	Slc16a11
Grm1	8.01740723142602e-246	-0.430760623612564	0.741	0.827	2.05911069924714e-241	TLE	Grm1
Col25a1	9.96824610872352e-246	-0.592262533924224	0.314	0.464	2.56014464810346e-241	TLE	Col25a1
Tmod1	1.37267722988633e-245	0.760047389961363	0.417	0.27	3.52544692951707e-241	TLE	Tmod1
Exoc6b	1.9566758932713e-245	-0.344930564902509	0.799	0.86	5.02533069668869e-241	TLE	Exoc6b
Abhd2	2.46211958907689e-245	0.851445700352097	0.471	0.327	6.32346174062617e-241	TLE	Abhd2
Crym	2.50437609093645e-245	-0.796045160416033	0.188	0.32	6.43198911435209e-241	TLE	Crym
Prdm5	2.83515165423131e-245	-0.998186917178871	0.199	0.324	7.28151999356227e-241	TLE	Prdm5
Fndc3a	3.89997979356475e-245	0.825256924590379	0.597	0.481	1.00163181038124e-240	TLE	Fndc3a
Prkcz	1.07995720874875e-244	-0.453827042239829	0.411	0.541	2.7736540992294e-240	TLE	Prkcz
Lrif1	1.47489444091433e-244	-0.799520702784074	0.199	0.326	3.78797139260028e-240	TLE	Lrif1
4930590L20Rik	2.99218118868958e-244	-0.891296960404259	0.226	0.355	7.68481894691145e-240	TLE	4930590L20Rik
Gm12064	6.02942685248859e-244	-0.892441384205558	0.19	0.316	1.54853769852464e-239	TLE	Gm12064
Sh3d19	1.7860247469841e-243	-0.516772062392936	0.311	0.451	4.58704735767927e-239	TLE	Sh3d19
Ube2b	2.43159690902463e-243	-0.294850559585619	0.671	0.767	6.24507034144797e-239	TLE	Ube2b
Kcnj2	3.13083471437765e-243	1.57294226924965	0.105	0.03	8.04092279693611e-239	TLE	Kcnj2
Itgbl1	3.80166854167993e-243	-0.904240198590404	0.216	0.348	9.76382531559655e-239	TLE	Itgbl1
Rit2	1.03791480406993e-242	-0.380930485237198	0.618	0.746	2.66567659129281e-238	TLE	Rit2
Arid5b	1.17071431526746e-242	1.01564495440751	0.588	0.489	3.00674557590141e-238	TLE	Arid5b
Gm28294	5.96400380120198e-242	0.904805417565696	0.296	0.166	1.5317350962627e-237	TLE	Gm28294
Rgl1	1.1489448842105e-240	-0.377657161540608	0.537	0.662	2.95083514611782e-236	TLE	Rgl1
Dlgap4	2.06629361713335e-240	0.601223768223423	0.677	0.579	5.30686189688357e-236	TLE	Dlgap4
Gm48321	2.4768471041326e-240	-0.665113925316012	0.223	0.364	6.36128641754374e-236	TLE	Gm48321
Srrm2	8.94667137031185e-240	-0.20371788440544	0.849	0.919	2.29777360803719e-235	TLE	Srrm2
AC163685.1	1.07193406660495e-239	-0.921106338754579	0.156	0.28	2.75304826326149e-235	TLE	AC163685.1
Myo3b	2.27782861991946e-239	2.03061895018826	0.118	0.04	5.85014724453914e-235	TLE	Myo3b
Cul9	2.31033578759763e-239	-0.581937974689742	0.344	0.47	5.933635403287e-235	TLE	Cul9
Lpgat1	2.79080096324805e-239	0.757721114724889	0.63	0.524	7.16761411390998e-235	TLE	Lpgat1
Fat3	3.52780673550257e-239	0.910712736928327	0.783	0.79	9.06046603879126e-235	TLE	Fat3
Cacna1d	4.54553784491937e-239	-0.242401495785452	0.844	0.921	1.16743048471064e-234	TLE	Cacna1d
Gm13883	1.04316433956935e-238	-1.0953316535981	0.129	0.248	2.67915897331596e-234	TLE	Gm13883
Btg2	1.54370011299879e-238	1.40496982172313	0.117	0.038	3.96468500021479e-234	TLE	Btg2
Pde3a	2.49595835556955e-238	1.24303365776421	0.1	0.028	6.41036984460928e-234	TLE	Pde3a
Fcho2	2.31895127499566e-237	-0.282149745002029	0.48	0.607	5.95576255957136e-233	TLE	Fcho2
Pkp2	2.42162735334207e-237	-0.498984913029581	0.31	0.458	6.21946553158844e-233	TLE	Pkp2
Itm2c	8.6589284928788e-237	-0.862151290261194	0.11	0.224	2.22387260482606e-232	TLE	Itm2c
Pcnx2	1.30568217631268e-236	-0.446365550664459	0.352	0.5	3.35338353342385e-232	TLE	Pcnx2
Gm2164	1.60963712044307e-236	-0.946685852174396	0.209	0.338	4.13403101643394e-232	TLE	Gm2164
Stk39	1.74777177124095e-236	-0.394836671003378	0.556	0.668	4.48880224007812e-232	TLE	Stk39
Ildr2	2.14716028294629e-236	0.714534368543152	0.616	0.505	5.51455175469096e-232	TLE	Ildr2
Mettl7a1	4.74199109849455e-236	-1.04823173450389	0.11	0.222	1.21788557382636e-231	TLE	Mettl7a1
Cdk18	5.09308314744765e-236	1.65607208448434	0.113	0.037	1.30805654475898e-231	TLE	Cdk18
Snta1	6.58333541012889e-236	0.89615753992474	0.448	0.314	1.6907980333834e-231	TLE	Snta1
Klhl5	1.01121412429042e-235	-0.799100534572263	0.145	0.265	2.59710123541508e-231	TLE	Klhl5
Fyco1	1.24334894004842e-235	-0.58762849382538	0.365	0.484	3.19329308272636e-231	TLE	Fyco1
Gm11906	1.35103684221772e-235	-0.804964824201383	0.211	0.336	3.46986792186777e-231	TLE	Gm11906
Srcin1	2.19840642831871e-235	-0.427552112841006	0.464	0.576	5.64616722985095e-231	TLE	Srcin1
Amph	3.77544325698652e-235	-0.253132066158807	0.719	0.836	9.69647091691849e-231	TLE	Amph
Mir99ahg	5.22891290826583e-235	-0.22361615198379	0.853	0.928	1.34294170222991e-230	TLE	Mir99ahg
Gm49179	9.26140365695058e-235	-0.81084268821417	0.168	0.292	2.37860630121462e-230	TLE	Gm49179
Cdc40	3.59037787039898e-234	-0.538587076038057	0.411	0.53	9.22116748454569e-230	TLE	Cdc40
Samd12	1.23531061695333e-233	-0.282317890024026	0.812	0.905	3.17264825752123e-229	TLE	Samd12
Stag1	2.06750342284925e-233	-0.239771610592115	0.832	0.913	5.30996904090372e-229	TLE	Stag1
Prkdc	2.07949537649102e-233	-0.494485825468564	0.318	0.447	5.34076797544189e-229	TLE	Prkdc
Grik3	6.18785050013789e-233	-0.787833801422432	0.176	0.304	1.58922564395041e-228	TLE	Grik3
Rere	1.71632188823293e-232	-0.213059855041618	0.884	0.953	4.40802950554864e-228	TLE	Rere
Trib2	6.00432222170152e-232	1.53710300831402	0.152	0.062	1.5420900761996e-227	TLE	Trib2
Jakmip2	7.69436244605992e-232	-0.270572393719919	0.696	0.8	1.97614310702157e-227	TLE	Jakmip2
mt-Atp6	7.79585742250438e-232	-0.545276254925616	0.153	0.283	2.0022100618218e-227	TLE	mt-Atp6
Dgkh	3.30376292675224e-231	-0.671824398853985	0.714	0.789	8.48505432477778e-227	TLE	Dgkh
Panx2	7.54399508852715e-231	-1.22322965882493	0.089	0.195	1.93752425858643e-226	TLE	Panx2
Tmem131l	1.32073399783739e-230	-0.547537041381178	0.229	0.361	3.39204112664578e-226	TLE	Tmem131l
Rnf217	4.44681845273435e-230	1.07679547478881	0.53	0.417	1.14207638321576e-225	TLE	Rnf217
Slit1	6.24767239281237e-230	-0.383196367071345	0.562	0.7	1.604589700646e-225	TLE	Slit1
Mcf2l	9.89349244259285e-230	-0.375354878225785	0.486	0.605	2.54094566403112e-225	TLE	Mcf2l
Tmem150c	5.02095677320892e-229	-0.571724533999657	0.368	0.493	1.28953232806325e-224	TLE	Tmem150c
Wdr17	1.1345083555329e-228	-0.269416655973071	0.454	0.595	2.91375780951514e-224	TLE	Wdr17
D130043K22Rik	1.28515305248641e-227	-0.726871217840103	0.223	0.35	3.30065858470085e-223	TLE	D130043K22Rik
Kcnn3	7.48727165381668e-227	-0.94826180354216	0.135	0.251	1.92295597884974e-222	TLE	Kcnn3
Fam171b	9.32779919831466e-227	-0.423516140117527	0.473	0.591	2.39565866810315e-222	TLE	Fam171b
Sh3pxd2a	2.15850688013423e-226	-0.770084605326743	0.208	0.33	5.54369322024873e-222	TLE	Sh3pxd2a
Strbp	2.42341464830476e-226	-0.223680539977945	0.888	0.948	6.22405584124111e-222	TLE	Strbp
Bcan	2.93617708337346e-226	-0.964946765213467	0.05	0.141	7.54098360322807e-222	TLE	Bcan
Dclk2	5.52785050099789e-226	-0.430033466748396	0.396	0.525	1.41971784417129e-221	TLE	Dclk2
Hmgcr	2.14100959914027e-225	1.03259093401124	0.322	0.196	5.49875495347195e-221	TLE	Hmgcr
Icam5	3.64842248216238e-225	-0.571838415973145	0.381	0.496	9.37024346093765e-221	TLE	Icam5
Nt5c2	1.40136575984383e-224	-0.34036843813983	0.573	0.681	3.59912768100691e-220	TLE	Nt5c2
Dapk1	7.50124162529208e-224	-0.341194496183191	0.723	0.814	1.92654388662377e-219	TLE	Dapk1
Npr3	7.96972403044908e-224	-1.12217039248387	0.092	0.198	2.04686422274024e-219	TLE	Npr3
Cd46	6.41389627308252e-223	-0.550876547728625	0.371	0.491	1.64728097981578e-218	TLE	Cd46
Gm48747	1.68406889376602e-222	0.716804403618422	0.622	0.524	4.32519413985928e-218	TLE	Gm48747
Pcdh11x	2.20606358526876e-222	1.5042061666394	0.327	0.205	5.66583310604577e-218	TLE	Pcdh11x
Mapk6	2.26546629355918e-222	1.41454380733255	0.141	0.056	5.81839708174805e-218	TLE	Mapk6
Gm10649	2.46506530852881e-222	-0.533025135608762	0.398	0.519	6.33102723189453e-218	TLE	Gm10649
Cblb	1.20130922620995e-221	-0.360571827216063	0.469	0.595	3.085322485675e-217	TLE	Cblb
Per3	1.60297391623938e-221	-1.08905781836891	0.099	0.205	4.1169179090776e-217	TLE	Per3
Mkx	1.89395267701499e-221	-1.00689145767485	0.228	0.342	4.8642386603776e-217	TLE	Mkx
Arhgef7	1.89712857990101e-221	0.749523335846146	0.643	0.555	4.87239533175975e-217	TLE	Arhgef7
Ptprr	2.19570960677877e-221	-0.377893254984175	0.39	0.531	5.63924098308992e-217	TLE	Ptprr
Ly6h	4.26069995105747e-221	-0.501396335229706	0.39	0.508	1.09427556843009e-216	TLE	Ly6h
Tmem178b	4.43882187145549e-221	-0.36928327023314	0.657	0.762	1.14002262124591e-216	TLE	Tmem178b
Macrod2os1	4.63303055734723e-221	-0.675482584685538	0.38	0.494	1.18990123804349e-216	TLE	Macrod2os1
Tln2	5.16780047077889e-221	-0.444966302771706	0.457	0.567	1.32724619491014e-216	TLE	Tln2
Gm37240	6.61439404036482e-221	0.579899924345975	0.761	0.741	1.6987748213869e-216	TLE	Gm37240
Bbs9	8.05395098879385e-221	-0.557828322988194	0.282	0.41	2.06849623245193e-216	TLE	Bbs9
Crispld1	1.41150087800787e-220	-1.52356564757415	0.038	0.122	3.6251577049876e-216	TLE	Crispld1
Slf2	1.85692294905802e-220	-0.362718064992618	0.53	0.637	4.76913521006572e-216	TLE	Slf2
Cep70	2.6000662138339e-220	-0.556391330682995	0.342	0.462	6.67775005698961e-216	TLE	Cep70
Scn8a	1.65491155358874e-219	-0.257670700729634	0.809	0.895	4.25030934308196e-215	TLE	Scn8a
Camk2a	3.31919968293854e-219	-0.265601531670473	0.866	0.932	8.52470054569104e-215	TLE	Camk2a
Nr3c1	3.63226703218244e-219	-0.426612729335802	0.371	0.498	9.32875141875415e-215	TLE	Nr3c1
Lzts3	3.76577209405445e-219	-0.89355513477914	0.215	0.331	9.67163246916005e-215	TLE	Lzts3
Rmdn1	3.61703356973412e-218	-0.392090897081908	0.529	0.632	9.28962731714815e-214	TLE	Rmdn1
Ica1	6.77336306724278e-218	-0.291333316892098	0.656	0.752	1.73960283655996e-213	TLE	Ica1
Mir100hg	1.18330041914745e-217	-0.369947395107649	0.418	0.585	3.0390704664964e-213	TLE	Mir100hg
Rps6ka3	3.23773601340096e-217	0.715828951134556	0.642	0.547	8.3154774032177e-213	TLE	Rps6ka3
Inpp5a	4.65524078663354e-217	0.766618428076323	0.432	0.298	1.19560549123109e-212	TLE	Inpp5a
Rab3c	1.97720332959702e-216	-0.348218880345421	0.423	0.571	5.07805131140402e-212	TLE	Rab3c
Man2a1	4.8281521360921e-216	-0.390681111666447	0.256	0.397	1.24001431311253e-211	TLE	Man2a1
Tmem175	7.30492064634354e-216	-0.483303468619994	0.392	0.502	1.87612276960041e-211	TLE	Tmem175
Kiz	6.88811510285586e-215	-0.850755361356098	0.13	0.243	1.76907460186647e-210	TLE	Kiz
Nrg2	1.61784813622367e-214	-0.550756396112732	0.492	0.602	4.15511936826324e-210	TLE	Nrg2
Ptpru	2.85558702132991e-214	-0.92345660504558	0.116	0.226	7.33400414688161e-210	TLE	Ptpru
Sash1	5.34911399071594e-214	-0.555899412840574	0.159	0.281	1.37381294623558e-209	TLE	Sash1
Bmerb1	5.35683160448282e-214	-0.381108952315729	0.503	0.623	1.37579506097932e-209	TLE	Bmerb1
Ptgds	7.14064629731784e-213	-0.782678870374247	0.09	0.194	1.83393218854014e-208	TLE	Ptgds
Nav1	7.53423724822791e-213	-0.219000962703018	0.582	0.717	1.93501815246237e-208	TLE	Nav1
Nos1	3.43265811769297e-212	-1.06658595545303	0.089	0.191	8.81609584367085e-208	TLE	Nos1
Alcam	1.25441394136794e-211	-0.357279926888928	0.482	0.627	3.22171132561528e-207	TLE	Alcam
Chrd	2.35365103313601e-211	-0.42810008779599	0.318	0.446	6.04488194840322e-207	TLE	Chrd
Osbpl1a	1.69797618343805e-210	-0.472249487781639	0.236	0.364	4.36091223192395e-206	TLE	Osbpl1a
Tspan13	3.90743870115964e-210	-0.478542213985208	0.425	0.538	1.00354748161883e-205	TLE	Tspan13
Pkd1	1.5909087904665e-209	-0.341500956840695	0.524	0.623	4.08593104655511e-205	TLE	Pkd1
A330102I10Rik	2.23626824346786e-209	-0.51640054243988	0.282	0.408	5.74340772969851e-205	TLE	A330102I10Rik
mt-Co2	2.55134733338705e-209	-0.435821504479599	0.135	0.253	6.55262535633797e-205	TLE	mt-Co2
9330159F19Rik	2.91463211285583e-209	-0.310976879736921	0.59	0.685	7.48564965544763e-205	TLE	9330159F19Rik
Rgs6	4.9699037704766e-209	0.603070107307834	0.449	0.305	1.2764203853715e-204	TLE	Rgs6
Mertk	2.07039807774149e-208	2.75690138999274	0.12	0.046	5.31740338306348e-204	TLE	Mertk
Tspyl4	3.16313356750297e-208	-0.936702611712503	0.187	0.299	8.12387594141788e-204	TLE	Tspyl4
Ago2	7.96611132893656e-208	0.73895755376535	0.547	0.427	2.04593637261078e-203	TLE	Ago2
Smpd3	1.22561637385988e-207	-0.309927141397971	0.393	0.538	3.14775053298433e-203	TLE	Smpd3
Stard13	1.37518372265177e-207	-0.647740121160588	0.174	0.291	3.53188435488655e-203	TLE	Stard13
Ssbp3	1.62978380553819e-207	0.736557819948214	0.542	0.422	4.18577374776374e-203	TLE	Ssbp3
Pcsk5	4.26047101739628e-207	1.14633123265578	0.557	0.483	1.09421677139789e-202	TLE	Pcsk5
Ptpn5	4.50017123653231e-207	0.709558672742276	0.476	0.34	1.15577897867859e-202	TLE	Ptpn5
Kcnd3	6.17908413656249e-207	0.442109362458545	0.779	0.732	1.58697417879334e-202	TLE	Kcnd3
Prkd1	1.83408631798297e-206	-0.761415053147557	0.438	0.533	4.71048389047566e-202	TLE	Prkd1
Numb	2.6176164347631e-206	0.727540624012796	0.647	0.557	6.72282428940207e-202	TLE	Numb
Gm30382	1.0931909886595e-205	-0.889180388317716	0.152	0.268	2.80764241617419e-201	TLE	Gm30382
Lgi1	1.30561719948002e-205	-0.29942739955937	0.625	0.746	3.35321665342454e-201	TLE	Lgi1
Lypd1	1.48580242143664e-205	-1.32671585711118	0.067	0.159	3.81598635897572e-201	TLE	Lypd1
Il16	4.05002321802199e-205	-1.09306874228824	0.089	0.188	1.04016746308459e-200	TLE	Il16
Sh3bgrl	5.36868601574649e-205	-0.824034339412432	0.098	0.2	1.37883962942417e-200	TLE	Sh3bgrl
Flrt2	6.87170363395067e-205	-0.427257955704289	0.419	0.553	1.76485964430755e-200	TLE	Flrt2
Olfm1	1.02960158664582e-204	-0.347292721863786	0.587	0.696	2.64432575498246e-200	TLE	Olfm1
1110051M20Rik	1.08081850187307e-204	-0.289088065476297	0.668	0.754	2.7758661583606e-200	TLE	1110051M20Rik
Tnxb	1.17238456122024e-204	-1.51079497379002	0.052	0.137	3.01103526858194e-200	TLE	Tnxb
Bhlhe41	1.3891372918781e-204	1.15874259926802	0.22	0.117	3.56772130673053e-200	TLE	Bhlhe41
Bbof1	5.04418282520243e-204	-0.496976159592199	0.402	0.51	1.29549747499674e-199	TLE	Bbof1
Traf3	7.13461217346301e-204	-0.37164467137159	0.357	0.484	1.83238244451051e-199	TLE	Traf3
Ldlrad4	8.40776843305204e-204	0.574248372320327	0.768	0.769	2.15936716666076e-199	TLE	Ldlrad4
Pcca	9.31556428990439e-204	-0.279396111313745	0.613	0.713	2.39251637657614e-199	TLE	Pcca
Ddhd2	1.69911038630648e-202	-0.434131937795137	0.438	0.542	4.36382520515094e-198	TLE	Ddhd2
Zfp608	3.074706729069e-202	-0.34494364696517	0.562	0.672	7.89676929226791e-198	TLE	Zfp608
P3h3	3.79350695093064e-202	-0.56803863370191	0.303	0.419	9.74286390207516e-198	TLE	P3h3
Add2	4.21410594726356e-202	-0.350597159163824	0.673	0.77	1.0823088304357e-197	TLE	Add2
Bicral	7.19401321439275e-202	-0.331511386030105	0.52	0.623	1.84763841385249e-197	TLE	Bicral
Ankrd50	8.58814364250156e-202	1.23791554657001	0.123	0.047	2.20569293170368e-197	TLE	Ankrd50
Wasf3	1.23945011711068e-201	-0.547365216242476	0.347	0.462	3.18327973577536e-197	TLE	Wasf3
Ptprn2	1.29079207600356e-201	-0.301080726685183	0.842	0.904	3.31514128879995e-197	TLE	Ptprn2
Igsf8	1.35355625766241e-201	-0.665530637276373	0.154	0.264	3.47633853655437e-197	TLE	Igsf8
Dpy19l3	2.20145746906873e-201	0.887828143846861	0.369	0.247	5.65400321780922e-197	TLE	Dpy19l3
Tbc1d1	2.2962816031323e-201	-0.440537378080478	0.303	0.433	5.89754004132468e-197	TLE	Tbc1d1
Jpx	2.78290812573325e-201	-0.660861283567616	0.268	0.384	7.14734293932071e-197	TLE	Jpx
Herc3	4.18989298583768e-201	0.720627904198885	0.677	0.619	1.07609021555269e-196	TLE	Herc3
Dpysl2	8.22797383926668e-201	-0.316978817457046	0.39	0.515	2.11319052113886e-196	TLE	Dpysl2
Greb1l	2.80438033534514e-200	-0.564522018505219	0.286	0.408	7.20249001526693e-196	TLE	Greb1l
Gm28153	1.13942707886445e-199	-1.38354223277968	0.044	0.126	2.92639056664758e-195	TLE	Gm28153
Plppr5	1.83388422920733e-199	-0.397142877527129	0.49	0.605	4.70996486587318e-195	TLE	Plppr5
Arhgap20	1.8366129858117e-199	-0.531057649739506	0.437	0.547	4.71697313146018e-195	TLE	Arhgap20
Ndst3	5.97374559053191e-199	-0.421307025038392	0.297	0.443	1.53423708001631e-194	TLE	Ndst3
Hap1	6.06698466013762e-199	-0.870083707160162	0.198	0.308	1.55818367026315e-194	TLE	Hap1
Gpr158	6.7564064389907e-199	-0.230296488488826	0.763	0.894	1.73524786572598e-194	TLE	Gpr158
Grp	7.03234132670849e-199	1.64697321680907	0.13	0.053	1.80611622293854e-194	TLE	Grp
Sh2d5	7.24435806140364e-199	1.07343211157127	0.345	0.229	1.8605684809103e-194	TLE	Sh2d5
Epb41l2	7.81426470890839e-199	2.06786914600196	0.17	0.082	2.00693760518894e-194	TLE	Epb41l2
Cadps	8.06529519787719e-199	-0.245665354172738	0.883	0.951	2.0714097656708e-194	TLE	Cadps
Rb1cc1	1.0347302819288e-198	-0.268677671056021	0.65	0.739	2.65749778307773e-194	TLE	Rb1cc1
A330015K06Rik	5.08712573884213e-198	-0.32644298086291	0.59	0.722	1.30652650350682e-193	TLE	A330015K06Rik
Gm49878	6.97916193488337e-198	1.27412428424022	0.148	0.065	1.7924581597361e-193	TLE	Gm49878
Gm30094	1.26080579586057e-197	1.59123351804025	0.139	0.06	3.23812752550871e-193	TLE	Gm30094
Neto2	3.29817773885125e-197	-0.654214029853968	0.177	0.293	8.47070988669167e-193	TLE	Neto2
Bche	4.0639380797958e-197	-1.25295795528694	0.089	0.185	1.04374121703395e-192	TLE	Bche
Dtd1	5.04161990030851e-197	-0.45932145282381	0.405	0.521	1.29483923899624e-192	TLE	Dtd1
Dcc	2.53141223174534e-196	-0.37799029582066	0.753	0.829	6.50142603479155e-192	TLE	Dcc
AC171003.1	3.12682576652281e-196	-1.13323041950567	0.128	0.231	8.03062661616054e-192	TLE	AC171003.1
Chrm3	4.43992180393271e-196	-0.837414048764454	0.48	0.566	1.14030511690404e-191	TLE	Chrm3
Mccc2	8.37212698278006e-196	-0.820742274493744	0.145	0.253	2.1502133729874e-191	TLE	Mccc2
Rnf38	1.4054051888927e-195	0.81422830804274	0.477	0.353	3.60950214663313e-191	TLE	Rnf38
Thsd7b	3.1367743635112e-195	0.710660588473524	0.621	0.541	8.05617759780582e-191	TLE	Thsd7b
E130102H24Rik	3.94161434613101e-195	-0.669202643677781	0.232	0.346	1.01232481251683e-190	TLE	E130102H24Rik
Acsl4	7.94702170146887e-195	0.920653765861301	0.441	0.324	2.04103358358825e-190	TLE	Acsl4
Sez6l	1.08138057431321e-194	0.569696922640319	0.791	0.811	2.77730972900863e-190	TLE	Sez6l
Shisa7	1.84666572223814e-194	-0.603796904530863	0.276	0.389	4.74279157442421e-190	TLE	Shisa7
Sept6	2.0385382945504e-194	-0.736241266910566	0.16	0.271	5.2355779018938e-190	TLE	Sept6
Aak1	4.12015869158914e-194	-0.231400274362971	0.818	0.895	1.05818035676084e-189	TLE	Aak1
Gm1976	5.48862114678433e-194	-0.475899297251432	0.363	0.477	1.40964256912862e-189	TLE	Gm1976
Coro1c	7.20518018007968e-194	0.818503748108935	0.386	0.258	1.85050642564986e-189	TLE	Coro1c
Adgrl2	7.31547389880858e-194	-0.707151836638056	0.206	0.326	1.87883316143101e-189	TLE	Adgrl2
Sec14l1	1.37276203325373e-193	-0.497389428840391	0.374	0.481	3.52566473000555e-189	TLE	Sec14l1
Esyt2	1.39531508845838e-193	-0.286266584880343	0.645	0.734	3.58358774168764e-189	TLE	Esyt2
Rbms1	1.64009075460801e-193	0.837142048018898	0.409	0.283	4.21224508505974e-189	TLE	Rbms1
Eda	3.0048868197154e-193	-0.62145708396775	0.217	0.339	7.71745081907505e-189	TLE	Eda
Anapc5	3.50827427039612e-193	-0.494592144405159	0.339	0.449	9.01030080865836e-189	TLE	Anapc5
Dmxl1	4.57670856560547e-193	0.725426146246768	0.783	0.768	1.17543606090445e-188	TLE	Dmxl1
Glp2r	8.83005131753946e-193	-0.555131463461682	0.378	0.489	2.26782207988366e-188	TLE	Glp2r
Camkmt	5.8269115499451e-192	-0.391199842476414	0.503	0.609	1.4965256933724e-187	TLE	Camkmt
Pced1b	7.64492142064e-192	-0.692147825721919	0.192	0.306	1.96344516846297e-187	TLE	Pced1b
Lrpap1	1.18278953635318e-191	0.858698040420192	0.418	0.292	3.03775836621588e-187	TLE	Lrpap1
Gm1604a	2.84002355521067e-191	-0.893731748670452	0.166	0.274	7.29403249684757e-187	TLE	Gm1604a
Ttyh3	3.03916727561155e-191	0.825625170487213	0.299	0.18	7.80549331395315e-187	TLE	Ttyh3
Fgf12	3.80663295865975e-191	-0.266828270798908	0.851	0.938	9.77657542772585e-187	TLE	Fgf12
Ece1	3.99785593652273e-191	0.904424130686015	0.289	0.175	1.02676934017713e-186	TLE	Ece1
Celf5	7.48629804294162e-191	-0.402562372727004	0.511	0.599	1.9227059263687e-186	TLE	Celf5
Dcaf6	1.73755499382154e-190	-0.310595978429243	0.679	0.765	4.46256249063187e-186	TLE	Dcaf6
Cyld	2.13149334748638e-190	-0.392298026595002	0.346	0.463	5.47431436434927e-186	TLE	Cyld
Ivd	8.65950274005347e-190	-0.721113905845055	0.193	0.303	2.22402008872793e-185	TLE	Ivd
Tia1	1.20235851673607e-189	-0.222973102170655	0.736	0.811	3.08801737853325e-185	TLE	Tia1
Satb1	1.38228594332825e-189	-0.541065810796191	0.214	0.333	3.55012498824995e-185	TLE	Satb1
mt-Cytb	1.91979302655464e-189	-0.583233038425575	0.143	0.255	4.93060443010029e-185	TLE	mt-Cytb
Pigb	3.79138681468345e-189	-0.780143848809904	0.207	0.317	9.73741875615151e-185	TLE	Pigb
Stxbp5l	6.6810618597226e-189	0.334129028116865	0.894	0.945	1.71589711743256e-184	TLE	Stxbp5l
Sh3pxd2b	6.73170947097055e-189	1.43484945824448	0.124	0.05	1.72890494342937e-184	TLE	Sh3pxd2b
Bcl9	2.11138145219541e-188	-0.492702259276576	0.311	0.427	5.42266098367347e-184	TLE	Bcl9
Gabrb1	2.97868489042393e-188	0.279676060734221	0.92	0.955	7.65015640407579e-184	TLE	Gabrb1
Itgb3bp	4.29623198179566e-188	-0.637278201749042	0.251	0.366	1.10340125988458e-183	TLE	Itgb3bp
Gxylt2	1.14244368663583e-187	1.25223860789555	0.143	0.063	2.93413812038679e-183	TLE	Gxylt2
Tiparp	4.29546104030083e-187	1.03282291213049	0.2	0.103	1.10320325898046e-182	TLE	Tiparp
Tmem132d	5.62661765216562e-187	-0.627165581580533	0.2	0.32	1.4450842116057e-182	TLE	Tmem132d
Gad1	1.63321645836315e-186	0.668976301174382	0.298	0.177	4.19458983001407e-182	TLE	Gad1
Dennd1a	2.45282086401231e-186	-0.198761720514586	0.847	0.92	6.2995798250428e-182	TLE	Dennd1a
4933423P22Rik	7.3809337927458e-186	0.815492312220484	0.251	0.142	1.8956452259909e-181	TLE	4933423P22Rik
Caly	1.0280737904208e-185	-0.615615774172825	0.232	0.343	2.64040191593773e-181	TLE	Caly
Rogdi	1.20384912013132e-185	-0.462073394555094	0.341	0.453	3.09184569523327e-181	TLE	Rogdi
Klhdc1	1.45230029425688e-185	-0.803391845708592	0.145	0.249	3.72994284573994e-181	TLE	Klhdc1
Extl3	2.44223218026836e-185	0.735357336446882	0.385	0.258	6.27238490858322e-181	TLE	Extl3
E2f3	3.00936047785627e-185	0.809180005831285	0.451	0.33	7.72894051527827e-181	TLE	E2f3
Cpeb1	1.05418105513715e-184	-0.321283148518005	0.498	0.601	2.70745320390875e-180	TLE	Cpeb1
C2cd5	1.23879788129206e-184	-0.247468936600371	0.702	0.782	3.18160459852239e-180	TLE	C2cd5
Narf	1.53259660134877e-184	-0.819303263441804	0.129	0.231	3.93616785124406e-180	TLE	Narf
Stum	2.3158168065094e-184	-0.430965437003395	0.271	0.4	5.9477123041581e-180	TLE	Stum
Tmod2	3.81648780528229e-184	-0.374882193097056	0.46	0.562	9.80188563030651e-180	TLE	Tmod2
Clcn2	7.98173311986018e-184	-0.507155083402716	0.302	0.411	2.04994851717369e-179	TLE	Clcn2
Kmt2a	5.52979419734607e-183	-0.226308239398703	0.708	0.791	1.42021704370439e-178	TLE	Kmt2a
Gm36975	6.16272107912505e-183	-0.304527943792932	0.702	0.798	1.58277165475169e-178	TLE	Gm36975
Mgat4c	7.63190440944107e-183	-0.622244194031328	0.394	0.524	1.96010200947675e-178	TLE	Mgat4c
Ncor2	3.97375918151496e-182	0.7212602219657	0.546	0.436	1.02058057058849e-177	TLE	Ncor2
Il1rapl2	4.11175933046177e-182	-0.778444496804239	0.174	0.289	1.0560231488425e-177	TLE	Il1rapl2
Zc3h12c	8.5271360276973e-182	0.825700003333713	0.369	0.249	2.1900243459935e-177	TLE	Zc3h12c
Zfp950	1.01727188388663e-181	-0.286093167804166	0.633	0.72	2.61265937938603e-177	TLE	Zfp950
Slc12a5	1.2089620993892e-181	-0.449424348236223	0.421	0.522	3.10497735986128e-177	TLE	Slc12a5
Tsc22d2	3.06725821675144e-181	0.688006181222741	0.586	0.481	7.87763927808272e-177	TLE	Tsc22d2
1700024B18Rik	3.07949564081374e-181	-0.551761238946662	0.327	0.442	7.90906865430192e-177	TLE	1700024B18Rik
3110039M20Rik	4.69519603062763e-181	-0.542864679372366	0.324	0.431	1.20586719654609e-176	TLE	3110039M20Rik
Sh3rf3	4.9713166865055e-181	-0.283226886110388	0.6	0.717	1.27678326459521e-176	TLE	Sh3rf3
Unc5d	2.0423087028942e-180	0.350705467417331	0.591	0.466	5.24526144164316e-176	TLE	Unc5d
Fbxo3	3.00553560868685e-180	-0.491228641095582	0.19	0.3	7.71911710379043e-176	TLE	Fbxo3
Pygo1	4.36836039192778e-180	-0.933203750540555	0.124	0.223	1.12192599945881e-175	TLE	Pygo1
Gm48091	4.4460485636635e-180	-0.322504183170854	0.505	0.632	1.1418786526057e-175	TLE	Gm48091
Bc1	5.07289624866858e-180	-0.385499810532201	0.399	0.524	1.30287194354555e-175	TLE	Bc1
Hnrnpm	5.65050726796918e-180	-0.324270527266632	0.577	0.659	1.45121978163252e-175	TLE	Hnrnpm
Onecut2	1.09467105539197e-179	-0.814212786528691	0.134	0.236	2.81144367156318e-175	TLE	Onecut2
Matk	1.12280617849601e-179	-0.23577447879732	0.565	0.654	2.88370310823129e-175	TLE	Matk
Gprin3	1.42143848397527e-179	-0.812787270607293	0.122	0.221	3.65068045839368e-175	TLE	Gprin3
Slc8a1	1.65662488863938e-179	-0.184979031424079	0.684	0.796	4.25470970149253e-175	TLE	Slc8a1
Clasp1	3.29586262765472e-179	-0.308271565509519	0.564	0.653	8.46476398660561e-175	TLE	Clasp1
Lrrtm4	7.46472067956965e-179	-0.548771554154267	0.906	0.877	1.91716421213387e-174	TLE	Lrrtm4
Pdss2	1.1388877739239e-178	-0.329492342406485	0.551	0.645	2.92500546976876e-174	TLE	Pdss2
Mgat5b	5.25204983873139e-178	-0.889736263374236	0.142	0.243	1.34888396008138e-173	TLE	Mgat5b
5530401A14Rik	6.31194549536095e-178	-0.93691809026038	0.103	0.2	1.62109696157355e-173	TLE	5530401A14Rik
St6gal2	8.03183644052082e-178	-0.76309829271555	0.137	0.239	2.06281655301896e-173	TLE	St6gal2
Ralgps2	1.09321077357077e-177	-0.346436744733057	0.463	0.566	2.80769322976181e-173	TLE	Ralgps2
5330417C22Rik	1.21268294830326e-177	-0.374822480970929	0.435	0.55	3.11453361612726e-173	TLE	5330417C22Rik
Map2k5	1.4465328755037e-177	-0.310401488482276	0.507	0.6	3.71513038415616e-173	TLE	Map2k5
Gm5577	1.56475371892252e-177	-0.834292033778469	0.165	0.267	4.01875697630872e-173	TLE	Gm5577
Gfra1	2.47485633934261e-177	1.0134508292493	0.378	0.267	6.35617353633363e-173	TLE	Gfra1
Sorbs1	2.58285982648987e-177	-0.245510706843147	0.796	0.868	6.63355889237393e-173	TLE	Sorbs1
A330008L17Rik	8.09764729728129e-177	-0.433636728516382	0.29	0.417	2.07971875536075e-172	TLE	A330008L17Rik
Dnajb5	2.24840888660649e-176	0.786339937098818	0.272	0.162	5.77458854347146e-172	TLE	Dnajb5
Phyhd1	6.15607898163997e-176	1.04040582900567	0.254	0.15	1.58106576485459e-171	TLE	Phyhd1
Gabra2	6.3645175250334e-176	-0.267758154487951	0.81	0.87	1.63459903595433e-171	TLE	Gabra2
Hs3st4	6.70834962285413e-176	-0.569747187368157	0.43	0.552	1.72290543363763e-171	TLE	Hs3st4
Immp1l	7.2574241940829e-176	-0.430302453519966	0.483	0.582	1.86392425576631e-171	TLE	Immp1l
Gm41414	9.31968832290867e-176	-1.05194734923794	0.084	0.174	2.39357555197263e-171	TLE	Gm41414
Camk2b	1.25694611653923e-175	-0.32197898735209	0.731	0.8	3.2282147111077e-171	TLE	Camk2b
Slc4a7	1.38847687423232e-175	0.617947324580556	0.67	0.594	3.56602515609086e-171	TLE	Slc4a7
Cntn5	1.52643042044784e-175	0.65709354076853	0.774	0.722	3.92033124883618e-171	TLE	Cntn5
Mboat2	2.36569441213247e-175	-0.327857350400118	0.517	0.622	6.07581295867983e-171	TLE	Mboat2
Gm43376	4.96515342680549e-175	-0.370895395495997	0.62	0.711	1.27520035460645e-170	TLE	Gm43376
Slc43a2	5.58269343366608e-175	-0.63934378699093	0.179	0.284	1.43380315456846e-170	TLE	Slc43a2
Fmnl1	6.62892594303018e-175	0.885275650568541	0.27	0.164	1.70250704994844e-170	TLE	Fmnl1
Glrb	7.91344002191435e-175	-0.42662679642046	0.37	0.478	2.03240880082826e-170	TLE	Glrb
Gm48727	5.10076057943229e-174	-1.01822546344852	0.076	0.164	1.31002833961559e-169	TLE	Gm48727
Rnf128	6.95172865369027e-174	1.18252582054859	0.238	0.14	1.78541247012727e-169	TLE	Rnf128
Nrxn3	8.20733209648299e-174	0.238485468149155	0.955	0.951	2.10788910233973e-169	TLE	Nrxn3
Naf1	9.06243916282345e-174	0.85146646797989	0.294	0.183	2.32750625018795e-169	TLE	Naf1
Pcmtd2	1.31618070207922e-173	-0.406103497617318	0.361	0.464	3.38034689715005e-169	TLE	Pcmtd2
Srpk2	3.07989778458198e-173	-0.205008734570337	0.708	0.789	7.91010148014189e-169	TLE	Srpk2
Efnb3	1.32065943419458e-172	-1.01840071265834	0.08	0.166	3.39184962484193e-168	TLE	Efnb3
A630089N07Rik	1.83025166814621e-172	-0.509435109434949	0.364	0.47	4.7006353592999e-168	TLE	A630089N07Rik
Kalrn	3.11007255780883e-172	-0.185199321392846	0.933	0.976	7.98759935022042e-168	TLE	Kalrn
Phactr3	3.3615300532055e-172	-0.365732754274524	0.474	0.573	8.63341763564768e-168	TLE	Phactr3
Micall1	3.74944536502405e-172	0.879027477383389	0.205	0.11	9.62970053099126e-168	TLE	Micall1
Gm12224	4.08042826604843e-172	0.749515289363782	0.27	0.163	1.04797639156922e-167	TLE	Gm12224
Fmn1	4.0938889632873e-172	-0.354379043423147	0.38	0.501	1.05143350244108e-167	TLE	Fmn1
Tspan33	7.30085011631499e-172	-1.09350861186105	0.112	0.204	1.87507733537318e-167	TLE	Tspan33
Atf7ip	8.3908457004319e-172	-0.336917080404249	0.396	0.5	2.15502090124193e-167	TLE	Atf7ip
Pds5b	3.04327488499522e-171	-0.313911866048599	0.569	0.656	7.81604288713321e-167	TLE	Pds5b
Cntln	7.97776020246953e-171	-0.44654622154234	0.32	0.431	2.04892815280025e-166	TLE	Cntln
Chchd6	8.18114822492992e-171	-0.466616726385043	0.351	0.456	2.10116429860875e-166	TLE	Chchd6
Trabd2b	1.03537669050188e-170	-1.45621969282256	0.049	0.124	2.65915795421597e-166	TLE	Trabd2b
Per2	1.22300393907333e-170	0.88933975433908	0.25	0.148	3.14104101672202e-166	TLE	Per2
Zeb1	1.43851760466216e-170	-0.231871792043936	0.59	0.7	3.69454476405382e-166	TLE	Zeb1
Fam131a	1.55869776193674e-170	-0.606049535243602	0.345	0.44	4.00320346198212e-166	TLE	Fam131a
Sema4d	1.56984128000718e-170	-0.377096811669006	0.275	0.384	4.03182335944243e-166	TLE	Sema4d
Pde4dip	3.16309323668151e-170	0.342059204038931	0.843	0.889	8.12377235976912e-166	TLE	Pde4dip
Slc4a3	6.13136623582622e-170	-0.483414463473169	0.284	0.39	1.57471879034725e-165	TLE	Slc4a3
Rbm24	2.29461676801605e-169	-0.922188063620386	0.115	0.208	5.89326424529561e-165	TLE	Rbm24
Slc35f4	2.36943944844521e-169	-0.382836077462841	0.522	0.627	6.08543133544183e-165	TLE	Slc35f4
St8sia1	3.47471228061911e-169	-0.503393953841311	0.235	0.346	8.92410355031405e-165	TLE	St8sia1
Cspp1	4.14156390999831e-169	-0.249154951940281	0.609	0.689	1.06367785900487e-164	TLE	Cspp1
Syndig1	6.43386844458019e-169	0.634402008516742	0.558	0.45	1.65241043262153e-164	TLE	Syndig1
Paip2	6.64056149003238e-169	-0.309063252938059	0.536	0.623	1.70549540748502e-164	TLE	Paip2
Syt17	6.84387095866378e-169	-0.64475636165761	0.359	0.449	1.75771137831362e-164	TLE	Syt17
Pantr1	1.39917444847728e-168	-0.873107068130666	0.197	0.297	3.59349973602419e-164	TLE	Pantr1
Usp29	1.6318690244854e-168	0.654337388252709	0.651	0.583	4.19112921558584e-164	TLE	Usp29
Nrbp2	2.12436093310238e-168	-0.4326096883168	0.218	0.326	5.45599618448685e-164	TLE	Nrbp2
Ift80	2.89153086304965e-168	-0.707872466433643	0.183	0.285	7.42631871557041e-164	TLE	Ift80
Gm15810	3.65584371057052e-168	-0.862926455859415	0.129	0.226	9.38930340185827e-164	TLE	Gm15810
Ring1	4.43082029227783e-168	-0.369427928293066	0.336	0.439	1.13796757566571e-163	TLE	Ring1
Scmh1	4.57050974399561e-168	-0.235488079764652	0.651	0.741	1.17384401755039e-163	TLE	Scmh1
Bend6	5.23210287238146e-168	-0.498216704746318	0.276	0.386	1.34376098071373e-163	TLE	Bend6
C78859	7.69069570918332e-168	-0.43505459885529	0.344	0.449	1.97520137898955e-163	TLE	C78859
Nlk	1.24131472562347e-167	0.564021421927296	0.755	0.726	3.18806860981876e-163	TLE	Nlk
Adcy8	1.25995815439854e-167	-0.454709850934109	0.345	0.462	3.23595052794177e-163	TLE	Adcy8
Evc2	2.18985851937938e-167	-0.916774910744961	0.097	0.187	5.62421363532207e-163	TLE	Evc2
Lrba	4.01004612615076e-167	-0.22988536764408	0.699	0.78	1.0299001465793e-162	TLE	Lrba
Dcaf8	4.36305980676175e-167	-0.404000047642838	0.357	0.459	1.12056465017062e-162	TLE	Dcaf8
Cc2d2a	5.12416107939197e-167	-0.629716460422682	0.226	0.33	1.31603829002024e-162	TLE	Cc2d2a
Gm21798	6.76037090825479e-167	-0.666261113537615	0.24	0.352	1.73626606036708e-162	TLE	Gm21798
Dop1b	1.25982507500834e-166	-0.449164359808137	0.365	0.464	3.23560874014393e-162	TLE	Dop1b
Cdc25b	1.38240480752697e-166	-0.903112459675169	0.081	0.167	3.55043026717153e-162	TLE	Cdc25b
Mmaa	1.55512736959103e-166	-0.589465474513504	0.244	0.346	3.99403362332065e-162	TLE	Mmaa
Bckdhb	1.75647842164285e-166	-0.358694534748954	0.361	0.471	4.51116353030533e-162	TLE	Bckdhb
Nfasc	2.52642807106309e-166	0.513587616002691	0.753	0.713	6.48862521491133e-162	TLE	Nfasc
Cdkl5	3.04896928665033e-166	0.606886377297009	0.671	0.611	7.83066781890404e-162	TLE	Cdkl5
Atxn7l1	3.19068868313299e-166	-0.280970913047592	0.534	0.63	8.19464574489046e-162	TLE	Atxn7l1
Nectin3	4.1753952419389e-166	0.447754799918269	0.335	0.214	1.07236675998717e-161	TLE	Nectin3
Pck2	4.34752811861277e-166	-0.973535211839216	0.062	0.141	1.11657564670332e-161	TLE	Pck2
Dcx	5.95769021216244e-166	-0.730847515772085	0.161	0.265	1.53011357718968e-161	TLE	Dcx
Foxo1	8.71204188953382e-166	-0.846510598548191	0.171	0.269	2.23751371848897e-161	TLE	Foxo1
Prpf4b	1.26516042085429e-165	-0.21056780475532	0.791	0.871	3.24931150888007e-161	TLE	Prpf4b
Rspo3	2.46466111065581e-165	-0.807034959330351	0.124	0.22	6.32998913049731e-161	TLE	Rspo3
Ccdc148	3.01929559770616e-165	-0.32515737954066	0.473	0.579	7.75445688358872e-161	TLE	Ccdc148
Snx24	3.90901158649845e-165	-0.304624816249123	0.366	0.477	1.0039514457604e-160	TLE	Snx24
Sult4a1	8.81508251698256e-165	0.723820294594781	0.271	0.164	2.26397764283663e-160	TLE	Sult4a1
Pcdh17	1.01526687693151e-164	0.682753260450967	0.648	0.576	2.60750992002319e-160	TLE	Pcdh17
Bcl11b	1.19289262768306e-164	-0.432020586686287	0.494	0.583	3.06370613567841e-160	TLE	Bcl11b
St8sia4	1.20802324728246e-164	-0.838681895075867	0.113	0.205	3.10256610599555e-160	TLE	St8sia4
Meg3	1.3335495284573e-164	-0.348673173673066	0.98	0.992	3.42495525393687e-160	TLE	Meg3
Lpin2	1.69069410846061e-164	0.758040824383044	0.575	0.483	4.34220967875939e-160	TLE	Lpin2
Fgfr2	3.44553958685589e-164	-0.194973533059268	0.831	0.908	8.84917932092198e-160	TLE	Fgfr2
Spata7	3.76554964761002e-164	-0.41307047011784	0.413	0.511	9.67106115995681e-160	TLE	Spata7
Fam184a	3.9160353035314e-164	-0.571653905441455	0.271	0.376	1.00575534700597e-159	TLE	Fam184a
Plppr1	3.92437526182542e-164	-0.579400302218374	0.305	0.414	1.00789729849462e-159	TLE	Plppr1
Mbd2	6.09261319897684e-164	0.620114327845574	0.488	0.367	1.56476584789322e-159	TLE	Mbd2
Pou2f2	7.95894253786452e-164	-0.332684132508009	0.202	0.309	2.04409521199974e-159	TLE	Pou2f2
Lrrc20	8.41791995073638e-164	-0.755472659657697	0.149	0.247	2.16197438094762e-159	TLE	Lrrc20
Glt8d1	8.79265723111701e-164	-0.45739846872786	0.352	0.451	2.25821815666778e-159	TLE	Glt8d1
Zwint	1.04371405909434e-163	0.586681503121952	0.59	0.484	2.680570817972e-159	TLE	Zwint
Igf1r	1.46989614662422e-163	-0.267510361996943	0.541	0.647	3.77513427337499e-159	TLE	Igf1r
Dlgap1	2.70804566087804e-163	-0.157000914774037	0.964	0.984	6.95507367083307e-159	TLE	Dlgap1
A230057D06Rik	3.59657730936957e-163	-0.287880202475672	0.772	0.847	9.23708950365386e-159	TLE	A230057D06Rik
Shisa9	4.49065295895042e-163	-0.467091166101083	0.657	0.7	1.15333439944724e-158	TLE	Shisa9
Wwox	4.93558697118484e-163	-0.27781820399085	0.512	0.631	1.2676068018094e-158	TLE	Wwox
Med13	1.80595118992504e-162	0.564909414566873	0.69	0.62	4.63822444108449e-158	TLE	Med13
Eml1	2.71802634727964e-162	-0.468968593214836	0.264	0.371	6.98070706771829e-158	TLE	Eml1
Rimbp2	4.32000968501921e-162	0.558842462724437	0.791	0.824	1.10950808740348e-157	TLE	Rimbp2
Hspa4l	6.31883524403746e-162	-0.525685917153345	0.294	0.398	1.62286645572614e-157	TLE	Hspa4l
Erbin	2.57127547409463e-161	0.811170680715865	0.314	0.198	6.60380680011724e-157	TLE	Erbin
Smad3	3.19756941669709e-161	0.62672388576919	0.506	0.39	8.21231753290312e-157	TLE	Smad3
Pdzrn4	3.25120752956097e-161	-0.765293972582262	0.296	0.397	8.35007629817144e-157	TLE	Pdzrn4
Rab26	3.59074192352458e-161	-0.817902075311703	0.107	0.196	9.22210248218817e-157	TLE	Rab26
Slc7a8	4.82780724814732e-161	-0.405753642784668	0.327	0.434	1.23992573554168e-156	TLE	Slc7a8
A830031A19Rik	5.1514847702351e-161	-1.03286919679142	0.094	0.179	1.32305583353948e-156	TLE	A830031A19Rik
Car12	5.31939790833029e-161	1.02363043528619	0.35	0.25	1.36618096479647e-156	TLE	Car12
Zbtb38	7.75960676275692e-161	-0.483865950295435	0.322	0.424	1.99289980487886e-156	TLE	Zbtb38
Megf9	8.06170731648701e-161	-0.324789313015108	0.486	0.579	2.07048829009336e-156	TLE	Megf9
Lrrk2	1.0441112857132e-160	0.804452923151413	0.397	0.287	2.6815910150972e-156	TLE	Lrrk2
Ezh1	1.27754446693592e-160	-0.587836909424395	0.207	0.31	3.28111745443153e-156	TLE	Ezh1
Cntnap5a	2.22882166441526e-160	-0.255425467119772	0.616	0.728	5.72428268071772e-156	TLE	Cntnap5a
Lyzl4	3.32607714445797e-160	0.893753154154272	0.258	0.158	8.5423639301114e-156	TLE	Lyzl4
Trank1	5.23286826260371e-160	0.380313932469605	0.814	0.814	1.34395755588451e-155	TLE	Trank1
Ewsr1	5.93344331603016e-160	-0.191116200481164	0.738	0.817	1.52388624685602e-155	TLE	Ewsr1
Rnf150	1.57121057198188e-159	-0.211617815951846	0.658	0.756	4.03534011202105e-155	TLE	Rnf150
4930547E14Rik	2.58857779392501e-159	-0.49955455222567	0.403	0.503	6.64824434813761e-155	TLE	4930547E14Rik
Mei4	2.78427798429841e-159	-0.987941822331381	0.081	0.165	7.15086114707361e-155	TLE	Mei4
Lamb1	3.59056660854044e-159	-0.861856121783227	0.111	0.201	9.22165222071441e-155	TLE	Lamb1
Ddb2	5.81233521203353e-159	-0.554638078006353	0.224	0.326	1.49278205250657e-154	TLE	Ddb2
Mllt3	8.43741371378323e-159	-0.187394985933801	0.73	0.828	2.16698096411095e-154	TLE	Mllt3
Gm1992	8.8121156395204e-159	-0.446633344545427	0.472	0.569	2.26321565969803e-154	TLE	Gm1992
Ypel4	1.42339088933628e-158	-0.682858242853776	0.188	0.287	3.65569482108236e-154	TLE	Ypel4
Zdhhc14	1.42736751282789e-158	-0.218057008098219	0.595	0.702	3.66590798319586e-154	TLE	Zdhhc14
Snph	2.00260977387239e-158	-0.292991093293387	0.54	0.635	5.14330268223647e-154	TLE	Snph
Gm49876	2.6154484644431e-158	0.95852342100432	0.201	0.112	6.7172562912292e-154	TLE	Gm49876
Baz1b	6.25240638333948e-158	-0.366720433801063	0.495	0.58	1.60580553143308e-153	TLE	Baz1b
Snrpn	6.25605638904247e-158	-0.564016473182782	0.278	0.383	1.60674296239778e-153	TLE	Snrpn
Gm10125	7.15958447569581e-158	-0.580347746364926	0.21	0.314	1.83879608089295e-153	TLE	Gm10125
Gabrg3	7.73606473325145e-158	-0.432170350945573	0.504	0.636	1.98685350544097e-153	TLE	Gabrg3
C1qtnf4	9.8069859458113e-158	-0.523705909390673	0.253	0.353	2.51872820046272e-153	TLE	C1qtnf4
Gm10115	1.01982571436362e-157	-0.543357947768084	0.338	0.434	2.61921838220008e-153	TLE	Gm10115
Sel1l3	1.12420483602418e-157	-0.272110400090996	0.292	0.426	2.8872952803609e-153	TLE	Sel1l3
Lrrc49	1.34431884958678e-157	-0.39948970630977	0.394	0.493	3.45261410139373e-153	TLE	Lrrc49
Nudcd1	1.88038521815561e-157	-0.650858847081394	0.219	0.319	4.82939335578904e-153	TLE	Nudcd1
Adamts3	2.37004078772579e-157	-0.543478448875553	0.329	0.434	6.08697575511614e-153	TLE	Adamts3
Dcaf17	2.60596432599558e-157	-0.353345115778461	0.248	0.353	6.69289817845444e-153	TLE	Dcaf17
Pak1	3.51188598259496e-157	-0.277866358979046	0.371	0.481	9.01957676909864e-153	TLE	Pak1
Gm27153	8.96474566200613e-157	-0.79566935573252	0.235	0.332	2.30241562837304e-152	TLE	Gm27153
Lrrtm1	1.66287495941523e-156	-0.679159147301483	0.228	0.326	4.27076175826614e-152	TLE	Lrrtm1
Cds2	1.89469845729659e-156	-0.545246958394254	0.287	0.386	4.86615404787484e-152	TLE	Cds2
Mir124-2hg	2.49053189024915e-156	-0.888918500970608	0.102	0.188	6.39643305372689e-152	TLE	Mir124-2hg
Kcnc4	2.59203418216155e-156	0.734612006963474	0.206	0.113	6.65712139004551e-152	TLE	Kcnc4
Pgm2l1	2.82847196151335e-156	-0.477837797674806	0.306	0.413	7.26436453875473e-152	TLE	Pgm2l1
Arhgef28	3.0632907847742e-156	-0.288596178551336	0.379	0.503	7.86744972253558e-152	TLE	Arhgef28
Arpp21	6.07993466955729e-156	-0.272848245823589	0.844	0.895	1.5615096211824e-151	TLE	Arpp21
Zc3h6	6.25354169374842e-156	-0.521581902115768	0.296	0.395	1.60609711320541e-151	TLE	Zc3h6
Rel	9.94477669781361e-156	1.45632404180795	0.139	0.066	2.55411699929947e-151	TLE	Rel
Ccdc28a	1.48498933927935e-155	-0.632110751344119	0.164	0.261	3.81389812007116e-151	TLE	Ccdc28a
Car4	1.62256977384796e-155	-1.33162917449008	0.058	0.132	4.16724595017372e-151	TLE	Car4
Pak6	2.2396029154079e-155	0.71983642107737	0.261	0.158	5.75197216764212e-151	TLE	Pak6
Epm2a	2.428288491579e-155	-0.74661204839721	0.151	0.247	6.23657333292235e-151	TLE	Epm2a
Gm45345	2.50474310618647e-155	0.730011789067102	0.252	0.151	6.43293171961872e-151	TLE	Gm45345
Ppp1r13b	2.60712051173316e-155	-0.351319511432316	0.566	0.648	6.69586761028428e-151	TLE	Ppp1r13b
Uggt2	6.77879040632163e-155	-0.319804014732923	0.525	0.61	1.74099674005558e-150	TLE	Uggt2
Grin2a	1.25767297632087e-154	-0.183157446945489	0.94	0.966	3.23008150508489e-150	TLE	Grin2a
Crlf1	1.38197911348937e-154	-1.14106354035051	0.103	0.188	3.54933695717475e-150	TLE	Crlf1
Rnf149	3.15028997090948e-154	0.780644453161967	0.307	0.201	8.09088973228681e-150	TLE	Rnf149
Cox16	6.2361537117977e-154	-0.211742272736848	0.686	0.771	1.601631357801e-149	TLE	Cox16
Gprc5b	8.85081101741689e-154	0.769670513910782	0.203	0.113	2.27315379360318e-149	TLE	Gprc5b
Tbc1d30	1.08978697211191e-153	-0.639919294684363	0.159	0.257	2.79889988047502e-149	TLE	Tbc1d30
Myt1	1.15020815736449e-153	-0.747295133336427	0.118	0.208	2.95407961055922e-149	TLE	Myt1
Gm15738	3.41269680990481e-153	-0.310299668346132	0.7	0.792	8.76482921687853e-149	TLE	Gm15738
Ablim1	3.79961538839754e-153	0.483348519379394	0.707	0.638	9.75855220202141e-149	TLE	Ablim1
Mettl8	3.86819074351192e-153	-0.761438534874272	0.147	0.239	9.93467428656165e-149	TLE	Mettl8
Aff2	5.5638843747444e-153	-0.375067612033106	0.482	0.585	1.4289724239656e-148	TLE	Aff2
Tusc3	1.309190228747e-152	-0.257192753580089	0.57	0.659	3.36239326449091e-148	TLE	Tusc3
Nfs1	1.394421082513e-152	-0.523783472447827	0.2	0.299	3.58129166621815e-148	TLE	Nfs1
Zbtb18	1.48748030999577e-152	-0.682575526774869	0.193	0.289	3.82029568016215e-148	TLE	Zbtb18
Gm28175	1.53410413385106e-152	-0.766140414187213	0.106	0.193	3.94003964696967e-148	TLE	Gm28175
Csdc2	1.87883687929468e-152	0.868201532866762	0.192	0.105	4.82541675709252e-148	TLE	Csdc2
Rtn3	2.02663154622642e-152	-0.174544880631129	0.832	0.907	5.20499780017333e-148	TLE	Rtn3
Hltf	2.10715752200076e-152	-0.383150623532442	0.223	0.326	5.41181266375455e-148	TLE	Hltf
Trps1	2.16711767365112e-152	-0.773384602227807	0.289	0.402	5.56580832123816e-148	TLE	Trps1
Scaper	2.23491405679319e-152	-0.203697952246452	0.637	0.728	5.73992977206194e-148	TLE	Scaper
Gm20033	2.42545704313096e-152	-0.896946684022525	0.101	0.186	6.22930132387324e-148	TLE	Gm20033
Frmd5	2.61911163715756e-152	0.440937456441367	0.812	0.791	6.72666441771176e-148	TLE	Frmd5
Fez1	3.78357744521454e-152	-0.53832196418953	0.293	0.39	9.71736195254451e-148	TLE	Fez1
B230217C12Rik	4.62537138222153e-152	-1.1083920050105	0.076	0.154	1.18793413209595e-147	TLE	B230217C12Rik
Adcy10	6.1635256066379e-152	-1.2673057326018	0.086	0.165	1.58297828155281e-147	TLE	Adcy10
Ntrk3	9.52740768137425e-152	0.295670450200501	0.877	0.927	2.44692411480735e-147	TLE	Ntrk3
Snx9	1.15932427229642e-151	0.866652966919265	0.266	0.166	2.97749252853889e-147	TLE	Snx9
Dennd1b	1.35352458757463e-151	-0.227450237286716	0.543	0.632	3.47625719826791e-147	TLE	Dennd1b
Ccser1	1.55845870771577e-151	-0.182334049095296	0.919	0.969	4.00258949902641e-147	TLE	Ccser1
Atp2b1	1.75599071651984e-151	-0.258120983612832	0.877	0.931	4.5099109572379e-147	TLE	Atp2b1
Zer1	5.49931388203614e-151	-0.480034925556834	0.332	0.427	1.41238878432334e-146	TLE	Zer1
Zswim6	6.71984625894772e-151	0.588771901978714	0.704	0.646	1.72585811468554e-146	TLE	Zswim6
Slc44a1	7.96534468971861e-151	-0.211978404797406	0.627	0.714	2.04573947666043e-146	TLE	Slc44a1
Ksr1	1.00787889223732e-150	-0.198339859694112	0.514	0.631	2.58853535893312e-146	TLE	Ksr1
Nceh1	1.07595180918242e-150	-0.555258730942395	0.198	0.296	2.76336703152322e-146	TLE	Nceh1
AW554918	1.16777240649172e-150	-0.327006275972361	0.433	0.531	2.99918987159268e-146	TLE	AW554918
Klf12	1.83129759678068e-150	-0.303744381537	0.622	0.706	4.70332161781181e-146	TLE	Klf12
Fam219a	1.9319457876262e-150	0.507521569727591	0.655	0.568	4.96181636636037e-146	TLE	Fam219a
P2ry14	2.08335446434753e-150	-0.309198449477341	0.542	0.643	5.35067927078376e-146	TLE	P2ry14
Mfsd12	2.96204241089086e-150	1.07650378809413	0.128	0.059	7.60741352389101e-146	TLE	Mfsd12
Flt3	5.04306343301826e-150	-0.706014193851229	0.11	0.197	1.29520998150208e-145	TLE	Flt3
Smyd3	8.49809265295495e-150	-0.209498158523719	0.687	0.778	2.18256513605842e-145	TLE	Smyd3
Ulk4	9.09396082891226e-150	-0.328860237787739	0.506	0.589	2.33560195968954e-145	TLE	Ulk4
Doc2b	9.37119734335178e-150	-1.20305938285471	0.09	0.17	2.40680461369304e-145	TLE	Doc2b
Rufy1	1.15477129208145e-149	-0.58434567819601	0.181	0.279	2.96579910945278e-145	TLE	Rufy1
Zfp846	1.61605927182166e-149	-0.67533913141098	0.172	0.267	4.15052502781958e-145	TLE	Zfp846
Gpm6b	7.35291920668325e-149	-0.235814391737021	0.764	0.843	1.88845023985246e-144	TLE	Gpm6b
Gm37459	8.63051938146222e-149	-0.585814664266033	0.365	0.465	2.21657629274094e-144	TLE	Gm37459
Trpc4	8.89827553201511e-149	-0.132777066356335	0.506	0.646	2.28534410488744e-144	TLE	Trpc4
Ppp1r14c	1.14045585437852e-148	-0.422248244766194	0.315	0.422	2.92903277080035e-144	TLE	Ppp1r14c
Ulk2	1.248684466774e-148	-0.189092043363481	0.531	0.621	3.20699631601566e-144	TLE	Ulk2
Serinc5	1.45158640979201e-148	-0.497962886158352	0.214	0.313	3.72810937626881e-144	TLE	Serinc5
Mcl1	1.45774218904558e-148	1.09025935960498	0.178	0.096	3.74391926412576e-144	TLE	Mcl1
Rorb	1.56074557376612e-148	1.23949951059179	0.122	0.056	4.00846285710352e-144	TLE	Rorb
Osbpl9	1.57959310361497e-148	-0.346607152470177	0.481	0.568	4.05686896801432e-144	TLE	Osbpl9
Ptpn12	2.08594880236236e-148	0.542632753692033	0.64	0.55	5.35734230910725e-144	TLE	Ptpn12
Ubr2	2.58681605507763e-148	-0.290337406053143	0.49	0.575	6.64371967425588e-144	TLE	Ubr2
Atp6v1b2	4.72250430263398e-148	0.598244640984075	0.532	0.419	1.21288078004549e-143	TLE	Atp6v1b2
Ranbp17	1.05580232619423e-147	-0.439730013067245	0.324	0.428	2.71161711436464e-143	TLE	Ranbp17
4930483P17Rik	1.16717161039216e-147	1.04125043988472	0.113	0.049	2.9976468469702e-143	TLE	4930483P17Rik
Kmt2c	1.8737501735771e-147	-0.153775239678286	0.737	0.81	4.81235257079808e-143	TLE	Kmt2c
Dnm1	2.06903693844966e-147	-0.255910816489989	0.562	0.636	5.31390756902026e-143	TLE	Dnm1
Slc12a6	2.18973372982786e-147	-0.202176869885566	0.538	0.63	5.62389313831688e-143	TLE	Slc12a6
Spock2	2.41610322262208e-147	-0.425628260332778	0.333	0.432	6.20527790666028e-143	TLE	Spock2
Satb2	2.75123558435989e-147	-0.72355934789072	0.165	0.262	7.0659983513115e-143	TLE	Satb2
Cpt1c	3.35893293821559e-147	-0.262366399380126	0.564	0.642	8.62674746521909e-143	TLE	Cpt1c
Srrm3	5.92512721353648e-147	-0.293680236739815	0.579	0.653	1.52175042225257e-142	TLE	Srrm3
Rab4a	6.9935877210477e-147	0.676836739630799	0.294	0.19	1.79616313439668e-142	TLE	Rab4a
Ssh2	1.99596273372788e-146	0.439081684323712	0.832	0.842	5.1262310890333e-142	TLE	Ssh2
Phip	2.34375562257512e-146	-0.209510029128087	0.579	0.674	6.01946756545967e-142	TLE	Phip
Gfod1	3.5057473851716e-146	0.488249367830354	0.715	0.678	9.00381100933623e-142	TLE	Gfod1
Magi1	4.76892217649887e-146	-0.296613269244813	0.619	0.7	1.22480228259021e-141	TLE	Magi1
Tenm2	5.96881557105292e-146	-0.238747275081304	0.958	0.987	1.53297090311352e-141	TLE	Tenm2
Atp6v0a1	7.31974239304599e-146	-0.180345089226441	0.749	0.825	1.879929438806e-141	TLE	Atp6v0a1
Tmem44	8.8029062526911e-146	-1.04494393304984	0.061	0.134	2.26085041287865e-141	TLE	Tmem44
Smpd4	2.64279025925389e-145	-0.309930398598996	0.492	0.57	6.78747822284176e-141	TLE	Smpd4
Gm16070	5.3017330482116e-145	-1.19815248370994	0.049	0.117	1.36164409877219e-140	TLE	Gm16070
Nup93	7.090735746815e-145	-0.352841021963113	0.456	0.545	1.8211136618545e-140	TLE	Nup93
Ptprg	7.4370119769371e-145	-0.220521320926577	0.694	0.8	1.91004778603675e-140	TLE	Ptprg
Epha6	1.13213979200524e-144	-0.321488809101315	0.926	0.95	2.90767462780706e-140	TLE	Epha6
Golgb1	2.67357914840105e-144	-0.320851091248091	0.466	0.55	6.86655332683842e-140	TLE	Golgb1
Slc25a42	3.64373178323115e-144	0.646128381579285	0.374	0.262	9.35819633887256e-140	TLE	Slc25a42
Dtnb	3.73426853483866e-144	-0.204728823211256	0.728	0.807	9.59072187802614e-140	TLE	Dtnb
Foxk1	4.26089220791651e-144	-0.655000741208526	0.203	0.296	1.0943249457592e-139	TLE	Foxk1
Osbpl3	4.52073143046195e-144	0.913946462911866	0.363	0.269	1.16105945328554e-139	TLE	Osbpl3
Epha10	6.16008224939326e-144	0.715941292748719	0.48	0.382	1.58209392411167e-139	TLE	Epha10
Ptgs2os	8.39581187876845e-144	1.04699475268407	0.106	0.045	2.1562963648241e-139	TLE	Ptgs2os
Gm32250	8.74983773213682e-144	-0.358596691110435	0.474	0.562	2.2472208247447e-139	TLE	Gm32250
Gabrb2	9.13460138235351e-144	-0.208953636859275	0.747	0.852	2.34603967302985e-139	TLE	Gabrb2
Spop	2.04485709554621e-143	-0.262951024885442	0.487	0.579	5.25180647849132e-139	TLE	Spop
Zfp831	2.29993492881374e-143	-0.493924421120592	0.309	0.404	5.90692287767233e-139	TLE	Zfp831
Adamts2	2.42231593179551e-143	-1.07191704742615	0.046	0.112	6.22123400763041e-139	TLE	Adamts2
Hdac11	2.5523749945346e-143	-0.712030339656649	0.143	0.232	6.5552646984632e-139	TLE	Hdac11
Prrc2c	8.72590008788148e-143	0.505027275988666	0.765	0.748	2.2410729195706e-138	TLE	Prrc2c
Hs6st3	1.00546436223198e-142	-0.286684399346771	0.705	0.817	2.5823341215204e-138	TLE	Hs6st3
Calcoco1	1.60535021907529e-142	-0.649983787014159	0.122	0.209	4.12302096765107e-138	TLE	Calcoco1
Fbxw7	1.6314094955755e-142	0.491918919413715	0.712	0.667	4.18994900748655e-138	TLE	Fbxw7
Ints13	2.28974866135507e-142	-0.564422685903057	0.222	0.316	5.88076148695823e-138	TLE	Ints13
Gm38562	7.22215072586496e-142	0.853006218851451	0.144	0.071	1.8548649709239e-137	TLE	Gm38562
Meis2	8.93269935493396e-142	-0.642670921276473	0.21	0.315	2.29418517532769e-137	TLE	Meis2
Pls1	9.07802376252553e-142	-0.828277635072656	0.115	0.199	2.33150884292943e-137	TLE	Pls1
Lgi2	9.44725686304512e-142	1.50957804937843	0.143	0.074	2.42633898013588e-137	TLE	Lgi2
Dock7	1.30422737458786e-141	-0.241136741656453	0.572	0.659	3.34964716615401e-137	TLE	Dock7
Gm21954	1.46927310339148e-141	0.603667735162964	0.352	0.241	3.77353411144033e-137	TLE	Gm21954
Gm44643	4.50851715390968e-141	-0.678365866148094	0.125	0.211	1.15792246063862e-136	TLE	Gm44643
Lancl1	5.90597351708677e-141	-0.549172776582914	0.273	0.366	1.51683117839339e-136	TLE	Lancl1
Gm1043	8.98243924104689e-141	-0.460092749279575	0.337	0.432	2.30695987027807e-136	TLE	Gm1043
Lgi3	1.63731311553904e-140	-0.76873232845967	0.082	0.16	4.20511127463892e-136	TLE	Lgi3
Ago4	1.7145341400636e-140	-0.614508341323864	0.153	0.243	4.40343803192534e-136	TLE	Ago4
Traip	2.23136535863141e-140	-0.497037770589889	0.259	0.357	5.73081565057304e-136	TLE	Traip
Klhl24	2.63453575109799e-140	-0.379569658554542	0.238	0.338	6.76627816954497e-136	TLE	Klhl24
Phc2	2.66253410656613e-140	-0.311632532568785	0.476	0.559	6.8381863458938e-136	TLE	Phc2
Cryl1	4.49954801135586e-140	-0.673022592670331	0.116	0.201	1.15561891575653e-135	TLE	Cryl1
Stx1b	8.49846533293903e-140	0.67331532015703	0.288	0.186	2.18266085145873e-135	TLE	Stx1b
Sptbn4	8.49951673335318e-140	-0.196059738187396	0.711	0.783	2.1829308826271e-135	TLE	Sptbn4
Slc25a25	2.78740444699298e-139	0.643883598741767	0.35	0.241	7.15889084121207e-135	TLE	Slc25a25
mt-Nd4	3.51100627256951e-139	-0.506856582573159	0.13	0.221	9.01731740984026e-135	TLE	mt-Nd4
Camkk2	4.74822435820042e-139	-0.522529630392689	0.245	0.341	1.21948646191662e-134	TLE	Camkk2
mt-Nd1	5.07481525180755e-139	-0.485843551483006	0.107	0.193	1.30336480112173e-134	TLE	mt-Nd1
Ank	5.43471197749741e-139	-0.257956043946321	0.527	0.626	1.39579707718066e-134	TLE	Ank
Fam171a1	7.94257448300614e-139	0.540200696802026	0.574	0.479	2.03989140447047e-134	TLE	Fam171a1
Irs1	7.94728232692214e-139	-0.545830635062367	0.162	0.256	2.04110052002341e-134	TLE	Irs1
Itfg1	9.70463467740114e-139	-0.254511486134163	0.45	0.54	2.49244132419694e-134	TLE	Itfg1
Ccsap	1.02058682773677e-138	0.711757201151864	0.327	0.223	2.62117314967634e-134	TLE	Ccsap
Eri3	1.07835393229908e-138	-0.290369254410555	0.489	0.573	2.76953640432373e-134	TLE	Eri3
Vps13b	1.10241197291966e-138	-0.162339263233681	0.832	0.903	2.83132467004956e-134	TLE	Vps13b
Gdap1	1.74435087393823e-138	-0.48654922351585	0.323	0.414	4.48001634953555e-134	TLE	Gdap1
Extl1	2.29191547371825e-138	-1.07974865584813	0.05	0.116	5.88632651115057e-134	TLE	Extl1
Snx25	2.31737069321208e-138	0.566082613941665	0.504	0.39	5.95170315137659e-134	TLE	Snx25
4930578M01Rik	4.61889040714591e-138	-0.79496877552741	0.107	0.189	1.18626962326728e-133	TLE	4930578M01Rik
Kif5a	1.18763433903374e-137	-0.415937765577486	0.344	0.439	3.05020127294035e-133	TLE	Kif5a
Ankrd17	2.51450040375275e-137	0.373264993675448	0.805	0.805	6.4579913869582e-133	TLE	Ankrd17
Galntl6	2.51857379243992e-137	-0.740583985605155	0.575	0.66	6.46845307112345e-133	TLE	Galntl6
Stmn2	2.56995927188944e-137	-0.336903744266868	0.298	0.41	6.60042639799366e-133	TLE	Stmn2
Map2k3	2.85044128998974e-137	1.03845364396498	0.158	0.083	7.32078836508065e-133	TLE	Map2k3
Lct	2.86231602940594e-137	-1.35010106732226	0.063	0.133	7.35128625832329e-133	TLE	Lct
Nrgn	3.18921510197158e-137	-0.404207908952728	0.401	0.498	8.19086114639361e-133	TLE	Nrgn
Gda	3.73587092185992e-137	-0.383026795394195	0.422	0.52	9.59483728861284e-133	TLE	Gda
Mapk1ip1	3.87028256196641e-137	-0.34772353962331	0.411	0.496	9.94004670389834e-133	TLE	Mapk1ip1
Cflar	6.31434017560109e-137	1.2086341902812	0.164	0.088	1.62171198729963e-132	TLE	Cflar
Astn2	8.03222803799479e-137	-0.527832592130504	0.455	0.542	2.0629171269982e-132	TLE	Astn2
Hs6st1	8.35498019248107e-137	0.857275148591429	0.187	0.105	2.14580956283491e-132	TLE	Hs6st1
Acss2	1.84216473633096e-136	-0.377037305929892	0.353	0.446	4.73123169231882e-132	TLE	Acss2
Tbata	2.42675149465493e-136	-1.277038259482	0.047	0.11	6.23262586372225e-132	TLE	Tbata
Farp1	2.74756127555129e-136	-0.30575602201914	0.275	0.386	7.05656162399837e-132	TLE	Farp1
Gm9925	3.69016652939509e-136	0.854869362251808	0.148	0.076	9.47745469744542e-132	TLE	Gm9925
Vgll4	5.77421745688016e-136	-0.579608797517831	0.242	0.334	1.48299226945053e-131	TLE	Vgll4
Gtf2i	8.97628123782013e-136	-0.263873795098174	0.573	0.643	2.30537831030934e-131	TLE	Gtf2i
Specc1	9.05754629954541e-136	-0.160015105325015	0.645	0.748	2.32624961611225e-131	TLE	Specc1
Gdpd5	1.25689445122445e-135	0.760437747125926	0.224	0.135	3.22808201907975e-131	TLE	Gdpd5
Wdr60	1.89733352283449e-135	-0.504469545309584	0.298	0.388	4.87292168669583e-131	TLE	Wdr60
Ube2g1	2.51273807011663e-135	0.518508275203044	0.652	0.578	6.45346518548054e-131	TLE	Ube2g1
Ap1s3	4.25700404884717e-135	1.29508044450003	0.138	0.07	1.09332634986542e-130	TLE	Ap1s3
Kcnk10	6.31397017120264e-135	-0.551100747401158	0.314	0.405	1.62161695906997e-130	TLE	Kcnk10
Ano3	7.89726183938488e-135	-0.140319630029485	0.633	0.759	2.02825375820922e-130	TLE	Ano3
Gm41804	8.06924874308441e-135	-0.892471538447516	0.124	0.208	2.07242515468637e-130	TLE	Gm41804
Slc25a26	1.15084920505971e-134	-0.455287404918619	0.283	0.375	2.95572601335485e-130	TLE	Slc25a26
Pou2f1	1.19739439125077e-134	-0.263168436942212	0.492	0.579	3.07526801504936e-130	TLE	Pou2f1
Gpr68	1.55410487244449e-134	0.789930142626855	0.193	0.111	3.9914075438992e-130	TLE	Gpr68
Acadsb	1.79228763474746e-134	-0.492258784228033	0.311	0.403	4.6031323323219e-130	TLE	Acadsb
Abcc5	2.11719201382417e-134	-0.197389276691955	0.628	0.698	5.43758424910461e-130	TLE	Abcc5
Mir124a-1hg	4.36520377356912e-134	-0.172251479470947	0.772	0.839	1.12111528516576e-129	TLE	Mir124a-1hg
Inhba	4.73777523687229e-134	0.91389628250987	0.504	0.423	1.21680281408591e-129	TLE	Inhba
Psd3	4.86219702744331e-134	-0.225250048438657	0.654	0.743	1.24875806255827e-129	TLE	Psd3
Soga3	5.03846547345285e-134	-0.261640360935751	0.579	0.654	1.29402908754689e-129	TLE	Soga3
Ppme1	5.37423776664064e-134	0.54441318693657	0.549	0.449	1.38026548560631e-129	TLE	Ppme1
Snrnp70	7.77830387666878e-134	-0.158600222654386	0.871	0.942	1.99770178464484e-129	TLE	Snrnp70
Slc2a9	1.86065060068933e-133	0.984882792493516	0.234	0.147	4.77870893775041e-129	TLE	Slc2a9
Ubash3b	2.1186039018706e-133	0.570700716655756	0.495	0.387	5.44121040117426e-129	TLE	Ubash3b
Gm15952	2.14431990948837e-133	-0.595077345094913	0.251	0.342	5.50725682353898e-129	TLE	Gm15952
Cxxc5	2.20756656010101e-133	0.784638623713845	0.213	0.127	5.66969319630741e-129	TLE	Cxxc5
Tbc1d32	2.21504659127945e-133	-0.521882016981424	0.288	0.378	5.688904160383e-129	TLE	Tbc1d32
Pcsk2	4.1679117792922e-133	-0.175736817199141	0.794	0.898	1.07044478227562e-128	TLE	Pcsk2
Rpgrip1l	4.18619717206864e-133	-0.528127505107638	0.216	0.307	1.07514101970239e-128	TLE	Rpgrip1l
Nsmaf	4.34332655306495e-133	-0.226945157772829	0.477	0.56	1.11549655862367e-128	TLE	Nsmaf
D16Ertd472e	6.29200591885027e-133	-1.22543724056029	0.047	0.109	1.61597588013832e-128	TLE	D16Ertd472e
Hdgfl3	1.3023315596789e-132	-0.363719741255961	0.417	0.503	3.34477814472331e-128	TLE	Hdgfl3
Tulp4	1.92403534250332e-132	0.486303909620981	0.676	0.604	4.94149997015129e-128	TLE	Tulp4
4930567K12Rik	4.53549969589984e-132	0.746870798712333	0.486	0.393	1.16485238689796e-127	TLE	4930567K12Rik
Filip1l	4.7039258469387e-132	-0.47067376064374	0.212	0.306	1.20810927526927e-127	TLE	Filip1l
Naaladl2	5.35908479984954e-132	-0.358917723307479	0.467	0.562	1.37637374914536e-127	TLE	Naaladl2
Actn1	6.19385981840234e-132	0.615549818566426	0.529	0.433	1.59076901716027e-127	TLE	Actn1
Nit1	1.7965843478628e-131	-0.40652499417233	0.355	0.442	4.61416758061603e-127	TLE	Nit1
Fem1b	1.8266741427788e-131	0.704899253894838	0.316	0.214	4.6914472008988e-127	TLE	Fem1b
Kdm6b	1.89415024818658e-131	0.8388597852165	0.232	0.142	4.86474608241759e-127	TLE	Kdm6b
Hacd1	1.95365456520075e-131	-0.51728606365314	0.242	0.337	5.01757101980508e-127	TLE	Hacd1
Arhgef25	1.99875273132811e-131	-0.324637676762294	0.473	0.547	5.13339663986998e-127	TLE	Arhgef25
Kcnab1	3.06865002638119e-131	-0.239455866180421	0.727	0.818	7.88121386275482e-127	TLE	Kcnab1
Gm26691	3.11524306224815e-131	-0.548509241094801	0.211	0.307	8.00087875677194e-127	TLE	Gm26691
Gm44026	3.23667546306511e-131	0.771844225617393	0.204	0.12	8.31275359179013e-127	TLE	Gm44026
Oprm1	3.48516751820957e-131	-0.657622877256953	0.215	0.308	8.95095573701763e-127	TLE	Oprm1
Khdrbs2	3.96556936709427e-131	-0.317906386265703	0.687	0.775	1.01847718055082e-126	TLE	Khdrbs2
Nrxn1	5.07937507001254e-131	-0.167204942054493	0.973	0.989	1.30453589923132e-126	TLE	Nrxn1
Gm28320	5.34855411923356e-131	0.85616638143872	0.154	0.082	1.37366915444276e-126	TLE	Gm28320
Slc6a1	6.50652846859313e-131	-0.811342222961028	0.082	0.158	1.67107170658877e-126	TLE	Slc6a1
Rnf32	8.20229473093878e-131	-0.608027176208279	0.214	0.303	2.10659535574701e-126	TLE	Rnf32
Tpm1	1.04083845213837e-130	0.63654562164943	0.444	0.338	2.67318539662699e-126	TLE	Tpm1
Zfp827	1.69435550642111e-130	-0.452280771341939	0.291	0.383	4.35161324714134e-126	TLE	Zfp827
Zfp532	2.05316875115156e-130	-0.304834928080273	0.477	0.56	5.27315330358255e-126	TLE	Zfp532
Ptp4a2	3.3363048979558e-130	0.631940597635047	0.474	0.363	8.56863186941988e-126	TLE	Ptp4a2
1700109K24Rik	3.80461218588593e-130	-0.382392808828959	0.484	0.564	9.77138547701083e-126	TLE	1700109K24Rik
Gm13963	4.49649305370429e-130	-0.693357620262468	0.152	0.24	1.15483431098287e-125	TLE	Gm13963
Tsc1	7.17996793234796e-130	-0.330303756428191	0.435	0.521	1.84403116406493e-125	TLE	Tsc1
Bicc1	7.48845767463613e-130	-0.451362152133045	0.175	0.269	1.9232605845768e-125	TLE	Bicc1
Sestd1	7.66290776646165e-130	-0.38750278985718	0.357	0.447	1.96806460166035e-125	TLE	Sestd1
Tnrc18	9.21951054828143e-130	-0.364719228361868	0.381	0.469	2.36784689411512e-125	TLE	Tnrc18
Rnf169	1.19168732836133e-129	-0.24852978832799	0.509	0.596	3.06061056543041e-125	TLE	Rnf169
Etl4	2.5512340011598e-129	-0.386397002276554	0.493	0.602	6.55233428517873e-125	TLE	Etl4
Snx10	5.73792497056453e-129	-0.292590325202749	0.395	0.487	1.47367127019009e-124	TLE	Snx10
Prxl2c	6.78874495383444e-129	-0.904665352716769	0.091	0.167	1.7435533664933e-124	TLE	Prxl2c
5530601H04Rik	1.05042930348893e-128	-0.554582251395307	0.203	0.292	2.69781758015061e-124	TLE	5530601H04Rik
Nrg3os	2.31775575182836e-128	0.390387044272353	0.845	0.902	5.95269209742079e-124	TLE	Nrg3os
Fam189b	2.57914012554962e-128	-0.567392639726288	0.199	0.289	6.6240055844491e-124	TLE	Fam189b
Cfap44	3.48061937407733e-128	-0.856682031444501	0.094	0.17	8.93927473844281e-124	TLE	Cfap44
Klf3	4.10139715978563e-128	-0.616966795305728	0.102	0.179	1.05336183254774e-123	TLE	Klf3
Bcas3	4.80271537795979e-128	-0.184134438761587	0.696	0.772	1.23348139052141e-123	TLE	Bcas3
Phyhipl	5.44630855843451e-128	0.634295044756817	0.44	0.335	1.39877542706274e-123	TLE	Phyhipl
Celf4	7.06131719361881e-128	-0.219705756026044	0.815	0.898	1.81355809483712e-123	TLE	Celf4
Bach2	1.39529506389727e-127	0.566915104859068	0.586	0.495	3.58353631260736e-123	TLE	Bach2
Chd3	3.09961121331543e-127	-0.351353826121055	0.456	0.536	7.96073147915801e-123	TLE	Chd3
Kcnab2	3.19535892903826e-127	-0.438178861433513	0.373	0.459	8.20664033744897e-123	TLE	Kcnab2
Ttc4	8.19636533553484e-127	-0.488008773700467	0.296	0.381	2.10507250912541e-122	TLE	Ttc4
Cdh12	9.49928214342498e-127	-0.192392642228504	0.683	0.772	2.43970063289584e-122	TLE	Cdh12
Ppp1r9a	1.75402576589821e-126	-0.195505454775765	0.785	0.864	4.50486437455637e-122	TLE	Ppp1r9a
Smc2	3.28508970479276e-126	-0.771729147333021	0.105	0.182	8.43709588881923e-122	TLE	Smc2
Fkbp2	4.02802231420299e-126	-0.617084831129399	0.157	0.24	1.03451697095675e-121	TLE	Fkbp2
Furin	9.13370934534377e-126	0.967723210122868	0.157	0.086	2.34581057116464e-121	TLE	Furin
Dpyd	2.07717711062829e-125	-0.311599374728392	0.577	0.655	5.33481397322664e-121	TLE	Dpyd
Arsj	2.26656896069192e-125	0.634410614170409	0.26	0.167	5.82122906174506e-121	TLE	Arsj
Armh4	2.95138308924773e-125	-0.876056559650456	0.082	0.154	7.58003718811494e-121	TLE	Armh4
Lman2l	2.98592944282772e-125	-0.570083742953497	0.253	0.337	7.66876258801444e-121	TLE	Lman2l
Wrn	3.60092275657905e-125	-0.439207761482314	0.209	0.298	9.24824991572197e-121	TLE	Wrn
St3gal1	6.6239606203071e-125	-1.06177249497605	0.053	0.116	1.70123180611347e-120	TLE	St3gal1
Ebf4	8.71298067195961e-125	-0.686451293996128	0.137	0.218	2.23775482597939e-120	TLE	Ebf4
Lrrc45	9.9753127272516e-125	-0.388254995065058	0.309	0.398	2.56195956774003e-120	TLE	Lrrc45
Gm44151	1.05528714005313e-124	-0.291507786628436	0.68	0.75	2.71029396179846e-120	TLE	Gm44151
Gnai1	1.0624588392758e-124	-0.366780239099152	0.329	0.424	2.72871303691204e-120	TLE	Gnai1
Abcd4	1.09499452002494e-124	-0.659805003209324	0.14	0.222	2.81227442578007e-120	TLE	Abcd4
Trpm7	1.15445481126982e-124	-0.172359027266768	0.67	0.749	2.96498629178429e-120	TLE	Trpm7
Zfp692	1.21088689672803e-124	-0.457513519485316	0.256	0.344	3.10992081686661e-120	TLE	Zfp692
Csnk1a1	1.42445492352302e-124	0.426802557419732	0.797	0.794	3.65842758008416e-120	TLE	Csnk1a1
Tmem260	1.48186968509503e-124	-0.48178229762304	0.271	0.359	3.80588591222955e-120	TLE	Tmem260
Pde2a	1.57609255485031e-124	-0.232196859610909	0.407	0.522	4.04787850862206e-120	TLE	Pde2a
Efcab1	1.66207491143059e-124	-1.10190222972432	0.059	0.124	4.26870699502719e-120	TLE	Efcab1
Rasgrf2	1.78192119485545e-124	-0.5365310306782	0.365	0.448	4.57650820474725e-120	TLE	Rasgrf2
Ppp2r3a	1.95305933233988e-124	-0.257772122332107	0.539	0.62	5.01604228324851e-120	TLE	Ppp2r3a
Cntnap1	2.30617851052942e-124	-0.68427097294963	0.127	0.206	5.92295826859272e-120	TLE	Cntnap1
Fbxl5	2.31293213012817e-124	-0.285293873636661	0.469	0.541	5.94030358980818e-120	TLE	Fbxl5
Bbx	2.48367701005182e-124	-0.326226170268961	0.382	0.472	6.37882766491608e-120	TLE	Bbx
Etv1	2.53635772045431e-124	-0.661711444812267	0.212	0.303	6.51412753344282e-120	TLE	Etv1
D3Ertd751e	6.62220287449578e-124	-0.673950646792123	0.131	0.212	1.70078036425675e-119	TLE	D3Ertd751e
Apba2	7.34156965412334e-124	0.345880204013149	0.801	0.82	1.8855353342685e-119	TLE	Apba2
Clk1	8.69321568978562e-124	-0.164324167905268	0.653	0.718	2.23267858560764e-119	TLE	Clk1
Fbn2	9.01950710452699e-124	-0.547512157143457	0.181	0.27	2.31648000965567e-119	TLE	Fbn2
Mical2	9.07160330400411e-124	-0.132068110038882	0.745	0.869	2.32985987656738e-119	TLE	Mical2
Gm32834	1.26414820498707e-123	-1.25254697803246	0.056	0.119	3.24671183486829e-119	TLE	Gm32834
Hdac8	1.2939762647221e-123	-0.243323077756328	0.61	0.691	3.32331924068576e-119	TLE	Hdac8
Golim4	1.6480262329028e-123	-0.551093660353418	0.113	0.192	4.23262577396426e-119	TLE	Golim4
Dst	1.87145226659076e-123	-0.105437557867846	0.804	0.872	4.80645085628504e-119	TLE	Dst
Ehbp1	2.19887789268677e-123	-0.172997110336081	0.722	0.792	5.64737809178743e-119	TLE	Ehbp1
4930447C04Rik	2.40924849461146e-123	-0.770141986518736	0.093	0.168	6.18767290871061e-119	TLE	4930447C04Rik
4930419G24Rik	2.45521683258059e-123	-0.524158395234446	0.488	0.56	6.30573339111674e-119	TLE	4930419G24Rik
Igsf9b	2.66071484776818e-123	0.69072365877551	0.432	0.335	6.83351394352302e-119	TLE	Igsf9b
Ociad2	3.26336299892339e-123	-0.218420101650257	0.268	0.38	8.38129519013494e-119	TLE	Ociad2
Krt222	4.98143029280744e-123	-0.748020381938742	0.085	0.157	1.27938074210173e-118	TLE	Krt222
Flywch1	5.77944065612625e-123	-0.46717625466607	0.265	0.351	1.4843337437129e-118	TLE	Flywch1
Dscam	6.11460304615787e-123	-0.239030114867602	0.826	0.899	1.57041350034473e-118	TLE	Dscam
Gabrd	6.94678307520901e-123	-1.24264311193443	0.053	0.114	1.78414229720593e-118	TLE	Gabrd
Lmbr1	7.55106533641115e-123	-0.3381278695481	0.386	0.475	1.93934011035048e-118	TLE	Lmbr1
Ubtd2	8.49862434573453e-123	0.650335805470721	0.362	0.262	2.182701690715e-118	TLE	Ubtd2
Elfn2	8.82976911669768e-123	-0.923196967027212	0.106	0.18	2.26774960224146e-118	TLE	Elfn2
Gabra3	1.05170610055766e-122	-0.607442524987397	0.159	0.246	2.70109677806224e-118	TLE	Gabra3
Pja2	1.08925139134414e-122	-0.239805560385072	0.605	0.679	2.79752434838916e-118	TLE	Pja2
Mrtfb	1.19581731551842e-122	-0.223356929919192	0.767	0.851	3.07121761144595e-118	TLE	Mrtfb
Asap2	1.37001448948713e-122	-0.336222910767102	0.354	0.455	3.5186082133498e-118	TLE	Asap2
Mxd4	1.46572105337719e-122	-0.619966262154249	0.122	0.201	3.76441138138864e-118	TLE	Mxd4
Nedd9	1.93142323484728e-122	1.13063090069728	0.136	0.071	4.96047429405827e-118	TLE	Nedd9
Snx1	2.00326643656875e-122	0.630426666636002	0.39	0.287	5.14498918903951e-118	TLE	Snx1
Robo2	2.88885836155647e-122	-0.156468412557728	0.818	0.893	7.41945492998548e-118	TLE	Robo2
Cdkl2	3.38244308168633e-122	-0.533997709860264	0.217	0.304	8.687128566695e-118	TLE	Cdkl2
Gphn	3.91446755435107e-122	0.202495570151118	0.904	0.949	1.00535270198399e-117	TLE	Gphn
Dlg1	4.76695254698476e-122	-0.190187167741545	0.65	0.733	1.2242964226421e-117	TLE	Dlg1
Rras2	1.98657471390922e-121	-0.346740048235885	0.453	0.535	5.10211983773305e-117	TLE	Rras2
Jph1	2.12667764504746e-121	-0.406654299508952	0.622	0.688	5.4619461957754e-117	TLE	Jph1
Gm42418	2.13289243064598e-121	0.381181802195502	0.935	0.974	5.47790762962808e-117	TLE	Gm42418
Snx32	2.16463108773278e-121	-0.290105633354634	0.443	0.519	5.55942202262409e-117	TLE	Snx32
Gm38251	2.22007844899134e-121	0.620042254223984	0.304	0.206	5.70182748054445e-117	TLE	Gm38251
Vps41	2.28878555411535e-121	-0.2487020507416	0.525	0.594	5.87828793863446e-117	TLE	Vps41
Zkscan2	2.68658731019561e-121	-0.537271637670474	0.202	0.287	6.89996218877538e-117	TLE	Zkscan2
4933411O13Rik	2.96520686312213e-121	-0.861640713577097	0.162	0.244	7.61554078655658e-117	TLE	4933411O13Rik
Slc25a3	4.05637603002063e-121	0.501125932651352	0.695	0.643	1.0417990557902e-116	TLE	Slc25a3
Vsnl1	4.06354794238173e-121	-0.221446843785067	0.483	0.598	1.0436410180419e-116	TLE	Vsnl1
Mrnip	5.93558040646696e-121	-1.08948382491156	0.06	0.124	1.52443511579291e-116	TLE	Mrnip
Hs3st2	9.05317087573903e-121	0.999966681369436	0.187	0.11	2.32512587601606e-116	TLE	Hs3st2
Glt1d1	1.21538462847419e-120	-0.531683897811048	0.223	0.309	3.12147234131027e-116	TLE	Glt1d1
Gm10785	1.59103377683707e-120	-0.357871227081706	0.471	0.547	4.08625204905064e-116	TLE	Gm10785
Ttc3	2.0798184064342e-120	-0.150262466895567	0.869	0.939	5.34159761324497e-116	TLE	Ttc3
Ccdc57	2.22329667302163e-120	-0.476317165521257	0.243	0.33	5.71009284532146e-116	TLE	Ccdc57
Rheb	2.77925241715495e-120	0.669578065228693	0.384	0.282	7.13795398297906e-116	TLE	Rheb
Gm13944	3.15765944236009e-120	-0.621316424080507	0.178	0.264	8.10981674581342e-116	TLE	Gm13944
Drp2	4.06002868232062e-120	-0.542282462419002	0.191	0.276	1.04273716648041e-115	TLE	Drp2
Fth1	4.18973200433473e-120	-0.403885586204959	0.224	0.31	1.07604887067329e-115	TLE	Fth1
Rmnd5a	5.00707310510152e-120	-0.308016886588222	0.402	0.487	1.28596658558322e-115	TLE	Rmnd5a
Sstr2	5.10313917713975e-120	1.06822912986763	0.103	0.048	1.3106392348648e-115	TLE	Sstr2
Gm36388	5.13264671922099e-120	-1.04148964871347	0.079	0.148	1.31821765689753e-115	TLE	Gm36388
Gm48708	9.29430249249676e-120	0.954089277579107	0.144	0.077	2.38705570914794e-115	TLE	Gm48708
Atm	9.41653559802935e-120	-0.566279021596793	0.184	0.267	2.41844883764188e-115	TLE	Atm
9430041J12Rik	1.04092381393143e-119	0.990884899697251	0.111	0.053	2.67340463132008e-115	TLE	9430041J12Rik
Apex2	1.74264409622036e-119	-0.301348231454017	0.497	0.571	4.47563283232276e-115	TLE	Apex2
Elavl2	1.89916513421822e-119	-0.46042593412047	0.298	0.392	4.87762581421265e-115	TLE	Elavl2
Fam173a	1.96747126500439e-119	-0.401976256466152	0.286	0.371	5.05305644991078e-115	TLE	Fam173a
Kidins220	2.91213239143647e-119	-0.139362429737562	0.702	0.775	7.47922962092629e-115	TLE	Kidins220
Aig1	3.32993834229948e-119	-0.208192936173692	0.603	0.677	8.55228064452774e-115	TLE	Aig1
Prune2	7.65668517889744e-119	-0.498369855293511	0.164	0.248	1.96646645449623e-114	TLE	Prune2
Vstm2a	1.3418728524512e-118	-0.619867987570751	0.256	0.343	3.44633204695042e-114	TLE	Vstm2a
Gria4	1.37383984235144e-118	0.31783264931883	0.757	0.701	3.52843286711121e-114	TLE	Gria4
Gm20642	1.4296880540508e-118	0.287067190517283	0.856	0.912	3.67186782921866e-114	TLE	Gm20642
Caskin1	1.43397902755189e-118	-0.476348176434759	0.218	0.304	3.68288833646153e-114	TLE	Caskin1
Prxl2a	1.71907669360173e-118	-0.862940451393503	0.092	0.163	4.41510467217733e-114	TLE	Prxl2a
Letm2	2.22299709005072e-118	-0.636511964101695	0.183	0.266	5.70932342637725e-114	TLE	Letm2
Slain1	2.22847423751238e-118	-0.441260527870171	0.273	0.359	5.72339038420304e-114	TLE	Slain1
Gm15496	2.60479778818425e-118	0.553896123860178	0.375	0.274	6.6899021593936e-114	TLE	Gm15496
Me1	3.03487433249451e-118	-0.574218389310008	0.154	0.238	7.79446774814564e-114	TLE	Me1
Lztfl1	3.25484703221891e-118	-0.331958015887019	0.379	0.462	8.35942363284783e-114	TLE	Lztfl1
Cwf19l2	3.63618318039477e-118	-0.402742242599288	0.248	0.336	9.33880926220789e-114	TLE	Cwf19l2
Mib1	4.23034786233172e-118	0.461886363296258	0.668	0.601	1.08648024148265e-113	TLE	Mib1
Cdyl	4.23314116171671e-118	0.681337632414733	0.299	0.206	1.0871976445637e-113	TLE	Cdyl
Pcgf5	4.49348714802271e-118	-0.389269040828426	0.236	0.326	1.15406230422667e-113	TLE	Pcgf5
Gm44040	4.78045584560481e-118	-1.29070265682283	0.045	0.102	1.22776447482668e-113	TLE	Gm44040
Slc7a14	8.2060261910119e-118	0.510178876151747	0.724	0.717	2.10755370663759e-113	TLE	Slc7a14
Kctd16	1.0602963093903e-117	-0.237064992727085	0.872	0.922	2.72315901140712e-113	TLE	Kctd16
Dhdds	2.45780337001391e-117	-0.450986570651032	0.312	0.394	6.31237639520672e-113	TLE	Dhdds
Nexmif	2.62487359318068e-117	-0.299947455276039	0.507	0.593	6.74146284936594e-113	TLE	Nexmif
Amy1	2.6740545011632e-117	-0.350000308363205	0.376	0.462	6.86777417533744e-113	TLE	Amy1
Rnf13	2.90054684996409e-117	-0.233265057197579	0.321	0.41	7.44947447476278e-113	TLE	Rnf13
Etv5	3.22205333756822e-117	0.648851079799842	0.29	0.197	8.27519958687646e-113	TLE	Etv5
Ext1	3.6788434397899e-117	-0.175739425551706	0.697	0.762	9.44837360641241e-113	TLE	Ext1
Mical3	3.86288969497967e-117	-0.221461542025539	0.614	0.682	9.92105960361628e-113	TLE	Mical3
Fbxo41	3.93578236045522e-117	-0.422602102353911	0.327	0.41	1.01082698363571e-112	TLE	Fbxo41
BB365896	5.18766827984614e-117	-1.22178295938969	0.045	0.102	1.33234884431288e-112	TLE	BB365896
Pcsk1n	5.70234996724997e-117	-0.348859126005878	0.166	0.248	1.46453454208881e-112	TLE	Pcsk1n
Slc38a9	5.94193557501974e-117	-0.262050462715317	0.437	0.52	1.52606731373232e-112	TLE	Slc38a9
Cep162	7.40295636038064e-117	-0.462930812156513	0.214	0.299	1.90130128203656e-112	TLE	Cep162
Gm29865	8.5059117569081e-117	-1.2679381561842	0.048	0.106	2.18457331652671e-112	TLE	Gm29865
Afdn	1.18829724891553e-116	-0.197869868842209	0.682	0.753	3.05190382438976e-112	TLE	Afdn
Mthfsl	1.50028370608939e-116	-0.634300089792588	0.14	0.219	3.85317864234938e-112	TLE	Mthfsl
Uevld	1.65164278446731e-116	-0.720192985466692	0.107	0.181	4.2419141633474e-112	TLE	Uevld
Rapgefl1	2.41966998093918e-116	-0.399144354883675	0.403	0.482	6.2144384120461e-112	TLE	Rapgefl1
Ptprf	2.62347526945664e-116	0.725705727557495	0.215	0.132	6.73787153454549e-112	TLE	Ptprf
9530059O14Rik	3.18410791260753e-116	-0.199069978156209	0.63	0.707	8.17774435194992e-112	TLE	9530059O14Rik
Ctnnd2	3.33444085096329e-116	-0.171072222084452	0.922	0.968	8.56384443752901e-112	TLE	Ctnnd2
Gm2115	3.65427183194672e-116	-0.694328433415985	0.18	0.264	9.38526634598877e-112	TLE	Gm2115
Hspbap1	7.16039250206423e-116	0.70994699231752	0.211	0.131	1.83900360630516e-111	TLE	Hspbap1
Nr2c2	7.45472811007267e-116	-0.249262133053157	0.522	0.594	1.91459782050996e-111	TLE	Nr2c2
Lrrc55	9.40022887283866e-116	0.906479139345389	0.112	0.054	2.41426078141115e-111	TLE	Lrrc55
Gm15494	1.59553010655682e-115	-1.24844957554801	0.047	0.104	4.09779997266987e-111	TLE	Gm15494
Fkbp1a	1.66730612949132e-115	0.60860082954654	0.432	0.329	4.28214233237254e-111	TLE	Fkbp1a
Metap1d	2.00267923463425e-115	-0.402063606167799	0.335	0.418	5.14348107831116e-111	TLE	Metap1d
Carmil3	2.29860679948742e-115	-0.406420381860505	0.212	0.298	5.90351184312355e-111	TLE	Carmil3
Mctp1	2.4052839282284e-115	-0.265695573154852	0.767	0.776	6.177490712869e-111	TLE	Mctp1
Ss18	2.92851110289747e-115	0.556063664504523	0.372	0.266	7.52129506557156e-111	TLE	Ss18
Atg4c	2.99802355823394e-115	-0.350442417092556	0.344	0.427	7.69982390461224e-111	TLE	Atg4c
Rnf112	4.39375642384234e-115	-0.160268140618216	0.682	0.758	1.12844846233543e-110	TLE	Rnf112
Chpt1	4.53640727361079e-115	-0.348409931398587	0.356	0.441	1.16508548008146e-110	TLE	Chpt1
Alms1	4.70618318795511e-115	-0.594131612625845	0.159	0.24	1.20868902816251e-110	TLE	Alms1
Tcte2	5.34095640578003e-115	-0.67296147915917	0.192	0.274	1.37171783369648e-110	TLE	Tcte2
Pianp	6.39353120563857e-115	-0.943959797092136	0.074	0.139	1.64205061954415e-110	TLE	Pianp
Evi5	9.1569927176442e-115	-0.250558913235537	0.455	0.536	2.35179043967256e-110	TLE	Evi5
Gm2762	1.03331540442783e-114	-0.757261492501737	0.119	0.194	2.653863953192e-110	TLE	Gm2762
Polb	1.18349005503166e-114	-0.20171419168915	0.64	0.702	3.03955750833782e-110	TLE	Polb
Gm11417	1.20607450486086e-114	-0.593229261965925	0.178	0.261	3.09756115083415e-110	TLE	Gm11417
Abcb7	1.61851273872756e-114	-0.53367015497589	0.215	0.299	4.15682626687398e-110	TLE	Abcb7
Upp2	1.6376226469694e-114	-0.157384456912176	0.723	0.808	4.20590624421152e-110	TLE	Upp2
Adam23	1.98208106743155e-114	-0.234673755335537	0.577	0.647	5.09057880548446e-110	TLE	Adam23
Hmg20a	2.43742954574585e-114	-0.232929854189715	0.484	0.561	6.26005030233906e-110	TLE	Hmg20a
Arhgef4	3.71958846374352e-114	-0.397699287702225	0.274	0.363	9.55301905143249e-110	TLE	Arhgef4
Cbwd1	3.77919143134412e-114	1.07312935523934	0.327	0.243	9.7060973531211e-110	TLE	Cbwd1
Inha	4.02923977317959e-114	-0.770871670517314	0.083	0.151	1.03482965094572e-109	TLE	Inha
Ktn1	4.50098126383946e-114	-0.161128088696844	0.623	0.687	1.15598701799189e-109	TLE	Ktn1
Mta3	7.14501297423824e-114	-0.331275747633267	0.396	0.474	1.83505368217361e-109	TLE	Mta3
Kifc2	7.99659429210581e-114	-0.416489257105632	0.255	0.339	2.05376531204154e-109	TLE	Kifc2
Ncapd3	1.190743917677e-113	-0.397879102092491	0.295	0.379	3.05818760376984e-109	TLE	Ncapd3
2700049A03Rik	1.23681944409252e-113	-0.49747368465608	0.175	0.256	3.17652337826283e-109	TLE	2700049A03Rik
Chka	1.67564224988129e-113	-0.173101893965447	0.681	0.742	4.30355199037011e-109	TLE	Chka
Cnnm1	3.52764991520342e-113	0.543713807300668	0.558	0.472	9.06006327721695e-109	TLE	Cnnm1
Atp8a2	3.53835968333436e-113	-0.233668471062437	0.569	0.64	9.08756917470765e-109	TLE	Atp8a2
Zmym6	3.95632113118168e-113	-0.455292934563485	0.281	0.363	1.01610195612139e-108	TLE	Zmym6
Tiam2	3.98429605201221e-113	-0.5303263257298	0.225	0.31	1.0232867550383e-108	TLE	Tiam2
Sptbn1	6.39936419736683e-113	-0.14237801452976	0.815	0.894	1.64354870680972e-108	TLE	Sptbn1
Rap1gap2	6.84492681145467e-113	-0.371266769152743	0.443	0.519	1.7579825529859e-108	TLE	Rap1gap2
Atg13	7.90469428122176e-113	-0.549465284016939	0.196	0.278	2.03016263224618e-108	TLE	Atg13
Cdh18	7.90525609316358e-113	-0.581372980650238	0.359	0.46	2.0303069224072e-108	TLE	Cdh18
Tle2	9.36290186637447e-113	-0.657604355334876	0.112	0.186	2.40467408634096e-108	TLE	Tle2
Hnrnpdl	1.04038642837062e-112	-0.176848259389154	0.569	0.632	2.67202446398426e-108	TLE	Hnrnpdl
Rbfox3	1.14082325638314e-112	-0.191182996356001	0.814	0.899	2.92997636936881e-108	TLE	Rbfox3
Reps1	1.52910127173057e-112	-0.346563697407463	0.361	0.441	3.92719079618562e-108	TLE	Reps1
Tacc2	1.53365887080188e-112	-0.3910043018745	0.273	0.361	3.93889607788048e-108	TLE	Tacc2
Ankrd27	2.57507082936211e-112	-0.579616493105581	0.19	0.27	6.61355441105071e-108	TLE	Ankrd27
Gm42477	4.26840751047386e-112	-0.549725217207512	0.256	0.339	1.096255100915e-107	TLE	Gm42477
Ifrd1	5.50959165247372e-112	0.655012782521882	0.327	0.232	1.41502842410482e-107	TLE	Ifrd1
Gas2l1	1.32630025923741e-111	-0.578800926932914	0.167	0.247	3.40633695579943e-107	TLE	Gas2l1
Mir133a-1hg	1.45896793368064e-111	0.543934169805165	0.269	0.179	3.74706734407198e-107	TLE	Mir133a-1hg
Eps8l1	1.99317415892917e-111	-1.04401478335882	0.069	0.132	5.11906919237778e-107	TLE	Eps8l1
Gm9866	2.11418018315187e-111	-0.614582260778471	0.136	0.213	5.42984896438895e-107	TLE	Gm9866
Rasa1	2.61763347741392e-111	-0.193519956116856	0.575	0.644	6.72286806004216e-107	TLE	Rasa1
Nlgn1	2.70242989652386e-111	-0.12593339555915	0.962	0.979	6.94065070324224e-107	TLE	Nlgn1
Ndel1	2.72249536448979e-111	0.570396151698497	0.331	0.233	6.99218484461913e-107	TLE	Ndel1
Msrb2	2.77250833123549e-111	-0.623185420952416	0.139	0.216	7.12063314711212e-107	TLE	Msrb2
Rfx1	4.63402888795209e-111	-0.6870723096036	0.128	0.202	1.19015763929274e-106	TLE	Rfx1
Cdkl4	8.65396422060806e-111	-0.909561556131321	0.074	0.139	2.22259763077877e-106	TLE	Cdkl4
mt-Nd2	9.78934048628554e-111	-0.388982232281821	0.103	0.178	2.51419631709272e-106	TLE	mt-Nd2
Scn9a	1.19771058918452e-110	-0.901087861904566	0.111	0.184	3.07608010620261e-106	TLE	Scn9a
Ttll5	1.2564465455581e-110	-0.247737991520415	0.47	0.546	3.22693166295686e-106	TLE	Ttll5
Rab27a	1.40841117783375e-110	-0.594096134948259	0.124	0.198	3.61722242803042e-106	TLE	Rab27a
Asxl3	1.64494317989379e-110	-0.469357491918619	0.371	0.448	4.22470756892123e-106	TLE	Asxl3
Taok3	1.80334063853726e-110	-0.246674069415889	0.368	0.447	4.63151976195526e-106	TLE	Taok3
Itga11	1.81160548118974e-110	0.714175327893305	0.22	0.14	4.65274635733961e-106	TLE	Itga11
Cxxc4	2.23726060842178e-110	-0.683737301886748	0.108	0.18	5.74595642060965e-106	TLE	Cxxc4
Ajm1	2.94658126053477e-110	-0.599773882998277	0.193	0.272	7.56770465143146e-106	TLE	Ajm1
Reck	5.68412962511561e-110	-0.549156202036623	0.176	0.256	1.45985501161844e-105	TLE	Reck
Npas2	6.2205993903498e-110	0.617524241601572	0.488	0.399	1.59763654142354e-105	TLE	Npas2
Map3k3	7.01842267042804e-110	-0.205737615516948	0.5	0.575	1.80254149444603e-105	TLE	Map3k3
Gmeb2	7.16094515969909e-110	0.589377313452824	0.327	0.23	1.83914554536552e-105	TLE	Gmeb2
Bach1	8.56275343850869e-110	1.02644987950509	0.1	0.047	2.19917196561219e-105	TLE	Bach1
Nf1	8.76231571015663e-110	0.383769546855184	0.771	0.741	2.25042554383953e-105	TLE	Nf1
Gm20616	8.83965938509256e-110	-0.924828734902007	0.07	0.134	2.27028971987332e-105	TLE	Gm20616
Rbm5	1.03807381575243e-109	-0.146713773641666	0.692	0.752	2.66608498099696e-105	TLE	Rbm5
Helz	1.1053603931994e-109	-0.234901314485926	0.501	0.573	2.83889709785401e-105	TLE	Helz
Prkcg	1.25532933356815e-109	-0.266765505968771	0.524	0.605	3.22406232740308e-105	TLE	Prkcg
Thsd4	1.41699039461292e-109	-0.223023546659385	0.258	0.361	3.63925643048436e-105	TLE	Thsd4
Unc79	1.77376121101647e-109	-0.162634572758711	0.832	0.903	4.55555091825361e-105	TLE	Unc79
Timp4	3.41828322331991e-109	-0.587121837399026	0.254	0.335	8.77917680245253e-105	TLE	Timp4
Aopep	3.500598604015e-109	-0.176287609844054	0.71	0.764	8.99058739469172e-105	TLE	Aopep
F2rl2	3.5771480031403e-109	-1.1598644062073	0.065	0.125	9.18718921646524e-105	TLE	F2rl2
Fut9	4.11447815253439e-109	-0.272754663766073	0.613	0.692	1.05672142391541e-104	TLE	Fut9
Cacna2d1	1.18763698730031e-108	0.250590490746508	0.871	0.91	3.05020807448339e-104	TLE	Cacna2d1
Zmat1	1.30835677341337e-108	-0.454666657287879	0.164	0.243	3.36025270115757e-104	TLE	Zmat1
Spag6l	1.34295553904168e-108	-0.618077876792945	0.165	0.244	3.44911271092075e-104	TLE	Spag6l
Acyp2	1.5339743962554e-108	-0.282516239089347	0.461	0.544	3.93970644190274e-104	TLE	Acyp2
Zfp740	2.14964669377491e-108	-0.584486745224552	0.159	0.236	5.52093760362211e-104	TLE	Zfp740
Cr1l	2.24866321014431e-108	-0.538730535055229	0.176	0.255	5.77524172261364e-104	TLE	Cr1l
Fndc1	3.19863524722223e-108	-0.975448151551795	0.068	0.13	8.21505490544086e-104	TLE	Fndc1
Grin2b	3.86090228522562e-108	-0.112740448464337	0.937	0.979	9.91595533914495e-104	TLE	Grin2b
Dcakd	4.8889735894913e-108	-0.585997433095951	0.183	0.261	1.25563508698905e-103	TLE	Dcakd
Klhl29	4.9139960495299e-108	-0.195055850352271	0.765	0.845	1.26206160540076e-103	TLE	Klhl29
Armc10	6.52133952930656e-108	0.89128680989653	0.154	0.088	1.6748756313118e-103	TLE	Armc10
Lpin1	6.94715564825018e-108	-0.591789346619545	0.09	0.158	1.78423798514009e-103	TLE	Lpin1
Pum2	8.17749378986809e-108	0.516659529307033	0.587	0.499	2.10022573005182e-103	TLE	Pum2
Sat1	1.03172445814743e-107	1.65232627333155	0.137	0.075	2.64977792586006e-103	TLE	Sat1
Pparg	1.06644348833966e-107	0.658164763880887	0.249	0.166	2.73894681110276e-103	TLE	Pparg
Errfi1	1.08772676073256e-107	0.748945155837352	0.231	0.15	2.79360863958944e-103	TLE	Errfi1
Gm14636	1.52176195748649e-107	0.69490392200664	0.365	0.275	3.90834123541256e-103	TLE	Gm14636
Atp1a3	1.81496520747779e-107	-0.19166079130929	0.623	0.699	4.66137514236522e-103	TLE	Atp1a3
Fam155a	1.9794443405438e-107	0.2076271364225	0.96	0.983	5.08380689981865e-103	TLE	Fam155a
Tmem132b	2.02385094596711e-107	-0.195186500999062	0.789	0.868	5.19785638452733e-103	TLE	Tmem132b
Gm15336	2.60902006328312e-107	-0.582248778799942	0.17	0.249	6.70074622853004e-103	TLE	Gm15336
BC052040	3.93647643502030e-107	-0.387189652782419	0.261	0.344	1.01100524280626e-102	TLE	BC052040
L1cam	6.08336905443851e-107	-0.494091720202736	0.147	0.223	1.56239167425144e-102	TLE	L1cam
Ipo8	6.11314858024834e-107	-0.350162466972039	0.306	0.39	1.57003994986518e-102	TLE	Ipo8
Nrcam	6.21682305194622e-107	-0.134842089607572	0.879	0.947	1.59666666443135e-102	TLE	Nrcam
Gm41764	6.70492399875371e-107	0.569214947067538	0.22	0.139	1.72202563059992e-102	TLE	Gm41764
Zmynd8	6.89642763187475e-107	-0.195874450001612	0.638	0.699	1.77120950869439e-102	TLE	Zmynd8
Wdpcp	1.18402271343655e-106	-0.34166631227084	0.334	0.419	3.04092553491909e-102	TLE	Wdpcp
Tnfrsf19	1.47008633840259e-106	-0.541255643620623	0.177	0.257	3.77562274291938e-102	TLE	Tnfrsf19
Fnip2	2.11312891075105e-106	-0.211128308726316	0.306	0.391	5.42714898148192e-102	TLE	Fnip2
Mrpl48	2.25854931245565e-106	0.642175843210555	0.35	0.258	5.80063219917984e-102	TLE	Mrpl48
Soga1	2.60471140650122e-106	0.688804451319584	0.26	0.173	6.68968030531708e-102	TLE	Soga1
Zfp961	3.27707709876226e-106	-0.551575867209027	0.193	0.271	8.41651711275111e-102	TLE	Zfp961
Cry1	4.87251955480915e-106	0.765587715570779	0.133	0.072	1.25140919726163e-101	TLE	Cry1
Hdgf	6.69720098497662e-106	-0.50066159141574	0.189	0.267	1.72004212897155e-101	TLE	Hdgf
Stard5	7.4755465526295e-106	-0.50370313368195	0.098	0.168	1.91994462111183e-101	TLE	Stard5
Colgalt1	7.68853580033563e-106	-0.484395519931627	0.178	0.257	1.9746466496002e-101	TLE	Colgalt1
Mark1	1.05838441018295e-105	0.494836055957276	0.559	0.471	2.71824868067288e-101	TLE	Mark1
Glt8d2	1.05872471325959e-105	-0.993456360857526	0.055	0.113	2.71912268106461e-101	TLE	Glt8d2
Tecr	1.21708536287206e-105	-0.304189646689171	0.361	0.437	3.12584033746432e-101	TLE	Tecr
Nbr1	1.54610922249455e-105	-0.268972636620788	0.355	0.436	3.97087231613275e-101	TLE	Nbr1
Cdk5rap2	1.6846378466652e-105	-0.544842892170179	0.152	0.228	4.32665538159024e-101	TLE	Cdk5rap2
Clgn	9.32803714167353e-105	-0.857247528170098	0.081	0.144	2.39571977909601e-100	TLE	Clgn
Ckb	1.03132031285522e-104	0.682471596000166	0.418	0.321	2.64873995950605e-100	TLE	Ckb
Stxbp6	1.12592442315772e-104	-0.946852467424594	0.461	0.48	2.89171169599598e-100	TLE	Stxbp6
Agk	2.55774140536405e-104	-0.364893145212385	0.311	0.391	6.5690472513965e-100	TLE	Agk
Gm28376	4.39272616540187e-104	-0.340259420616702	0.729	0.8	1.12818386106016e-99	TLE	Gm28376
Rufy2	5.25840878568241e-104	-0.233758295659488	0.512	0.577	1.35051712842681e-99	TLE	Rufy2
Nt5dc1	5.50020216631743e-104	-0.508766016666177	0.172	0.25	1.41261692237531e-99	TLE	Nt5dc1
Rbm33	6.27152525993331e-104	-0.229395210900809	0.515	0.58	1.61071583250867e-99	TLE	Rbm33
Arap2	6.65806186885827e-104	-0.308322815017635	0.266	0.353	1.70999002977887e-99	TLE	Arap2
Pibf1	7.05644295766001e-104	-0.231423823639263	0.47	0.544	1.81230624481582e-99	TLE	Pibf1
4933431E20Rik	8.4590325061333e-104	-0.89530082548395	0.065	0.124	2.17253331855021e-99	TLE	4933431E20Rik
Pex5l	8.70803008316022e-104	-0.461709293111046	0.755	0.786	2.23648336625804e-99	TLE	Pex5l
Kctd4	1.32665033154269e-103	-0.738443658305526	0.196	0.269	3.40723604650108e-99	TLE	Kctd4
Rtn4rl2	1.54668773051549e-103	0.762559958814641	0.119	0.062	3.97235809828294e-99	TLE	Rtn4rl2
Sbno2	2.0579649574757e-103	0.806056613565854	0.213	0.137	5.28547140028483e-99	TLE	Sbno2
Myo6	2.2993830988335e-103	-0.236582510246446	0.324	0.406	5.90550561273408e-99	TLE	Myo6
Kif17	2.67736514648772e-103	0.646380913334807	0.275	0.189	6.87627690572441e-99	TLE	Kif17
4930595D18Rik	3.01755271852089e-103	-0.582428362405234	0.192	0.27	7.74998064697719e-99	TLE	4930595D18Rik
Focad	6.09207672152243e-103	-0.155216379142368	0.68	0.747	1.56462806438861e-98	TLE	Focad
Eef2k	6.53080875901513e-103	-0.417284932444108	0.255	0.336	1.67730761357786e-98	TLE	Eef2k
Pot1b	8.33641516243332e-103	-0.597094745787145	0.137	0.21	2.14104150616775e-98	TLE	Pot1b
Grk3	1.16223426460531e-102	-0.233351410526579	0.304	0.389	2.98496626178581e-98	TLE	Grk3
Iqcm	1.40494903862086e-102	-1.09862297697095	0.075	0.136	3.60833061588995e-98	TLE	Iqcm
Stxbp4	1.61055759687712e-102	-0.451566275562983	0.246	0.325	4.1363950760595e-98	TLE	Stxbp4
Gm19605	1.71630581979266e-102	0.70468757138111	0.191	0.119	4.4079882369735e-98	TLE	Gm19605
Ptch1	3.04247298133938e-102	0.595983303187468	0.31	0.221	7.81398335797393e-98	TLE	Ptch1
Zmat4	3.12504469962695e-102	-0.237951204653087	0.69	0.773	8.02605230205191e-98	TLE	Zmat4
Usp53	3.21105037876196e-102	0.629346550636184	0.333	0.241	8.24694068777435e-98	TLE	Usp53
Gm26871	3.73732140735947e-102	-0.204283058908479	0.845	0.9	9.59856257052132e-98	TLE	Gm26871
4833420G17Rik	4.1134525581068e-102	-0.433651855619152	0.239	0.316	1.05645802049857e-97	TLE	4833420G17Rik
Vwa8	5.45365025965302e-102	-0.259262026970805	0.569	0.632	1.40066099618669e-97	TLE	Vwa8
Ift88	5.99356924602332e-102	-0.430703167435322	0.294	0.371	1.53932838945617e-97	TLE	Ift88
Gm47591	6.1902524314225e-102	-0.507063023478705	0.26	0.339	1.58984253196224e-97	TLE	Gm47591
Jun	9.43237664768274e-102	0.858980508187954	0.148	0.084	2.42251729442436e-97	TLE	Jun
Gm43507	9.66132613001765e-102	-0.865457213663287	0.111	0.179	2.48131838997243e-97	TLE	Gm43507
Aamdc	9.78987278340066e-102	-0.727164488978395	0.11	0.178	2.51433302696079e-97	TLE	Aamdc
Ajap1	1.10626112857754e-101	-0.598922156505655	0.187	0.265	2.84121045652571e-97	TLE	Ajap1
9630013A20Rik	1.19236040228692e-101	0.725442357586481	0.249	0.166	3.0623392211935e-97	TLE	9630013A20Rik
Cmip	1.58725691748778e-101	0.411872764837632	0.737	0.709	4.07655194118387e-97	TLE	Cmip
Azin2	1.63874998997664e-101	-0.686269553231095	0.1	0.167	4.208801599257e-97	TLE	Azin2
Slc24a4	1.74538740554944e-101	0.834068813351707	0.503	0.454	4.48267847367261e-97	TLE	Slc24a4
Prkab2	1.95242096021364e-101	0.598756743820861	0.346	0.254	5.01440275211668e-97	TLE	Prkab2
Ubtd1	2.08730272232779e-101	0.999712421557108	0.133	0.073	5.36081958175447e-97	TLE	Ubtd1
Gm44257	2.28701095240403e-101	-0.396665881299293	0.288	0.373	5.87373022905928e-97	TLE	Gm44257
Igsf11	3.89429287147565e-101	-0.471216565710953	0.29	0.367	1.00017123818109e-96	TLE	Igsf11
Gm50232	4.20558783941341e-101	0.482390675492162	0.43	0.332	1.08012112479655e-96	TLE	Gm50232
Syn2	5.32322782786498e-101	-0.108133127317115	0.813	0.907	1.36716460303056e-96	TLE	Syn2
Pbx4	5.5426233295164e-101	-0.7131801384906	0.097	0.163	1.4235119497197e-96	TLE	Pbx4
Thsd7a	6.24048412374544e-101	-0.579632629464526	0.543	0.592	1.60274353750154e-96	TLE	Thsd7a
2310002F09Rik	7.60314001780903e-101	-0.565903902573807	0.124	0.198	1.95271445077389e-96	TLE	2310002F09Rik
Eepd1	1.09316109281637e-100	-0.644330649323001	0.108	0.176	2.80756563468027e-96	TLE	Eepd1
Zdhhc15	1.12627087670877e-100	-0.959032569671217	0.058	0.115	2.89260149265114e-96	TLE	Zdhhc15
Vps8	1.16972134976681e-100	-0.286137566547764	0.397	0.471	3.0041953426061e-96	TLE	Vps8
Tut4	1.68812996478137e-100	-0.128495048526007	0.636	0.705	4.335624188548e-96	TLE	Tut4
B130024G19Rik	1.82337862977052e-100	-1.0094316846407	0.083	0.145	4.68298333483963e-96	TLE	B130024G19Rik
Iqce	1.84924373365679e-100	-0.39220979360553	0.29	0.367	4.74941268115073e-96	TLE	Iqce
Sphkap	1.93822228225491e-100	-0.152408336975144	0.763	0.844	4.9779362875153e-96	TLE	Sphkap
Zscan26	2.09483633473201e-100	-0.371126976811595	0.319	0.394	5.38016815849222e-96	TLE	Zscan26
Ptchd1	2.72858960289768e-100	0.601647372766061	0.222	0.142	7.0078366771221e-96	TLE	Ptchd1
Msh2	3.1743887909805e-100	-0.575187158072376	0.116	0.186	8.15278273187522e-96	TLE	Msh2
Zc3h7a	3.53283592158662e-100	-0.214650757540919	0.503	0.566	9.07338249741093e-96	TLE	Zc3h7a
Clstn2	4.86088642175338e-100	0.284807539501863	0.886	0.916	1.24842145969892e-95	TLE	Clstn2
Ercc6l2	5.09155031483233e-100	-0.445770932372646	0.264	0.341	1.30766286735839e-95	TLE	Ercc6l2
Ccnh	5.17368138257063e-100	-0.344029894051903	0.415	0.486	1.32875658948561e-95	TLE	Ccnh
Cadm1	8.02155329720846e-100	-0.172289178356767	0.879	0.939	2.06017553332205e-95	TLE	Cadm1
Dsp	8.28860512784903e-100	-1.20339151006944	0.049	0.102	2.12876245498547e-95	TLE	Dsp
Izumo4	8.76869092870185e-100	-0.572742933695559	0.11	0.178	2.2520628912185e-95	TLE	Izumo4
Dusp14	8.92193063417582e-100	0.788706468118196	0.148	0.085	2.29141944477538e-95	TLE	Dusp14
Xrn1	9.8205950043586e-100	-0.164161503564194	0.587	0.655	2.52222341496942e-95	TLE	Xrn1
Garnl3	1.68054707354328e-99	-0.454724448691376	0.266	0.35	4.31614904898122e-95	TLE	Garnl3
Hdac1	1.76172558226204e-99	-0.59168327701996	0.163	0.236	4.52463981292359e-95	TLE	Hdac1
Snhg20	1.88455450879966e-99	-0.356225398582616	0.236	0.313	4.84010134495016e-95	TLE	Snhg20
Srgap1	2.22798644138035e-99	-0.323850468428103	0.208	0.293	5.72213757739716e-95	TLE	Srgap1
Atl1	2.94570339255455e-99	-0.273278832621868	0.374	0.454	7.56545002309784e-95	TLE	Atl1
Sytl2	2.96968643595753e-99	-0.380763924715041	0.066	0.126	7.62704567346972e-95	TLE	Sytl2
Fam53b	2.98631508650807e-99	0.836300458174208	0.102	0.05	7.66975303667867e-95	TLE	Fam53b
Arhgef37	3.21227270042522e-99	1.15668693131754	0.111	0.058	8.25007997650209e-95	TLE	Arhgef37
Gm46367	4.27624936551681e-99	0.586549605057222	0.478	0.387	1.09826912454568e-94	TLE	Gm46367
Ano6	4.56341294143731e-99	-0.243584666210189	0.403	0.48	1.17202134574934e-94	TLE	Ano6
Tmtc4	4.60003918959187e-99	-0.562253120019543	0.148	0.221	1.18142806506288e-94	TLE	Tmtc4
Prex2	5.1727035349707e-99	-0.271246239989872	0.22	0.303	1.32850544888653e-94	TLE	Prex2
Gpatch8	5.39416610025442e-99	-0.125372051541825	0.817	0.872	1.38538367952834e-94	TLE	Gpatch8
Abhd14b	5.90996499108536e-99	-0.508417117666723	0.097	0.163	1.51785630866045e-94	TLE	Abhd14b
Gm15520	6.22666325927592e-99	-0.705318259332504	0.09	0.154	1.59919392487983e-94	TLE	Gm15520
Shank1	1.01136220631082e-98	0.384718913661977	0.703	0.654	2.59748155446809e-94	TLE	Shank1
Fto	1.02970245344336e-98	-0.176220464433544	0.712	0.774	2.64458481117858e-94	TLE	Fto
Plekhg1	1.56834097848702e-98	-0.334635398235148	0.053	0.109	4.02797013504822e-94	TLE	Plekhg1
A230006K03Rik	2.64244754312332e-98	-0.227505985356594	0.495	0.603	6.78659802500363e-94	TLE	A230006K03Rik
Diaph3	2.85798011234071e-98	1.40388969207247	0.102	0.051	7.34015032252464e-94	TLE	Diaph3
Ttc26	2.93993717544222e-98	-0.633421329595706	0.195	0.268	7.55064064768826e-94	TLE	Ttc26
B230334C09Rik	2.98233336976447e-98	-0.277028174331222	0.515	0.578	7.65952679356609e-94	TLE	B230334C09Rik
Stmn1	3.22896547032262e-98	-0.680610726881294	0.064	0.122	8.29295201742959e-94	TLE	Stmn1
Ccdc30	3.4088664802244e-98	-0.331488421902801	0.41	0.48	8.75499178116032e-94	TLE	Ccdc30
Agpat4	7.06920868478865e-98	-0.356825372362346	0.346	0.423	1.81558486651427e-93	TLE	Agpat4
Nedd4	7.6829971345185e-98	-0.176483408922046	0.63	0.695	1.97322415405839e-93	TLE	Nedd4
Sms	7.69955290585335e-98	-0.442131681667445	0.236	0.312	1.97747617281031e-93	TLE	Sms
Stau2	8.30600353593395e-98	-0.164698271943095	0.73	0.794	2.13323088813392e-93	TLE	Stau2
Gm26618	9.89021523443505e-98	-0.603033279162929	0.155	0.228	2.54010397865995e-93	TLE	Gm26618
Stx4a	1.01304330623324e-97	0.814202184667389	0.174	0.106	2.60179912339884e-93	TLE	Stx4a
Lrp8	1.48923556073554e-97	0.548853150283584	0.434	0.34	3.8248036906371e-93	TLE	Lrp8
Manba	2.18157782770583e-97	-0.531604288502458	0.086	0.149	5.60294633489687e-93	TLE	Manba
Iqsec3	3.01184384098661e-97	0.525819523612085	0.521	0.435	7.73531853680592e-93	TLE	Iqsec3
Slc6a8	4.25509464681479e-97	0.745306653467463	0.192	0.121	1.09283595814144e-92	TLE	Slc6a8
Kcnma1	4.43354355969022e-97	-0.13018661058668	0.923	0.97	1.13866699243524e-92	TLE	Kcnma1
Dpf3	5.0643866596295e-97	-0.691477021883306	0.277	0.345	1.30068642579265e-92	TLE	Dpf3
Cpeb3	6.36055449828422e-97	-0.109587383916532	0.748	0.833	1.63358121179434e-92	TLE	Cpeb3
Rbfox2	7.0459830113075e-97	-0.145608333039151	0.818	0.887	1.80961981679411e-92	TLE	Rbfox2
Pde10a	7.92974794216001e-97	0.304855735780805	0.847	0.891	2.03659716398495e-92	TLE	Pde10a
Teddm2	8.53104880280376e-97	-0.993773355214539	0.063	0.12	2.19102926402409e-92	TLE	Teddm2
Tmem181a	1.2607813752611e-96	-0.306344429902265	0.295	0.371	3.23806480608308e-92	TLE	Tmem181a
1700111E14Rik	1.54577424439719e-96	-0.263567076198339	0.588	0.671	3.9700119918853e-92	TLE	1700111E14Rik
Plekhm3	1.60709266488829e-96	-0.253619234069024	0.446	0.518	4.12749609123258e-92	TLE	Plekhm3
Actn4	2.15604303852463e-96	0.489805938255467	0.426	0.325	5.5373653358428e-92	TLE	Actn4
Nyap2	2.50265254452776e-96	-0.331191684612035	0.435	0.515	6.42756253011064e-92	TLE	Nyap2
Gm15577	2.81947853801825e-96	-0.715993410395258	0.231	0.302	7.24126672919228e-92	TLE	Gm15577
Arl6ip1	3.41998470075429e-96	-0.466549279475259	0.151	0.221	8.78354670694725e-92	TLE	Arl6ip1
Mthfs	3.44114705484981e-96	-0.321014880298359	0.128	0.199	8.83789798097077e-92	TLE	Mthfs
Macrod1	3.68043535175001e-96	-0.627765904498115	0.16	0.233	9.45246211389954e-92	TLE	Macrod1
Brdt	3.92749193596582e-96	-0.394593344354959	0.319	0.394	1.0086977539141e-91	TLE	Brdt
Tubgcp2	4.02736107262756e-96	-0.663650408533286	0.166	0.236	1.03434714428294e-91	TLE	Tubgcp2
Clpb	4.07858219650369e-96	-0.561501696401947	0.236	0.309	1.04750226552804e-91	TLE	Clpb
Zfp423	4.31044457264106e-96	-0.85266053795545	0.068	0.125	1.1070514795914e-91	TLE	Zfp423
Tmsb4x	4.39473528496175e-96	0.13292552436445	0.229	0.308	1.12869986323673e-91	TLE	Tmsb4x
Hjurp	5.83145361404165e-96	-0.484193430828792	0.16	0.234	1.49769223169432e-91	TLE	Hjurp
Ints3	6.36109219809264e-96	-0.355214083700937	0.31	0.386	1.63371930923613e-91	TLE	Ints3
Grn	6.50401678055269e-96	2.04462880950006	0.107	0.056	1.67042662974935e-91	TLE	Grn
Gm26873	6.78666176288102e-96	-0.968338375869268	0.077	0.136	1.74301834056073e-91	TLE	Gm26873
Pcbd2	8.29338183041407e-96	-0.507950379365793	0.103	0.169	2.12998925550525e-91	TLE	Pcbd2
Ppib	8.75213500121648e-96	-0.234168519718575	0.433	0.497	2.24781083236243e-91	TLE	Ppib
Kdm6a	9.2463168730444e-96	-0.277890394668023	0.359	0.434	2.37473156250399e-91	TLE	Kdm6a
Gm12216	1.39032859653891e-95	-0.901952113874362	0.131	0.197	3.57078093449087e-91	TLE	Gm12216
Slc26a8	1.39602603242028e-95	-0.836563762883506	0.086	0.148	3.58541365906502e-91	TLE	Slc26a8
Ntng1	1.45397099122296e-95	-0.567621769913724	0.544	0.604	3.73423369675794e-91	TLE	Ntng1
Patj	1.55706408233494e-95	0.523569547207297	0.302	0.214	3.99900768266083e-91	TLE	Patj
Rnf180	2.95526826077326e-95	-0.313680800912192	0.212	0.29	7.59001547414396e-91	TLE	Rnf180
Tbl1xr1	3.93201415337829e-95	-0.123094094994154	0.463	0.542	1.00985919501215e-90	TLE	Tbl1xr1
Fra10ac1	4.01221765580759e-95	-0.684166888821778	0.168	0.239	1.03045786054106e-90	TLE	Fra10ac1
4933406I18Rik	4.18545837884071e-95	-0.149497286580663	0.531	0.603	1.07495127543766e-90	TLE	4933406I18Rik
Slc9a2	4.93304959466592e-95	-0.599816473246408	0.102	0.168	1.26695512739805e-90	TLE	Slc9a2
Sgk3	5.08487034615713e-95	-0.343343636836342	0.139	0.21	1.30594725100354e-90	TLE	Sgk3
Dnah9	6.29340809677401e-95	-0.30887224262434	0.478	0.553	1.61633600149447e-90	TLE	Dnah9
Cotl1	6.69737901137509e-95	0.897662623613565	0.151	0.088	1.72008785149146e-90	TLE	Cotl1
Gm40375	9.77045241281523e-95	-0.975983253493411	0.071	0.129	2.50934529318334e-90	TLE	Gm40375
Lrrfip2	9.92191530661102e-95	-0.263117700840998	0.384	0.46	2.54824550819691e-90	TLE	Lrrfip2
Inpp5f	1.09376538144005e-94	0.535119319515239	0.464	0.367	2.80911762915249e-90	TLE	Inpp5f
Setx	1.41276195060633e-94	-0.245024033909168	0.404	0.478	3.62839651774223e-90	TLE	Setx
Otud7a	1.47504581755749e-94	0.208488534083375	0.884	0.941	3.78836017323291e-90	TLE	Otud7a
Scn2b	1.83064804164669e-94	-0.997315081141315	0.058	0.112	4.70165336536119e-90	TLE	Scn2b
Kdsr	1.93890931205267e-94	-0.387502169190989	0.179	0.252	4.97970078614486e-90	TLE	Kdsr
Ift74	2.98875687384985e-94	-0.397586116274589	0.228	0.303	7.67602427910856e-90	TLE	Ift74
Mb21d2	3.91976886758012e-94	-0.626511878369074	0.128	0.196	1.0067142382606e-89	TLE	Mb21d2
Sod2	6.89800943155852e-94	-0.345383817729263	0.363	0.432	1.77161576230717e-89	TLE	Sod2
Vrk1	7.21611918734993e-94	-0.605580669757065	0.147	0.215	1.85331589088708e-89	TLE	Vrk1
Limk2	7.31902696617994e-94	-0.455308403995104	0.28	0.353	1.879745695724e-89	TLE	Limk2
Mrpl41	9.31522845059591e-94	-0.388107146031627	0.27	0.342	2.39243012296655e-89	TLE	Mrpl41
Trhde	9.85109449683152e-94	-0.490674229161145	0.374	0.456	2.53005659962124e-89	TLE	Trhde
Rph3al	1.13299319857466e-93	-1.21524383191928	0.065	0.121	2.90986643189931e-89	TLE	Rph3al
Cecr2	1.15409132076036e-93	-0.5966488638482	0.226	0.299	2.96405273910882e-89	TLE	Cecr2
Srrm4	1.20149497710002e-93	0.532038262608161	0.689	0.674	3.08579954968599e-89	TLE	Srrm4
Nin	1.21088204088348e-93	-0.175505326644698	0.581	0.655	3.10990834560104e-89	TLE	Nin
Fmn2	1.34246565126976e-93	-0.135357212226222	0.767	0.84	3.44785453215611e-89	TLE	Fmn2
C1ql3	1.34774680165153e-93	-0.435665684200642	0.477	0.543	3.46141811068163e-89	TLE	C1ql3
Adam15	1.40788664237102e-93	-0.354411125254864	0.222	0.299	3.61587526360149e-89	TLE	Adam15
Wdr1	1.61526779644817e-93	0.703128525645408	0.205	0.131	4.14849228161784e-89	TLE	Wdr1
Pdgfb	1.78700260755223e-93	0.862676077265057	0.16	0.096	4.5895587969764e-89	TLE	Pdgfb
Atxn3	1.91683632290812e-93	-0.438060237479282	0.218	0.294	4.92301072812493e-89	TLE	Atxn3
Gm15997	2.07708878713977e-93	1.05386561916475	0.138	0.081	5.33458713201107e-89	TLE	Gm15997
H3f3b	2.17643365313569e-93	0.722256140507998	0.358	0.266	5.5897345513484e-89	TLE	H3f3b
Pstk	2.47534937076241e-93	-0.442448165894637	0.283	0.356	6.35743978892911e-89	TLE	Pstk
Chd2	3.33552221412542e-93	-0.143999037657974	0.589	0.655	8.56662170253833e-89	TLE	Chd2
Syt3	3.74649061527865e-93	-0.627686597195696	0.106	0.171	9.62211184722016e-89	TLE	Syt3
Tppp	3.90822033007578e-93	-0.763690976722926	0.077	0.136	1.00374822737336e-88	TLE	Tppp
Gm42439	4.30156511092524e-93	-0.236140466611893	0.612	0.688	1.10477096743893e-88	TLE	Gm42439
Tbcel	5.22358715055806e-93	-0.390988812462152	0.349	0.418	1.34157388787783e-88	TLE	Tbcel
Cab39	6.77156574822485e-93	0.493794291974766	0.466	0.368	1.73914123111659e-88	TLE	Cab39
Stk26	7.45448983562685e-93	-0.942707750095966	0.067	0.123	1.91453662448404e-88	TLE	Stk26
Nxpe3	7.7607982155047e-93	-0.412600321305725	0.158	0.231	1.99320580568807e-88	TLE	Nxpe3
Otud7b	9.16779993458572e-93	-0.314214555311518	0.329	0.404	2.35456605719965e-88	TLE	Otud7b
Stmn4	1.00591556111559e-92	0.62922553100839	0.255	0.173	2.58349293561318e-88	TLE	Stmn4
Gabra5	1.07072851469065e-92	-0.13843758167132	0.49	0.583	2.74995204428e-88	TLE	Gabra5
Cep97	1.31259053701872e-92	-0.558611452690443	0.113	0.179	3.37112627622518e-88	TLE	Cep97
Scfd2	1.40850226783126e-92	-0.243460000822688	0.476	0.543	3.61745637447104e-88	TLE	Scfd2
Gm9828	1.42103343733078e-92	-0.844213198812826	0.087	0.147	3.64964017709664e-88	TLE	Gm9828
Gm19410	1.81770863278294e-92	-0.851736524598643	0.057	0.111	4.66842108157641e-88	TLE	Gm19410
Lmbrd1	2.7897067681013e-92	-0.274118392119806	0.446	0.509	7.16480389251456e-88	TLE	Lmbrd1
Gucy1b1	2.89589231307461e-92	-0.428753939591776	0.302	0.377	7.43752022766952e-88	TLE	Gucy1b1
Slc50a1	3.03508288288494e-92	-0.578943703816169	0.138	0.205	7.79500336811339e-88	TLE	Slc50a1
Gm20646	3.15970194353642e-92	-0.699537638768334	0.102	0.165	8.1150625015846e-88	TLE	Gm20646
Nrip3	3.25048502757183e-92	-0.525222756743397	0.182	0.256	8.34822069631273e-88	TLE	Nrip3
Slc41a2	3.39816588372028e-92	0.56218010241113	0.348	0.259	8.72750943915881e-88	TLE	Slc41a2
Arfgef3	3.53676236963733e-92	-0.147821556731314	0.653	0.725	9.08346679393955e-88	TLE	Arfgef3
Sesn1	4.12039478836053e-92	-0.249629734231118	0.433	0.506	1.05824099349463e-87	TLE	Sesn1
Gfra2	4.26292835499222e-92	-0.883237928402805	0.078	0.137	1.09484788941265e-87	TLE	Gfra2
Lmln	4.29899303754235e-92	-0.54021478059288	0.156	0.226	1.104110381832e-87	TLE	Lmln
Kif13a	7.02833681119018e-92	-0.278375552237545	0.238	0.318	1.80508774321797e-87	TLE	Kif13a
Utrn	7.67644014589329e-92	0.382307414326822	0.219	0.144	1.97154012266977e-87	TLE	Utrn
Rab6a	1.52004912502751e-91	0.537795669772087	0.558	0.476	3.90394216780816e-87	TLE	Rab6a
Carf	1.62014245451678e-91	-0.564746392973638	0.179	0.25	4.16101186593545e-87	TLE	Carf
Nploc4	2.22469320618163e-91	0.503683041753653	0.458	0.363	5.71367956143628e-87	TLE	Nploc4
9330182L06Rik	2.44929813021976e-91	-0.442720305320183	0.231	0.306	6.29053238784342e-87	TLE	9330182L06Rik
Gas2	2.52169651187659e-91	-0.474797388976597	0.163	0.236	6.47647315145264e-87	TLE	Gas2
Epha4	2.95945937374697e-91	-0.229114229325681	0.739	0.792	7.60077950959436e-87	TLE	Epha4
Wdr34	3.45675419918094e-91	-0.702908810509442	0.091	0.152	8.8779818097564e-87	TLE	Wdr34
Coq2	3.92894030313361e-91	-0.417089940817023	0.268	0.339	1.0090697380538e-86	TLE	Coq2
Gm46123	4.26503041910519e-91	-0.773410940045419	0.125	0.191	1.09538776253878e-86	TLE	Gm46123
Tpt1	4.43341772478608e-91	1.07340972725141	0.131	0.074	1.13863467425681e-86	TLE	Tpt1
Klhl3	4.58056164952777e-91	-0.18156765818322	0.556	0.639	1.17642564844822e-86	TLE	Klhl3
Adgrb1	5.00656573224624e-91	0.512588691990035	0.652	0.609	1.2858362770128e-86	TLE	Adgrb1
Hars	5.14249074976202e-91	0.667848017889901	0.185	0.117	1.32074589926138e-86	TLE	Hars
Fam149b	5.65532856545786e-91	-0.346262186609756	0.346	0.415	1.45245803546654e-86	TLE	Fam149b
Akap7	6.60895762917976e-91	-0.434789703604127	0.25	0.323	1.69737858790224e-86	TLE	Akap7
Herc1	7.57455313236204e-91	-0.120287817823808	0.786	0.853	1.94537248098454e-86	TLE	Herc1
Ppp2r5c	1.02594505445554e-90	0.493681563725505	0.65	0.589	2.63493468335815e-86	TLE	Ppp2r5c
Smim14	1.10157590666851e-90	-0.189317539997405	0.517	0.58	2.82917740109675e-86	TLE	Smim14
Angptl2	1.21439889301436e-90	-0.441805206819716	0.29	0.361	3.11894067692877e-86	TLE	Angptl2
Cacna1g	1.67440929550668e-90	0.625605594289291	0.283	0.202	4.30038539364981e-86	TLE	Cacna1g
Vcl	2.36400860579441e-90	0.704136039156989	0.45	0.378	6.07148330226178e-86	TLE	Vcl
Fgfr1op2	3.27753479627698e-90	-0.334613975577703	0.313	0.382	8.41769261727818e-86	TLE	Fgfr1op2
Gm13629	3.50886449614617e-90	-0.815843258319978	0.084	0.143	9.01181668545221e-86	TLE	Gm13629
Slitrk5	4.08547600524782e-90	-0.500327393835572	0.196	0.267	1.0492728024278e-85	TLE	Slitrk5
Gm13619	4.15309587853319e-90	-1.0283075277405	0.064	0.118	1.06663961448368e-85	TLE	Gm13619
Gm15813	4.69464464066992e-90	-0.804643707442379	0.117	0.18	1.20572558306326e-85	TLE	Gm15813
Polr2a	5.848284514795e-90	-0.441426429848605	0.154	0.223	1.5020149119348e-85	TLE	Polr2a
St3gal3	8.12603804858339e-90	-0.214223793377523	0.456	0.527	2.08701035201767e-85	TLE	St3gal3
Gng2	8.47135000059986e-90	-0.201175205495444	0.555	0.631	2.17569682065406e-85	TLE	Gng2
Rev3l	9.0718594073368e-90	0.454708380349179	0.766	0.759	2.32992565158631e-85	TLE	Rev3l
Katnal2	9.41857706962249e-90	-0.832957506127381	0.087	0.147	2.41897314879114e-85	TLE	Katnal2
Nefm	1.30006163640542e-89	0.728471207020254	0.204	0.134	3.33894830078005e-85	TLE	Nefm
Disp2	1.67439447629692e-89	-0.206523270015018	0.454	0.525	4.30034733347338e-85	TLE	Disp2
Stag2	2.75470775176679e-89	-0.182404401247867	0.401	0.474	7.07491591886265e-85	TLE	Stag2
Slf1	2.79609215871662e-89	-0.304861771520705	0.373	0.446	7.18120349123189e-85	TLE	Slf1
Calb1	2.88875901824852e-89	-0.676029323076736	0.155	0.223	7.41919978656766e-85	TLE	Calb1
Apod	3.60078170013242e-89	1.38227531910793	0.111	0.059	9.2478876404501e-85	TLE	Apod
Bphl	4.74998621110646e-89	-0.633080037341586	0.136	0.202	1.21993895859847e-84	TLE	Bphl
D130040H23Rik	6.07626427340815e-89	-0.332528731539866	0.368	0.435	1.56056695333941e-84	TLE	D130040H23Rik
Gm32442	7.02689154020372e-89	-0.980351640164423	0.059	0.111	1.80471655427052e-84	TLE	Gm32442
Zfp975	7.29393572721076e-89	-0.627674988474315	0.141	0.208	1.87330151281954e-84	TLE	Zfp975
Crim1	7.94624782368028e-89	-0.234848881327138	0.443	0.522	2.04083482855581e-84	TLE	Crim1
D130017N08Rik	9.83101182515729e-89	-0.833961805459542	0.086	0.144	2.52489876705515e-84	TLE	D130017N08Rik
Ift81	1.02964665556091e-88	-0.458435207332608	0.251	0.323	2.64444150547709e-84	TLE	Ift81
Scai	1.05792227995764e-88	-0.148181277987407	0.672	0.731	2.71706179161521e-84	TLE	Scai
Appl2	1.36368474467965e-88	-0.436766600494555	0.151	0.218	3.50235152976074e-84	TLE	Appl2
Cald1	1.47682437135844e-88	0.421178309908388	0.329	0.237	3.79292803295988e-84	TLE	Cald1
Disp3	1.66010783404755e-88	0.812365889187324	0.344	0.26	4.26365495018433e-84	TLE	Disp3
Sdk1	3.23462142374424e-88	0.548773279305926	0.371	0.294	8.30747820260232e-84	TLE	Sdk1
Fam193b	3.49472205771395e-88	-0.241810863006862	0.395	0.464	8.97549466082674e-84	TLE	Fam193b
Bhlhb9	3.58227220872538e-88	-0.509517058061355	0.278	0.346	9.2003497136694e-84	TLE	Bhlhb9
Phlpp2	3.72770743564944e-88	-0.40467379111618	0.285	0.355	9.57387100697846e-84	TLE	Phlpp2
Rsbn1l	4.27760574325713e-88	-0.22187728704005	0.399	0.468	1.09861748304073e-83	TLE	Rsbn1l
Serpinb6a	4.3235438575379e-88	-0.432154991163918	0.22	0.293	1.11041576893146e-83	TLE	Serpinb6a
Mbd5	4.34048906755327e-88	-0.133057973115998	0.867	0.934	1.11476780721971e-83	TLE	Mbd5
Slc4a8	5.96189026451819e-88	-0.452920113909897	0.231	0.304	1.53119227663621e-83	TLE	Slc4a8
Sltm	7.27500462359711e-88	-0.110036830145426	0.704	0.764	1.86843943747845e-83	TLE	Sltm
Tmem245	8.27133691104428e-88	-0.248761590848734	0.34	0.413	2.1243274588635e-83	TLE	Tmem245
Gm4924	8.51263280667334e-88	-0.543249556303411	0.211	0.281	2.18629948373791e-83	TLE	Gm4924
Gm6994	8.82121226392722e-88	0.55471761145099	0.487	0.409	2.26555194574443e-83	TLE	Gm6994
Dync1i2	1.22760679905663e-87	-0.133317327343053	0.819	0.888	3.15286254201713e-83	TLE	Dync1i2
Tafa5	2.2985387575523e-87	-0.175797250145169	0.603	0.666	5.90333709102158e-83	TLE	Tafa5
Gm16958	2.30148439289901e-87	0.611772288873668	0.132	0.075	5.91090236628253e-83	TLE	Gm16958
Pot1a	2.68467467591502e-87	-0.474166009253583	0.134	0.201	6.89504997015254e-83	TLE	Pot1a
Ccnt2	3.06388047802322e-87	0.509838909758158	0.683	0.653	7.86896423170704e-83	TLE	Ccnt2
Gad2	3.85707546145996e-87	0.899137200200307	0.147	0.089	9.90612690766762e-83	TLE	Gad2
Strada	3.8641226431454e-87	-0.36805520071615	0.365	0.432	9.92422618439032e-83	TLE	Strada
Copg2	4.16904239984178e-87	-0.217245820568523	0.455	0.524	1.07073515955136e-82	TLE	Copg2
Psme4	4.25688947120121e-87	0.361062079168238	0.766	0.75	1.09329692288861e-82	TLE	Psme4
Spats2l	4.4178015581581e-87	-0.450655165770671	0.171	0.243	1.13462397418175e-82	TLE	Spats2l
Pdzd4	4.90320106137597e-87	-0.201817298788911	0.566	0.629	1.25928912859319e-82	TLE	Pdzd4
Stim2	5.47739054553456e-87	-0.228086483372187	0.553	0.611	1.40675821380964e-82	TLE	Stim2
Wdr78	5.521595304805e-87	-0.458392278899617	0.233	0.304	1.41811132213307e-82	TLE	Wdr78
Enpp2	5.5651072508473e-87	-0.184928501654294	0.087	0.148	1.42928649523511e-82	TLE	Enpp2
Igf2bp3	6.06932964454137e-87	-0.424016010528423	0.335	0.404	1.55878593260756e-82	TLE	Igf2bp3
Firre	6.17668798844886e-87	-0.194790939399294	0.398	0.463	1.58635877607332e-82	TLE	Firre
Armc2	6.40435739817642e-87	-0.583905829611373	0.122	0.186	1.64483111057365e-82	TLE	Armc2
Hist1h2be	6.93623678401883e-87	-0.718295502491494	0.124	0.188	1.78143369323956e-82	TLE	Hist1h2be
Jade2	7.57765344958194e-87	-0.798524328938623	0.061	0.114	1.94616873545613e-82	TLE	Jade2
Ypel1	1.02531050598612e-86	-0.710508352430161	0.116	0.178	2.63330497252416e-82	TLE	Ypel1
Rabl6	1.05238365723191e-86	-0.302535806298723	0.424	0.485	2.7028369468687e-82	TLE	Rabl6
Sbf2	1.22579301173223e-86	-0.129884212257559	0.801	0.867	3.14820419203188e-82	TLE	Sbf2
Cds1	1.50236976344029e-86	-0.369400253489544	0.241	0.316	3.85853626344371e-82	TLE	Cds1
Csnk1g2	1.53930071786597e-86	0.507884747001424	0.296	0.212	3.95338603369518e-82	TLE	Csnk1g2
Radil	2.63810119459287e-86	-0.594619721929944	0.141	0.206	6.77543529807287e-82	TLE	Radil
Zfp560	2.66182760682056e-86	-0.625887829141251	0.106	0.168	6.83637184259725e-82	TLE	Zfp560
Acot13	2.87549982684496e-86	-0.772636146451166	0.104	0.164	7.3851462052859e-82	TLE	Acot13
Xkr6	3.24195991130671e-86	0.387047274064021	0.723	0.714	8.32632564020902e-82	TLE	Xkr6
Lacc1	4.52639096717752e-86	0.931283384735945	0.141	0.084	1.1625129921002e-81	TLE	Lacc1
Il1rap	4.7042671879747e-86	-0.35245330704789	0.668	0.724	1.20819694188754e-81	TLE	Il1rap
Myo16	5.85995865241935e-86	-0.3243447305444	0.255	0.342	1.50501318070086e-81	TLE	Myo16
Syt11	5.98522315854066e-86	-0.171918881312398	0.448	0.514	1.537184863808e-81	TLE	Syt11
Ube4b	6.32962089590587e-86	-0.165043589182161	0.487	0.553	1.6256365346955e-81	TLE	Ube4b
Ccnk	7.7083739983531e-86	0.658312569847504	0.209	0.137	1.97974169399703e-81	TLE	Ccnk
Ero1lb	1.56433344329028e-85	-0.517488740271751	0.163	0.231	4.01767758240243e-81	TLE	Ero1lb
Atp11b	1.63857023807178e-85	0.64462900064233	0.633	0.582	4.20833994243976e-81	TLE	Atp11b
Rexo4	1.7086652665567e-85	-0.360284262574941	0.285	0.354	4.38836500409757e-81	TLE	Rexo4
Smim17	1.74290553326229e-85	-0.934327603198344	0.052	0.101	4.47630428107755e-81	TLE	Smim17
Mtch2	1.82410808516443e-85	-0.309261261311731	0.356	0.424	4.6848567951278e-81	TLE	Mtch2
Trim37	2.4573502666478e-85	-0.219865309755863	0.459	0.523	6.31121268983153e-81	TLE	Trim37
Arhgef6	2.62872064218461e-85	-0.356167369504854	0.082	0.14	6.75134322532273e-81	TLE	Arhgef6
Gpi1	2.63373681202258e-85	-0.36998568144318	0.32	0.385	6.76422625431759e-81	TLE	Gpi1
Nme5	2.83194456605686e-85	-0.827238187660091	0.059	0.11	7.27328322900382e-81	TLE	Nme5
Tdrd5	2.84635426549109e-85	-0.79819171682401	0.076	0.132	7.31029166006077e-81	TLE	Tdrd5
Zfand5	2.94772316592755e-85	0.53890472159863	0.447	0.357	7.57063740705173e-81	TLE	Zfand5
Pgap1	5.57963008435259e-85	0.507415889121664	0.338	0.254	1.43301639456427e-80	TLE	Pgap1
Frmpd3	6.42162841982178e-85	-0.503415726221886	0.153	0.223	1.64926682706283e-80	TLE	Frmpd3
Vwa5b2	7.19874755942565e-85	-0.59947322647382	0.128	0.191	1.84885433568729e-80	TLE	Vwa5b2
Tdrd3	9.30600470505669e-85	-0.377074267954317	0.307	0.376	2.39006118839971e-80	TLE	Tdrd3
Plbd2	1.12095108186168e-84	0.616232803257717	0.238	0.163	2.87893866354535e-80	TLE	Plbd2
Gm42303	1.20383355259682e-84	-0.521123455306809	0.291	0.36	3.09180571313442e-80	TLE	Gm42303
Spink8	1.34620250447956e-84	-1.18008252533569	0.066	0.117	3.45745189225485e-80	TLE	Spink8
Sept3	1.87027864394203e-84	-0.325943801108028	0.368	0.432	4.80343664123631e-80	TLE	Sept3
Gm44724	2.16286680655311e-84	0.80520037572691	0.109	0.059	5.55489081927034e-80	TLE	Gm44724
2410021H03Rik	2.19229545685572e-84	-1.05399021312595	0.052	0.1	5.63047242184255e-80	TLE	2410021H03Rik
Syncrip	2.28716774915388e-84	0.498634893974968	0.455	0.359	5.87413293015192e-80	TLE	Syncrip
Clstn1	2.96774035180661e-84	-0.223262917447908	0.445	0.514	7.62204754554491e-80	TLE	Clstn1
3830406C13Rik	3.41938929695889e-84	-0.485993947224973	0.114	0.176	8.78201753137951e-80	TLE	3830406C13Rik
Kcnh5	4.66391480584236e-84	-0.376644838871325	0.15	0.22	1.19783323958449e-79	TLE	Kcnh5
Cep250	4.73611255840083e-84	-0.50586947643888	0.172	0.238	1.21637578837409e-79	TLE	Cep250
Zfp329	4.79656618030897e-84	-0.374561128760987	0.361	0.425	1.23190209208875e-79	TLE	Zfp329
Sox5	5.0167224560149e-84	-0.257899175535835	0.34	0.438	1.28844482837831e-79	TLE	Sox5
Obsl1	5.43661871534946e-84	0.595993110651995	0.139	0.082	1.3962867846632e-79	TLE	Obsl1
Fam126a	6.63941567708051e-84	-0.364156709677504	0.177	0.247	1.70520112834459e-79	TLE	Fam126a
Ipcef1	6.92890294455129e-84	-0.664260647173199	0.151	0.216	1.77955014324911e-79	TLE	Ipcef1
Gm14377	9.05530547211535e-84	0.81075559599951	0.105	0.056	2.32567410440338e-79	TLE	Gm14377
Ralgds	1.10102339281366e-83	-0.440265529366025	0.146	0.212	2.82775837976332e-79	TLE	Ralgds
0610043K17Rik	1.31367279718635e-83	-0.624271051763192	0.137	0.202	3.37390584501371e-79	TLE	0610043K17Rik
Eefsec	1.40737642619225e-83	-0.326502581303614	0.378	0.444	3.61456487538956e-79	TLE	Eefsec
Abat	1.49551339723542e-83	-0.490026201713675	0.147	0.215	3.84092705811974e-79	TLE	Abat
Ift140	4.48851453337657e-83	-0.486968083857768	0.153	0.219	1.1527851876071e-78	TLE	Ift140
Ccdc34	5.28751123203857e-83	-0.475977285536995	0.153	0.219	1.35799150972447e-78	TLE	Ccdc34
Syp	5.63884323327266e-83	-0.280506973884817	0.424	0.485	1.44822410760142e-78	TLE	Syp
Fbxo8	6.90972216136546e-83	-0.326335680753779	0.261	0.33	1.77462394270349e-78	TLE	Fbxo8
Mturn	7.34440123755304e-83	-0.717781312524865	0.074	0.128	1.88626256984075e-78	TLE	Mturn
Ccdc88a	7.74950098525496e-83	-0.129237312929528	0.801	0.868	1.99030433804303e-78	TLE	Ccdc88a
Serinc1	9.09100315873253e-83	-0.234229205618778	0.336	0.402	2.33484234125728e-78	TLE	Serinc1
Sncb	9.74542374202186e-83	-0.510127557087219	0.123	0.185	2.50291717966347e-78	TLE	Sncb
Trak2	9.93223121580296e-83	0.501808587958568	0.393	0.306	2.55089494315468e-78	TLE	Trak2
Dcaf11	1.02036158581315e-82	-0.368324031973968	0.199	0.268	2.62059466084391e-78	TLE	Dcaf11
2010315B03Rik	1.29243426947542e-82	-0.590770978268227	0.156	0.221	3.31935893429373e-78	TLE	2010315B03Rik
Gm15679	1.41080099277434e-82	-1.0659724370474	0.064	0.116	3.62336018974235e-78	TLE	Gm15679
Ndufaf7	1.48364053190297e-82	-0.248636265745453	0.349	0.418	3.8104339780864e-78	TLE	Ndufaf7
Zdhhc23	1.89366030860331e-82	-0.306701641325075	0.277	0.352	4.86348777058587e-78	TLE	Zdhhc23
Wdfy1	2.12995494126523e-82	0.559873676253993	0.318	0.232	5.47036327565149e-78	TLE	Wdfy1
Ndst4	2.1302614337186e-82	-0.452318925417889	0.347	0.424	5.47115044021948e-78	TLE	Ndst4
Glis3	2.28954561055317e-82	0.198319542265337	0.531	0.409	5.88023999158372e-78	TLE	Glis3
Sema4a	2.50734285124661e-82	0.900620639270986	0.138	0.082	6.43960864485667e-78	TLE	Sema4a
Trim17	2.58920005013806e-82	-0.734624094008479	0.081	0.137	6.64984248876958e-78	TLE	Trim17
Dnajb4	2.77460698896397e-82	-0.416761741542034	0.29	0.357	7.12602312975617e-78	TLE	Dnajb4
Lrp12	3.12086482767453e-82	0.525081538176764	0.32	0.236	8.01531713691651e-78	TLE	Lrp12
Il15ra	3.25688270744673e-82	0.90360797423804	0.111	0.061	8.36465185753544e-78	TLE	Il15ra
Kcnt1	3.35501438215837e-82	-0.452385466835474	0.174	0.243	8.61668343769735e-78	TLE	Kcnt1
Fancl	4.06941631728101e-82	-0.501338787422818	0.162	0.227	1.04514819276728e-77	TLE	Fancl
Ice2	4.27015881828326e-82	-0.534289111121749	0.13	0.193	1.09670488929969e-77	TLE	Ice2
Mfsd6	4.66074291365e-82	-0.361979896770586	0.318	0.386	1.19701860251273e-77	TLE	Mfsd6
Asph	6.58688270225429e-82	-0.125600168933407	0.385	0.459	1.69170908441997e-77	TLE	Asph
8030451O07Rik	7.8588373405031e-82	-0.978051714268039	0.087	0.143	2.01838519416141e-77	TLE	8030451O07Rik
Gnas	8.56308292971523e-82	-0.13000186611102	0.499	0.569	2.19925658883876e-77	TLE	Gnas
Grin3a	8.8694026969317e-82	-0.547476066771534	0.176	0.246	2.27792869465297e-77	TLE	Grin3a
Cdk6	9.50251922039727e-82	0.983774280099575	0.109	0.059	2.44053201137463e-77	TLE	Cdk6
Ppp4r2	1.24115266716307e-81	0.533118310565259	0.478	0.398	3.18765239507492e-77	TLE	Ppp4r2
Rhbdl1	1.88140251336586e-81	-0.521170196383577	0.155	0.22	4.83200607507755e-77	TLE	Rhbdl1
Tango2	3.71487033906962e-81	-0.187065162726852	0.442	0.509	9.5409014918325e-77	TLE	Tango2
Itga7	4.19601087921586e-81	-0.765837967726411	0.081	0.136	1.07766147410901e-76	TLE	Itga7
Setd7	4.67131083919908e-81	-0.436153591962587	0.261	0.329	1.1997327628315e-76	TLE	Setd7
Emsy	4.73676378688229e-81	-0.147046541160832	0.605	0.658	1.21654304338498e-76	TLE	Emsy
Wwc2	5.08765274509529e-81	-0.414912714964999	0.202	0.271	1.30666185452282e-76	TLE	Wwc2
Baz2b	5.43252831894291e-81	-0.109813844297661	0.676	0.737	1.39523624815411e-76	TLE	Baz2b
B230307C23Rik	6.07927481604034e-81	-0.449118636384513	0.246	0.313	1.56134015100364e-76	TLE	B230307C23Rik
Gm46124	9.17010169514429e-81	-0.617165005923679	0.115	0.177	2.35515721836391e-76	TLE	Gm46124
Dzank1	1.18249849905904e-80	-0.340233313042713	0.347	0.414	3.03701089513332e-76	TLE	Dzank1
Terf1	1.4839726540147e-80	-0.386339139214248	0.239	0.307	3.81128696730596e-76	TLE	Terf1
1110032A03Rik	1.64536390518623e-80	-0.797189029221137	0.075	0.128	4.22578811768979e-76	TLE	1110032A03Rik
Lrrc8a	1.73331696869484e-80	0.87325728392514	0.106	0.058	4.45167797069895e-76	TLE	Lrrc8a
Insyn1	2.33730385498275e-80	0.625120494807997	0.11	0.06	6.00289749075219e-76	TLE	Insyn1
Gabpb2	2.39255606991249e-80	-0.431284475492213	0.199	0.266	6.14480175435626e-76	TLE	Gabpb2
Sept4	2.42307088739983e-80	-0.555019921446761	0.067	0.119	6.22317296010898e-76	TLE	Sept4
Ccdc171	2.8123541079934e-80	-0.449575980206583	0.185	0.254	7.22296905555945e-76	TLE	Ccdc171
Morc2b	3.02138606323116e-80	-0.452488027959522	0.23	0.297	7.75982582619658e-76	TLE	Morc2b
Srrm4os	3.57108453409523e-80	0.551344371505377	0.394	0.315	9.17161640891677e-76	TLE	Srrm4os
Zfp934	4.15960304682019e-80	-0.515515144064776	0.103	0.161	1.06831085051483e-75	TLE	Zfp934
Mnat1	5.82259712594585e-80	-0.181203091951748	0.484	0.546	1.49541761985667e-75	TLE	Mnat1
Cpe	6.89483260024294e-80	0.318752648635668	0.78	0.742	1.77079985672039e-75	TLE	Cpe
Klf8	6.98565386538293e-80	-0.357982148309083	0.231	0.302	1.7941254822463e-75	TLE	Klf8
Gm16083	8.16068612206869e-80	-0.483487555189622	0.151	0.218	2.0959090167309e-75	TLE	Gm16083
Zmym3	8.24313877317568e-80	-0.378921031718345	0.266	0.332	2.11708533111471e-75	TLE	Zmym3
Efcab12	9.4501666248097e-80	-0.713632905339618	0.068	0.12	2.42708629424988e-75	TLE	Efcab12
Gm17276	1.08226184551676e-79	-0.485145985894884	0.107	0.167	2.7795730978407e-75	TLE	Gm17276
Gm5149	1.24394156317331e-79	-0.8968049886949	0.065	0.115	3.194815116698e-75	TLE	Gm5149
Cyp51	1.24773253095554e-79	0.656580797116873	0.221	0.151	3.20455145925312e-75	TLE	Cyp51
Ankrd13d	1.28175517569461e-79	-0.46637062934879	0.218	0.284	3.29193181773646e-75	TLE	Ankrd13d
Dguok	1.47600754174047e-79	-0.477689689166003	0.143	0.206	3.79083016945205e-75	TLE	Dguok
Fam102b	1.49901883667799e-79	0.804873069861193	0.186	0.122	3.84993007824008e-75	TLE	Fam102b
Cdh6	1.94619478548858e-79	-0.376030481256848	0.083	0.14	4.99841206757033e-75	TLE	Cdh6
Enpp5	2.4854895417398e-79	-0.79244114756085	0.104	0.161	6.38348279005032e-75	TLE	Enpp5
Nhsl1	2.63548339382237e-79	-0.311791205554514	0.065	0.116	6.76871200035398e-75	TLE	Nhsl1
Ppip5k2	3.05939096828638e-79	-0.304559031621141	0.345	0.408	7.85743382384991e-75	TLE	Ppip5k2
P3h2	3.08815517991592e-79	-0.381644506905756	0.184	0.253	7.93130894857805e-75	TLE	P3h2
Gm9801	3.21100299543251e-79	-0.293760876412516	0.425	0.483	8.24681899316932e-75	TLE	Gm9801
Ap3b1	3.25329482548472e-79	-0.211576721893835	0.544	0.598	8.35543710029242e-75	TLE	Ap3b1
Mcmbp	3.55370792410397e-79	0.502137233357821	0.363	0.276	9.12698806147623e-75	TLE	Mcmbp
Hacd4	3.57544962795419e-79	-0.453834588378776	0.275	0.343	9.18282727947474e-75	TLE	Hacd4
Adamtsl1	3.61343525438606e-79	-0.651563183750498	0.213	0.283	9.28038576383972e-75	TLE	Adamtsl1
Prdm8	4.10298952535715e-79	-0.731911626160048	0.108	0.166	1.05377079979748e-74	TLE	Prdm8
Gm13703	4.53691542021371e-79	-0.94042599290206	0.064	0.114	1.16521598737349e-74	TLE	Gm13703
Flrt1	5.09902929819169e-79	-0.737303375019144	0.089	0.144	1.30958369465457e-74	TLE	Flrt1
Pdk1	5.2126403977195e-79	-0.290914219415908	0.176	0.244	1.3387624333463e-74	TLE	Pdk1
Dbt	5.69239689351737e-79	-0.634411745175	0.112	0.171	1.46197829416207e-74	TLE	Dbt
Usp54	5.92887798838117e-79	-0.383697591207007	0.212	0.28	1.52271373375594e-74	TLE	Usp54
Dcdc2a	6.0149006127985e-79	-0.837800718638198	0.055	0.103	1.54480692438504e-74	TLE	Dcdc2a
Pdlim7	6.47915851786142e-79	-0.318858141730845	0.238	0.306	1.66404228214235e-74	TLE	Pdlim7
Dglucy	7.51219379362651e-79	0.79267905227095	0.128	0.076	1.9293567320171e-74	TLE	Dglucy
1810030O07Rik	7.60163091347349e-79	0.570912845866102	0.219	0.15	1.9523268675074e-74	TLE	1810030O07Rik
Ube2d2a	8.18359172854327e-79	0.443368324834397	0.58	0.5	2.10179186364177e-74	TLE	Ube2d2a
Sfpq	9.82444457818999e-79	-0.156527285869813	0.681	0.738	2.52321210101654e-74	TLE	Sfpq
A330076H08Rik	1.03896971775729e-78	-0.246081761473765	0.535	0.59	2.66838592611606e-74	TLE	A330076H08Rik
Pros1	1.13017967365343e-78	1.05157998646936	0.108	0.06	2.9026404558441e-74	TLE	Pros1
Hmgcll1	1.13517425263983e-78	-0.233030262619229	0.385	0.467	2.91546803305486e-74	TLE	Hmgcll1
Dym	1.17676402527588e-78	-0.189203954678117	0.551	0.607	3.02228304611605e-74	TLE	Dym
Gsg1l	1.55304157721873e-78	0.78845486745157	0.33	0.258	3.98867668277086e-74	TLE	Gsg1l
Gm44644	1.63088887254573e-78	-0.668975393552737	0.077	0.13	4.18861189135919e-74	TLE	Gm44644
6430590A07Rik	2.17156710519993e-78	-0.545850415171398	0.217	0.281	5.57723579628498e-74	TLE	6430590A07Rik
Prnp	2.31832639888675e-78	-0.328818365836993	0.324	0.388	5.95415769026084e-74	TLE	Prnp
P2ry12	2.54932421463514e-78	-0.280250156928062	0.379	0.446	6.54742938044742e-74	TLE	P2ry12
Cacna1b	2.58733809185777e-78	-0.13853373394488	0.709	0.765	6.64506042131831e-74	TLE	Cacna1b
Slc1a3	3.31383623701082e-78	-0.223258408075512	0.092	0.15	8.5109256075149e-74	TLE	Slc1a3
Plpbp	3.68425984975353e-78	0.513369017850124	0.342	0.26	9.46228457212199e-74	TLE	Plpbp
Mgat4b	4.69792551679537e-78	-0.489592856754533	0.17	0.234	1.20656821047855e-73	TLE	Mgat4b
Fyn	5.40141610627193e-78	0.467093200227996	0.667	0.628	1.38724569857382e-73	TLE	Fyn
Cab39l	6.64840853893948e-78	-0.336252484955522	0.308	0.375	1.70751076505583e-73	TLE	Cab39l
Tox2	7.49664733155425e-78	-0.5776468820105	0.09	0.147	1.92536393416308e-73	TLE	Tox2
Fnbp1l	7.95719853702398e-78	-0.318658600123878	0.24	0.315	2.04364730026387e-73	TLE	Fnbp1l
6330403K07Rik	9.31916143334758e-78	-0.652278817689381	0.098	0.155	2.39344023092666e-73	TLE	6330403K07Rik
Gm27151	1.01758122246551e-77	0.561784599173531	0.132	0.078	2.61345385365817e-73	TLE	Gm27151
Akap8	1.08505385086371e-77	-0.193810959837984	0.393	0.456	2.78674380517327e-73	TLE	Akap8
Camk2n1	1.21130964323306e-77	-0.45247664584177	0.174	0.241	3.11100655671547e-73	TLE	Camk2n1
Trpc1	1.32695093051896e-77	-0.267234385275278	0.429	0.491	3.40800807485184e-73	TLE	Trpc1
Gm31816	1.35147892293764e-77	-0.906034343205319	0.078	0.13	3.47100331778075e-73	TLE	Gm31816
Cspg5	1.46346067776155e-77	-0.337650792745191	0.133	0.195	3.75860605869498e-73	TLE	Cspg5
[truncated: 10,111 more rows]
