# Supplementary material for: Single-cell, single-nucleus and xenium-based spatial transcriptomics analyses reveal inflammatory activation and altered cell interactions in the hippocampus in mice with temporal lobe epilepsy
Source: Biomark Res. 2024 Sep 13;12:103. doi: 10.1186/s40364-024-00636-3 (PMC11396644; doi:10.1186/s40364-024-00636-3)
Supplement: Supplementary file 16 — Supplementary Material 16. [file 40364_2024_636_MOESM16_ESM.csv]

	p_val	avg_log2FC	pct.1	pct.2	p_val_adj	cluster	gene
Tll1	0	6.03953214348982	0.559	0.053	0	TLE	Tll1
Mir670hg	0	3.93551198280668	0.566	0.134	0	TLE	Mir670hg
Megf11	0	2.76443123344203	0.539	0.172	0	TLE	Megf11
Pappa	0	5.78607167831228	0.389	0.025	0	TLE	Pappa
Bdnf	0	2.8556823608865	0.597	0.247	0	TLE	Bdnf
Itpr1	0	-0.980380145061894	0.438	0.776	0	TLE	Itpr1
1700016P03Rik	0	2.59264550847671	0.469	0.132	0	TLE	1700016P03Rik
Zmiz1	0	1.90776719590938	0.629	0.313	0	TLE	Zmiz1
D430041D05Rik	0	-0.991701311524889	0.429	0.744	0	TLE	D430041D05Rik
Samd4	0	2.143879988379	0.466	0.158	0	TLE	Samd4
Acvr1c	0	2.09818338500239	0.484	0.18	0	TLE	Acvr1c
Trpc5	0	-1.18714434389822	0.34	0.644	0	TLE	Trpc5
Nptx2	0	4.35555975145404	0.315	0.019	0	TLE	Nptx2
Serinc2	0	2.06310563138483	0.415	0.122	0	TLE	Serinc2
Prex1	0	2.40650011415698	0.423	0.134	0	TLE	Prex1
Penk	0	4.60773575412723	0.311	0.025	0	TLE	Penk
Map7	0	-1.00208566333582	0.44	0.726	0	TLE	Map7
Slc44a5	0	-1.19877833664327	0.47	0.754	0	TLE	Slc44a5
Sorcs3	0	2.28780155576429	0.786	0.503	0	TLE	Sorcs3
Lhfp	0	2.12456557559587	0.436	0.156	0	TLE	Lhfp
Miat	0	-0.829283708679973	0.505	0.784	0	TLE	Miat
Pcdh8	0	2.67764209154992	0.337	0.059	0	TLE	Pcdh8
Asic2	0	-0.852073311679248	0.606	0.883	0	TLE	Asic2
Apoe	0	3.20293519448865	0.477	0.201	0	TLE	Apoe
Rtl4	0	-0.979248273412654	0.446	0.722	0	TLE	Rtl4
Plpp4	0	2.85948250269098	0.382	0.11	0	TLE	Plpp4
Dscaml1	0	-1.01117901355809	0.614	0.884	0	TLE	Dscaml1
Cdk14	0	-0.86328854206459	0.654	0.922	0	TLE	Cdk14
Bcl11a	0	-0.905464226054291	0.54	0.808	0	TLE	Bcl11a
Robo1	0	-0.965048718378977	0.436	0.704	0	TLE	Robo1
Cyp7b1	0	-1.20712467373516	0.362	0.627	0	TLE	Cyp7b1
Nhsl2	0	-1.13237618575335	0.291	0.555	0	TLE	Nhsl2
Raver2	0	-1.36955260184977	0.209	0.473	0	TLE	Raver2
Pdcd4	0	-0.864838909116346	0.335	0.599	0	TLE	Pdcd4
Svil	0	2.51605613579972	0.335	0.072	0	TLE	Svil
Elmo1	0	1.89931807787726	0.512	0.251	0	TLE	Elmo1
Grm8	0	0.880531411881032	0.571	0.312	0	TLE	Grm8
Sorcs1	0	1.57035271737742	0.466	0.209	0	TLE	Sorcs1
Pde1a	0	-0.632941513989626	0.413	0.669	0	TLE	Pde1a
Galnt13	0	-0.784741548775633	0.521	0.777	0	TLE	Galnt13
Grb14	0	-1.33884759963282	0.201	0.457	0	TLE	Grb14
Thra	0	-0.977910556199893	0.356	0.611	0	TLE	Thra
Slc16a2	0	-1.15352553620704	0.284	0.534	0	TLE	Slc16a2
Smarca2	0	-1.00972983983652	0.325	0.575	0	TLE	Smarca2
Reps2	0	-0.687397283559716	0.48	0.729	0	TLE	Reps2
Plekha2	0	1.58226804801087	0.401	0.155	0	TLE	Plekha2
Lmo3	0	-1.00803088550498	0.334	0.58	0	TLE	Lmo3
Runx1t1	0	-1.05238534323358	0.293	0.538	0	TLE	Runx1t1
Aifm3	0	-1.36321823587557	0.16	0.403	0	TLE	Aifm3
B4galt1	0	1.59133608323827	0.395	0.153	0	TLE	B4galt1
Hectd2os	0	1.43357993704921	0.615	0.373	0	TLE	Hectd2os
Chrna7	0	-0.883018297778202	0.33	0.572	0	TLE	Chrna7
Spon1	0	-0.987047205008466	0.374	0.615	0	TLE	Spon1
Pcdh15	0	1.19382270815212	0.647	0.406	0	TLE	Pcdh15
Sidt1	0	-0.687444904350391	0.467	0.706	0	TLE	Sidt1
Cpne4	0	-0.96642529809537	0.346	0.584	0	TLE	Cpne4
Me3	0	-0.579090332250911	0.528	0.763	0	TLE	Me3
Pcdh19	0	-1.20125008293952	0.198	0.433	0	TLE	Pcdh19
Ptgs2	0	3.19658089579233	0.29	0.057	0	TLE	Ptgs2
Hsd17b12	0	1.66404032662282	0.426	0.193	0	TLE	Hsd17b12
Tgfbr3	0	-1.08448476953098	0.251	0.483	0	TLE	Tgfbr3
Ccbe1	0	-1.58460467614283	0.163	0.394	0	TLE	Ccbe1
Arr3	0	4.41644369654107	0.269	0.039	0	TLE	Arr3
Scn3b	0	-1.14552509702551	0.297	0.526	0	TLE	Scn3b
Trnp1	0	1.91185897324952	0.378	0.149	0	TLE	Trnp1
Maml3	0	1.63129076663669	0.721	0.492	0	TLE	Maml3
Hsph1	0	1.50800565444478	0.418	0.189	0	TLE	Hsph1
Nsg2	0	-0.88032141715063	0.367	0.596	0	TLE	Nsg2
Zfp462	0	-1.16828802136329	0.206	0.434	0	TLE	Zfp462
Csgalnact1	0	-1.48546727330565	0.161	0.389	0	TLE	Csgalnact1
Egfem1	0	-1.19956780116858	0.64	0.867	0	TLE	Egfem1
Stk40	0	1.45490904786771	0.403	0.177	0	TLE	Stk40
Rbpj	0	1.49004450300704	0.494	0.269	0	TLE	Rbpj
Iqgap2	0	-0.882264971497698	0.573	0.797	0	TLE	Iqgap2
Spry2	0	2.06646783876629	0.315	0.091	0	TLE	Spry2
Kcnip3	0	1.59185965476865	0.71	0.486	0	TLE	Kcnip3
Chl1	0	-0.609791635645114	0.575	0.798	0	TLE	Chl1
A530046M15Rik	0	-1.37292487924576	0.168	0.391	0	TLE	A530046M15Rik
Abca8b	0	-1.0591188684502	0.202	0.425	0	TLE	Abca8b
Dock9	0	-0.681088374636339	0.556	0.777	0	TLE	Dock9
Npas4	0	2.44245975086147	0.304	0.083	0	TLE	Npas4
Elmod1	0	-0.834634795143986	0.601	0.821	0	TLE	Elmod1
Map2k6	0	-0.987852627106967	0.292	0.511	0	TLE	Map2k6
Mtus2	0	-0.672454104882347	0.504	0.723	0	TLE	Mtus2
Cdon	0	-1.28705330622767	0.195	0.414	0	TLE	Cdon
Camkv	0	-0.829203298442986	0.471	0.69	0	TLE	Camkv
Trerf1	0	-0.809806222878654	0.596	0.815	0	TLE	Trerf1
Samd5	0	-1.04815348873181	0.21	0.428	0	TLE	Samd5
Galnt16	0	-0.874376462466358	0.322	0.539	0	TLE	Galnt16
Itga8	0	-0.848956433012291	0.545	0.762	0	TLE	Itga8
Pmepa1	0	2.27044674143529	0.294	0.077	0	TLE	Pmepa1
Brinp2	0	-0.88698476089169	0.249	0.464	0	TLE	Brinp2
Ntm	0	-0.683188148909481	0.422	0.637	0	TLE	Ntm
Tef	0	-1.06469960762498	0.264	0.479	0	TLE	Tef
Zfp536	0	1.81468564648214	0.554	0.34	0	TLE	Zfp536
Gm6999	0	1.98205324896133	0.327	0.113	0	TLE	Gm6999
Csrnp3	0	-0.612955624173743	0.579	0.792	0	TLE	Csrnp3
Slc6a15	0	-1.22554864877605	0.188	0.401	0	TLE	Slc6a15
Cemip2	0	1.44741180792173	0.391	0.178	0	TLE	Cemip2
Cadps2	0	-0.969370814677929	0.366	0.579	0	TLE	Cadps2
Etv3	0	2.11105013077187	0.309	0.098	0	TLE	Etv3
Ror1	0	-0.883857292628463	0.258	0.469	0	TLE	Ror1
Plk2	0	1.32709424066025	0.478	0.267	0	TLE	Plk2
Noct	0	1.32033461950071	0.43	0.22	0	TLE	Noct
Phactr1	0	-0.937851207372592	0.745	0.955	0	TLE	Phactr1
Sv2c	0	1.20599143305413	0.415	0.206	0	TLE	Sv2c
Scg2	0	1.69749906292392	0.366	0.158	0	TLE	Scg2
Hspa12a	0	-0.905832054425163	0.358	0.566	0	TLE	Hspa12a
Ust	0	-0.47416094980609	0.47	0.677	0	TLE	Ust
Thrb	0	-0.609239677666543	0.46	0.667	0	TLE	Thrb
Carmil1	0	-0.898632164292441	0.344	0.55	0	TLE	Carmil1
Spred1	0	1.52647062272336	0.664	0.458	0	TLE	Spred1
Grasp	0	1.4450323623429	0.378	0.172	0	TLE	Grasp
Adamts18	0	3.47019878210252	0.244	0.038	0	TLE	Adamts18
C530008M17Rik	0	-0.79656682112151	0.303	0.508	0	TLE	C530008M17Rik
4933412O06Rik	0	-1.41278459714662	0.147	0.352	0	TLE	4933412O06Rik
Khdrbs3	0	-0.590496788399937	0.424	0.627	0	TLE	Khdrbs3
Grb2	0	1.27395516082478	0.565	0.362	0	TLE	Grb2
Mapk4	0	2.35137460100268	0.684	0.482	0	TLE	Mapk4
Cck	0	-1.4848189995075	0.108	0.31	0	TLE	Cck
Acan	0	5.47404901100809	0.211	0.011	0	TLE	Acan
Nckap5	0	-0.661554883594414	0.276	0.476	0	TLE	Nckap5
Sybu	0	-0.836241695831289	0.659	0.858	0	TLE	Sybu
Mapkapk2	0	1.65180767558298	0.321	0.123	0	TLE	Mapkapk2
B3gat1	0	-0.883357911873778	0.328	0.526	0	TLE	B3gat1
Kcnk1	0	1.28084551514941	0.402	0.205	0	TLE	Kcnk1
Glce	0	1.11034798726651	0.467	0.27	0	TLE	Glce
Fbxl7	0	-1.23319115652712	0.198	0.395	0	TLE	Fbxl7
Nptxr	0	1.14429348179834	0.474	0.277	0	TLE	Nptxr
Lhfpl3	0	2.44432571574248	0.404	0.208	0	TLE	Lhfpl3
Ccnd2	0	-0.98360711357749	0.222	0.417	0	TLE	Ccnd2
Epb41l3	0	-0.729342287391036	0.344	0.538	0	TLE	Epb41l3
Stxbp3	0	1.45725616291066	0.355	0.161	0	TLE	Stxbp3
Crebrf	0	-0.720634428700817	0.233	0.427	0	TLE	Crebrf
March1	0	-0.894876112006715	0.714	0.907	0	TLE	March1
Gm4128	0	2.01529582917061	0.367	0.174	0	TLE	Gm4128
Adam19	0	2.21092292609124	0.294	0.101	0	TLE	Adam19
Hectd2	0	1.45756399798	0.741	0.548	0	TLE	Hectd2
Kcnb2	0	-0.795574702580892	0.721	0.913	0	TLE	Kcnb2
Mpped2	0	-0.812621020687703	0.463	0.655	0	TLE	Mpped2
Npy	0	3.30832165562027	0.217	0.025	0	TLE	Npy
Myh9	0	1.14844864567585	0.46	0.268	0	TLE	Myh9
Gm49678	0	-1.11482827512462	0.254	0.445	0	TLE	Gm49678
Fam13a	0	-1.20050487165093	0.17	0.361	0	TLE	Fam13a
Gm48749	0	-1.19877908502405	0.147	0.337	0	TLE	Gm48749
Anxa11	0	1.12164437548909	0.439	0.249	0	TLE	Anxa11
Actr3b	0	-0.789932738047781	0.405	0.595	0	TLE	Actr3b
Ccdc85a	0	-1.13935571051805	0.645	0.835	0	TLE	Ccdc85a
Cdyl2	0	1.36362326379201	0.466	0.277	0	TLE	Cdyl2
Arhgap12	0	-1.09330399981203	0.335	0.524	0	TLE	Arhgap12
Matn2	0	-1.10903015968459	0.206	0.394	0	TLE	Matn2
C230057M02Rik	0	-1.1399060914521	0.169	0.356	0	TLE	C230057M02Rik
Nrn1	0	1.40209019172842	0.706	0.519	0	TLE	Nrn1
Zfp385b	0	-0.720717060222678	0.473	0.659	0	TLE	Zfp385b
Plk5	0	-2.12508376362859	0.087	0.273	0	TLE	Plk5
Mamld1	0	1.25355332991842	0.581	0.395	0	TLE	Mamld1
Adamts17	0	-1.15786477392668	0.34	0.525	0	TLE	Adamts17
Hlf	0	-1.41920493607954	0.113	0.298	0	TLE	Hlf
Pip5k1b	0	-0.779042778121314	0.609	0.793	0	TLE	Pip5k1b
Lrrn3	0	-1.16366934670867	0.222	0.406	0	TLE	Lrrn3
Kcnq5	0	-0.696978017001453	0.455	0.639	0	TLE	Kcnq5
Klf10	0	2.05043864884901	0.259	0.075	0	TLE	Klf10
Agbl4	0	-0.559643002173327	0.529	0.713	0	TLE	Agbl4
Sema3e	0	1.53982803915106	0.598	0.415	0	TLE	Sema3e
Scn1a	0	-0.42421321406574	0.526	0.709	0	TLE	Scn1a
Ctsd	0	3.32330232291865	0.254	0.072	0	TLE	Ctsd
Wwc1	0	-0.816540879289709	0.315	0.497	0	TLE	Wwc1
Tfdp2	0	-0.798166842715992	0.398	0.58	0	TLE	Tfdp2
Arhgap26	0	-0.399321160389208	0.515	0.697	0	TLE	Arhgap26
Pcdh7	0	0.96281345124551	0.754	0.573	0	TLE	Pcdh7
Rasal1	0	-0.938918497928202	0.18	0.361	0	TLE	Rasal1
Gm45159	0	-1.00654220700305	0.265	0.446	0	TLE	Gm45159
Myo1e	0	3.31959710284678	0.225	0.044	0	TLE	Myo1e
Pde7b	0	-1.31387233422458	0.239	0.42	0	TLE	Pde7b
4930509J09Rik	0	-0.937914321869142	0.616	0.796	0	TLE	4930509J09Rik
Gm10848	0	-0.871652766268549	0.458	0.638	0	TLE	Gm10848
Gm42456	0	1.70760315367162	0.312	0.132	0	TLE	Gm42456
Ctdspl	0	-0.701676848944756	0.36	0.539	0	TLE	Ctdspl
Frmd6	0	1.32956940758216	0.525	0.346	0	TLE	Frmd6
Neurod6	0	-1.30561146166796	0.148	0.327	0	TLE	Neurod6
Gm15398	0	1.30463627584712	0.395	0.216	0	TLE	Gm15398
Pip5k1c	0	1.06175186650576	0.414	0.235	0	TLE	Pip5k1c
Arc	0	2.26084861401434	0.253	0.074	0	TLE	Arc
Synpo	0	1.37186110274957	0.469	0.29	0	TLE	Synpo
Camk4	0	-0.56157342476437	0.381	0.559	0	TLE	Camk4
Serpini1	0	-0.916526123644042	0.223	0.401	0	TLE	Serpini1
Prlr	0	2.63553692537475	0.249	0.071	0	TLE	Prlr
Fbxl20	0	-0.571501315970902	0.393	0.571	0	TLE	Fbxl20
Nt5dc3	0	1.15158486438321	0.535	0.358	0	TLE	Nt5dc3
Hpcal4	0	1.34444569442537	0.313	0.136	0	TLE	Hpcal4
Egr3	0	2.06546364150018	0.248	0.071	0	TLE	Egr3
Astn1	0	-0.698252262174854	0.664	0.841	0	TLE	Astn1
St6galnac5	0	-0.766811329297747	0.747	0.923	0	TLE	St6galnac5
Nrg1	0	2.35200209625709	0.912	0.736	0	TLE	Nrg1
Nectin1	0	1.56532621978876	0.316	0.14	0	TLE	Nectin1
Pdzd2	0	1.52371513035086	0.699	0.523	0	TLE	Pdzd2
Jph4	0	-0.940837522048954	0.289	0.464	0	TLE	Jph4
Fos	0	3.78630948409585	0.192	0.017	0	TLE	Fos
Pknox2	0	-0.946521370118834	0.304	0.478	0	TLE	Pknox2
Kif18a	0	3.44624360088412	0.198	0.025	0	TLE	Kif18a
Efna5	0	1.23605188225871	0.381	0.208	0	TLE	Efna5
Tub	0	-0.71259271143526	0.45	0.623	0	TLE	Tub
March11	0	1.1730352025611	0.479	0.306	0	TLE	March11
Lcorl	0	-0.550520444766466	0.361	0.533	0	TLE	Lcorl
Rufy3	0	-0.571417515509164	0.481	0.653	0	TLE	Rufy3
Dok5	0	0.938323965056991	0.396	0.224	0	TLE	Dok5
Gm3294	0	1.31967883212135	0.315	0.143	0	TLE	Gm3294
Akap13	0	0.90131222875258	0.586	0.414	0	TLE	Akap13
Slc17a5	0	-0.995936957954632	0.181	0.353	0	TLE	Slc17a5
Fam214a	0	-0.662553446169613	0.374	0.545	0	TLE	Fam214a
Itm2b	0	-0.405346922470538	0.391	0.562	0	TLE	Itm2b
Kcnk2	0	-0.962131616266058	0.151	0.322	0	TLE	Kcnk2
Nr4a1	0	1.13235692898216	0.337	0.166	0	TLE	Nr4a1
Fhod3	0	1.1619688751363	0.33	0.159	0	TLE	Fhod3
Col27a1	0	4.8102717939051	0.179	0.008	0	TLE	Col27a1
Rora	0	-0.633119649438396	0.751	0.921	0	TLE	Rora
Parm1	0	-1.04820559292821	0.176	0.346	0	TLE	Parm1
Junb	0	1.67907923037966	0.282	0.112	0	TLE	Junb
Ltbp1	0	5.40570104783823	0.183	0.013	0	TLE	Ltbp1
Ftx	0	-0.677316452177844	0.672	0.842	0	TLE	Ftx
Mpp7	0	1.92647779659757	0.271	0.102	0	TLE	Mpp7
Skil	0	1.01133529571824	0.417	0.248	0	TLE	Skil
A830018L16Rik	0	-0.738431184077285	0.612	0.78	0	TLE	A830018L16Rik
Gm4258	0	-0.64602857244583	0.338	0.506	0	TLE	Gm4258
Fras1	0	0.981203720880744	0.51	0.342	0	TLE	Fras1
Adcy2	0	-0.552596910901559	0.73	0.897	0	TLE	Adcy2
Pdgfc	0	1.45312555434893	0.372	0.205	0	TLE	Pdgfc
Cachd1	0	-1.24981188598002	0.154	0.321	0	TLE	Cachd1
Cpne6	0	-0.682991764876694	0.438	0.605	0	TLE	Cpne6
Dzip1	0	-0.897770146861372	0.196	0.363	0	TLE	Dzip1
Mgll	0	-0.951988365432526	0.206	0.372	0	TLE	Mgll
Sox11	0	1.37429096279583	0.315	0.149	0	TLE	Sox11
Gpr155	0	-0.8641841467356	0.259	0.425	0	TLE	Gpr155
Cdh13	0	0.887309431631019	0.594	0.428	0	TLE	Cdh13
Dnajc6	0	-0.443039413029963	0.586	0.751	0	TLE	Dnajc6
Cdh11	0	-0.46634371090792	0.629	0.794	0	TLE	Cdh11
Brd9	0	-0.792869529148311	0.519	0.684	0	TLE	Brd9
Rab27b	0	-0.866290128208931	0.233	0.398	0	TLE	Rab27b
Smad7	0	1.86419696386136	0.251	0.086	0	TLE	Smad7
Fat4	0	-1.33393687603528	0.179	0.344	0	TLE	Fat4
Flnb	0	-0.540565263974453	0.461	0.626	0	TLE	Flnb
Myrip	0	-0.629907206550603	0.35	0.514	0	TLE	Myrip
Eml6	0	-0.844174364317176	0.731	0.895	0	TLE	Eml6
Adamts6	0	2.56089230580112	0.231	0.067	0	TLE	Adamts6
Blnk	0	3.45207506296563	0.192	0.028	0	TLE	Blnk
Mmd2	0	-0.806476648317875	0.238	0.401	0	TLE	Mmd2
Ankrd33b	0	0.928934556084348	0.657	0.494	0	TLE	Ankrd33b
Tgfbr2	0	3.27292081319683	0.183	0.02	0	TLE	Tgfbr2
Gm37679	0	-0.785345038381075	0.385	0.547	0	TLE	Gm37679
Map3k4	0	-0.863707104302249	0.296	0.458	0	TLE	Map3k4
Ablim2	0	-0.568684203520848	0.538	0.7	0	TLE	Ablim2
Pcsk1	0	1.47188745769533	0.265	0.104	0	TLE	Pcsk1
Prrt1	0	-0.629920832904212	0.288	0.449	0	TLE	Prrt1
Rgs2	0	3.12189463817577	0.187	0.026	0	TLE	Rgs2
Lrrn2	0	-0.718328563180427	0.422	0.583	0	TLE	Lrrn2
Fam129b	0	2.47374774737412	0.208	0.047	0	TLE	Fam129b
Abcc8	0	-1.42088823218688	0.121	0.282	0	TLE	Abcc8
Acsl6	0	0.889349536562974	0.571	0.41	0	TLE	Acsl6
Faah	0	-0.715573035619234	0.398	0.558	0	TLE	Faah
Tet3	0	1.16583378959856	0.65	0.49	0	TLE	Tet3
Gm13544	0	2.07441479649701	0.214	0.054	0	TLE	Gm13544
Kif26b	0	-0.999673091579761	0.277	0.437	0	TLE	Kif26b
Adcy1	0	-0.612801202216666	0.467	0.627	0	TLE	Adcy1
Kcnh7	0	-0.741692873646228	0.589	0.748	0	TLE	Kcnh7
Ralgapa2	0	-0.732106334540303	0.636	0.795	0	TLE	Ralgapa2
Pigk	0	-0.791554159343816	0.772	0.931	0	TLE	Pigk
Homer2	0	-0.973743463525015	0.178	0.337	0	TLE	Homer2
Palmd	0	-1.22895364280315	0.131	0.29	0	TLE	Palmd
Fbln2	0	1.71290565686024	0.235	0.076	0	TLE	Fbln2
Tmem191c	0	-0.640625386161041	0.371	0.529	0	TLE	Tmem191c
Gm34567	0	1.13505266766488	0.305	0.147	0	TLE	Gm34567
Mfap3l	0	1.29345753467698	0.344	0.186	0	TLE	Mfap3l
Kcnc2	0	-1.06175963362521	0.26	0.418	0	TLE	Kcnc2
Necab3	0	1.51835552357274	0.261	0.104	0	TLE	Necab3
Grem2	0	2.09651833906834	0.246	0.089	0	TLE	Grem2
Tnrc6b	0	-0.583890923598649	0.72	0.876	0	TLE	Tnrc6b
Ttyh1	0	1.007495802284	0.585	0.429	0	TLE	Ttyh1
Ccpg1	0	-0.805663985771158	0.272	0.428	0	TLE	Ccpg1
Gad1	0	1.45225801967568	0.269	0.114	0	TLE	Gad1
Clasp2	0	-0.460466304751685	0.69	0.845	0	TLE	Clasp2
Slc25a23	0	-0.626621616884311	0.416	0.571	0	TLE	Slc25a23
Galnt14	0	1.31478139680647	0.568	0.413	0	TLE	Galnt14
March3	0	1.68814394863337	0.346	0.191	0	TLE	March3
Crtac1	0	0.994081705677386	0.641	0.487	0	TLE	Crtac1
6430548M08Rik	0	1.12678010463022	0.297	0.143	0	TLE	6430548M08Rik
Cyfip1	0	-0.476259536471912	0.539	0.693	0	TLE	Cyfip1
Ryr3	0	-0.729080337630582	0.745	0.898	0	TLE	Ryr3
Syt16	0	-0.620427989423088	0.628	0.781	0	TLE	Syt16
Homer1	0	1.62110356081385	0.762	0.609	0	TLE	Homer1
Slc6a17	0	0.85120197072442	0.616	0.463	0	TLE	Slc6a17
Spock3	0	2.04983588471102	0.698	0.545	0	TLE	Spock3
Wasf1	0	-0.557228684640799	0.676	0.829	0	TLE	Wasf1
F730043M19Rik	0	-1.02773926788355	0.221	0.373	0	TLE	F730043M19Rik
Gadd45g	0	2.88254555879858	0.182	0.03	0	TLE	Gadd45g
Gm2824	0	-1.07842647867778	0.148	0.3	0	TLE	Gm2824
Atp2b3	0	-0.722519698089517	0.41	0.561	0	TLE	Atp2b3
Echdc2	0	-1.46865020830483	0.082	0.233	0	TLE	Echdc2
Dync1i1	0	-0.443936446211488	0.707	0.858	0	TLE	Dync1i1
Sez6l2	0	-0.658626818884555	0.378	0.529	0	TLE	Sez6l2
Gm12296	0	-0.69646922087212	0.579	0.73	0	TLE	Gm12296
Rtn4rl1	0	1.09571595431047	0.597	0.446	0	TLE	Rtn4rl1
Itgav	0	1.54473775550868	0.27	0.12	0	TLE	Itgav
Far2os1	0	1.24446436509832	0.279	0.129	0	TLE	Far2os1
Chga	0	1.24385223980568	0.303	0.153	0	TLE	Chga
Cartpt	0	6.5311358448917	0.154	0.004	0	TLE	Cartpt
Adk	0	-0.556607907005836	0.457	0.607	0	TLE	Adk
Nrxn2	0	1.16204794927491	0.617	0.467	0	TLE	Nrxn2
Gm13269	0	-0.720556359623843	0.493	0.642	0	TLE	Gm13269
Mir22hg	0	1.48985560515811	0.26	0.111	0	TLE	Mir22hg
Phf24	0	-0.578066337681503	0.512	0.66	0	TLE	Phf24
Efhd2	0	1.60029336859565	0.223	0.075	0	TLE	Efhd2
Fosl2	0	1.8648700606107	0.21	0.062	0	TLE	Fosl2
Mir9-3hg	0	0.896533972731955	0.613	0.465	0	TLE	Mir9-3hg
Vps13a	0	-0.544529719913002	0.668	0.816	0	TLE	Vps13a
Rapgef2	0	-0.550339771907105	0.74	0.887	0	TLE	Rapgef2
Rai2	0	1.30024786471022	0.265	0.118	0	TLE	Rai2
Lingo1	0	0.896680118463095	0.641	0.495	0	TLE	Lingo1
Osbp2	0	-0.564996595597236	0.591	0.737	0	TLE	Osbp2
Gm16054	0	1.35078276085835	0.307	0.161	0	TLE	Gm16054
Prtg	0	-1.33081618595002	0.098	0.244	0	TLE	Prtg
Clvs2	0	-0.604371943242212	0.523	0.668	0	TLE	Clvs2
Gm16267	0	-1.51642680811237	0.136	0.281	0	TLE	Gm16267
Zcchc18	0	-0.592585585218598	0.447	0.592	0	TLE	Zcchc18
Ptk2b	0	-0.506681013263839	0.671	0.816	0	TLE	Ptk2b
Itga6	0	2.07411479357576	0.229	0.085	0	TLE	Itga6
Ralyl	0	-0.764360456131445	0.791	0.935	0	TLE	Ralyl
Sik2	0	1.12371558589921	0.646	0.502	0	TLE	Sik2
Immp2l	0	-0.489791879976545	0.638	0.782	0	TLE	Immp2l
Jarid2	0	1.96845613450309	0.736	0.592	0	TLE	Jarid2
Epha3	0	-0.800295912147782	0.446	0.59	0	TLE	Epha3
Htr4	0	1.32629396910583	0.747	0.604	0	TLE	Htr4
Kcnt2	0	-0.61866143423202	0.657	0.799	0	TLE	Kcnt2
Zfp804a	0	2.76808395886778	0.834	0.692	0	TLE	Zfp804a
Pdlim5	0	1.36036579806533	0.27	0.129	0	TLE	Pdlim5
Sema3a	0	2.52618162765547	0.19	0.049	0	TLE	Sema3a
Faim2	0	-1.13214989359298	0.104	0.245	0	TLE	Faim2
Frmd4b	0	-0.863186696323291	0.462	0.603	0	TLE	Frmd4b
Pde4a	0	0.881193088696995	0.692	0.551	0	TLE	Pde4a
Tafa1	0	-0.867352662677149	0.715	0.855	0	TLE	Tafa1
Tacc1	0	0.844619172051497	0.686	0.546	0	TLE	Tacc1
Cdh8	0	-0.628446506895829	0.731	0.871	0	TLE	Cdh8
Acvr1	0	1.40572512747754	0.736	0.597	0	TLE	Acvr1
Dot1l	0	0.872539038815486	0.637	0.498	0	TLE	Dot1l
Dync2h1	0	-0.561494498739443	0.516	0.654	0	TLE	Dync2h1
Cys1	0	-1.78782065756602	0.065	0.203	0	TLE	Cys1
Ttc8	0	-0.536211122048015	0.501	0.639	0	TLE	Ttc8
Egr1	0	1.4596868890666	0.225	0.088	0	TLE	Egr1
Iqsec2	0	-0.485069554030516	0.609	0.746	0	TLE	Iqsec2
Camk1d	0	-0.466639116253734	0.779	0.915	0	TLE	Camk1d
5730522E02Rik	0	-0.501833793043709	0.78	0.915	0	TLE	5730522E02Rik
B3galt5	0	-1.31500153361461	0.094	0.229	0	TLE	B3galt5
Cop1	0	0.999549818170053	0.719	0.585	0	TLE	Cop1
Chn2	0	1.73892314128418	0.196	0.062	0	TLE	Chn2
Fam189a1	0	-0.423023813835468	0.706	0.84	0	TLE	Fam189a1
Chn1	0	-0.583786550927631	0.751	0.884	0	TLE	Chn1
Ctss	0	4.61292954221824	0.151	0.018	0	TLE	Ctss
Mpdz	0	-0.708495656715016	0.476	0.609	0	TLE	Mpdz
Prmt8	0	0.824652896395543	0.641	0.508	0	TLE	Prmt8
Spsb1	0	1.98543248968932	0.181	0.049	0	TLE	Spsb1
Fry	0	-0.507925374845498	0.804	0.934	0	TLE	Fry
Far2os2	0	1.97292157018243	0.18	0.051	0	TLE	Far2os2
Fam126b	0	1.07922102444956	0.747	0.619	0	TLE	Fam126b
Shisa6	0	-0.712720591896637	0.733	0.861	0	TLE	Shisa6
Baalc	0	1.62555500216756	0.191	0.063	0	TLE	Baalc
Plppr4	0	-0.450585701436978	0.68	0.806	0	TLE	Plppr4
Grid1	0	-0.59196266378296	0.784	0.91	0	TLE	Grid1
Cntnap2	0	-0.872631548910423	0.756	0.881	0	TLE	Cntnap2
Rasgrf1	0	-0.734528496236884	0.806	0.931	0	TLE	Rasgrf1
Serpina3n	0	2.62313689005631	0.156	0.031	0	TLE	Serpina3n
Neat1	0	1.90887280667313	0.189	0.064	0	TLE	Neat1
Phf21a	0	-0.384273862258482	0.706	0.83	0	TLE	Phf21a
Rasgef1a	0	-0.450015181295865	0.63	0.754	0	TLE	Rasgef1a
Fut8	0	-0.602945345891322	0.667	0.791	0	TLE	Fut8
Syt14	0	-0.57997894777789	0.556	0.679	0	TLE	Syt14
Prpf38b	0	0.990054033871135	0.659	0.536	0	TLE	Prpf38b
Prkn	0	-0.4306292579157	0.777	0.9	0	TLE	Prkn
Dmd	0	-0.404566757770878	0.794	0.917	0	TLE	Dmd
Ntf3	0	-2.1003616172216	0.046	0.168	0	TLE	Ntf3
Vwa3a	0	-1.9027391893571	0.055	0.176	0	TLE	Vwa3a
C2cd4b	0	2.74118740287596	0.141	0.02	0	TLE	C2cd4b
Itsn1	0	-0.491279304815626	0.569	0.687	0	TLE	Itsn1
Rara	0	1.97431803130323	0.163	0.046	0	TLE	Rara
Lrmda	0	3.17967054938282	0.167	0.05	0	TLE	Lrmda
9330188P03Rik	0	3.63446736946915	0.132	0.015	0	TLE	9330188P03Rik
Phf21b	0	1.75578170717641	0.175	0.058	0	TLE	Phf21b
Srgap3	0	-0.528318027994385	0.797	0.913	0	TLE	Srgap3
Qk	0	0.906557210309099	0.753	0.637	0	TLE	Qk
Ier5	0	2.21085741088176	0.146	0.031	0	TLE	Ier5
Tjp1	0	-0.397699488927359	0.77	0.885	0	TLE	Tjp1
Tnr	0	-0.447497106830474	0.791	0.905	0	TLE	Tnr
Ralgps1	0	-0.461507445250431	0.618	0.732	0	TLE	Ralgps1
Rgs4	0	1.76349216272703	0.15	0.038	0	TLE	Rgs4
Baz1a	0	3.88903666139095	0.118	0.007	0	TLE	Baz1a
Rtn1	0	-0.341518529001289	0.792	0.903	0	TLE	Rtn1
C1qa	0	4.49729444537385	0.121	0.012	0	TLE	C1qa
Ylpm1	0	-0.389881594681411	0.662	0.771	0	TLE	Ylpm1
Tcf20	0	-0.392521517187977	0.7	0.808	0	TLE	Tcf20
Tnrc6c	0	-0.557854042898404	0.833	0.941	0	TLE	Tnrc6c
Arl15	0	-0.517277902481988	0.732	0.84	0	TLE	Arl15
Ksr2	0	-0.422700672506215	0.737	0.844	0	TLE	Ksr2
Frmpd4	0	-0.660091779701595	0.847	0.954	0	TLE	Frmpd4
Gm50430	0	4.71412616470616	0.112	0.006	0	TLE	Gm50430
Ap2b1	0	0.819307350517676	0.724	0.618	0	TLE	Ap2b1
Kcnq3	0	-0.648772816457523	0.844	0.948	0	TLE	Kcnq3
Igfbp5	0	-1.82695096065793	0.021	0.124	0	TLE	Igfbp5
Msra	0	-0.579065949552231	0.809	0.912	0	TLE	Msra
C030004G16Rik	0	3.89274665048719	0.112	0.01	0	TLE	C030004G16Rik
Gm30551	0	2.39068036483226	0.119	0.018	0	TLE	Gm30551
D730045A05Rik	0	2.55938920290261	0.119	0.018	0	TLE	D730045A05Rik
Scn2a	0	-0.340573086773617	0.802	0.903	0	TLE	Scn2a
Foxp1	0	-0.384946545366291	0.776	0.877	0	TLE	Foxp1
Cdr1os	0	-0.336346625207916	0.837	0.937	0	TLE	Cdr1os
Rgs10	0	3.54510973994669	0.109	0.009	0	TLE	Rgs10
Ppm1h	0	1.14070709805131	0.799	0.7	0	TLE	Ppm1h
Bag3	0	3.4187019897021	0.107	0.008	0	TLE	Bag3
Tbxas1	0	4.11298232376857	0.111	0.013	0	TLE	Tbxas1
Tgfb1i1	0	2.2720452941789	0.121	0.023	0	TLE	Tgfb1i1
Ly86	0	5.19701980065229	0.108	0.01	0	TLE	Ly86
A330023F24Rik	0	-0.353664306933464	0.766	0.863	0	TLE	A330023F24Rik
Akap8l	0	-0.320205056197533	0.72	0.816	0	TLE	Akap8l
Gpnmb	0	3.53105353148941	0.114	0.02	0	TLE	Gpnmb
Unc80	0	-0.48406313496185	0.843	0.936	0	TLE	Unc80
Gad2	0	3.82948505594136	0.106	0.013	0	TLE	Gad2
Mylk3	0	2.2903778373417	0.112	0.02	0	TLE	Mylk3
Ppm1l	0	1.14772794526506	0.757	0.665	0	TLE	Ppm1l
Pbx1	0	-0.431573390265639	0.806	0.897	0	TLE	Pbx1
Nr3c2	0	-0.55793915848441	0.832	0.922	0	TLE	Nr3c2
Gm20754	0	-0.695578003470728	0.781	0.871	0	TLE	Gm20754
Apc	0	-0.317438385550397	0.766	0.856	0	TLE	Apc
Myo3b	0	2.89723037522374	0.115	0.026	0	TLE	Myo3b
Akt3	0	-0.39518050320305	0.856	0.945	0	TLE	Akt3
Ttc14	0	-0.355722292970051	0.777	0.866	0	TLE	Ttc14
Pnisr	0	-0.415530140847714	0.847	0.932	0	TLE	Pnisr
Dok6	0	-0.504376433447774	0.845	0.929	0	TLE	Dok6
Ube2e2	0	-0.711879533302353	0.886	0.969	0	TLE	Ube2e2
Pclo	0	-0.330726843689673	0.842	0.923	0	TLE	Pclo
Cacna1e	0	-0.458245308221584	0.888	0.968	0	TLE	Cacna1e
Slit3	0	-0.573518670598913	0.87	0.949	0	TLE	Slit3
B3galt1	0	-0.352519201193597	0.868	0.945	0	TLE	B3galt1
Spred2	0	1.09687801895202	0.753	0.677	0	TLE	Spred2
Fstl4	0	1.01570939816576	0.699	0.624	0	TLE	Fstl4
Zeb2	0	-0.615801836533201	0.803	0.872	0	TLE	Zeb2
Cacnb2	0	-0.622892426977571	0.873	0.94	0	TLE	Cacnb2
Ahi1	0	-0.318908098584256	0.901	0.967	0	TLE	Ahi1
Lrfn5	0	-0.43206342209964	0.905	0.97	0	TLE	Lrfn5
Xkr4	0	-0.351034531580829	0.891	0.955	0	TLE	Xkr4
Slc24a2	0	-0.393747706964534	0.885	0.949	0	TLE	Slc24a2
Nav3	0	-0.439115727482692	0.91	0.974	0	TLE	Nav3
Prkg1	0	-0.524267681280703	0.877	0.941	0	TLE	Prkg1
Ctnna2	0	-0.423664564739195	0.909	0.972	0	TLE	Ctnna2
Opcml	0	-0.680804652933633	0.924	0.986	0	TLE	Opcml
Snhg14	0	-0.284592291743357	0.9	0.958	0	TLE	Snhg14
Ryr2	0	-0.317276100066298	0.916	0.974	0	TLE	Ryr2
Fgf14	0	-0.533966141494148	0.928	0.985	0	TLE	Fgf14
Sik3	0	0.659476694375677	0.819	0.763	0	TLE	Sik3
Pam	0	0.85409809458679	0.788	0.733	0	TLE	Pam
Ptprn	0	0.793052584952845	0.823	0.77	0	TLE	Ptprn
Negr1	0	-0.55409510275584	0.913	0.966	0	TLE	Negr1
Susd4	0	0.80152636757435	0.751	0.7	0	TLE	Susd4
Csmd3	0	-0.271824083854201	0.918	0.969	0	TLE	Csmd3
Prkce	0	0.437163151542619	0.916	0.966	0	TLE	Prkce
AC149090.1	0	-0.476471146785477	0.899	0.949	0	TLE	AC149090.1
Rgs7	0	0.704545619186941	0.908	0.956	0	TLE	Rgs7
Macrod2	0	-0.374441071940336	0.929	0.976	0	TLE	Macrod2
Nbea	0	-0.281994216849411	0.933	0.98	0	TLE	Nbea
Slc2a13	0	1.65230702407928	0.804	0.758	0	TLE	Slc2a13
Dclk1	0	0.448727295059323	0.908	0.954	0	TLE	Dclk1
Dock3	0	0.577692304604769	0.88	0.924	0	TLE	Dock3
Dip2c	0	0.385550792262857	0.908	0.951	0	TLE	Dip2c
Map2	0	0.472920305860367	0.882	0.924	0	TLE	Map2
Anks1b	0	-0.376425352876766	0.94	0.981	0	TLE	Anks1b
Grm5	0	-0.438190517073619	0.946	0.982	0	TLE	Grm5
Rock2	0	0.73027075609214	0.795	0.759	0	TLE	Rock2
Dlgap2	0	0.501294375706674	0.936	0.972	0	TLE	Dlgap2
Large1	0	0.883554950166324	0.923	0.959	0	TLE	Large1
Gria1	0	-0.541155968326176	0.927	0.962	0	TLE	Gria1
Dtna	0	1.18450369185378	0.827	0.792	0	TLE	Dtna
Ptprj	0	0.966280865217866	0.858	0.824	0	TLE	Ptprj
Syt1	0	-0.436558179527547	0.954	0.987	0	TLE	Syt1
Trim9	0	0.763342946244173	0.861	0.894	0	TLE	Trim9
Ptprd	0	-0.422041527247678	0.956	0.988	0	TLE	Ptprd
Adgrb3	0	-0.401922809358847	0.954	0.985	0	TLE	Adgrb3
Brinp1	0	1.35832868822623	0.906	0.937	0	TLE	Brinp1
Auts2	0	-0.336146708793015	0.953	0.984	0	TLE	Auts2
Ncam2	0	1.17962119101625	0.888	0.857	0	TLE	Ncam2
Tanc1	0	0.921507743820523	0.779	0.749	0	TLE	Tanc1
Syne1	0	0.768130024831598	0.894	0.924	0	TLE	Syne1
Tcf4	0	-0.412209069038822	0.953	0.983	0	TLE	Tcf4
Ppp3ca	0	-0.440148062497461	0.956	0.985	0	TLE	Ppp3ca
Gria2	0	-0.283638868318152	0.959	0.987	0	TLE	Gria2
Enox1	0	0.64218111146156	0.897	0.924	0	TLE	Enox1
Ank2	0	0.484936140423031	0.958	0.984	0	TLE	Ank2
Kcnd2	0	-0.302735465689025	0.958	0.984	0	TLE	Kcnd2
Dab1	0	-0.318083382152775	0.953	0.977	0	TLE	Dab1
Pak7	0	1.10023145637327	0.794	0.771	0	TLE	Pak7
Nrp1	0	0.885111498486255	0.838	0.817	0	TLE	Nrp1
Rasal2	0	0.97913530367546	0.896	0.916	0	TLE	Rasal2
Rbfox1	0	-0.41994047707802	0.97	0.99	0	TLE	Rbfox1
Pi4ka	0	0.626820910897412	0.817	0.797	0	TLE	Pi4ka
Ntrk2	0	1.64829917092596	0.854	0.835	0	TLE	Ntrk2
Cadm2	0	-0.630295822784698	0.967	0.983	0	TLE	Cadm2
Grm7	0	1.34685127686306	0.968	0.983	0	TLE	Grm7
Tspan5	0	1.22540569873529	0.854	0.841	0	TLE	Tspan5
Adgrl3	0	1.3169744409022	0.947	0.959	0	TLE	Adgrl3
Lsamp	0	-0.302309635856177	0.983	0.995	0	TLE	Lsamp
Nrg3	0	0.345682289384778	0.981	0.99	0	TLE	Nrg3
Dlg2	0	0.502942564297037	0.984	0.992	0	TLE	Dlg2
Jmjd1c	0	0.61252853643127	0.851	0.843	0	TLE	Jmjd1c
Celf2	0	-0.290773838358793	0.988	0.994	0	TLE	Celf2
Acap2	0	0.741766448634822	0.844	0.839	0	TLE	Acap2
Epha7	0	1.17026872867401	0.839	0.836	0	TLE	Epha7
Tmeff2	0	0.929456626478033	0.898	0.897	0	TLE	Tmeff2
Csmd2	0	0.965185527271462	0.853	0.853	0	TLE	Csmd2
Malat1	0	0.352281584138032	1	1	0	TLE	Malat1
Car11	7.01291716670617e-308	-0.830933637564323	0.198	0.352	1.80112751592514e-303	TLE	Car11
Cplane1	4.25086620634604e-307	-0.354706509065817	0.718	0.815	1.09174996777585e-302	TLE	Cplane1
Nr1d2	4.47724752480393e-307	-0.955517847026865	0.151	0.301	1.14989148179539e-302	TLE	Nr1d2
Gm34299	9.31103066068915e-307	1.11204521070747	0.303	0.153	2.3913520045848e-302	TLE	Gm34299
Gm40841	8.88409599200875e-306	-0.724671281093067	0.279	0.44	2.28170237362761e-301	TLE	Gm40841
Mdga1	1.97832627996346e-305	-1.18038876395693	0.146	0.293	5.08093538483016e-301	TLE	Mdga1
Thap3	1.34542416374267e-303	-1.0039305199618	0.151	0.299	3.45545287974029e-299	TLE	Thap3
Csmd2os	8.47368674619793e-302	1.05016301628009	0.491	0.338	2.17629696702601e-297	TLE	Csmd2os
Dnajc1	1.14933470032961e-301	0.630745276152336	0.845	0.867	2.95183631085653e-297	TLE	Dnajc1
Camk2a	1.9258866757953e-301	-0.307254519623613	0.88	0.952	4.94625474944506e-297	TLE	Camk2a
Scg5	3.60004227239651e-301	-0.684121889076836	0.375	0.52	9.24598856819595e-297	TLE	Scg5
Vgf	2.54059307482628e-300	1.61512937227011	0.167	0.058	6.52500519407632e-296	TLE	Vgf
Cnih3	3.3226808355271e-300	0.854959124705914	0.54	0.373	8.53364118988424e-296	TLE	Cnih3
Tmem164	9.92773022650624e-300	1.16796677224234	0.302	0.154	2.5497389540736e-295	TLE	Tmem164
Glis1	2.03620144540313e-299	1.51992912233063	0.184	0.069	5.22957617222886e-295	TLE	Glis1
Sh3gl2	1.47387259098135e-298	-0.393164596804946	0.693	0.81	3.78534697541739e-294	TLE	Sh3gl2
Cntnap5c	1.05341295440928e-297	-0.781488438312198	0.287	0.461	2.70548049080935e-293	TLE	Cntnap5c
Prr16	1.15090131066356e-297	-0.826284925395048	0.284	0.45	2.95585983617722e-293	TLE	Prr16
Arsb	2.62465864358214e-297	-0.476091202369909	0.513	0.655	6.74091079431201e-293	TLE	Arsb
St5	4.01258747067483e-297	-0.839781114770195	0.207	0.36	1.03055284009342e-292	TLE	St5
Rragb	1.44818433212805e-296	-0.839668416638472	0.265	0.418	3.71937182020446e-292	TLE	Rragb
Esrrg	1.95498792420542e-296	-0.559729100094904	0.374	0.548	5.02099548573678e-292	TLE	Esrrg
Gm28578	2.40683636410281e-296	1.58414726987415	0.166	0.057	6.18147783392525e-292	TLE	Gm28578
Ncoa7	2.21984776557912e-295	-0.384811809773393	0.628	0.747	5.70123501633687e-291	TLE	Ncoa7
Prox1	1.28945261464897e-294	0.689298699134119	0.535	0.36	3.31170115020294e-290	TLE	Prox1
Fgf10	1.49525208076928e-294	-1.75258955056583	0.054	0.169	3.84025591903975e-290	TLE	Fgf10
Txndc16	2.27807445641069e-294	-0.632235572304288	0.247	0.403	5.85077862639957e-290	TLE	Txndc16
Ube3a	2.86609685151686e-292	-0.283859925908469	0.916	0.969	7.36099654375074e-288	TLE	Ube3a
Ar	5.22240774056108e-292	-1.17137190321057	0.127	0.268	1.3412709800083e-287	TLE	Ar
Dlc1	8.85977701138024e-292	-0.495494540694017	0.196	0.362	2.27545652983279e-287	TLE	Dlc1
Grm1	2.06959810810217e-291	-0.472236042889716	0.754	0.848	5.31534882103881e-287	TLE	Grm1
D630045J12Rik	8.84278837418942e-291	-0.569845825975589	0.406	0.552	2.27109333814307e-286	TLE	D630045J12Rik
Sort1	2.1707380118617e-290	-0.432647279111829	0.576	0.702	5.57510643586441e-286	TLE	Sort1
Med12l	1.41771586333044e-289	-0.405792667787859	0.687	0.794	3.64111965179156e-285	TLE	Med12l
Adcyap1r1	7.5387076894736e-289	-1.39365159573114	0.105	0.237	1.9361662958875e-284	TLE	Adcyap1r1
4930402H24Rik	1.47823520635683e-288	-0.302258082314596	0.76	0.851	3.79655148048623e-284	TLE	4930402H24Rik
Snhg11	3.64433552564834e-288	-0.431870308990284	0.905	0.922	9.35974693052264e-284	TLE	Snhg11
Zfhx4	1.48961984040848e-287	-1.05771600766974	0.21	0.351	3.8257906361211e-283	TLE	Zfhx4
Gm20089	1.78198779020847e-287	1.85051022376862	0.103	0.022	4.57667924159242e-283	TLE	Gm20089
Chst9	3.59289247690322e-287	-0.96814045998791	0.288	0.441	9.22762574843053e-283	TLE	Chst9
Hace1	1.08867626024858e-286	-0.50588393428725	0.529	0.652	2.79604723919642e-282	TLE	Hace1
Frmd4a	2.01093866824663e-286	0.376716314736099	0.93	0.965	5.16469378165781e-282	TLE	Frmd4a
Gas7	2.36848267657755e-286	-0.455608569427537	0.53	0.669	6.08297405825411e-282	TLE	Gas7
9630028H03Rik	1.18924099321607e-285	-0.40298834567239	0.514	0.685	3.05432764287684e-281	TLE	9630028H03Rik
Slit1	1.57570203659309e-285	-0.427588248219575	0.589	0.749	4.04687554058202e-281	TLE	Slit1
Wipf3	1.82163536896852e-285	0.757661445481736	0.746	0.708	4.67850611812186e-281	TLE	Wipf3
Zc3h12b	3.40691202781336e-285	-0.489734446178288	0.535	0.67	8.74997216103304e-281	TLE	Zc3h12b
Lix1	1.1498222278609e-284	-0.92733982484418	0.134	0.274	2.95308842781515e-280	TLE	Lix1
Atf7	1.5635695568306e-284	-0.470198078026046	0.535	0.662	4.01571569280803e-280	TLE	Atf7
Gria3	1.72139050328686e-284	-0.288106310625432	0.851	0.949	4.42104722959163e-280	TLE	Gria3
Gm17167	3.94812932494127e-283	-1.15247723178722	0.149	0.289	1.01399805452467e-278	TLE	Gm17167
B230209E15Rik	8.53736598364253e-283	-0.531134242522028	0.424	0.58	2.19265170557891e-278	TLE	B230209E15Rik
mt-Co3	1.05527171790285e-282	-0.270486441321377	0.197	0.359	2.71025435308989e-278	TLE	mt-Co3
Cltb	1.52093865944188e-282	0.927593914257702	0.417	0.259	3.90622675904458e-278	TLE	Cltb
Kcnk9	1.83244744371152e-282	-1.12127319455396	0.159	0.298	4.70627476968429e-278	TLE	Kcnk9
Gm10754	1.12798045282222e-281	-0.927883048436009	0.203	0.36	2.89699219698331e-277	TLE	Gm10754
Rerg	5.06147815509955e-281	-1.3506536617576	0.101	0.233	1.29993943457422e-276	TLE	Rerg
Dgkh	3.50517008778291e-280	-0.726946596946911	0.727	0.808	9.00232833645286e-276	TLE	Dgkh
Kcnip2	4.34528499867775e-280	-0.81432305274687	0.306	0.445	1.11599954621041e-275	TLE	Kcnip2
Rgl1	2.08478096827505e-279	-0.419146072670003	0.554	0.694	5.35434296082082e-275	TLE	Rgl1
Htr1f	3.83939470929773e-279	-1.0309962481421	0.327	0.452	9.86071743188936e-275	TLE	Htr1f
Plce1	6.98167498679586e-279	1.37343656093207	0.191	0.077	1.79310358685878e-274	TLE	Plce1
Asb3	7.02369490428883e-279	-0.462552658049932	0.571	0.686	1.8038955622685e-274	TLE	Asb3
Lrrn1	1.26662920950589e-278	-1.02881317586096	0.199	0.342	3.25308379877399e-274	TLE	Lrrn1
Dnm3	1.65752145026938e-278	-0.389008499377829	0.418	0.582	4.25701234072684e-274	TLE	Dnm3
Rab11fip2	1.76574521225699e-278	-0.642109319414081	0.377	0.517	4.53496342863962e-274	TLE	Rab11fip2
4921539H07Rik	9.95479565569655e-278	-2.13635046835135	0.089	0.211	2.55669016825254e-273	TLE	4921539H07Rik
Hexb	1.48044262311624e-277	2.27670153161363	0.236	0.112	3.80222078894944e-273	TLE	Hexb
Chsy3	3.33812318093843e-277	0.710230220513166	0.745	0.671	8.57330176560417e-273	TLE	Chsy3
Klhl2	3.48646694063923e-277	0.595441784495183	0.782	0.749	8.95429304364374e-273	TLE	Klhl2
Ski	1.75666967913809e-276	0.852274035576993	0.591	0.457	4.51165473693036e-272	TLE	Ski
Rgs11	2.74048121790451e-276	-0.790052631374203	0.263	0.407	7.03837791194414e-272	TLE	Rgs11
Cdh22	6.59869422199211e-276	1.41272329341172	0.22	0.099	1.69474263703423e-271	TLE	Cdh22
Anxa11os	2.77066728863309e-275	1.25943165638455	0.194	0.078	7.11590479739636e-271	TLE	Anxa11os
Elavl4	2.89731849148171e-275	-0.773949283881945	0.207	0.364	7.44118308167246e-271	TLE	Elavl4
Dapk1	3.33015023514331e-275	-0.391482608037706	0.736	0.837	8.55282484891855e-271	TLE	Dapk1
Pkp2	1.35833583220239e-274	-0.553135730506562	0.325	0.495	3.4886139178454e-270	TLE	Pkp2
Arid5b	6.1182916482721e-274	1.07007374825415	0.602	0.486	1.57136084402572e-269	TLE	Arid5b
Gramd1b	6.36081169366661e-274	-0.35731603964377	0.606	0.748	1.63364726728439e-269	TLE	Gramd1b
Exd2	2.79807839012899e-273	-0.629303931828796	0.334	0.475	7.18630472936829e-269	TLE	Exd2
Lpgat1	3.0557252283692e-273	0.815593040020904	0.636	0.513	7.84801910402063e-269	TLE	Lpgat1
Gm37229	2.20815662893791e-272	1.45010171833719	0.137	0.043	5.67120867010123e-268	TLE	Gm37229
Epha5	2.60627880993134e-272	-0.382375395236739	0.854	0.93	6.69370586754667e-268	TLE	Epha5
Kalrn	4.89013584004184e-272	-0.224083093294642	0.939	0.981	1.25593358779795e-267	TLE	Kalrn
Gm13684	5.43892767339656e-272	1.55024825767514	0.175	0.067	1.39687979435844e-267	TLE	Gm13684
Vps13c	5.65911857954405e-272	-0.446927713309649	0.678	0.779	1.4534314247843e-267	TLE	Vps13c
Dysf	8.36128735751941e-272	2.39366153252517	0.102	0.024	2.14742943203171e-267	TLE	Dysf
Nwd2	5.09655642809668e-271	-0.669954803176925	0.317	0.477	1.30894858742807e-266	TLE	Nwd2
Dkk3	6.6219442861332e-271	-0.775939794417952	0.238	0.39	1.70071395100759e-266	TLE	Dkk3
Crym	2.1151751775504e-270	-0.842503494771081	0.2	0.349	5.43240440850269e-266	TLE	Crym
4921511C10Rik	2.83887309449193e-270	-0.715169299528334	0.317	0.466	7.29107776858361e-266	TLE	4921511C10Rik
Cyth1	1.20862185798191e-269	-0.57833712387689	0.368	0.507	3.10410351785494e-265	TLE	Cyth1
Unc5d	1.29198018068267e-269	0.665073064369433	0.575	0.425	3.31819269804731e-265	TLE	Unc5d
2010300C02Rik	6.904519547091e-269	0.510197744010719	0.803	0.783	1.77328775527938e-264	TLE	2010300C02Rik
1700007F19Rik	2.46773681617194e-267	-2.28802796082874	0.052	0.159	6.33788846497438e-263	TLE	1700007F19Rik
Stat3	3.31027590639228e-267	1.23076644481264	0.287	0.15	8.50178161038729e-263	TLE	Stat3
Ldb2	5.51046299804834e-267	-0.740514154389629	0.293	0.463	1.41525221178875e-262	TLE	Ldb2
Gm2164	5.2872178210764e-266	-0.994609369894422	0.22	0.365	1.35791615298705e-261	TLE	Gm2164
Prickle1	5.53695359746604e-266	0.491384697055037	0.879	0.927	1.4220557924372e-261	TLE	Prickle1
Slc24a3	1.61624847502084e-265	-0.418377158472579	0.636	0.773	4.15101095839602e-261	TLE	Slc24a3
Sobp	1.99031530146767e-265	-0.341318718189845	0.789	0.882	5.11172678875941e-261	TLE	Sobp
Mapk12	2.18988786226198e-265	1.85920468840724	0.114	0.031	5.62428899664743e-261	TLE	Mapk12
Olfm4	4.72721676340127e-265	1.83656137277452	0.102	0.024	1.21409108134435e-260	TLE	Olfm4
Tmem150c	8.48546845758666e-265	-0.62386237833957	0.383	0.526	2.17932286396198e-260	TLE	Tmem150c
Zkscan16	1.4792235312512e-264	-1.21251960291237	0.117	0.247	3.79908979531245e-260	TLE	Zkscan16
Slc24a5	2.29762945931336e-264	-0.606575719950208	0.397	0.532	5.9010017403545e-260	TLE	Slc24a5
Gm15680	2.43607878055375e-264	-0.862098803449954	0.237	0.388	6.2565811320962e-260	TLE	Gm15680
Crocc	3.20845228035215e-264	-0.875720496588877	0.201	0.341	8.24026799162843e-260	TLE	Crocc
Icam5	4.13181105574923e-264	-0.617714664366603	0.402	0.534	1.06117303344808e-259	TLE	Icam5
Cul3	6.53172448540326e-264	0.980600665343539	0.645	0.532	1.67754279958612e-259	TLE	Cul3
Ssbp2	1.78126463101877e-263	-0.396491105612535	0.698	0.818	4.5748219518455e-259	TLE	Ssbp2
Ripor2	1.90631839785537e-263	-0.397701218603685	0.451	0.613	4.89599754121196e-259	TLE	Ripor2
Susd1	2.00062403475531e-263	-1.05435148679166	0.186	0.321	5.13820270846206e-259	TLE	Susd1
Sh3d19	2.29480869304696e-263	-0.582120280613362	0.313	0.465	5.89375716635251e-259	TLE	Sh3d19
Nalcn	2.60830951873166e-263	-0.347974721177419	0.743	0.838	6.69892133695853e-259	TLE	Nalcn
Acvr2a	2.74635008622589e-263	-0.617800745634715	0.482	0.598	7.05345092645395e-259	TLE	Acvr2a
Myef2	3.97276113844887e-262	-0.418097223885277	0.516	0.633	1.02032424318782e-257	TLE	Myef2
Scn3a	6.23699644969301e-262	-0.52170571295397	0.538	0.66	1.60184779817466e-257	TLE	Scn3a
Rps6ka5	6.97671082651728e-262	-0.60595750679087	0.221	0.37	1.79182864157443e-257	TLE	Rps6ka5
Ano4	3.84657732989479e-261	-0.559044913475377	0.34	0.507	9.87916455636878e-257	TLE	Ano4
Cdc40	5.60932695526368e-261	-0.584276974395997	0.422	0.554	1.44064344192037e-256	TLE	Cdc40
Gm12064	1.00011754815371e-260	-0.945023067490066	0.195	0.333	2.56860189892317e-256	TLE	Gm12064
Dyrk3	1.34882634913643e-260	1.3412790054407	0.176	0.069	3.46419071248709e-256	TLE	Dyrk3
Sgcd	2.13672796726942e-260	-0.397461513176658	0.45	0.638	5.48775843833805e-256	TLE	Sgcd
Dusp4	4.24295229516208e-260	1.59803152181401	0.122	0.036	1.08971743796648e-255	TLE	Dusp4
Prdm5	1.67407479868957e-258	-1.07420750852389	0.197	0.332	4.29952630547441e-254	TLE	Prdm5
Zcchc7	4.8388913253094e-258	-0.247284364120134	0.86	0.929	1.24277245907921e-253	TLE	Zcchc7
Gm32036	6.62811785267205e-257	2.26988412628313	0.1	0.025	1.70229950810176e-252	TLE	Gm32036
Col4a1	6.20701137466112e-256	1.06762334932285	0.422	0.282	1.59414673135422e-251	TLE	Col4a1
Add3	9.3697598943812e-256	-0.512510370339572	0.395	0.536	2.40643543367392e-251	TLE	Add3
Slc16a11	1.29173844606714e-255	-0.945134133155998	0.168	0.303	3.31757185103425e-251	TLE	Slc16a11
Mcu	1.58594384886122e-255	0.754544011974811	0.707	0.63	4.07317958703027e-251	TLE	Mcu
Smap2	2.50493512610267e-255	0.806463480194963	0.551	0.4	6.43342488436949e-251	TLE	Smap2
Pfkfb3	9.04143510217519e-255	1.67936354878622	0.252	0.132	2.32211177729165e-250	TLE	Pfkfb3
Kcnn3	1.52791572759131e-254	-1.05363565065617	0.137	0.267	3.92414596317277e-250	TLE	Kcnn3
Ankrd50	2.27632268669488e-254	1.52784616091058	0.122	0.036	5.84627955623846e-250	TLE	Ankrd50
Abhd2	3.77738120459446e-254	0.873248529438563	0.479	0.326	9.70144814775995e-250	TLE	Abhd2
Chd6	6.23444405300022e-254	-0.393871081491979	0.517	0.639	1.60119226613205e-249	TLE	Chd6
Bicd1	7.88499315957833e-254	-0.322976476917934	0.714	0.807	2.0251027931745e-249	TLE	Bicd1
Cdkl1	3.1100035288841e-253	-1.22707373354359	0.115	0.239	7.98742206323304e-249	TLE	Cdkl1
Itgbl1	4.61005052562511e-253	-0.966000431829246	0.215	0.356	1.1839992764963e-248	TLE	Itgbl1
Sdccag8	7.01292903391592e-253	-0.428440040904822	0.521	0.634	1.80113056378063e-248	TLE	Sdccag8
Gm28294	7.77096720807721e-253	0.967011144166321	0.302	0.164	1.99581750805047e-248	TLE	Gm28294
Rit2	1.4752263464742e-252	-0.418284015177428	0.619	0.753	3.78882382564968e-248	TLE	Rit2
Rab30	1.83020695756518e-252	-0.635352822193715	0.332	0.474	4.70052052911466e-248	TLE	Rab30
Snta1	2.79412948434427e-252	0.922025528186845	0.463	0.318	7.17616275464139e-248	TLE	Snta1
AC163685.1	3.76304976589359e-252	-0.965556048352614	0.163	0.298	9.66464071374452e-248	TLE	AC163685.1
Tox3	4.98386537637063e-252	-1.46129989428661	0.05	0.153	1.28000614461327e-247	TLE	Tox3
Hectd4	5.06425300933387e-250	-0.369045814852376	0.652	0.75	1.30065210038722e-245	TLE	Hectd4
Exoc6b	1.26864125665797e-249	-0.377908499486149	0.802	0.857	3.25825133947466e-245	TLE	Exoc6b
Plekha6	1.8597520365544e-249	-0.558764002661155	0.303	0.452	4.77640115548265e-245	TLE	Plekha6
Phlpp1	2.48813135204453e-249	0.780734056107489	0.758	0.73	6.39026775145598e-245	TLE	Phlpp1
4930590L20Rik	3.36230450425827e-249	-0.940277978568106	0.224	0.362	8.63540665828652e-245	TLE	4930590L20Rik
Fyco1	3.09711585991213e-248	-0.630838835284721	0.369	0.497	7.95432266301233e-244	TLE	Fyco1
Stac	5.80113808108274e-248	0.944786719899487	0.295	0.158	1.48990629336448e-243	TLE	Stac
Trpc6	9.98271070430691e-248	0.921676569267083	0.604	0.474	2.56385959018714e-243	TLE	Trpc6
Fndc3a	1.46402926525203e-247	0.847691139840082	0.602	0.477	3.76006636194678e-243	TLE	Fndc3a
Atp9a	4.31397416347725e-247	-0.518878960703966	0.418	0.545	1.10795798440586e-242	TLE	Atp9a
Phkb	5.00084495199643e-247	-0.50862828644919	0.279	0.424	1.28436700902124e-242	TLE	Phkb
Klhl5	1.31386633569621e-246	-0.901562534730677	0.141	0.269	3.37440290996857e-242	TLE	Klhl5
Uri1	1.94167057479775e-246	-0.458296622590796	0.378	0.518	4.98679253725305e-242	TLE	Uri1
Stag1	4.07699630097348e-246	-0.264658529469115	0.838	0.916	1.04709495997902e-241	TLE	Stag1
Gm16000	1.34931000348627e-245	1.64476218833372	0.136	0.047	3.46543288195379e-241	TLE	Gm16000
Nrxn3	2.39490887600338e-245	0.368096049370958	0.952	0.946	6.15084446623949e-241	TLE	Nrxn3
Inpp5a	1.16364426380431e-244	0.836804017625684	0.438	0.289	2.98858756272862e-240	TLE	Inpp5a
Chrd	2.54786434285866e-244	-0.485212200993918	0.329	0.475	6.54367999176389e-240	TLE	Chrd
Mpped1	6.57663943571481e-244	-0.736405726665739	0.203	0.35	1.68907830627463e-239	TLE	Mpped1
Tspan13	6.83098812916274e-244	-0.531563255900376	0.437	0.564	1.75440268121287e-239	TLE	Tspan13
Rnf217	7.4549753508522e-244	1.11550640930393	0.537	0.412	1.91466131935937e-239	TLE	Rnf217
Cd9	3.48609016853571e-243	2.55448694931927	0.102	0.027	8.95332537985025e-239	TLE	Cd9
Cblb	4.68832639810879e-243	-0.413776986817003	0.474	0.61	1.20410286882628e-238	TLE	Cblb
Prkcz	7.28418533722566e-243	-0.497637701215953	0.409	0.544	1.87079732015967e-238	TLE	Prkcz
Scn8a	1.60495294925627e-242	-0.283739012599446	0.818	0.905	4.12200065957488e-238	TLE	Scn8a
A830082K12Rik	1.62775264579124e-242	-0.752322402417146	0.258	0.393	4.18055712018564e-238	TLE	A830082K12Rik
Lmna	1.6890952263016e-242	1.06703337277161	0.254	0.128	4.33810326971039e-238	TLE	Lmna
Cacna1d	5.44106691112693e-242	-0.260539709422568	0.846	0.922	1.39742921478473e-237	TLE	Cacna1d
Gabra2	6.90040487424865e-242	-0.312428458720477	0.827	0.9	1.77223098385328e-237	TLE	Gabra2
Gm10649	8.69627768153952e-242	-0.569354242542422	0.41	0.542	2.23346499694979e-237	TLE	Gm10649
Mettl7a1	2.57316033943474e-241	-1.1203942245699	0.11	0.23	6.60864769977024e-237	TLE	Mettl7a1
Nr3c1	7.02405538972489e-241	-0.479520965854433	0.375	0.514	1.80398814574304e-236	TLE	Nr3c1
Rgs6	3.13243108813372e-240	0.747282873515177	0.457	0.299	8.04502276365383e-236	TLE	Rgs6
Arpp21	6.93697597617981e-240	-0.315654750292654	0.882	0.951	1.78162353996226e-235	TLE	Arpp21
Npr3	8.80065599148846e-240	-1.16816638189302	0.096	0.215	2.26027247829398e-235	TLE	Npr3
Gm37240	1.15065222030502e-239	0.604647275931531	0.773	0.745	2.95522009740939e-235	TLE	Gm37240
Gm13883	4.20483462773608e-239	-1.14087378390538	0.127	0.252	1.07992767744146e-234	TLE	Gm13883
Mapk6	4.56870278254674e-239	1.55578355644208	0.141	0.05	1.17337993564148e-234	TLE	Mapk6
Col25a1	1.12238667792152e-238	-0.570716273871194	0.301	0.454	2.88262570490585e-234	TLE	Col25a1
Pcdh11x	1.41409055585288e-238	1.64823448430249	0.328	0.197	3.63180877459694e-234	TLE	Pcdh11x
Dlgap4	5.08913254551121e-238	0.59550804185345	0.692	0.588	1.30704191166364e-233	TLE	Dlgap4
Fcho2	1.14302750341838e-237	-0.313387613901644	0.48	0.612	2.93563753702942e-233	TLE	Fcho2
Fat3	1.49514247640708e-237	0.896985461448883	0.802	0.814	3.83997442215629e-233	TLE	Fat3
Ncoa1	1.70293362391661e-237	-0.288632025050122	0.767	0.854	4.37364442630504e-233	TLE	Ncoa1
Add2	4.40567873971498e-237	-0.389299504440776	0.692	0.798	1.131510470721e-232	TLE	Add2
Fus	6.31396300157884e-237	-0.301550308372223	0.685	0.773	1.62161511769549e-232	TLE	Fus
Epb41l2	1.02305525221644e-236	2.35789154860955	0.155	0.062	2.62751280426747e-232	TLE	Epb41l2
Tmod1	1.89238088426427e-236	0.739716567211101	0.434	0.28	4.86020182505593e-232	TLE	Tmod1
Wdr17	4.04029764642132e-236	-0.308472413567171	0.453	0.602	1.03766964453039e-231	TLE	Wdr17
Per3	6.12323553439279e-236	-1.16576907665381	0.099	0.215	1.5726305822981e-231	TLE	Per3
Gm26936	6.72291217568433e-236	-0.812576093658893	0.2	0.333	1.72664553408101e-231	TLE	Gm26936
Stk39	2.59216170705376e-235	-0.42656693056725	0.559	0.673	6.65744891222618e-231	TLE	Stk39
Itm2c	2.63258804029781e-235	-0.917922053479864	0.111	0.231	6.76127586389687e-231	TLE	Itm2c
D130043K22Rik	6.13418295425518e-235	-0.76425048951067	0.227	0.364	1.57544220814136e-230	TLE	D130043K22Rik
Sash1	4.42610904164757e-234	-0.637545678811384	0.154	0.287	1.13675758516634e-229	TLE	Sash1
Ankrd12	4.83655343460045e-234	-0.296815961459647	0.639	0.754	1.24217201860843e-229	TLE	Ankrd12
Slc25a27	5.23675400832371e-234	-0.693701510752797	0.302	0.434	1.34495553195778e-229	TLE	Slc25a27
Panx2	7.82663192605684e-234	-1.29290699160382	0.088	0.201	2.01011387756918e-229	TLE	Panx2
Prkd1	2.79651967020578e-233	-0.825904472114881	0.448	0.552	7.18230146898951e-229	TLE	Prkd1
Tln2	6.27559468498531e-233	-0.484743353674927	0.462	0.58	1.61176098294478e-228	TLE	Tln2
Numb	6.59071653651229e-233	0.766938714934979	0.66	0.556	1.69269372807245e-228	TLE	Numb
Abhd18	1.34230915152317e-232	-0.407455938422836	0.548	0.652	3.44745259385695e-228	TLE	Abhd18
Erbin	1.56999181161809e-232	0.998948036484971	0.299	0.162	4.03220996977875e-228	TLE	Erbin
Inf2	3.56942199359392e-232	1.03383659590364	0.293	0.161	9.16734650614726e-228	TLE	Inf2
Mir99ahg	4.44905768255123e-232	-0.230479932629481	0.852	0.925	1.14265148460963e-227	TLE	Mir99ahg
Cul9	4.80811407757008e-232	-0.623502279453225	0.34	0.47	1.23486793854232e-227	TLE	Cul9
Lzts3	6.97110534445408e-232	-0.943381964001256	0.221	0.347	1.79038898561614e-227	TLE	Lzts3
Adam22	1.37045909981603e-231	-0.302156372808009	0.767	0.857	3.5197501060575e-227	TLE	Adam22
Arhgef7	3.83349726005561e-231	0.760236394999483	0.656	0.561	9.84557101300082e-227	TLE	Arhgef7
Btg2	7.95622160239455e-231	1.38648738936209	0.125	0.041	2.04339639414299e-226	TLE	Btg2
Dcc	1.10225392801184e-230	-0.415717501734243	0.756	0.842	2.83091876331281e-226	TLE	Dcc
Atp2b1	1.49813783600939e-230	-0.304488032407544	0.895	0.955	3.84766740422292e-226	TLE	Atp2b1
Gm48747	1.91633717977413e-230	0.728421624285875	0.636	0.532	4.9217287788139e-226	TLE	Gm48747
Camk2b	2.41830153763074e-230	-0.368458125085565	0.749	0.831	6.21092383909703e-226	TLE	Camk2b
Olfm1	9.66763912693095e-230	-0.393240599062551	0.604	0.721	2.48293975696968e-225	TLE	Olfm1
Gm11906	1.69001192738078e-229	-0.859153657100752	0.206	0.335	4.34045763309207e-225	TLE	Gm11906
Grik3	5.432613104002e-229	-0.903389863913527	0.162	0.291	1.39525802350083e-224	TLE	Grik3
Bcan	1.05763555176042e-228	-1.17293121251656	0.039	0.13	2.71632538758628e-224	TLE	Bcan
Kcnj2	1.57415705270655e-228	1.52967493747819	0.11	0.032	4.04290755846624e-224	TLE	Kcnj2
Klhl32	4.78496474761913e-228	-0.573500043280848	0.432	0.554	1.22892249613102e-223	TLE	Klhl32
Ildr2	4.96346718597238e-228	0.702828319001247	0.636	0.524	1.27476727737329e-223	TLE	Ildr2
Kcnd3	7.94723110786002e-228	0.473009073678908	0.788	0.73	2.04108736543169e-223	TLE	Kcnd3
Cdk18	8.73003672531558e-228	1.63856362358445	0.12	0.039	2.2421353321628e-223	TLE	Cdk18
Ube2b	1.1837722141257e-227	-0.316560130478913	0.671	0.763	3.04028217753903e-223	TLE	Ube2b
Srrm2	1.60230439031793e-227	-0.212147910718917	0.854	0.917	4.11519836565353e-223	TLE	Srrm2
Sh3pxd2a	2.26854956495934e-227	-0.848427501727312	0.202	0.33	5.82631584768507e-223	TLE	Sh3pxd2a
Hmgcr	5.30995605822506e-227	1.05755131155279	0.33	0.197	1.36375601443394e-222	TLE	Hmgcr
Ptpru	6.34181776957065e-227	-0.987348458829548	0.115	0.234	1.62876905775883e-222	TLE	Ptpru
Prkdc	8.71720097812619e-227	-0.528123296600029	0.312	0.445	2.23883872721215e-222	TLE	Prkdc
Fam171b	1.08584164070461e-226	-0.466998368017444	0.474	0.596	2.78876708582166e-222	TLE	Fam171b
Depdc5	1.65604785873657e-226	-0.481066270017234	0.398	0.526	4.25322771559313e-222	TLE	Depdc5
Osbpl3	1.787789025213e-226	1.31038136386743	0.348	0.226	4.59157855345456e-222	TLE	Osbpl3
Gm48321	6.21015936417439e-226	-0.755954678299994	0.199	0.337	1.59495522950091e-221	TLE	Gm48321
Ptpn5	1.09888502285245e-225	0.760517358838114	0.481	0.332	2.82226640419196e-221	TLE	Ptpn5
Bbs9	1.60168724506854e-225	-0.609053975857458	0.275	0.412	4.11361335150954e-221	TLE	Bbs9
Trib2	2.71279801902969e-224	1.52641507077119	0.159	0.065	6.96727915227395e-220	TLE	Trib2
Pcnx2	4.06199911657396e-224	-0.468707164014006	0.343	0.493	1.04324323310969e-219	TLE	Pcnx2
Cd46	6.91739755037912e-224	-0.595952420139469	0.369	0.495	1.77659521286387e-219	TLE	Cd46
Lrif1	1.30583124226286e-223	-0.822937517374409	0.194	0.32	3.35376637950370e-219	TLE	Lrif1
Rbms1	1.6292429401467e-223	0.917185104593216	0.411	0.269	4.18438464317877e-219	TLE	Rbms1
Nt5c2	2.11042907811867e-223	-0.368852755766029	0.576	0.686	5.42021500133218e-219	TLE	Nt5c2
Gm49179	7.701458156324e-223	-0.855225203306178	0.159	0.284	1.97796549828869e-218	TLE	Gm49179
Tbc1d1	3.03435589102483e-222	-0.483492407305001	0.308	0.454	7.79313623491907e-218	TLE	Tbc1d1
Srcin1	8.96831580167155e-222	-0.456039195677231	0.457	0.57	2.3033325473433e-217	TLE	Srcin1
9330159F19Rik	9.74416565474473e-222	-0.357102926175424	0.592	0.692	2.50259406510809e-217	TLE	9330159F19Rik
Usp29	1.11096519464856e-220	0.811185657751133	0.643	0.554	2.85329190941591e-216	TLE	Usp29
Cep70	3.04247423409263e-220	-0.597363903641236	0.343	0.467	7.81398657542009e-216	TLE	Cep70
Il16	7.44899105790023e-220	-1.16160548798584	0.093	0.204	1.91312437340052e-215	TLE	Il16
Jakmip2	1.13579741129314e-219	-0.282102401787586	0.698	0.798	2.91706849142416e-215	TLE	Jakmip2
Strbp	1.55030769307467e-219	-0.233674163078339	0.891	0.947	3.98165524812367e-215	TLE	Strbp
Lgi1	2.27309201581722e-219	-0.331571782366392	0.637	0.763	5.83798222422338e-215	TLE	Lgi1
Ubash3b	9.81022453695152e-219	0.86171784266622	0.485	0.345	2.51955996782526e-214	TLE	Ubash3b
Rere	1.28077562271989e-218	-0.218683794730905	0.887	0.951	3.28941603183149e-214	TLE	Rere
Samd12	1.39710827841189e-218	-0.285991404168296	0.817	0.905	3.58819319144525e-214	TLE	Samd12
Stard13	2.15716624517361e-218	-0.711926863495358	0.176	0.302	5.54025006747938e-214	TLE	Stard13
Mcf2l	2.36470343211372e-217	-0.391293607306382	0.488	0.607	6.07326782469768e-213	TLE	Mcf2l
Amph	4.55102999560558e-217	-0.25843973545805	0.719	0.833	1.16884103377138e-212	TLE	Amph
Lypd1	5.43576321044021e-217	-1.3852116013353	0.07	0.171	1.39606706533736e-212	TLE	Lypd1
Ly6h	3.67751920943947e-216	-0.519743483313916	0.394	0.515	9.44497258560338e-212	TLE	Ly6h
Rps6ka3	3.85073958332424e-216	0.719950835691619	0.654	0.554	9.88985447185163e-212	TLE	Rps6ka3
Hs3st4	7.84696447700036e-216	-0.624149317276232	0.447	0.588	2.015335886628e-211	TLE	Hs3st4
Smpd3	9.61764570300796e-216	-0.339902914783926	0.399	0.554	2.47009994590353e-211	TLE	Smpd3
Dmxl1	1.81140271695407e-215	0.771224270848557	0.789	0.764	4.65222559795315e-211	TLE	Dmxl1
Rnf38	3.51970107894984e-215	0.860544403994031	0.485	0.348	9.03964828106688e-211	TLE	Rnf38
mt-Atp6	2.07285818885747e-214	-0.574949525860674	0.157	0.288	5.32372168644264e-210	TLE	mt-Atp6
Celf5	2.19597232539388e-214	-0.439036488555368	0.523	0.621	5.63991572330909e-210	TLE	Celf5
Tnxb	4.56489035155511e-214	-1.56930187736651	0.055	0.149	1.1724007889899e-209	TLE	Tnxb
Hap1	1.67691368171319e-213	-0.931784155239454	0.203	0.322	4.30681740874399e-209	TLE	Hap1
Dclk2	1.91995536993098e-213	-0.477383222182242	0.384	0.512	4.93102137659373e-209	TLE	Dclk2
Nos1	2.63234388007563e-213	-1.18343695995416	0.085	0.191	6.76064878719823e-209	TLE	Nos1
Glp2r	3.57589508999512e-213	-0.618416572289726	0.383	0.506	9.18397135963446e-209	TLE	Glp2r
Gm49878	7.88381194656097e-213	1.43033372078981	0.152	0.062	2.02479942223526e-208	TLE	Gm49878
Nav1	1.6693342414614e-212	-0.250165478901588	0.575	0.712	4.28735113234531e-208	TLE	Nav1
Tmem131l	1.76381237009002e-212	-0.588034272876352	0.213	0.342	4.52999931010221e-208	TLE	Tmem131l
Stum	1.86345391886903e-212	-0.479262270744727	0.286	0.433	4.78590869983133e-208	TLE	Stum
Traf3	3.06585782187416e-212	-0.44103526650797	0.346	0.48	7.8740426439194e-208	TLE	Traf3
Gria4	5.06753529071341e-212	0.693913641514885	0.746	0.671	1.30149508871393e-207	TLE	Gria4
Coro1c	6.08516954547486e-212	0.873504454961886	0.391	0.252	1.56285409436431e-207	TLE	Coro1c
Macrod2os1	7.71265268609053e-212	-0.696422682976655	0.381	0.497	1.98084058936863e-207	TLE	Macrod2os1
Crispld1	8.27801330225691e-212	-1.74784584203074	0.032	0.114	2.12604215641864e-207	TLE	Crispld1
Sclt1	1.23852637061138e-211	-0.405895428395197	0.525	0.638	3.1809072776412e-207	TLE	Sclt1
Cntn5	1.26348535636219e-211	0.824576504696205	0.772	0.712	3.24500944074502e-207	TLE	Cntn5
Bmerb1	2.74989932327268e-211	-0.412290908833706	0.504	0.626	7.06256643196123e-207	TLE	Bmerb1
AC171003.1	1.9375433810472e-210	-1.19991732779995	0.132	0.246	4.97619266554353e-206	TLE	AC171003.1
1110051M20Rik	2.61151310459868e-210	-0.316261798543031	0.673	0.76	6.7071491065408e-206	TLE	1110051M20Rik
Ptprr	2.80222509172967e-210	-0.395387426008898	0.388	0.53	7.19695470308932e-206	TLE	Ptprr
Acsl4	3.37959585832549e-210	0.982577579050172	0.446	0.317	8.67981604293737e-206	TLE	Acsl4
Frmd5	1.20975128830577e-209	0.595701977783734	0.805	0.773	3.1070042337557e-205	TLE	Frmd5
Ica1	1.70549872954194e-209	-0.310392172249735	0.658	0.754	4.38023238708256e-205	TLE	Ica1
Gm30382	3.06522166397525e-209	-0.933385758816377	0.149	0.271	7.87240879958764e-205	TLE	Gm30382
Herc3	3.92538610440122e-209	0.740211298460944	0.687	0.622	1.00815691319337e-204	TLE	Herc3
5830408C22Rik	4.16294055765498e-209	1.43574858701405	0.104	0.031	1.06916802342253e-204	TLE	5830408C22Rik
Grin2a	3.2844158983052e-208	-0.206066205853156	0.951	0.981	8.43536535161724e-204	TLE	Grin2a
Bche	4.53488508744129e-208	-1.34677734703515	0.089	0.194	1.16469453700755e-203	TLE	Bche
Ssbp3	7.0822067169907e-208	0.732283902052702	0.563	0.438	1.81892315112472e-203	TLE	Ssbp3
Arhgap20	9.84373756569798e-207	-0.57116774190987	0.442	0.557	2.52816711899821e-202	TLE	Arhgap20
Ago2	2.68421391577196e-206	0.740418282637521	0.563	0.439	6.89386659987713e-202	TLE	Ago2
Pkd1	4.39533194865396e-206	-0.360345279979226	0.525	0.626	1.1288531043728e-201	TLE	Pkd1
Zc3h12c	6.82144207589944e-206	0.903092275148632	0.372	0.239	1.75195096835325e-201	TLE	Zc3h12c
Slf2	6.90449617818403e-206	-0.37507121754883	0.529	0.635	1.773281753443e-201	TLE	Slf2
Kiz	3.90680656770215e-205	-0.911182521126929	0.125	0.239	1.00338513078294e-200	TLE	Kiz
Sh3pxd2b	1.92789594404625e-204	1.56368903298086	0.126	0.046	4.95141515309398e-200	TLE	Sh3pxd2b
Dcaf6	7.79058913432468e-204	-0.352256128370668	0.686	0.774	2.00085700736861e-199	TLE	Dcaf6
Ece1	2.37990875471808e-203	0.940387480794137	0.299	0.175	6.11231965474244e-199	TLE	Ece1
Tmem175	3.79846019945102e-203	-0.506582470915324	0.393	0.503	9.75558533025005e-199	TLE	Tmem175
Thsd7b	7.61749588516536e-203	0.756344512990707	0.635	0.55	1.95640146818702e-198	TLE	Thsd7b
Mgat4c	1.20047892284738e-202	-0.702911110431397	0.382	0.523	3.08319001754893e-198	TLE	Mgat4c
Pced1b	1.50269886805449e-202	-0.732006394657484	0.199	0.324	3.85938150282434e-198	TLE	Pced1b
Man2a1	2.09322464636885e-202	-0.412739736935511	0.242	0.382	5.37602885926912e-198	TLE	Man2a1
Matk	3.27404507836452e-202	-0.267752162716873	0.577	0.676	8.40872997476361e-198	TLE	Matk
Gm15738	4.94941032374694e-202	-0.358653736047438	0.718	0.826	1.27115705344793e-197	TLE	Gm15738
Dennd1a	1.6883716173071e-201	-0.221109555280082	0.852	0.923	4.33624482472982e-197	TLE	Dennd1a
Bhlhe41	1.84309776910822e-201	1.16202863391515	0.231	0.121	4.73362800040065e-197	TLE	Bhlhe41
Plppr5	1.90608303121737e-201	-0.453552189503857	0.483	0.599	4.89539304907558e-197	TLE	Plppr5
Sec14l1	2.76245683491023e-201	-0.54277239651805	0.376	0.49	7.09481788909995e-197	TLE	Sec14l1
Rogdi	6.98689515468681e-201	-0.509203076738907	0.346	0.468	1.79444428257821e-196	TLE	Rogdi
Alcam	1.94086694634854e-200	-0.336723306876323	0.472	0.618	4.98472857830695e-196	TLE	Alcam
Igsf8	6.17298869729242e-200	-0.722163721187809	0.153	0.268	1.58540868712561e-195	TLE	Igsf8
Ptgds	7.76460489939423e-200	-0.834792169662178	0.089	0.194	1.99418347631142e-195	TLE	Ptgds
Tsc22d2	1.25132467099674e-199	0.721710526019923	0.593	0.475	3.21377715252092e-195	TLE	Tsc22d2
Eda	1.42616083926345e-199	-0.675319404983529	0.213	0.342	3.66280888348031e-195	TLE	Eda
Dpy19l3	2.55431393370749e-199	0.886979984244651	0.387	0.258	6.56024447594094e-195	TLE	Dpy19l3
Gpr158	6.66794690165406e-199	-0.235812729187814	0.764	0.897	1.71252880275181e-194	TLE	Gpr158
Sh3bgrl	8.07154332175891e-199	-0.845517216547001	0.097	0.202	2.07301447132734e-194	TLE	Sh3bgrl
Sh2d5	1.07160291409993e-198	1.08875185918755	0.354	0.231	2.75219776428284e-194	TLE	Sh2d5
Ndst3	1.20695435792345e-198	-0.439926536566378	0.294	0.447	3.09982087745479e-194	TLE	Ndst3
Tiparp	1.29198317717959e-198	1.07151202874593	0.203	0.099	3.31820039395033e-194	TLE	Tiparp
Osbpl1a	1.50151424780216e-198	-0.485138122121047	0.226	0.357	3.85633904263029e-194	TLE	Osbpl1a
Syt17	4.88067463357314e-198	-0.699030738825691	0.37	0.474	1.25350366614059e-193	TLE	Syt17
Lrpap1	5.80929210241947e-198	0.873259165624349	0.429	0.295	1.49200049066439e-193	TLE	Lrpap1
Shisa7	1.18419895353582e-197	-0.637058188758629	0.279	0.399	3.04137817236605e-193	TLE	Shisa7
Esyt2	2.90617737716944e-197	-0.315368857863766	0.648	0.738	7.46393535778426e-193	TLE	Esyt2
Pcsk5	4.69260748243138e-197	1.11746153362818	0.586	0.518	1.20520237971285e-192	TLE	Pcsk5
Ttyh3	1.15488048834939e-196	0.854693176261352	0.306	0.18	2.96607955822774e-192	TLE	Ttyh3
Mkx	1.92825066187562e-196	-1.17980730111829	0.211	0.319	4.95232617489515e-192	TLE	Mkx
P3h3	3.08719142003335e-196	-0.603099662739044	0.301	0.42	7.92883372407166e-192	TLE	P3h3
Itgb3bp	9.60297167408881e-196	-0.708828727434254	0.252	0.374	2.46633121505623e-191	TLE	Itgb3bp
E2f3	1.36301137687108e-195	0.840301423561377	0.459	0.328	3.500622119218e-191	TLE	E2f3
Bicral	1.4952597419384e-195	-0.362904368243381	0.517	0.62	3.84027559522039e-191	TLE	Bicral
Mir100hg	2.48802471768504e-195	-0.393557496341949	0.389	0.55	6.38999388243048e-191	TLE	Mir100hg
Neto2	2.50557321408114e-195	-0.81255927395415	0.158	0.275	6.43506368572459e-191	TLE	Neto2
Extl3	3.14021936315323e-195	0.75347381209773	0.394	0.257	8.06502539038645e-191	TLE	Extl3
Utrn	1.02861738188921e-194	0.880983861525968	0.194	0.095	2.64179802190605e-190	TLE	Utrn
mt-Co2	6.00464256422113e-194	-0.459461765291502	0.138	0.257	1.54217234976891e-189	TLE	mt-Co2
Il1rapl2	6.66550238888867e-194	-0.904530403727905	0.161	0.282	1.71190097853828e-189	TLE	Il1rapl2
Ldlrad4	9.29294217385122e-194	0.562503284225353	0.779	0.783	2.38670633851021e-189	TLE	Ldlrad4
Gm1976	1.35969947504498e-193	-0.515123003165551	0.36	0.479	3.49211616175802e-189	TLE	Gm1976
Adgrl2	1.41682749588375e-193	-0.768625618625016	0.2	0.325	3.63883805767823e-189	TLE	Adgrl2
Clcn2	1.43419934975999e-193	-0.561565969542146	0.304	0.422	3.68345418998859e-189	TLE	Clcn2
Ablim1	3.65495688164152e-193	0.555886691608056	0.707	0.617	9.38702575911992e-189	TLE	Ablim1
Micall1	3.81534407068136e-193	0.956113775861871	0.208	0.103	9.79894817673094e-189	TLE	Micall1
Rmdn1	4.02728477411932e-193	-0.410623212166553	0.523	0.623	1.03432754853707e-188	TLE	Rmdn1
Gm10115	4.37432683500539e-193	-0.590815010727085	0.359	0.473	1.12345836103443e-188	TLE	Gm10115
Onecut2	5.7610721388569e-193	-0.852909361429826	0.14	0.253	1.47961615742262e-188	TLE	Onecut2
Mertk	1.40432099763696e-192	2.85526878237573	0.118	0.044	3.60671761823101e-188	TLE	Mertk
Grp	1.73161036017965e-192	1.64558814426359	0.138	0.056	4.4472948880494e-188	TLE	Grp
Pcca	1.88505954065801e-192	-0.296789386692655	0.61	0.708	4.84139841827198e-188	TLE	Pcca
Gm36975	9.63260017850512e-192	-0.32858956217467	0.71	0.807	2.47394070384547e-187	TLE	Gm36975
Sept6	2.98671288295982e-191	-0.795792890227426	0.151	0.265	7.67077469730572e-187	TLE	Sept6
Ddhd2	4.08138041387704e-191	-0.457218188903779	0.438	0.542	1.04822093169604e-186	TLE	Ddhd2
Dtd1	4.28157787588205e-191	-0.49718200723307	0.401	0.519	1.09963764586279e-186	TLE	Dtd1
Nrg2	7.1363669778801e-191	-0.580621661154532	0.49	0.593	1.83283313092895e-186	TLE	Nrg2
Bcl11b	9.70473486970911e-191	-0.474255492095063	0.514	0.613	2.49246705658739e-186	TLE	Bcl11b
Tmem178b	1.45013429780579e-190	-0.376579105132737	0.646	0.743	3.72437991705462e-186	TLE	Tmem178b
E130102H24Rik	4.61482774880066e-190	-0.686945363584972	0.23	0.348	1.18522621072447e-185	TLE	E130102H24Rik
Fam131a	8.89536632661764e-190	-0.646747550950666	0.359	0.465	2.28459693366521e-185	TLE	Fam131a
Jpx	9.01081770665409e-190	-0.683866201403793	0.266	0.383	2.31424831159997e-185	TLE	Jpx
Cyld	9.86437912985014e-190	-0.43543643477619	0.34	0.461	2.53346849191941e-185	TLE	Cyld
Cdkl5	1.15652768143102e-189	0.650913012711705	0.683	0.611	2.97031004421929e-185	TLE	Cdkl5
Rb1cc1	1.28895676250178e-189	-0.286364541495776	0.654	0.74	3.31042765313332e-185	TLE	Rb1cc1
Rimbp2	1.35005562587271e-189	0.585223590749629	0.804	0.832	3.46734786392888e-185	TLE	Rimbp2
Gm12224	2.1706488412768e-189	0.823133834590224	0.276	0.159	5.57487741905121e-185	TLE	Gm12224
Dpysl2	2.9407403268509e-189	-0.338387570151742	0.38	0.506	7.55270338145115e-185	TLE	Dpysl2
Gm41414	4.04302916130893e-189	-1.10607573042766	0.086	0.186	1.03837117949897e-184	TLE	Gm41414
Sez6l	4.25360632672322e-189	0.548108922411131	0.812	0.841	1.09245371289233e-184	TLE	Sez6l
Gprin3	1.17024767824153e-188	-0.885006951731349	0.117	0.224	3.00554711202772e-184	TLE	Gprin3
Gm28153	3.53313625548695e-188	-1.47370684281502	0.038	0.118	9.07415384496713e-184	TLE	Gm28153
Bbof1	1.28018918271217e-187	-0.512137126012683	0.404	0.511	3.28790987795967e-183	TLE	Bbof1
Satb1	1.65569734284112e-187	-0.639171768702122	0.196	0.317	4.25232748561886e-183	TLE	Satb1
Bach2	2.4414379229777e-187	0.73463052081747	0.578	0.46	6.27034501758363e-183	TLE	Bach2
A330102I10Rik	4.01024423714386e-187	-0.561250943806473	0.266	0.389	1.02995102742566e-182	TLE	A330102I10Rik
Arhgef28	1.44169237554115e-186	-0.358207235173955	0.39	0.532	3.70269852810234e-182	TLE	Arhgef28
Aak1	1.49581942731429e-186	-0.242524851756601	0.822	0.894	3.84171303517129e-182	TLE	Aak1
Tspyl4	1.9882932428976e-186	-0.960726688130863	0.184	0.294	5.10653353573389e-182	TLE	Tspyl4
A330015K06Rik	8.85844381854794e-186	-0.328483240378434	0.594	0.726	2.27511412591767e-181	TLE	A330015K06Rik
Stxbp5l	1.17949655160805e-185	0.327798252202982	0.901	0.948	3.02930099349496e-181	TLE	Stxbp5l
Rnf128	3.26264547568957e-185	1.25722186763672	0.241	0.135	8.37945237521353e-181	TLE	Rnf128
Gm30094	4.18084334711864e-185	1.55958621506325	0.148	0.065	1.07376599684048e-180	TLE	Gm30094
Pigb	4.20011028047691e-185	-0.831690712078742	0.206	0.32	1.07871432333489e-180	TLE	Pigb
Rab3c	5.27413628428217e-185	-0.364682249345636	0.397	0.537	1.35455642189219e-180	TLE	Rab3c
Mccc2	5.63704902171703e-185	-0.857665837136887	0.141	0.249	1.44776330024758e-180	TLE	Mccc2
Greb1l	8.76744793050717e-185	-0.601404310558882	0.273	0.392	2.25174365199216e-180	TLE	Greb1l
Lgi2	2.03075609594501e-184	1.81915889966685	0.138	0.059	5.21559088121558e-180	TLE	Lgi2
Gxylt2	4.36197059412514e-184	1.25176236288647	0.149	0.065	1.12028490768916e-179	TLE	Gxylt2
Gpm6b	1.33742836906853e-183	-0.273945705101784	0.781	0.865	3.43491728027869e-179	TLE	Gpm6b
Tspan33	4.12845501513628e-183	-1.14708410391121	0.116	0.216	1.06031110153745e-178	TLE	Tspan33
Gm43376	7.13685351598082e-183	-0.397783260817664	0.63	0.724	1.83295808850935e-178	TLE	Gm43376
Efnb3	8.82516167460483e-183	-1.0996701758963	0.082	0.176	2.26656627288876e-178	TLE	Efnb3
Cpeb1	1.20838430389581e-182	-0.353522857815546	0.498	0.603	3.1034934076956e-178	TLE	Cpeb1
Fmnl1	1.24269764984876e-182	0.908743044217556	0.283	0.168	3.19162037410657e-178	TLE	Fmnl1
A330008L17Rik	1.45222611372607e-182	-0.418486269734111	0.286	0.42	3.72975232788266e-178	TLE	A330008L17Rik
Flrt2	2.18340910565403e-182	-0.422940549009198	0.403	0.532	5.60764960605123e-178	TLE	Flrt2
Pde4dip	2.47943020996301e-182	0.355029159053797	0.851	0.892	6.36792060824799e-178	TLE	Pde4dip
Rspo3	2.71947639217503e-182	-0.892091106242704	0.125	0.233	6.98443121802313e-178	TLE	Rspo3
Tia1	2.96859615127038e-182	-0.239718596968122	0.74	0.811	7.62424549530773e-178	TLE	Tia1
Slc4a7	4.37401572742813e-182	0.622647375699219	0.682	0.599	1.12337845927537e-177	TLE	Slc4a7
Ptprn2	1.06752406605873e-181	-0.313549373876033	0.841	0.898	2.74172205885863e-177	TLE	Ptprn2
Anapc5	1.28463164421047e-181	-0.511074492769549	0.338	0.449	3.29931945182576e-177	TLE	Anapc5
Fgf12	1.95234256893688e-181	-0.237872062627296	0.844	0.935	5.01420141980058e-177	TLE	Fgf12
Sema4d	2.27826107539439e-181	-0.432848916096041	0.27	0.388	5.85125791993541e-177	TLE	Sema4d
Foxo1	2.61658831186699e-181	-0.930334515357471	0.174	0.282	6.72018376136798e-177	TLE	Foxo1
Ralgps2	3.18920664244826e-181	-0.381915928077839	0.468	0.575	8.19083941979987e-177	TLE	Ralgps2
Klhdc1	4.04657668652603e-181	-0.871089406224023	0.142	0.249	1.03928229040048e-176	TLE	Klhdc1
5330417C22Rik	4.06076131826123e-181	-0.417688839539443	0.433	0.554	1.04292532936903e-176	TLE	5330417C22Rik
Rbm24	4.16530956174424e-181	-0.985689499921438	0.119	0.222	1.06977645474277e-176	TLE	Rbm24
Fbxo3	6.80391364996767e-181	-0.584923270919345	0.176	0.29	1.7474491427212e-176	TLE	Fbxo3
Ncor2	7.40310327822178e-181	0.717142426123893	0.562	0.447	1.9013390149457e-176	TLE	Ncor2
3110039M20Rik	8.99320136485539e-181	-0.575268874099122	0.325	0.436	2.30972390653581e-176	TLE	3110039M20Rik
Narf	1.07480018506929e-180	-0.859180290356588	0.125	0.23	2.76040931531345e-176	TLE	Narf
Wasf3	1.33928462927015e-180	-0.568671842983409	0.337	0.45	3.43968471335454e-176	TLE	Wasf3
Caly	1.45231480620467e-180	-0.653918295188606	0.237	0.351	3.72998011677546e-176	TLE	Caly
Chrm3	1.91749164782012e-180	-0.910959493434458	0.462	0.542	4.92469379909641e-176	TLE	Chrm3
Zfp950	1.99243577691424e-180	-0.308612225211451	0.638	0.725	5.11717280584884e-176	TLE	Zfp950
Trabd2b	1.99277959083519e-180	-1.49675905621488	0.05	0.133	5.11805582314203e-176	TLE	Trabd2b
Gm48727	2.83116003428026e-180	-1.10357813827103	0.074	0.168	7.271268316042e-176	TLE	Gm48727
Lrrk2	3.11115938305484e-180	0.858092135337893	0.402	0.28	7.99039064349975e-176	TLE	Lrrk2
Zdhhc14	3.58656951544829e-180	-0.261591267155014	0.604	0.718	9.21138648652584e-176	TLE	Zdhhc14
Nlk	4.16107613172383e-180	0.590518697861707	0.762	0.723	1.06868918291063e-175	TLE	Nlk
Pou2f2	5.36600020900753e-180	-0.371850617905177	0.204	0.322	1.37814983367941e-175	TLE	Pou2f2
4933423P22Rik	6.94639777457811e-180	0.809119481380241	0.26	0.147	1.7840433404449e-175	TLE	4933423P22Rik
Sult4a1	7.13994699810149e-180	0.753619361820039	0.278	0.161	1.8337525875224e-175	TLE	Sult4a1
Camkmt	1.03813587609354e-179	-0.40696659561416	0.505	0.609	2.66624437057104e-175	TLE	Camkmt
Tmod2	1.53870483881864e-179	-0.396836850069491	0.462	0.566	3.95185563753792e-175	TLE	Tmod2
Zwint	7.4941542985827e-179	0.614753647394243	0.594	0.475	1.924723648505e-174	TLE	Zwint
Gm49876	1.73701673263168e-178	1.07818872529814	0.208	0.109	4.46118007441795e-174	TLE	Gm49876
Med13	2.78245903345465e-178	0.590682826008127	0.699	0.619	7.14618953562157e-174	TLE	Med13
Dop1b	3.90600307911078e-178	-0.492218584083099	0.366	0.473	1.00317877080802e-173	TLE	Dop1b
Gfra1	5.18484621887966e-178	1.02564469848371	0.395	0.277	1.33162405439486e-173	TLE	Gfra1
Bcl9	2.00830921571571e-177	-0.5600552689673	0.296	0.411	5.15794055872266e-173	TLE	Bcl9
Adamts3	3.263137233153e-177	-0.58197192136338	0.345	0.461	8.38071535590686e-173	TLE	Adamts3
Gm48091	4.58829911488101e-177	-0.341513749006114	0.504	0.634	1.17841286167489e-172	TLE	Gm48091
Cadps	5.07942799469808e-177	-0.241853822393848	0.88	0.948	1.30454949187831e-172	TLE	Cadps
Nfasc	7.07309523783504e-177	0.518883221622523	0.763	0.716	1.81658304993317e-172	TLE	Nfasc
Zfp608	9.2152736510684e-177	-0.353431313365481	0.556	0.66	2.3667587318039e-172	TLE	Zfp608
Map2k5	1.61257695626451e-176	-0.345533140266598	0.509	0.605	4.14158139677414e-172	TLE	Map2k5
Eml1	3.81450965370454e-176	-0.555424134879156	0.261	0.378	9.79680514360938e-172	TLE	Eml1
Naf1	4.09383345810009e-176	0.866431438346053	0.305	0.187	1.05141924704385e-171	TLE	Naf1
C2cd5	4.65319281288642e-176	-0.258749920395069	0.706	0.783	1.19507951013362e-171	TLE	C2cd5
Pgm2l1	7.67699129450165e-176	-0.528468358925661	0.31	0.431	1.97168167416686e-171	TLE	Pgm2l1
Pantr1	1.58154701713562e-175	-0.95757883688597	0.193	0.299	4.0618872041094e-171	TLE	Pantr1
Zeb1	1.98862859592662e-175	-0.253425271496632	0.596	0.708	5.10739482291833e-171	TLE	Zeb1
Mboat2	2.97126375503453e-175	-0.359015489676833	0.518	0.626	7.63109670205519e-171	TLE	Mboat2
Shisa9	2.0226247040849e-174	-0.48365391963303	0.672	0.716	5.19470702750126e-170	TLE	Shisa9
1700024B18Rik	3.58335638541025e-174	-0.580525662462028	0.322	0.44	9.20313420464915e-170	TLE	1700024B18Rik
Kmt2a	3.77842041328646e-174	-0.247891608739498	0.709	0.787	9.70411714744361e-170	TLE	Kmt2a
Pygo1	3.84913895277211e-174	-0.969567741589449	0.122	0.223	9.88574357240461e-170	TLE	Pygo1
Hs6st3	5.08951586597248e-174	-0.322684705547317	0.711	0.837	1.30714035985771e-169	TLE	Hs6st3
Gm5577	8.25024871826896e-174	-0.878557186244756	0.164	0.27	2.11891137831302e-169	TLE	Gm5577
Tmem132d	9.93805574979514e-174	-0.732537000068483	0.176	0.292	2.55239085821989e-169	TLE	Tmem132d
Epha10	1.17390027956455e-173	0.783146305540654	0.484	0.369	3.01492808800563e-169	TLE	Epha10
Pds5b	1.8004570833954e-173	-0.343051107754877	0.573	0.662	4.62411392728441e-169	TLE	Pds5b
Gm15810	1.94273006131898e-173	-0.915344609092168	0.132	0.236	4.98951361648555e-169	TLE	Gm15810
Slc12a5	3.27923975055928e-173	-0.467727370979481	0.424	0.525	8.42207145136141e-169	TLE	Slc12a5
Zfp831	4.30411550009999e-173	-0.539122368025977	0.328	0.439	1.10542598389068e-168	TLE	Zfp831
Gm1604a	4.87268816740884e-173	-0.918423797564632	0.155	0.26	1.25145250203561e-168	TLE	Gm1604a
Pck2	1.16660632808844e-172	-1.10586627960954	0.057	0.14	2.99619503242954e-168	TLE	Pck2
Cdc25b	1.31930666226502e-172	-1.00705230191642	0.08	0.172	3.38837530069526e-168	TLE	Cdc25b
Ivd	1.63672193138275e-172	-0.728885508272064	0.19	0.299	4.20359293637033e-168	TLE	Ivd
Atf7ip	2.29602466181649e-172	-0.379328257560006	0.392	0.501	5.89688013894329e-168	TLE	Atf7ip
Zbtb18	2.45366894631e-172	-0.741710203402623	0.202	0.311	6.30175795480797e-168	TLE	Zbtb18
Pcsk2	2.60824444198987e-172	-0.211538406367563	0.814	0.93	6.69875420036258e-168	TLE	Pcsk2
mt-Cytb	8.39677576169736e-172	-0.610886665768395	0.147	0.259	2.15654391887673e-167	TLE	mt-Cytb
Slc44a1	1.49965516203013e-171	-0.253913910837068	0.634	0.728	3.85156435264199e-167	TLE	Slc44a1
5530401A14Rik	2.00143031658162e-171	-1.11354789349102	0.087	0.181	5.14027348207658e-167	TLE	5530401A14Rik
Rab26	2.49952942348713e-171	-0.880713431186948	0.111	0.209	6.41954141834199e-167	TLE	Rab26
Clasp1	3.35529353551424e-171	-0.338847178519873	0.565	0.652	8.61740038726124e-167	TLE	Clasp1
Snx9	3.54506410495186e-171	0.930363064382044	0.268	0.158	9.10478814074787e-167	TLE	Snx9
Sorbs1	5.95622572518652e-171	-0.267671218688613	0.799	0.865	1.52973745299965e-166	TLE	Sorbs1
Slc43a2	7.82038976756048e-171	-0.675750254775607	0.175	0.283	2.00851070400256e-166	TLE	Slc43a2
Rnf150	1.1484795639962e-170	-0.238399347134481	0.664	0.767	2.94964006421144e-166	TLE	Rnf150
Ppp1r13b	1.3102949613431e-170	-0.389694646064867	0.573	0.661	3.36523054921748e-166	TLE	Ppp1r13b
Glrb	3.72929806482694e-170	-0.475248270380944	0.367	0.477	9.57795621989504e-166	TLE	Glrb
Hnrnpm	3.76471599201784e-170	-0.344494507242234	0.58	0.659	9.66892008229941e-166	TLE	Hnrnpm
Evc2	5.41008724247792e-170	-0.94495671260353	0.101	0.198	1.3894727064856e-165	TLE	Evc2
Ano3	7.58704491296931e-170	-0.181245340172372	0.657	0.802	1.94858074499791e-165	TLE	Ano3
Csdc2	1.32824405894248e-169	0.964337533307913	0.191	0.097	3.41132921658197e-165	TLE	Csdc2
Mrtfb	1.79292493923594e-169	-0.26947152602492	0.785	0.882	4.60476912143968e-165	TLE	Mrtfb
Ezh1	2.46874069153697e-169	-0.64680246750867	0.206	0.316	6.3404667180744e-165	TLE	Ezh1
Ulk4	2.99777274675554e-169	-0.378440382557081	0.518	0.609	7.69917974549224e-165	TLE	Ulk4
Immp1l	6.12356942415965e-169	-0.470260501524225	0.482	0.581	1.57271633520692e-164	TLE	Immp1l
Fam219a	7.53813172746048e-169	0.535952273520295	0.663	0.562	1.93601837156368e-164	TLE	Fam219a
A830031A19Rik	8.22719841066986e-169	-1.10969785912467	0.097	0.19	2.11299136781234e-164	TLE	A830031A19Rik
Dpyd	1.33722287008983e-168	-0.357722579391685	0.603	0.698	3.43438949725171e-164	TLE	Dpyd
Slc8a1	1.58930265272735e-168	-0.200303481861029	0.677	0.788	4.08180600299965e-164	TLE	Slc8a1
Prrc2c	2.58044939692546e-168	0.556284194383867	0.769	0.742	6.62736818612365e-164	TLE	Prrc2c
Tusc3	3.68266654978161e-168	-0.303786561061294	0.575	0.669	9.45819249980411e-164	TLE	Tusc3
Gm27153	3.93995179534254e-168	-0.834390788848927	0.24	0.346	1.01189781959782e-163	TLE	Gm27153
Gabrb1	6.84717806930342e-168	0.258148717514637	0.927	0.966	1.7585607435392e-163	TLE	Gabrb1
A630089N07Rik	7.23255060532894e-168	-0.546982764761107	0.363	0.471	1.85753597196663e-163	TLE	A630089N07Rik
Phyhd1	8.56969850837149e-168	1.02318897368498	0.266	0.158	2.20095566790505e-163	TLE	Phyhd1
Nrgn	1.17100017818297e-167	-0.452317130667981	0.425	0.538	3.00747975762731e-163	TLE	Nrgn
Ift80	1.17110243407562e-167	-0.744071781589087	0.182	0.289	3.00774238143643e-163	TLE	Ift80
Mgat5b	1.43165958241273e-167	-0.974770684546841	0.134	0.234	3.67693130551061e-163	TLE	Mgat5b
Khdrbs2	2.6637291074199e-167	-0.360845141153156	0.704	0.806	6.84125546658653e-163	TLE	Khdrbs2
Lpin2	6.04145701323933e-167	0.766082566505698	0.585	0.488	1.55162740471026e-162	TLE	Lpin2
C78859	2.7600597317543e-166	-0.476206537451766	0.345	0.453	7.08866140906456e-162	TLE	C78859
Syndig1	7.18655941261582e-166	0.633696091496297	0.578	0.467	1.84572405394212e-161	TLE	Syndig1
Gm37459	8.13524208375517e-166	-0.631952869056271	0.375	0.486	2.08937422437084e-161	TLE	Gm37459
Pcdh17	1.90535712417831e-165	0.686848349024322	0.662	0.586	4.89352870202715e-161	TLE	Pcdh17
Cntln	1.99161703465303e-165	-0.485959646160238	0.316	0.43	5.11507003009938e-161	TLE	Cntln
Lrrc20	3.32322403367559e-165	-0.805980915630878	0.15	0.253	8.53503628568903e-161	TLE	Lrrc20
Satb2	4.89327730542391e-165	-0.770914319838878	0.173	0.284	1.25674041035202e-160	TLE	Satb2
Psd3	6.67579104483163e-165	-0.268737431189987	0.67	0.769	1.71454341404411e-160	TLE	Psd3
Snx25	7.30758077881828e-165	0.612469208699462	0.509	0.378	1.8768059714239e-160	TLE	Snx25
Ppp1r14c	1.47429924223166e-164	-0.479538618976403	0.317	0.434	3.78644274382356e-160	TLE	Ppp1r14c
Ksr1	1.62970612406832e-164	-0.233578642094414	0.521	0.647	4.18557423844466e-160	TLE	Ksr1
Sel1l3	4.75845258075854e-164	-0.304963297555155	0.289	0.433	1.22211337631622e-159	TLE	Sel1l3
Ewsr1	6.90394699702822e-164	-0.215306637599603	0.745	0.822	1.77314070724676e-159	TLE	Ewsr1
Ssh2	1.10600196711528e-163	0.468874499684693	0.838	0.839	2.84054485214216e-159	TLE	Ssh2
Atp6v1b2	1.23095241314299e-163	0.627568133651112	0.54	0.416	3.16145508267514e-159	TLE	Atp6v1b2
Gda	1.97126792704616e-163	-0.435082450129609	0.435	0.547	5.06280741703264e-159	TLE	Gda
Megf9	1.97408507963688e-163	-0.351341340444903	0.493	0.59	5.07004271003141e-159	TLE	Megf9
Crlf1	2.9619735301465e-163	-1.18355238534845	0.109	0.202	7.60723661747525e-159	TLE	Crlf1
Dnajb5	3.10067078361419e-163	0.765329626588173	0.284	0.171	7.96345277355632e-159	TLE	Dnajb5
St8sia1	7.16868355212621e-163	-0.545961753863479	0.231	0.344	1.84113299669257e-158	TLE	St8sia1
Car4	1.60115145738148e-162	-1.41088979354894	0.059	0.139	4.11223728799285e-158	TLE	Car4
Pdss2	1.92617747038508e-162	-0.343749220204726	0.551	0.641	4.94700159719001e-158	TLE	Pdss2
Spata7	2.46954930361905e-162	-0.455604441881709	0.408	0.508	6.3425434764848e-158	TLE	Spata7
Mmaa	4.21729267926846e-162	-0.653459690713709	0.242	0.347	1.08312727881652e-157	TLE	Mmaa
Ntrk3	1.46141776679161e-161	0.298121434316025	0.887	0.938	3.75335925045089e-157	TLE	Ntrk3
St6gal2	1.76021187233164e-161	-0.812305423070685	0.126	0.225	4.52075215170934e-157	TLE	St6gal2
Bc1	1.89597132426416e-161	-0.401620661463576	0.38	0.501	4.86942315210765e-157	TLE	Bc1
Lrba	2.01853697717984e-161	-0.247392639852086	0.701	0.779	5.18420851849099e-157	TLE	Lrba
Sh3rf3	2.19281364417619e-161	-0.275550860741968	0.597	0.711	5.6318032823377e-157	TLE	Sh3rf3
Mbd2	3.18860426398281e-161	0.611872155962702	0.503	0.377	8.18929233118704e-157	TLE	Mbd2
Nectin3	3.7525742028102e-161	0.435085192069283	0.347	0.221	9.63773632507743e-157	TLE	Nectin3
Traip	5.90117144693139e-161	-0.539852361991905	0.272	0.384	1.51559786271539e-156	TLE	Traip
Kcnk10	7.75927089849711e-161	-0.606782687760526	0.323	0.429	1.99281354486101e-156	TLE	Kcnk10
Dlgap1	9.82851882379677e-161	-0.156074461145625	0.963	0.983	2.52425848951572e-156	TLE	Dlgap1
Snx24	1.09414822637101e-160	-0.327617654647901	0.366	0.48	2.81010088978867e-156	TLE	Snx24
4930547E14Rik	1.6051169424801e-160	-0.529342261166207	0.41	0.515	4.12242184337163e-156	TLE	4930547E14Rik
Doc2b	2.02577944053787e-160	-1.24170561653513	0.095	0.184	5.20280933713342e-156	TLE	Doc2b
Mical2	3.69813474657013e-160	-0.176710623521484	0.756	0.89	9.49791946961607e-156	TLE	Mical2
Dcaf8	4.52028650725221e-160	-0.436630067855313	0.355	0.459	1.16094518365758e-155	TLE	Dcaf8
Cspp1	5.18361653851199e-160	-0.272815689143958	0.607	0.684	1.33130823558604e-155	TLE	Cspp1
Ccdc148	7.12458234635186e-160	-0.342632949131533	0.476	0.584	1.82980648401355e-155	TLE	Ccdc148
Pak6	2.68378120412402e-159	0.745297329111018	0.268	0.158	6.89275526655173e-155	TLE	Pak6
Gm21798	3.42062167343591e-159	-0.699249352500675	0.233	0.346	8.78518264388544e-155	TLE	Gm21798
Meis2	5.42021930025182e-159	-0.690140479494517	0.22	0.339	1.39207492288367e-154	TLE	Meis2
Per2	6.23264048008606e-159	0.872096034907984	0.258	0.154	1.6007290545005e-154	TLE	Per2
Pcmtd2	9.35139503196571e-159	-0.422288224939703	0.356	0.457	2.40171878605975e-154	TLE	Pcmtd2
Gm28175	2.07941672475666e-158	-1.00767579324369	0.091	0.18	5.34056597419253e-154	TLE	Gm28175
Chchd6	3.89894403804844e-158	-0.489675887421014	0.346	0.451	1.00136579729198e-153	TLE	Chchd6
Scmh1	1.11091989378041e-157	-0.261436995127235	0.649	0.734	2.85317556319623e-153	TLE	Scmh1
Lrrtm4	2.69453135641953e-157	-0.588100361117547	0.901	0.867	6.92036488269228e-153	TLE	Lrrtm4
Nrbp2	3.05617325662428e-157	-0.45318783847802	0.207	0.315	7.84916977498814e-153	TLE	Nrbp2
Fgfr2	9.88756061469023e-157	-0.20682479670655	0.834	0.906	2.53942219267089e-152	TLE	Fgfr2
Cc2d2a	1.531465097216e-156	-0.650259122446686	0.226	0.331	3.93326180917984e-152	TLE	Cc2d2a
Rnf149	1.88795955817528e-156	0.810137201221499	0.315	0.203	4.84884653326156e-152	TLE	Rnf149
Fmn1	2.10139991650772e-156	-0.371861532393469	0.37	0.488	5.39702540556678e-152	TLE	Fmn1
Epha6	2.62232307577264e-156	-0.342917618213344	0.929	0.952	6.73491235550686e-152	TLE	Epha6
Slc35f4	2.75848680087692e-156	-0.39145883111122	0.521	0.624	7.08462165069221e-152	TLE	Slc35f4
Gm20033	4.47028344949541e-156	-0.962826453257208	0.102	0.192	1.14810289833391e-151	TLE	Gm20033
Glt8d1	1.37927215727454e-155	-0.490440685323895	0.347	0.446	3.54238468152819e-151	TLE	Glt8d1
Tenm2	2.37654895146534e-155	-0.255733308151939	0.957	0.988	6.10369067204844e-151	TLE	Tenm2
Igf1r	3.30477998146559e-155	-0.284764128631285	0.543	0.649	8.48766642639807e-151	TLE	Igf1r
Cntnap5a	3.3053053018241e-155	-0.260521034671927	0.612	0.725	8.48901560667483e-151	TLE	Cntnap5a
Slc25a42	3.50363004314469e-155	0.673942218509923	0.384	0.261	8.99837303980851e-151	TLE	Slc25a42
Gprc5b	3.95042215354116e-155	0.754235660384568	0.207	0.112	1.01458692169398e-150	TLE	Gprc5b
Dscam	5.5364758456141e-155	-0.272814948584034	0.837	0.919	1.42193309142907e-150	TLE	Dscam
Nudcd1	7.33524056597874e-155	-0.703626120785189	0.216	0.32	1.88390983456032e-150	TLE	Nudcd1
Rtn3	9.68822217525845e-155	-0.187346329094936	0.837	0.908	2.48822610127163e-150	TLE	Rtn3
Nrg3os	1.02857161297959e-154	0.429254556024918	0.852	0.903	2.64168047361547e-150	TLE	Nrg3os
Kmt2c	1.65060156122351e-154	-0.181522722721543	0.742	0.815	4.23923998969033e-150	TLE	Kmt2c
Adcy8	1.78209078166054e-154	-0.469391372889198	0.338	0.454	4.57694375453875e-150	TLE	Adcy8
Trank1	1.91465329401455e-154	0.367845792830714	0.831	0.829	4.91740405501756e-150	TLE	Trank1
Phactr3	2.72688318884526e-154	-0.392745220933331	0.468	0.563	7.00345409391127e-150	TLE	Phactr3
Mei4	3.61418871064159e-154	-1.08083131483562	0.075	0.16	9.28232086554078e-150	TLE	Mei4
Jph1	5.23230855084102e-154	-0.451865485203727	0.644	0.722	1.3438138051125e-149	TLE	Jph1
Zswim6	6.15996721602453e-154	0.606559868822014	0.71	0.642	1.58206438009158e-149	TLE	Zswim6
Adamts2	6.34193604134242e-154	-1.13706087436257	0.047	0.122	1.62879943349797e-149	TLE	Adamts2
Dnm1	8.05477592729557e-154	-0.291617680395766	0.569	0.645	2.06870810140732e-149	TLE	Dnm1
Ptpn12	1.47925477296509e-153	0.555771578124253	0.647	0.549	3.79917003340624e-149	TLE	Ptpn12
Pak1	2.54171519765174e-153	-0.316845936660623	0.365	0.477	6.52788714212896e-149	TLE	Pak1
Foxk1	2.78913254588062e-153	-0.710561214133925	0.207	0.308	7.1633291175852e-149	TLE	Foxk1
Adcy10	5.37088148119464e-153	-1.33649400721629	0.086	0.17	1.37940349081522e-148	TLE	Adcy10
Car12	1.11612157886885e-152	0.996097556347932	0.372	0.27	2.86653505100886e-148	TLE	Car12
Mfsd12	1.1961599977742e-152	1.11325223578272	0.133	0.06	3.07209772228347e-148	TLE	Mfsd12
Atxn7l1	1.28808791598717e-152	-0.295039728060732	0.535	0.629	3.30819619462984e-148	TLE	Atxn7l1
Arhgef25	2.70823211490737e-152	-0.360546679908743	0.495	0.577	6.95555254071659e-148	TLE	Arhgef25
Atp6v0a1	4.09026610645935e-152	-0.203712680437003	0.755	0.829	1.05050304412196e-147	TLE	Atp6v0a1
Paip2	7.71502791552019e-152	-0.324993616248568	0.537	0.618	1.98145061954305e-147	TLE	Paip2
Lamb1	9.36860715253839e-152	-0.941003607677967	0.104	0.194	2.40613937498644e-147	TLE	Lamb1
Zer1	1.17352252059334e-151	-0.515050996536472	0.335	0.434	3.01395788963986e-147	TLE	Zer1
Nlgn1	1.24544332425445e-151	-0.154059793347672	0.966	0.986	3.19867208968269e-147	TLE	Nlgn1
Rras2	1.62118088752123e-151	-0.3903555926653	0.475	0.573	4.16367887342077e-147	TLE	Rras2
Srpk2	1.73635393133014e-151	-0.206361792996789	0.707	0.782	4.4594778018352e-147	TLE	Srpk2
Fam184a	2.35917732771065e-151	-0.61133849044263	0.261	0.365	6.05907513075927e-147	TLE	Fam184a
Rab4a	2.60623672147908e-151	0.713668315210026	0.305	0.193	6.69359777177472e-147	TLE	Rab4a
Snph	2.78671901011859e-151	-0.311906571565767	0.54	0.634	7.15713043368758e-147	TLE	Snph
Mcl1	4.77925264158524e-151	1.12021265392634	0.182	0.095	1.22745545593834e-146	TLE	Mcl1
Smad3	4.96755831456481e-151	0.602386344964722	0.537	0.42	1.27581800192968e-146	TLE	Smad3
Myt1	6.11590385866411e-151	-0.805561230735735	0.116	0.209	1.5707475880207e-146	TLE	Myt1
Serinc5	1.26134360784287e-150	-0.531204845081448	0.213	0.318	3.23950878802283e-146	TLE	Serinc5
Adamts1	1.28926555623868e-150	1.87266046987566	0.102	0.04	3.3112207280878e-146	TLE	Adamts1
Gm44643	1.31449594315879e-150	-0.713925959005413	0.127	0.221	3.37601993081473e-146	TLE	Gm44643
Tulp4	1.79590201535414e-150	0.515823402298721	0.678	0.594	4.61241514603404e-146	TLE	Tulp4
Ccser1	2.87043614121003e-150	-0.181697132967982	0.92	0.968	7.37214114146971e-146	TLE	Ccser1
Slc25a3	2.97344795566781e-150	0.557924186138123	0.699	0.633	7.63670638454163e-146	TLE	Slc25a3
Dcaf17	3.6327656155925e-150	-0.392843790948776	0.238	0.343	9.33003193052622e-146	TLE	Dcaf17
Hspa4l	4.2326072533406e-150	-0.543611905478107	0.287	0.392	1.08706052087547e-145	TLE	Hspa4l
Pls1	8.65895348295672e-150	-0.906539560999712	0.117	0.209	2.22387902302777e-145	TLE	Pls1
Ddb2	1.18953532594452e-149	-0.577546996499701	0.219	0.322	3.05508357762332e-145	TLE	Ddb2
Nceh1	1.22026192727215e-149	-0.593919114301102	0.191	0.292	3.13399870781307e-145	TLE	Nceh1
Ociad2	1.31210787388441e-149	-0.321035181076903	0.262	0.389	3.36988665249734e-145	TLE	Ociad2
Cryl1	1.31537097252746e-149	-0.752975710469024	0.113	0.206	3.37826726874227e-145	TLE	Cryl1
Zfp846	3.75695279132222e-149	-0.745869080035577	0.163	0.261	9.64898185395286e-145	TLE	Zfp846
Mllt3	4.12700425428829e-149	-0.195048572747682	0.73	0.824	1.05993850262886e-144	TLE	Mllt3
Ring1	4.32355251280644e-149	-0.382198627605464	0.335	0.434	1.11041799186408e-144	TLE	Ring1
Cds2	5.99631743828386e-149	-0.580496845874637	0.286	0.386	1.54003420767444e-144	TLE	Cds2
Slc4a3	7.59687617265412e-149	-0.514333961664322	0.269	0.371	1.95110570742276e-144	TLE	Slc4a3
Ankrd17	2.6047755835838e-148	0.391578828769412	0.811	0.802	6.68984513131827e-144	TLE	Ankrd17
Prpf4b	9.24801089429763e-148	-0.212641874441458	0.796	0.87	2.37516663798246e-143	TLE	Prpf4b
Zc3h6	1.1165581777678e-147	-0.567305754979824	0.298	0.398	2.86765636796105e-143	TLE	Zc3h6
Dennd1b	4.1009646099938e-147	-0.250429139587095	0.54	0.629	1.05325074078471e-142	TLE	Dennd1b
Specc1	4.22971972357111e-147	-0.184452832456317	0.659	0.766	1.08631891660477e-142	TLE	Specc1
Gm45345	6.72539778101326e-147	0.706198337092225	0.265	0.16	1.72728391209764e-142	TLE	Gm45345
Bend6	9.06212835505544e-147	-0.537992518375711	0.26	0.365	2.32742642542889e-142	TLE	Bend6
Trpc4	9.24852805623862e-147	-0.137893258735663	0.503	0.648	2.37529946068377e-142	TLE	Trpc4
4930578M01Rik	1.14892639834051e-146	-0.866501871134624	0.11	0.2	2.95078766885794e-142	TLE	4930578M01Rik
Slc7a8	1.3360098491277e-146	-0.409669777325801	0.324	0.43	3.43127409551468e-142	TLE	Slc7a8
Gm26871	1.33717362994907e-146	-0.241293534532831	0.864	0.927	3.4342630337982e-142	TLE	Gm26871
Kcnc4	1.65950495885592e-146	0.707001514541234	0.217	0.12	4.26210658582966e-142	TLE	Kcnc4
Ypel4	2.82395400944967e-146	-0.714651307294072	0.183	0.281	7.2527610824696e-142	TLE	Ypel4
Sptbn4	3.42652495568595e-146	-0.220032470596574	0.717	0.79	8.80034404368823e-142	TLE	Sptbn4
Uggt2	4.65057815272002e-146	-0.328728537189266	0.524	0.607	1.19440798696308e-141	TLE	Uggt2
Stx1b	4.69688260678019e-146	0.699467481743024	0.296	0.187	1.20630035989936e-141	TLE	Stx1b
Nup93	4.90792184532004e-146	-0.381008828676646	0.458	0.55	1.26050156753355e-141	TLE	Nup93
Gm21954	5.06593301053391e-146	0.613028063758694	0.365	0.246	1.30108357509542e-141	TLE	Gm21954
Gm32250	6.95253423504043e-146	-0.397461018571409	0.476	0.566	1.78561936758543e-141	TLE	Gm32250
Lyzl4	7.10840431527112e-146	0.855201831425007	0.275	0.171	1.82565148029108e-141	TLE	Lyzl4
Lct	8.18379201255235e-146	-1.39078542291256	0.067	0.144	2.10184330258382e-141	TLE	Lct
Tbc1d30	1.04370620625843e-145	-0.718997736114214	0.142	0.238	2.68055064953352e-141	TLE	Tbc1d30
Lrrtm1	1.04657845289579e-145	-0.698260268711812	0.222	0.321	2.68792744057227e-141	TLE	Lrrtm1
Gpr68	1.68037633426148e-145	0.841177329901963	0.198	0.108	4.31571053928375e-141	TLE	Gpr68
C1qtnf4	3.503276481725e-145	-0.541515566311815	0.253	0.352	8.99746498801432e-141	TLE	C1qtnf4
Calcoco1	3.92354990962951e-145	-0.711220174971367	0.118	0.209	1.00768532329015e-140	TLE	Calcoco1
Baz1b	4.68731429164604e-145	-0.375269037704771	0.495	0.579	1.20384292952345e-140	TLE	Baz1b
Cdh12	4.89622605353586e-145	-0.210847591127269	0.702	0.8	1.25749773732961e-140	TLE	Cdh12
P2ry14	1.3865641885702e-144	-0.329422686533284	0.549	0.65	3.56111280550484e-140	TLE	P2ry14
Dtnb	2.49096144343544e-144	-0.230621395849969	0.731	0.809	6.39753627517523e-140	TLE	Dtnb
Tbata	2.8965910461684e-144	-1.31025426246106	0.05	0.12	7.43931478387429e-140	TLE	Tbata
Slc12a6	4.74492641360029e-144	-0.221072360946699	0.536	0.629	1.21863945080496e-139	TLE	Slc12a6
Epm2a	8.6407043666467e-144	-0.763771889198894	0.146	0.242	2.21919210248587e-139	TLE	Epm2a
Vgll4	8.88287188900115e-144	-0.621796165765203	0.246	0.346	2.28138798725217e-139	TLE	Vgll4
Ccdc28a	1.3323084829112e-143	-0.668095066697752	0.156	0.253	3.42176787666083e-139	TLE	Ccdc28a
Phip	1.44868838064496e-143	-0.232858884740266	0.577	0.671	3.72066636801045e-139	TLE	Phip
Cpt1c	1.59272542806027e-143	-0.281698208963644	0.568	0.647	4.0905967168872e-139	TLE	Cpt1c
Lrrc49	3.99951117953536e-143	-0.424127781784936	0.388	0.486	1.02719445624007e-138	TLE	Lrrc49
Snrpn	8.53809354337896e-143	-0.591055876288899	0.267	0.37	2.19283856474602e-138	TLE	Snrpn
Ube2g1	1.3179822974177e-142	0.523455680039484	0.663	0.581	3.38497393445787e-138	TLE	Ube2g1
Nrxn1	1.77161187179942e-142	-0.173766250987216	0.972	0.988	4.55003077034244e-138	TLE	Nrxn1
Spop	1.94568052896193e-142	-0.285805745347047	0.489	0.583	4.99709130253292e-138	TLE	Spop
Slc25a25	1.97267569224465e-142	0.654179371093166	0.362	0.245	5.06642298039193e-138	TLE	Slc25a25
Rnf112	2.15964798112072e-142	-0.191987727402952	0.711	0.795	5.54662390991234e-138	TLE	Rnf112
Irs1	2.59967389708375e-142	-0.636237051911983	0.153	0.251	6.6767424698802e-138	TLE	Irs1
Bckdhb	3.54629455102119e-142	-0.357627935994482	0.346	0.45	9.10794829538772e-138	TLE	Bckdhb
4930419G24Rik	3.69936072835955e-142	-0.568321572973105	0.502	0.582	9.50106815864584e-138	TLE	4930419G24Rik
Rel	5.32562921829028e-142	1.46598306626364	0.14	0.067	1.36778135213349e-137	TLE	Rel
Pparg	7.70774691342915e-142	0.79614329793085	0.25	0.152	1.97958063977601e-137	TLE	Pparg
Fbxw7	8.432030426698e-142	0.482063385686222	0.727	0.681	2.16559837448885e-137	TLE	Fbxw7
Ppp1r9a	9.39402761018856e-142	-0.222463836086945	0.795	0.874	2.41266811112473e-137	TLE	Ppp1r9a
Aff2	1.0456103103632e-141	-0.404799511472847	0.471	0.571	2.68544096010582e-137	TLE	Aff2
Gm10125	1.45956889964793e-141	-0.585324374985704	0.202	0.304	3.74861080496578e-137	TLE	Gm10125
Camkk2	1.49634707236491e-141	-0.566055688616568	0.246	0.348	3.84306818595479e-137	TLE	Camkk2
Extl1	1.84606061641652e-141	-1.12453880607694	0.053	0.125	4.74123748114255e-137	TLE	Extl1
Kcnab2	1.903030852904e-141	-0.48507513662054	0.383	0.478	4.88755413951334e-137	TLE	Kcnab2
Phyhipl	2.13961614002406e-141	0.670813216997679	0.44	0.324	5.4951761324238e-137	TLE	Phyhipl
Gm1043	3.11621399296964e-141	-0.494449410881791	0.335	0.434	8.00337239814392e-137	TLE	Gm1043
Scaper	4.15662150199151e-141	-0.212072150022973	0.638	0.726	1.06754510035648e-136	TLE	Scaper
Gm20642	5.39342509262119e-141	0.319659311069567	0.864	0.913	1.3851933665379e-136	TLE	Gm20642
Ulk2	1.00119722640172e-140	-0.203640405074255	0.528	0.618	2.57137483656754e-136	TLE	Ulk2
Cfap44	2.50145275313571e-140	-0.91069783672465	0.099	0.184	6.42448110587845e-136	TLE	Cfap44
D16Ertd472e	3.45555140094945e-140	-1.30250664735485	0.048	0.118	8.87489266305846e-136	TLE	D16Ertd472e
Gm28320	4.30462700223783e-140	0.914142461687136	0.159	0.08	1.10555735298474e-135	TLE	Gm28320
Plppr1	5.08163792731186e-140	-0.576123844731283	0.294	0.398	1.30511706887151e-135	TLE	Plppr1
4930567K12Rik	5.1164054817366e-140	0.774853601677838	0.497	0.397	1.31404641987441e-135	TLE	4930567K12Rik
Rbfox3	6.14606873042219e-140	-0.218553250136293	0.827	0.915	1.57849483203433e-135	TLE	Rbfox3
Fbn2	7.9686764463816e-140	-0.615677700511753	0.187	0.288	2.04659517172419e-135	TLE	Fbn2
Lgi3	1.01570758128091e-139	-0.820885479093577	0.081	0.163	2.60864178100375e-135	TLE	Lgi3
Ranbp17	1.16669929024669e-139	-0.501118732191463	0.312	0.415	2.99643378714056e-135	TLE	Ranbp17
Fam171a1	2.44970349227374e-139	0.537755730687581	0.586	0.484	6.29157347920665e-135	TLE	Fam171a1
Rorb	2.47224184404581e-139	1.20679191733222	0.126	0.057	6.34945872806285e-135	TLE	Rorb
Ppme1	2.52020314992202e-139	0.547953235939072	0.558	0.451	6.47263774994473e-135	TLE	Ppme1
Etv1	2.80892198137587e-139	-0.706755708341925	0.223	0.325	7.21415432476764e-135	TLE	Etv1
Smpd4	2.87828994455434e-139	-0.329431476247711	0.493	0.571	7.39231206459891e-135	TLE	Smpd4
Flt3	4.42904641605557e-139	-0.787983881048511	0.101	0.187	1.13751199103555e-134	TLE	Flt3
Trps1	5.26556918714529e-139	-0.847487006163721	0.274	0.384	1.35235613433452e-134	TLE	Trps1
Hs6st1	6.53914077360656e-139	0.874668379048581	0.19	0.104	1.67944752488537e-134	TLE	Hs6st1
Rap1gap2	7.06366737052507e-139	-0.425766373798777	0.452	0.543	1.81416169077195e-134	TLE	Rap1gap2
Dlg1	7.1866965770951e-139	-0.230323156510216	0.664	0.753	1.84575928189534e-134	TLE	Dlg1
B230217C12Rik	1.14723072648695e-138	-1.11610232331313	0.074	0.151	2.94643267483643e-134	TLE	B230217C12Rik
Phc2	1.44499730920714e-138	-0.329222397310458	0.481	0.565	3.7111865892367e-134	TLE	Phc2
St8sia4	2.02673421007101e-138	-0.853908340051165	0.098	0.181	5.20526147172537e-134	TLE	St8sia4
Fibcd1	2.19645186983849e-138	-1.15427150690873	0.038	0.104	5.64114733730621e-134	TLE	Fibcd1
Soga3	2.27966607573198e-138	-0.292669978001626	0.584	0.659	5.85486638230244e-134	TLE	Soga3
Ank	2.5285035797111e-138	-0.277113932299691	0.529	0.63	6.49395574377203e-134	TLE	Ank
Nf1	2.669221644441e-138	0.437615655591762	0.775	0.73	6.85536194941782e-134	TLE	Nf1
Vps13b	2.90123383815096e-138	-0.176319180815253	0.836	0.903	7.4512388665231e-134	TLE	Vps13b
Ints13	6.34895832220975e-138	-0.58946471940776	0.221	0.317	1.63060296589313e-133	TLE	Ints13
Rnf169	8.77161707353302e-138	-0.271252683931453	0.518	0.612	2.25281441299548e-133	TLE	Rnf169
4930483P17Rik	9.18072986596401e-138	1.01451156952081	0.12	0.053	2.35788685147554e-133	TLE	4930483P17Rik
Zbtb38	9.84149531197844e-138	-0.48801979035823	0.317	0.414	2.52759124097542e-133	TLE	Zbtb38
Gtf2i	3.01827724411147e-137	-0.287322583049776	0.578	0.65	7.75184144605149e-133	TLE	Gtf2i
Ccsap	4.9696638773289e-137	0.720861884243652	0.341	0.232	1.27635877361438e-132	TLE	Ccsap
Chd3	9.10725047598469e-137	-0.389230847095175	0.467	0.554	2.33901513974715e-132	TLE	Chd3
Fez1	1.03183029902408e-136	-0.563108162924786	0.289	0.384	2.65004975698354e-132	TLE	Fez1
Gm44151	1.0841734495593e-136	-0.314732097967478	0.694	0.766	2.78448267050314e-132	TLE	Gm44151
Smyd3	1.15197709596173e-136	-0.217651222928639	0.687	0.773	2.95862277555851e-132	TLE	Smyd3
Mir124-2hg	3.46761476289183e-136	-0.990745346134159	0.089	0.169	8.9058749955351e-132	TLE	Mir124-2hg
Nfs1	3.74276961070167e-136	-0.530255317256334	0.195	0.292	9.6125551911651e-132	TLE	Nfs1
AW554918	4.28370787714988e-136	-0.343711518448506	0.428	0.523	1.1001846940884e-131	TLE	AW554918
Cox16	4.41624678766731e-136	-0.218001894870267	0.682	0.762	1.1342246624766e-131	TLE	Cox16
Pdzrn4	5.0649923198696e-136	-0.811934589677689	0.282	0.376	1.30084197751211e-131	TLE	Pdzrn4
Mctp1	5.49858712902948e-136	-0.301175864631492	0.773	0.777	1.41220213234864e-131	TLE	Mctp1
Ebf4	6.54871454573257e-136	-0.76341276475022	0.132	0.221	1.6819063567805e-131	TLE	Ebf4
Srrm3	6.64393702259026e-136	-0.307890871837329	0.58	0.65	1.70636234551186e-131	TLE	Srrm3
Rufy1	1.09518895913224e-135	-0.608680516658049	0.174	0.27	2.81277380373934e-131	TLE	Rufy1
Map2k3	1.60993892184739e-135	1.09433517696413	0.157	0.081	4.13480613298065e-131	TLE	Map2k3
Gm38562	1.75422830194876e-135	0.84157479686509	0.152	0.075	4.505384547895e-131	TLE	Gm38562
Sphkap	2.31716472039825e-135	-0.190272923721371	0.787	0.879	5.95117415139881e-131	TLE	Sphkap
Hltf	2.32013387420759e-135	-0.389217804393081	0.214	0.315	5.95879982912736e-131	TLE	Hltf
Gabrg3	3.65986373711402e-135	-0.323858503238605	0.481	0.613	9.39962803602993e-131	TLE	Gabrg3
Spock2	7.7405290425545e-135	-0.434716122208017	0.329	0.427	1.98800007399927e-130	TLE	Spock2
Hdac11	7.98327902092262e-135	-0.776301115689372	0.133	0.222	2.05034555094356e-130	TLE	Hdac11
Tpm1	9.99763259756089e-135	0.652535868908012	0.458	0.344	2.56769198003156e-130	TLE	Tpm1
Clec18a	1.26484883361465e-134	1.28471521616317	0.101	0.041	3.24851125937251e-130	TLE	Clec18a
Wwox	1.93187453624738e-134	-0.240904246315984	0.494	0.606	4.96163337144415e-130	TLE	Wwox
Furin	1.95364177506522e-134	1.04662985772105	0.158	0.081	5.01753817089999e-130	TLE	Furin
9530059O14Rik	2.13963854225539e-134	-0.22796237915683	0.636	0.72	5.49523366807452e-130	TLE	9530059O14Rik
St3gal1	2.25438411491374e-134	-1.13295895519403	0.052	0.122	5.78993472233297e-130	TLE	St3gal1
Epha4	2.50527707133519e-134	-0.269909472696064	0.773	0.837	6.43430310231016e-130	TLE	Epha4
Gm28376	4.22900128741934e-134	-0.378240753453428	0.751	0.831	1.08613440064791e-129	TLE	Gm28376
Rapgefl1	1.1429388825256e-133	-0.438453076227694	0.417	0.506	2.93540993199049e-129	TLE	Rapgefl1
Ptp4a2	2.14236033672016e-133	0.634759025495465	0.485	0.367	5.5022240527984e-129	TLE	Ptp4a2
Nsmaf	2.51656500877757e-133	-0.266195538422294	0.475	0.56	6.46329391204343e-129	TLE	Nsmaf
Ubr2	2.84066212658344e-133	-0.298065847786612	0.488	0.569	7.29567253970426e-129	TLE	Ubr2
Pex5l	2.90415052198573e-133	-0.504485004987148	0.768	0.806	7.45872978561595e-129	TLE	Pex5l
Nedd9	3.00338248074144e-133	1.25855777549781	0.138	0.067	7.71358722528823e-129	TLE	Nedd9
Ptprg	6.53905992858624e-133	-0.217437827754133	0.694	0.798	1.6794267614588e-128	TLE	Ptprg
Ptgs2os	6.54099459036889e-133	0.996621535957791	0.113	0.049	1.67992364064444e-128	TLE	Ptgs2os
Kcnab1	9.68727067335617e-133	-0.257635412129718	0.73	0.821	2.48798172703807e-128	TLE	Kcnab1
Lman2l	9.71656537739747e-133	-0.605948011412797	0.259	0.352	2.49550548587699e-128	TLE	Lman2l
Gdpd5	1.14858030811751e-132	0.764588276689447	0.234	0.14	2.94989880533821e-128	TLE	Gdpd5
Dcx	2.12697896949501e-132	-0.772616244509771	0.135	0.225	5.46272008735404e-128	TLE	Dcx
Fem1b	2.35966119716523e-132	0.723444395203083	0.324	0.217	6.06031785267947e-128	TLE	Fem1b
Gm41804	3.54823009816065e-132	-0.927558502163348	0.121	0.207	9.11291936110599e-128	TLE	Gm41804
Atp11b	6.28773312414053e-132	0.796728888725751	0.634	0.561	1.61487849827301e-127	TLE	Atp11b
Me1	7.63191554288047e-132	-0.651114803244961	0.155	0.249	1.96010486887799e-127	TLE	Me1
Mapk1ip1	8.58541324044301e-132	-0.375014649107587	0.41	0.496	2.20499168254298e-127	TLE	Mapk1ip1
Gdap1	1.05416431830936e-131	-0.525786466718702	0.319	0.411	2.70741021871394e-127	TLE	Gdap1
Celf4	1.34243623500152e-131	-0.236241931441239	0.818	0.898	3.44777898235439e-127	TLE	Celf4
Unc79	1.57247658105002e-131	-0.189222871261446	0.84	0.908	4.03859160311077e-127	TLE	Unc79
Golgb1	3.3054457760153e-131	-0.336408732886824	0.465	0.546	8.4893763865401e-127	TLE	Golgb1
Klhl24	4.54134151135806e-131	-0.414458730585194	0.224	0.323	1.16635274036209e-126	TLE	Klhl24
Nrcam	5.40545927344056e-131	-0.161113814564622	0.885	0.952	1.38828410519774e-126	TLE	Nrcam
Gphn	9.43897658688807e-131	0.21839445096527	0.908	0.949	2.42421235681046e-126	TLE	Gphn
Bicc1	2.59877205742415e-130	-0.480836820552569	0.176	0.275	6.67442627508244e-126	TLE	Bicc1
Snx1	3.91670310448893e-130	0.657749538150305	0.395	0.284	1.00592685832589e-125	TLE	Snx1
Actn1	7.71034425064538e-130	0.610203879036815	0.549	0.45	1.98024771389325e-125	TLE	Actn1
Gm38251	8.88208341550289e-130	0.64646315048864	0.308	0.203	2.28118548360361e-125	TLE	Gm38251
A230057D06Rik	1.29681144558474e-129	-0.262204394645608	0.765	0.834	3.33060083569528e-125	TLE	A230057D06Rik
Robo2	1.29823797143504e-129	-0.162626887387039	0.819	0.895	3.33426458203661e-125	TLE	Robo2
mt-Nd1	1.59033641689608e-129	-0.512184630428515	0.109	0.196	4.08446101951421e-125	TLE	mt-Nd1
Ago4	1.61157887625164e-129	-0.638953121604671	0.15	0.239	4.13901802787709e-125	TLE	Ago4
Mettl8	2.13831602676454e-129	-0.785362157222811	0.136	0.222	5.49183705153938e-125	TLE	Mettl8
Kcnma1	2.69111843864592e-129	-0.156999635445343	0.928	0.973	6.91159948597432e-125	TLE	Kcnma1
Efcab1	3.41977547724894e-129	-1.15997990934538	0.061	0.132	8.78300935821846e-125	TLE	Efcab1
Cflar	4.14132742611117e-129	1.19052446648876	0.169	0.091	1.06361712284813e-124	TLE	Cflar
Tbc1d32	4.15286565495306e-129	-0.548930612723724	0.288	0.381	1.06658048616159e-124	TLE	Tbc1d32
Sptbn1	9.45867856599974e-129	-0.16950434434968	0.822	0.9	2.42927241610571e-124	TLE	Sptbn1
Rpgrip1l	2.37141229153539e-128	-0.588459403123146	0.208	0.301	6.09049818835035e-124	TLE	Rpgrip1l
Gfod1	2.76734198788314e-128	0.459696995770027	0.733	0.705	7.10736442748027e-124	TLE	Gfod1
Rheb	2.95517110646765e-128	0.697926098722572	0.39	0.28	7.58976595274086e-124	TLE	Rheb
Ndel1	3.48727914461526e-128	0.627121602158843	0.337	0.228	8.95637902711537e-124	TLE	Ndel1
Arhgef37	4.78587755778937e-128	1.39971280991468	0.111	0.05	1.22915693316704e-123	TLE	Arhgef37
Spag6l	5.38060098929495e-128	-0.711463694234173	0.167	0.258	1.38189975208062e-123	TLE	Spag6l
Kctd16	6.24012749567667e-128	-0.240644655056752	0.88	0.931	1.60265194471464e-123	TLE	Kctd16
Cxxc5	8.95784244015104e-128	0.781473622492027	0.221	0.131	2.30064267390399e-123	TLE	Cxxc5
4930447C04Rik	9.47622826287448e-128	-0.912756989636923	0.081	0.157	2.43377970475405e-123	TLE	4930447C04Rik
Fkbp2	9.56304315726891e-128	-0.66316443206071	0.157	0.245	2.45607637408137e-123	TLE	Fkbp2
Gm2762	1.07809161403623e-127	-0.810125878416739	0.124	0.208	2.76886269232925e-123	TLE	Gm2762
Gm32834	1.1570969520502e-127	-1.33172465575455	0.055	0.123	2.97177210195054e-123	TLE	Gm32834
Inhba	1.1725373135924e-127	0.89646003433637	0.532	0.453	3.01142758249936e-123	TLE	Inhba
Pou2f1	1.40018358602627e-127	-0.2857422487697	0.487	0.574	3.59609150399126e-123	TLE	Pou2f1
Gm16070	1.54842638383377e-127	-1.22282752589453	0.04	0.102	3.97682348160028e-123	TLE	Gm16070
Pde2a	2.01582236321165e-127	-0.251622012116679	0.409	0.53	5.17723657543647e-123	TLE	Pde2a
Klf3	6.0172808603615e-127	-0.644016307316691	0.096	0.176	1.54541824336664e-122	TLE	Klf3
Prkcg	7.489884311579e-127	-0.300483134741904	0.541	0.632	1.92362698774284e-122	TLE	Prkcg
Wdr60	8.94670564366426e-127	-0.523403415748158	0.297	0.387	2.29778241046229e-122	TLE	Wdr60
Snx10	9.47449581504653e-127	-0.309240051008788	0.396	0.491	2.4333347601784e-122	TLE	Snx10
4933411O13Rik	1.03720302216357e-126	-0.902122537517367	0.165	0.254	2.66384852182269e-122	TLE	4933411O13Rik
Cnnm1	1.50952661916493e-126	0.563213307700574	0.57	0.473	3.87691721600129e-122	TLE	Cnnm1
Asap2	1.91866488833506e-126	-0.382398346411577	0.354	0.46	4.92770703271092e-122	TLE	Asap2
1700109K24Rik	2.10290789494472e-126	-0.412003657130991	0.488	0.568	5.40089834658652e-122	TLE	1700109K24Rik
Gabrd	2.2985247400932e-126	-1.46522782289805	0.048	0.112	5.90330108998137e-122	TLE	Gabrd
Ext1	2.57587361287655e-126	-0.204438095067127	0.701	0.764	6.61561619995084e-122	TLE	Ext1
Elfn2	3.0811245354577e-126	-1.00076037741188	0.105	0.184	7.913252144416e-122	TLE	Elfn2
Stmn2	4.15419623880626e-126	-0.365514373415196	0.285	0.395	1.06692222001261e-121	TLE	Stmn2
Ptprf	5.74650883087514e-126	0.800517192874479	0.216	0.127	1.47587586303366e-121	TLE	Ptprf
Aopep	1.32495673984416e-125	-0.211601159373764	0.719	0.775	3.40288639494176e-121	TLE	Aopep
Gm2115	1.5840482660035e-125	-0.726315450690278	0.187	0.281	4.06831116157679e-121	TLE	Gm2115
Tiam2	1.66355170567574e-125	-0.599470141399404	0.223	0.317	4.27249984568701e-121	TLE	Tiam2
mt-Nd4	2.528119132639e-125	-0.532467353527268	0.134	0.225	6.49296836835676e-121	TLE	mt-Nd4
Etv5	4.31844973827404e-125	0.684084921001674	0.293	0.192	1.10910744628092e-120	TLE	Etv5
Gm9925	7.11150650935907e-125	0.818156270679824	0.156	0.081	1.82644821679869e-120	TLE	Gm9925
Ttc3	1.28521718631663e-124	-0.16733726914462	0.873	0.939	3.30082329961701e-120	TLE	Ttc3
Kdm6b	1.40659528159935e-124	0.805423078336257	0.234	0.143	3.61255866173162e-120	TLE	Kdm6b
Ap1s3	1.59149703137404e-124	1.25583632621871	0.145	0.075	4.08744182567794e-120	TLE	Ap1s3
Nexmif	1.85232900741068e-124	-0.342021274535003	0.511	0.6	4.75733658973286e-120	TLE	Nexmif
Slc25a26	1.98074375436584e-124	-0.497275771297747	0.275	0.368	5.0871441843378e-120	TLE	Slc25a26
Ubtd2	2.57546134440412e-124	0.662646489726229	0.373	0.268	6.61455737083311e-120	TLE	Ubtd2
Eri3	2.81490838137966e-124	-0.29174133338656	0.49	0.571	7.22952919589739e-120	TLE	Eri3
Rnf32	3.60642684325222e-124	-0.64458475154252	0.211	0.301	9.26238606152468e-120	TLE	Rnf32
Sdk1	5.22124559082987e-124	0.859312992339443	0.354	0.262	1.34097250509284e-119	TLE	Sdk1
Smc2	7.11078420357047e-124	-0.803440635949751	0.105	0.185	1.826262707003e-119	TLE	Smc2
Gm42477	7.88715956309681e-124	-0.595125130722143	0.26	0.353	2.02565919059015e-119	TLE	Gm42477
Nit1	1.03316071047864e-123	-0.428911506702861	0.355	0.443	2.65346665272229e-119	TLE	Nit1
Gm1992	1.19606140883788e-123	-0.425496619278016	0.464	0.549	3.07184451631833e-119	TLE	Gm1992
Sstr2	1.73621993585918e-123	1.1135053468884	0.108	0.048	4.45913366126714e-119	TLE	Sstr2
Glt1d1	2.65894734897421e-123	-0.572526777752536	0.221	0.313	6.82897447637046e-119	TLE	Glt1d1
Hspbap1	5.21206568952511e-123	0.764184762067956	0.218	0.13	1.33861483104073e-118	TLE	Hspbap1
Fam189b	6.04315047069565e-123	-0.591040058651879	0.199	0.29	1.55206233538876e-118	TLE	Fam189b
Tmem44	7.41676053742169e-123	-0.959070211126607	0.046	0.11	1.90484660882601e-118	TLE	Tmem44
Acss2	9.85845163309555e-123	-0.382718378240173	0.347	0.439	2.53194613292793e-118	TLE	Acss2
Gm29865	1.06878481023151e-122	-1.29720099712892	0.051	0.115	2.7449600281176e-118	TLE	Gm29865
9430041J12Rik	1.14409520829242e-122	1.05573671987727	0.112	0.051	2.93837972345743e-118	TLE	9430041J12Rik
Grin2b	1.37246933179076e-122	-0.126764212079665	0.939	0.98	3.52491298483821e-118	TLE	Grin2b
Fbxo41	1.42155972459801e-122	-0.465683837586033	0.325	0.415	3.65099184068508e-118	TLE	Fbxo41
Igsf9b	1.51768601846867e-122	0.699328832284067	0.433	0.33	3.8978730012331e-118	TLE	Igsf9b
Cdyl	1.52082837632185e-122	0.690965879919746	0.307	0.207	3.9059435189074e-118	TLE	Cdyl
Gm44040	1.54056162599502e-122	-1.34025439277875	0.045	0.107	3.956624424043e-118	TLE	Gm44040
Tmem260	1.98693140886489e-122	-0.515437820742403	0.269	0.361	5.10303593738771e-118	TLE	Tmem260
Ntng1	2.01975908171527e-122	-0.592955875592997	0.567	0.638	5.18734724956933e-118	TLE	Ntng1
Oprm1	3.00328465014826e-122	-0.699365407025582	0.206	0.298	7.71333596697578e-118	TLE	Oprm1
Abcd4	4.14767165054771e-122	-0.712135923553371	0.136	0.221	1.06524651001017e-117	TLE	Abcd4
Mib1	5.75064430573128e-122	0.464307666854622	0.679	0.604	1.47693797704096e-117	TLE	Mib1
Apba2	8.07084797463089e-122	0.334186918690866	0.814	0.832	2.07283588532445e-117	TLE	Apba2
Asxl3	1.1276006745039e-121	-0.525691525507376	0.374	0.46	2.89601681232836e-117	TLE	Asxl3
Dnah9	1.18614510598432e-121	-0.355713986604831	0.496	0.586	3.04637647569953e-117	TLE	Dnah9
Ckb	1.70335103604633e-121	0.735303440713583	0.423	0.314	4.37471646587779e-117	TLE	Ckb
Kctd4	1.75454673831359e-121	-0.801864224639161	0.204	0.289	4.50620238801079e-117	TLE	Kctd4
Pde10a	2.18045504285356e-121	0.357662664694427	0.849	0.887	5.60006268656081e-117	TLE	Pde10a
Tnfrsf19	2.44308570753722e-121	-0.608488244619908	0.184	0.276	6.27457702266784e-117	TLE	Tnfrsf19
Itfg1	2.65687875781426e-121	-0.255500916935855	0.446	0.532	6.82366171369437e-117	TLE	Itfg1
Gabrb2	4.83024857288739e-121	-0.177314377888226	0.749	0.851	1.24055274097467e-116	TLE	Gabrb2
Prxl2c	7.03440225600843e-121	-0.994241965441998	0.08	0.153	1.80664553141064e-116	TLE	Prxl2c
Drp2	1.4558951982751e-120	-0.597469075430896	0.186	0.274	3.73917563772994e-116	TLE	Drp2
Prxl2a	2.28787725342679e-120	-0.917391183181423	0.089	0.164	5.87595514997604e-116	TLE	Prxl2a
Kif5a	2.85301152921208e-120	-0.459231820705995	0.329	0.42	7.32738951047539e-116	TLE	Kif5a
Arhgef4	3.6479743612191e-120	-0.461535024956175	0.278	0.373	9.36909255191901e-116	TLE	Arhgef4
Pum2	4.25054238506519e-120	0.534277117230906	0.595	0.496	1.09166680075629e-115	TLE	Pum2
Mark1	4.74544915550154e-120	0.522544252495712	0.566	0.467	1.21877370660746e-115	TLE	Mark1
Gm44026	5.93298272024532e-120	0.72961024179524	0.214	0.128	1.52376795204061e-115	TLE	Gm44026
Gm48708	7.73642378389232e-120	0.953232526958875	0.149	0.078	1.98694572041707e-115	TLE	Gm48708
Rmnd5a	1.08410937253132e-119	-0.337100055299561	0.405	0.493	2.78431810147219e-115	TLE	Rmnd5a
Cntnap1	1.15262270331186e-119	-0.754958393931021	0.121	0.201	2.96028088891586e-115	TLE	Cntnap1
Gm46367	1.27024530867881e-119	0.635706887966061	0.488	0.383	3.26237102627978e-115	TLE	Gm46367
Gm13963	1.31336983342721e-119	-0.718635232241735	0.144	0.231	3.37312774319112e-115	TLE	Gm13963
Snrnp70	1.35239729004361e-119	-0.160354566523927	0.876	0.942	3.473361960019e-115	TLE	Snrnp70
Zfp532	1.60229659099227e-119	-0.322137104263159	0.478	0.559	4.11517833464546e-115	TLE	Zfp532
Cdkl4	2.22749829114015e-119	-0.994572787682453	0.078	0.15	5.72088386113525e-115	TLE	Cdkl4
Mxd4	2.25214267038109e-119	-0.646510295799636	0.12	0.201	5.78417802033975e-115	TLE	Mxd4
Gas2l1	2.32647978482262e-119	-0.646533668418025	0.166	0.253	5.97509803135993e-115	TLE	Gas2l1
Shank1	3.01885760188994e-119	0.414212039899414	0.711	0.647	7.75333197893392e-115	TLE	Shank1
Slc2a9	3.80511062750791e-119	0.952031853148173	0.247	0.159	9.77266562462856e-115	TLE	Slc2a9
Ankrd27	4.56695017868207e-119	-0.63906775921638	0.19	0.277	1.17292981439092e-114	TLE	Ankrd27
Cry1	6.86796959223743e-119	0.888160805736276	0.134	0.067	1.76390063037434e-114	TLE	Cry1
Fbxl5	8.40143262248289e-119	-0.312014044134957	0.47	0.543	2.15773994043228e-114	TLE	Fbxl5
Gm9866	1.01763129414977e-118	-0.712476763087295	0.126	0.209	2.61358245276486e-114	TLE	Gm9866
Gm11417	1.0884906300559e-118	-0.641906273577182	0.174	0.264	2.79557048517256e-114	TLE	Gm11417
Armh4	1.46206254093608e-118	-0.911442568510489	0.077	0.148	3.75501522388614e-114	TLE	Armh4
Filip1l	1.58462143986321e-118	-0.499111912877313	0.204	0.296	4.06978324400069e-114	TLE	Filip1l
Hs3st2	1.91650237404885e-118	1.02500922610282	0.195	0.114	4.92215304726965e-114	TLE	Hs3st2
Gm42418	2.43150095599145e-118	0.379501131539194	0.937	0.973	6.24482390527285e-114	TLE	Gm42418
Sestd1	2.49581932728896e-118	-0.397811878200158	0.35	0.438	6.41001277827625e-114	TLE	Sestd1
Naaladl2	3.17415317542209e-118	-0.380058620332649	0.458	0.55	8.15217760043655e-114	TLE	Naaladl2
Zfp827	3.18700440414786e-118	-0.465204310537745	0.289	0.381	8.18518341117295e-114	TLE	Zfp827
Srrm4	5.4327048173795e-118	0.60407869824591	0.693	0.666	1.39528157824758e-113	TLE	Srrm4
Cdkl2	6.1822280129813e-118	-0.560708196430008	0.214	0.303	1.58778162057399e-113	TLE	Cdkl2
Ifrd1	7.56441905451766e-118	0.6819162068481	0.332	0.23	1.94276974577177e-113	TLE	Ifrd1
Rev3l	1.05398558189776e-117	0.527801740036727	0.768	0.747	2.70695116998801e-113	TLE	Rev3l
Cep162	1.13380435698084e-117	-0.50054541237335	0.214	0.304	2.91194973003388e-113	TLE	Cep162
Rab6a	1.29013210739524e-117	0.614431977022937	0.563	0.465	3.31344629142319e-113	TLE	Rab6a
Reck	2.0413057699342e-117	-0.622858017935561	0.176	0.264	5.24268560892202e-113	TLE	Reck
Errfi1	2.25706514457359e-117	0.808307385939029	0.241	0.152	5.79682041080834e-113	TLE	Errfi1
Stxbp6	2.49246780799265e-117	-1.02407577238805	0.466	0.486	6.40140507126752e-113	TLE	Stxbp6
Ajm1	2.66347677981436e-117	-0.648690433781125	0.197	0.283	6.84060741359723e-113	TLE	Ajm1
Atg4c	3.01936230035106e-117	-0.408618232803496	0.344	0.431	7.75462819599162e-113	TLE	Atg4c
5530601H04Rik	3.98077938587418e-117	-0.548787540568775	0.201	0.289	1.02238356967407e-112	TLE	5530601H04Rik
Hacd1	4.10845236353508e-117	-0.5332874257059	0.233	0.325	1.05517382052671e-112	TLE	Hacd1
Slc7a14	5.89640388844041e-117	0.501215010175178	0.737	0.731	1.51437341066815e-112	TLE	Slc7a14
Golim4	7.57058323577055e-117	-0.556898609074902	0.107	0.186	1.94435289244295e-112	TLE	Golim4
Bcas3	1.45188143650789e-116	-0.191693732636578	0.697	0.769	3.7288670933832e-112	TLE	Bcas3
Slain1	1.65081811343468e-116	-0.489889195217492	0.268	0.356	4.2397961607343e-112	TLE	Slain1
Abcc5	1.81639747394695e-116	-0.19672745889505	0.627	0.69	4.66505363233796e-112	TLE	Abcc5
Hdgfl3	2.06837977241421e-116	-0.37602345506343	0.412	0.495	5.31221976949142e-112	TLE	Hdgfl3
Tsc1	3.23129143191685e-116	-0.349327157011424	0.431	0.514	8.29892578459204e-112	TLE	Tsc1
Cbwd1	8.81319301547823e-116	1.08134651883474	0.336	0.247	2.26349236216527e-111	TLE	Cbwd1
Gm15496	1.75676731526892e-115	0.550267195520754	0.389	0.282	4.51190549580516e-111	TLE	Gm15496
Trpm7	1.83591803407761e-115	-0.181943722460674	0.671	0.746	4.71518828692153e-111	TLE	Trpm7
Krt222	1.9615409371894e-115	-0.825955304912585	0.076	0.146	5.03782558898355e-111	TLE	Krt222
Gm20616	2.60686948228492e-115	-1.00524757747505	0.065	0.133	6.69522289135236e-111	TLE	Gm20616
Ppp2r3a	2.89058880624925e-115	-0.27626423088194	0.534	0.612	7.42389923108995e-111	TLE	Ppp2r3a
Csnk1a1	3.17397152487995e-115	0.41681759879136	0.808	0.803	8.15171106734918e-111	TLE	Csnk1a1
Stim2	6.81948423862565e-115	-0.27729672958774	0.569	0.641	1.75144813700623e-110	TLE	Stim2
Gm15494	7.72729575546211e-115	-1.33040944315834	0.045	0.105	1.98460136887533e-110	TLE	Gm15494
Lpin1	9.39214629343398e-115	-0.678468733995548	0.081	0.153	2.41218493254265e-110	TLE	Lpin1
Uevld	1.1049425180139e-114	-0.783545671171087	0.105	0.182	2.8378238690151e-110	TLE	Uevld
Mrpl48	1.11299340367144e-114	0.672324226967202	0.36	0.259	2.85850095864935e-110	TLE	Mrpl48
Dhdds	1.34594406652145e-114	-0.479349190081309	0.312	0.396	3.45678814604704e-110	TLE	Dhdds
2700049A03Rik	1.39111805790743e-114	-0.534692729803157	0.172	0.257	3.57280850812365e-110	TLE	2700049A03Rik
Msrb2	1.45108253508261e-114	-0.675974353180381	0.136	0.218	3.72681527485266e-110	TLE	Msrb2
Etl4	1.54944974172835e-114	-0.354952676237911	0.466	0.574	3.97945177168091e-110	TLE	Etl4
Dock7	1.93025408326067e-114	-0.232194556249807	0.564	0.643	4.95747156203837e-110	TLE	Dock7
Ccdc57	1.97229180440322e-114	-0.509844625515669	0.242	0.331	5.06543704124878e-110	TLE	Ccdc57
Acadsb	2.22216409176882e-114	-0.510838644593965	0.301	0.388	5.70718403688985e-110	TLE	Acadsb
Mrnip	2.97776238998182e-114	-1.15981241988178	0.058	0.123	7.64778714619031e-110	TLE	Mrnip
Armc10	3.23701780301921e-114	0.927126022726399	0.161	0.089	8.31363282349424e-110	TLE	Armc10
Gabra3	3.82597223264138e-114	-0.674918459268673	0.139	0.223	9.82624448509286e-110	TLE	Gabra3
Fam173a	5.48850749067284e-114	-0.420209290218055	0.288	0.374	1.40961337882951e-109	TLE	Fam173a
Fth1	6.22725612321477e-114	-0.436452975053047	0.229	0.317	1.59934619012525e-109	TLE	Fth1
Gmeb2	7.24352485022049e-114	0.610067460216419	0.335	0.232	1.86035448728213e-109	TLE	Gmeb2
F2rl2	7.31269078198396e-114	-1.2001689469808	0.068	0.134	1.87811837353694e-109	TLE	F2rl2
Clk1	8.05997836414448e-114	-0.166659162959474	0.657	0.717	2.07004424326323e-109	TLE	Clk1
Glt8d2	8.70171631380064e-114	-1.06467382833077	0.058	0.122	2.23486180087342e-109	TLE	Glt8d2
Map3k3	9.85273406341764e-114	-0.240618463928835	0.504	0.583	2.53047768950755e-109	TLE	Map3k3
Gnai1	1.1829337541665e-113	-0.395883907653153	0.323	0.416	3.03812876082583e-109	TLE	Gnai1
Eps8	1.22573230443359e-113	1.10694901242975	0.132	0.067	3.14804827747679e-109	TLE	Eps8
Cacna2d1	1.28517859974691e-113	0.25607548434109	0.901	0.953	3.30072419773e-109	TLE	Cacna2d1
Atm	2.08715333831933e-113	-0.581937523619026	0.182	0.268	5.36043591880553e-109	TLE	Atm
Vps41	2.48009107336115e-113	-0.268083375871486	0.526	0.592	6.36961790371344e-109	TLE	Vps41
Lrrc45	2.81784860260299e-113	-0.401752666889454	0.306	0.394	7.23708056606526e-109	TLE	Lrrc45
Hnrnpdl	3.14743508491396e-113	-0.204443147701475	0.576	0.639	8.08355752858452e-109	TLE	Hnrnpdl
Pcgf5	3.94016940466218e-113	-0.425963819854066	0.226	0.318	1.01195370819939e-108	TLE	Pcgf5
Sat1	4.15061889415137e-113	1.73954546636041	0.138	0.072	1.0660034505849e-108	TLE	Sat1
Fut9	4.8503766020477e-113	-0.313092889912525	0.616	0.696	1.24572222270391e-108	TLE	Fut9
Dst	1.0760479282815e-112	-0.108895016836848	0.802	0.866	2.76361389420539e-108	TLE	Dst
2310002F09Rik	1.13336470139884e-112	-0.605692607917107	0.132	0.216	2.91082056260264e-108	TLE	2310002F09Rik
Tnrc18	1.15160208708727e-112	-0.36215791902366	0.376	0.46	2.95765964026623e-108	TLE	Tnrc18
Il1rap	1.17577004550469e-112	-0.401518881016268	0.687	0.753	3.01973020786969e-108	TLE	Il1rap
Magi1	1.31039828753027e-112	-0.265323503501104	0.608	0.679	3.365495921864e-108	TLE	Magi1
Apex2	1.96863666409499e-112	-0.326224834074902	0.496	0.569	5.05604954439517e-108	TLE	Apex2
Klhl3	2.10684660742142e-112	-0.225047010670827	0.571	0.666	5.41101414184044e-108	TLE	Klhl3
Pianp	2.2022952017423e-112	-0.996996361316935	0.072	0.139	5.65615476663476e-108	TLE	Pianp
Gm26691	2.30846971717179e-112	-0.573282256749159	0.198	0.288	5.9288427746123e-108	TLE	Gm26691
Arsj	2.62116551209748e-112	0.59478158217208	0.277	0.181	6.73193938471995e-108	TLE	Arsj
Gm47591	4.47992175792344e-112	-0.545798267526572	0.267	0.355	1.15057830508748e-107	TLE	Gm47591
Farp1	6.91381516341271e-112	-0.311489770271872	0.248	0.349	1.77567514841929e-107	TLE	Farp1
Klf12	8.09961384463527e-112	-0.256907535998768	0.61	0.684	2.08022382371768e-107	TLE	Klf12
Mir133a-1hg	1.15712265752286e-111	0.544505568429336	0.277	0.181	2.97183812131596e-107	TLE	Mir133a-1hg
Abcb7	1.90768482872104e-111	-0.569577443074739	0.213	0.299	4.89950694560426e-107	TLE	Abcb7
4933431E20Rik	1.99089482803785e-111	-0.965574109563517	0.063	0.127	5.11321518684962e-107	TLE	4933431E20Rik
Dcakd	2.84630058799133e-111	-0.617013665458632	0.18	0.263	7.31015380013814e-107	TLE	Dcakd
Rfx1	3.01660226252495e-111	-0.743539456765379	0.125	0.202	7.74753959084283e-107	TLE	Rfx1
BB365896	4.04209859186147e-111	-1.27826045267165	0.043	0.1	1.03813218134778e-106	TLE	BB365896
D3Ertd751e	4.82414086658346e-111	-0.704449452121657	0.12	0.198	1.23898409876463e-106	TLE	D3Ertd751e
Arap2	5.12231246373453e-111	-0.356026024267674	0.269	0.363	1.31556351006094e-106	TLE	Arap2
Meg3	6.43890809538793e-111	-0.332034161545708	0.979	0.991	1.65370476613848e-106	TLE	Meg3
Dpf3	8.68653958908772e-111	-0.74246064824607	0.286	0.363	2.2309639626654e-106	TLE	Dpf3
Ajap1	1.06567049991802e-110	-0.645218965113967	0.189	0.275	2.73696154493946e-106	TLE	Ajap1
Cdk5rap2	1.11560473946801e-110	-0.606730582301847	0.154	0.236	2.86520765237569e-106	TLE	Cdk5rap2
Lrp8	1.14264827847209e-110	0.595239872120282	0.433	0.329	2.93466357359986e-106	TLE	Lrp8
Bbx	1.31933586524989e-110	-0.335018946537766	0.386	0.473	3.38845030272129e-106	TLE	Bbx
Fkbp1a	1.3926586460565e-110	0.601123870080423	0.441	0.335	3.57676520066691e-106	TLE	Fkbp1a
Cecr2	1.87503731113369e-110	-0.64870016159386	0.238	0.324	4.81565832618466e-106	TLE	Cecr2
Inpp5f	2.80774004840465e-110	0.568986928917694	0.466	0.358	7.21111876631767e-106	TLE	Inpp5f
Cr1l	3.73133764264439e-110	-0.580221439482399	0.173	0.257	9.58319446760358e-106	TLE	Cr1l
Aig1	5.29115523023252e-110	-0.226921975463497	0.598	0.667	1.35892739778062e-105	TLE	Aig1
Fam155a	6.67619818297409e-110	0.209647201499656	0.961	0.982	1.71464797933324e-105	TLE	Fam155a
Cadm1	7.77656421928454e-110	-0.185353745056407	0.881	0.941	1.99725498843885e-105	TLE	Cadm1
Reps1	9.55392161326993e-110	-0.367706556728952	0.359	0.442	2.45373368793612e-105	TLE	Reps1
Agpat4	9.85576336851202e-110	-0.407798949632167	0.349	0.435	2.53125570593494e-105	TLE	Agpat4
Zfp692	1.01642624588613e-109	-0.480388603434201	0.253	0.338	2.61048752730934e-105	TLE	Zfp692
Astn2	1.17764082449674e-109	-0.563127063962247	0.427	0.506	3.02453492955497e-105	TLE	Astn2
Usp53	1.21072060075239e-109	0.657089732048392	0.343	0.244	3.10949371891235e-105	TLE	Usp53
Mthfsl	1.25312897627666e-109	-0.66482231742297	0.136	0.215	3.21841114977135e-105	TLE	Mthfsl
C1ql3	1.61984531108941e-109	-0.471012565446485	0.502	0.575	4.16024871247093e-105	TLE	C1ql3
Pja2	1.68155936308161e-109	-0.247642408135101	0.606	0.675	4.31874891220249e-105	TLE	Pja2
Iqsec3	1.68233980013232e-109	0.557111120273658	0.523	0.427	4.32075330867984e-105	TLE	Iqsec3
Ptch1	1.81095990208471e-109	0.621823194920749	0.322	0.224	4.65108831652416e-105	TLE	Ptch1
Lrrc55	1.91009231917574e-109	0.890122368991715	0.118	0.057	4.90569010333906e-105	TLE	Lrrc55
Gm15952	3.1922886209729e-109	-0.57666499636282	0.246	0.331	8.1987548652447e-105	TLE	Gm15952
Zfp740	4.27084776473484e-109	-0.63303231170662	0.156	0.236	1.09688183141685e-104	TLE	Zfp740
Lancl1	4.32412067554904e-109	-0.51329520087475	0.264	0.347	1.11056391310126e-104	TLE	Lancl1
Ss18	5.23286533260906e-109	0.538268080515282	0.385	0.275	1.34395680337399e-104	TLE	Ss18
Inha	5.6613980258989e-109	-0.861667734963949	0.078	0.146	1.45401685499161e-104	TLE	Inha
Prex2	6.43793996367503e-109	-0.314172327377601	0.227	0.318	1.65345612087066e-104	TLE	Prex2
Stard5	7.08234954622683e-109	-0.552921922501844	0.096	0.17	1.81895983395744e-104	TLE	Stard5
Chka	7.78530933567692e-109	-0.184286013500545	0.689	0.745	1.9995009966819e-104	TLE	Chka
Osbpl9	8.46927030116762e-109	-0.312524562536965	0.467	0.541	2.17516269144888e-104	TLE	Osbpl9
4930595D18Rik	1.12861606830588e-108	-0.629487953877577	0.186	0.27	2.89862464822999e-104	TLE	4930595D18Rik
Prune2	1.16379721938834e-108	-0.525693278225214	0.155	0.237	2.98898039855508e-104	TLE	Prune2
Alms1	1.21250535660991e-108	-0.649444399829341	0.15	0.231	3.11407750738122e-104	TLE	Alms1
Cxxc4	1.36439886476533e-108	-0.78661625198177	0.093	0.165	3.50418560437679e-104	TLE	Cxxc4
Cwf19l2	1.40619817828291e-108	-0.427683024842552	0.24	0.327	3.611538781284e-104	TLE	Cwf19l2
Gm10785	1.42535876329229e-108	-0.373696073855313	0.469	0.543	3.66074891176358e-104	TLE	Gm10785
Sbno2	1.62234082299873e-108	0.86068184863458	0.215	0.133	4.16665793570764e-104	TLE	Sbno2
1700111E14Rik	1.74626485582152e-108	-0.295857402346296	0.602	0.692	4.4849320292064e-104	TLE	1700111E14Rik
Ppp2r5c	2.52232775546511e-108	0.523899732302011	0.662	0.589	6.47809437436105e-104	TLE	Ppp2r5c
Nr2c2	2.89235212251378e-108	-0.264338619861762	0.524	0.593	7.42842795625214e-104	TLE	Nr2c2
Gabra5	2.94598023970358e-108	-0.166993462527316	0.51	0.615	7.56616104963071e-104	TLE	Gabra5
Afdn	5.35151264670551e-108	-0.213263632678299	0.683	0.747	1.37442899305338e-103	TLE	Afdn
Hdac8	6.29452905009424e-108	-0.252932535979379	0.61	0.686	1.6166238959357e-103	TLE	Hdac8
Itga11	6.33188467866038e-108	0.713771665126732	0.231	0.146	1.62621794202034e-103	TLE	Itga11
Gm19605	8.5107770468936e-108	0.750543676358114	0.2	0.122	2.18582286895368e-103	TLE	Gm19605
Iqcm	8.83703057020226e-108	-1.17890823940643	0.076	0.143	2.26961456134505e-103	TLE	Iqcm
Eps8l1	8.85356630480938e-108	-1.0617353167429	0.068	0.133	2.27386143406419e-103	TLE	Eps8l1
Thsd4	9.65981086287871e-108	-0.235545081571227	0.26	0.368	2.48092922391314e-103	TLE	Thsd4
Gm43507	9.9467096937144e-108	-0.909354070934393	0.113	0.188	2.55461345063667e-103	TLE	Gm43507
Dsp	9.97072916825475e-108	-1.25243998778906	0.051	0.111	2.56078237228287e-103	TLE	Dsp
Slc38a9	1.07249696337412e-107	-0.279913782491115	0.434	0.516	2.75449395103376e-103	TLE	Slc38a9
Plekhg1	1.17586762362762e-107	-0.401673852942289	0.051	0.112	3.01998081776281e-103	TLE	Plekhg1
Crim1	1.85346542085575e-107	-0.270546613532724	0.466	0.557	4.76025524038381e-103	TLE	Crim1
Npas2	2.07488340354824e-107	0.60649333278224	0.507	0.415	5.32892304533295e-103	TLE	Npas2
Gm12216	2.6385150747925e-107	-0.95299386490299	0.137	0.212	6.77649826658957e-103	TLE	Gm12216
Gm44257	3.25082283393213e-107	-0.421677087253466	0.297	0.388	8.34908828438789e-103	TLE	Gm44257
Caskin1	3.37787273907677e-107	-0.493402870639632	0.208	0.293	8.67539055577087e-103	TLE	Caskin1
Cmip	4.92661204167028e-107	0.419726750940723	0.747	0.712	1.26530177066218e-102	TLE	Cmip
Wrn	5.07790137999922e-107	-0.451063135740728	0.198	0.283	1.3041574114252e-102	TLE	Wrn
Mical3	7.79229229349109e-107	-0.226649005072656	0.615	0.678	2.00129442973732e-102	TLE	Mical3
Rab27a	1.53417499425868e-106	-0.633275624310878	0.119	0.194	3.94022163775456e-102	TLE	Rab27a
Pcsk1n	3.68344423504419e-106	-0.381531290885864	0.162	0.244	9.46018982886399e-102	TLE	Pcsk1n
Chpt1	4.37025392253441e-106	-0.382364868383684	0.352	0.436	1.12241231492451e-101	TLE	Chpt1
Zmat1	4.97538969406087e-106	-0.507293975805107	0.155	0.236	1.27782933512565e-101	TLE	Zmat1
Rnf13	1.05515274738963e-105	-0.233444251591782	0.315	0.402	2.70994880112079e-101	TLE	Rnf13
Lztfl1	1.08037470985021e-105	-0.33661320829988	0.378	0.459	2.7747263673083e-101	TLE	Lztfl1
Kifc2	1.0836504296769e-105	-0.44541801148021	0.249	0.333	2.78313939853919e-101	TLE	Kifc2
Zkscan2	1.13173758104544e-105	-0.545864417001158	0.194	0.277	2.906641629399e-101	TLE	Zkscan2
Tmem132b	1.53591550862795e-105	-0.204362547148006	0.8	0.877	3.94469180080915e-101	TLE	Tmem132b
Rasa1	1.69622403956172e-105	-0.204409728267867	0.577	0.645	4.35641220080635e-101	TLE	Rasa1
Ttc4	1.74748604058748e-105	-0.505536490709	0.29	0.369	4.48806839804082e-101	TLE	Ttc4
Vsnl1	2.10021170867827e-105	-0.207592565637601	0.471	0.582	5.39397373139839e-101	TLE	Vsnl1
Cdh18	2.22164826992392e-105	-0.616731672578141	0.353	0.455	5.7058592516456e-101	TLE	Cdh18
Nt5dc1	2.45183485063148e-105	-0.544113396892976	0.171	0.253	6.29704744687684e-101	TLE	Nt5dc1
Zdhhc15	2.53838355049923e-105	-1.03671680126495	0.057	0.119	6.51933047274717e-101	TLE	Zdhhc15
Gm13944	2.79695665566516e-105	-0.633020540602734	0.167	0.249	7.18342377874484e-101	TLE	Gm13944
Taok3	3.07570284812491e-105	-0.251763264985949	0.369	0.449	7.8993276248392e-101	TLE	Taok3
Eef2k	3.46922889259586e-105	-0.448520559754335	0.253	0.339	8.91002056485394e-101	TLE	Eef2k
Zmym6	3.93936642596865e-105	-0.479525570592349	0.277	0.358	1.01174747918153e-100	TLE	Zmym6
Upp2	4.07098617104336e-105	-0.155556827170097	0.725	0.807	1.04555137830907e-100	TLE	Upp2
B230334C09Rik	6.311997601888e-105	-0.310115965182192	0.523	0.59	1.6211103440929e-100	TLE	B230334C09Rik
Nin	6.70179316509572e-105	-0.2089472810627	0.585	0.665	1.72122153859153e-100	TLE	Nin
Helz	8.44480883881604e-105	-0.271265619281334	0.498	0.569	2.16888025407312e-100	TLE	Helz
Tcte2	8.53986941929635e-105	-0.702342946178763	0.187	0.268	2.19329466295788e-100	TLE	Tcte2
Tbl1xr1	9.18580683502457e-105	-0.166834421115244	0.469	0.554	2.35919076943936e-100	TLE	Tbl1xr1
Wdpcp	9.87947944125306e-105	-0.375868294326367	0.335	0.423	2.53734670489702e-100	TLE	Wdpcp
Hmg20a	9.91858869293436e-105	-0.246300683776138	0.482	0.558	2.54739113400633e-100	TLE	Hmg20a
Gm45486	1.04565534526939e-104	-1.2232102573094	0.046	0.103	2.68555662325537e-100	TLE	Gm45486
Fnip2	2.00707530126915e-104	-0.255206383422656	0.294	0.381	5.15477149624955e-100	TLE	Fnip2
Slc26a8	3.49439137456233e-104	-0.931636009886462	0.085	0.153	8.97464536728844e-100	TLE	Slc26a8
Patj	3.88357772133484e-104	0.545631339543618	0.306	0.21	9.97419266170427e-100	TLE	Patj
Olfm2	4.24013282188422e-104	0.582701282194545	0.226	0.141	1.08899331264452e-99	TLE	Olfm2
Mir124a-1hg	4.74859188535902e-104	-0.152577170693997	0.774	0.834	1.21958085391676e-99	TLE	Mir124a-1hg
Galntl6	5.8724904963345e-104	-0.789834775428965	0.546	0.626	1.50823173417359e-99	TLE	Galntl6
Letm2	8.4107600897121e-104	-0.641570723068136	0.177	0.257	2.16013551384076e-99	TLE	Letm2
Atg13	9.85912713884377e-104	-0.562944882346931	0.192	0.274	2.53211962306925e-99	TLE	Atg13
Mta3	1.06449218698849e-103	-0.346765363882915	0.392	0.468	2.73393528384253e-99	TLE	Mta3
Ccnt2	1.5580625509374e-103	0.535508927419167	0.694	0.654	4.00157204957252e-99	TLE	Ccnt2
Ttc26	1.56357730080633e-103	-0.674810204096698	0.199	0.279	4.0157355816609e-99	TLE	Ttc26
Gm46123	1.88837313924465e-103	-0.831008147936689	0.132	0.207	4.84990873352203e-99	TLE	Gm46123
Slc9a2	1.97560681536958e-103	-0.64196067097185	0.108	0.183	5.07395098391368e-99	TLE	Slc9a2
Oprd1	2.07525316428386e-103	0.814804449365898	0.11	0.053	5.32987270183024e-99	TLE	Oprd1
Ptchd1	2.84015059537506e-103	0.620675273875068	0.226	0.141	7.29435877410177e-99	TLE	Ptchd1
Carmil3	3.15391367230344e-103	-0.449500148745124	0.201	0.285	8.10019648457692e-99	TLE	Carmil3
Flywch1	3.33617972510951e-103	-0.475880889367469	0.256	0.337	8.56831038799875e-99	TLE	Flywch1
Lmbr1	5.64346325280419e-103	-0.352760825747056	0.376	0.46	1.4494106672177e-98	TLE	Lmbr1
Timp4	1.30812545123409e-102	-0.615532216907083	0.25	0.331	3.35965859640451e-98	TLE	Timp4
Nsd1	1.47660618494581e-102	-0.113773320191357	0.777	0.833	3.79236766479631e-98	TLE	Nsd1
Tacc2	1.57055208735881e-102	-0.411108103305147	0.268	0.354	4.03364892596364e-98	TLE	Tacc2
Dusp5	1.91708883294725e-102	1.16898555670607	0.102	0.048	4.92365924965843e-98	TLE	Dusp5
Stx4a	1.94140274363864e-102	0.871123778380103	0.178	0.105	4.98610466648712e-98	TLE	Stx4a
Polb	2.42325555122381e-102	-0.212337015022584	0.641	0.697	6.22364723220811e-98	TLE	Polb
Xkr6	3.54513098428975e-102	0.424167239697283	0.722	0.7	9.10495990695137e-98	TLE	Xkr6
Rbm5	4.54777298865493e-102	-0.152533204595615	0.698	0.754	1.16800453667625e-97	TLE	Rbm5
L1cam	4.70404788834863e-102	-0.511910717938605	0.141	0.219	1.20814061916458e-97	TLE	L1cam
Ndst4	5.85553062866001e-102	-0.496356024740307	0.365	0.456	1.50387593135875e-97	TLE	Ndst4
Fndc1	8.99423564691126e-102	-1.04746021678352	0.062	0.122	2.30998954119622e-97	TLE	Fndc1
mt-Nd2	1.14293465108987e-101	-0.414679634634574	0.106	0.181	2.93539906439412e-97	TLE	mt-Nd2
Tmsb4x	1.15863412235519e-101	0.106771210399755	0.233	0.32	2.97572001644484e-97	TLE	Tmsb4x
Rph3al	1.21580787593588e-101	-1.25880675597849	0.069	0.131	3.12255936776611e-97	TLE	Rph3al
Ttll5	1.47483866125242e-101	-0.275767041314928	0.465	0.538	3.78782813369458e-97	TLE	Ttll5
Gm50232	1.64586474122221e-101	0.483973217287526	0.441	0.338	4.227074414881e-97	TLE	Gm50232
Zdhhc23	1.72173304745566e-101	-0.35407967257388	0.293	0.383	4.42192698578038e-97	TLE	Zdhhc23
Pbx4	2.26643519879596e-101	-0.784069210964529	0.093	0.161	5.82088552106767e-97	TLE	Pbx4
Klhl29	3.07701651105823e-101	-0.189058506332681	0.774	0.852	7.90270150535084e-97	TLE	Klhl29
Soga1	3.85414996312142e-101	0.687632797831528	0.26	0.172	9.89861335028473e-97	TLE	Soga1
Ctnnd2	3.90015577076648e-101	-0.162513322681112	0.923	0.966	1.00167700660596e-96	TLE	Ctnnd2
Adgrb1	4.45787332838496e-101	0.517687783790366	0.673	0.623	1.14491560692911e-96	TLE	Adgrb1
Clstn2	4.53997707324066e-101	0.283697403001934	0.903	0.94	1.1660023117204e-96	TLE	Clstn2
Abhd14b	4.65178431838207e-101	-0.597094035392415	0.091	0.16	1.19471776649007e-96	TLE	Abhd14b
Hdgf	5.74755324807638e-101	-0.557650238747205	0.185	0.264	1.47614410070346e-96	TLE	Hdgf
Fgfr1op2	6.18224414730011e-101	-0.38280018630508	0.321	0.398	1.58778576435109e-96	TLE	Fgfr1op2
Syn2	6.4077037303731e-101	-0.11695484234045	0.813	0.907	1.64569054907172e-96	TLE	Syn2
H3f3b	9.19886888435974e-101	0.751055075918514	0.37	0.269	2.36254549557011e-96	TLE	H3f3b
Mrpl41	1.18844112950867e-100	-0.44795818736303	0.272	0.352	3.05227335291713e-96	TLE	Mrpl41
Focad	1.35117600897768e-100	-0.174251438247199	0.683	0.747	3.47022534385737e-96	TLE	Focad
Ccdc30	1.68827128494907e-100	-0.366323106711411	0.412	0.487	4.33598714113469e-96	TLE	Ccdc30
Rbfox2	1.80558817115741e-100	-0.158820222562679	0.825	0.889	4.63729209998358e-96	TLE	Rbfox2
Hdac1	7.14343928604163e-100	-0.645855226330793	0.161	0.237	1.83464951183407e-95	TLE	Hdac1
Teddm2	1.09987084097575e-99	-1.05446584508192	0.061	0.121	2.82479828087801e-95	TLE	Teddm2
Ktn1	1.35932257342737e-99	-0.168067389927942	0.624	0.682	3.49114816533352e-95	TLE	Ktn1
Gm15336	1.48052271460834e-99	-0.581766270281186	0.167	0.247	3.8024264879286e-95	TLE	Gm15336
Pot1b	1.65262506826065e-99	-0.595744807017328	0.134	0.21	4.24443696281384e-95	TLE	Pot1b
4833420G17Rik	2.31527629281789e-99	-0.457481878624683	0.237	0.316	5.9463241028442e-95	TLE	4833420G17Rik
Gm15813	3.33883357522633e-99	-0.865296416105704	0.118	0.189	8.5751262712538e-95	TLE	Gm15813
Aamdc	3.43456695253446e-99	-0.757921305696688	0.109	0.18	8.82099830419426e-95	TLE	Aamdc
Ipo8	3.74681380424838e-99	-0.363899343770266	0.301	0.385	9.62294189345112e-95	TLE	Ipo8
Iqce	3.74934580254493e-99	-0.418098787891554	0.291	0.371	9.62944482467615e-95	TLE	Iqce
Nbr1	5.53365152338987e-99	-0.29569674216704	0.351	0.432	1.42120772075222e-94	TLE	Nbr1
Kif17	6.84251964614423e-99	0.642437255533942	0.283	0.193	1.75736432071922e-94	TLE	Kif17
9630013A20Rik	6.92147239685783e-99	0.706125914481834	0.256	0.17	1.777641755685e-94	TLE	9630013A20Rik
Tbcel	7.41129698731555e-99	-0.427452220977163	0.352	0.427	1.90344340525225e-94	TLE	Tbcel
Gm6994	7.57092375553727e-99	0.599622481945233	0.496	0.41	1.94444034813464e-94	TLE	Gm6994
Gm41764	7.91140102631723e-99	0.55612670858478	0.226	0.144	2.03188512558905e-94	TLE	Gm41764
Ncapd3	8.7845722375058e-99	-0.381293061149257	0.294	0.375	2.25614168775862e-94	TLE	Ncapd3
Zc3h7a	8.87383453454492e-99	-0.22992632472113	0.509	0.572	2.27906692350717e-94	TLE	Zc3h7a
Stmn1	1.00285885382501e-98	-0.766136792666631	0.061	0.122	2.57564239427877e-94	TLE	Stmn1
Gm15577	1.09333381722304e-98	-0.769503024332519	0.228	0.304	2.80800924277394e-94	TLE	Gm15577
Gm36388	1.39709665240172e-98	-1.04271610127438	0.072	0.134	3.58816333236334e-94	TLE	Gm36388
Cab39	1.57315261631647e-98	0.505467686695707	0.472	0.366	4.0403278644856e-94	TLE	Cab39
Gm9828	2.3485177487856e-98	-0.9142337666635	0.089	0.155	6.03169813420606e-94	TLE	Gm9828
Sgk3	2.73849838331911e-98	-0.400996196428194	0.137	0.213	7.03328539787846e-94	TLE	Sgk3
Gucy1b1	6.00436475071013e-98	-0.479850203522803	0.303	0.384	1.54210099892488e-93	TLE	Gucy1b1
Kidins220	6.24250410453219e-98	-0.133861807798981	0.7	0.765	1.603262329167e-93	TLE	Kidins220
Srrm4os	6.65135857410154e-98	0.639292342237066	0.395	0.305	1.7082684225865e-93	TLE	Srrm4os
Slc41a2	9.31886256299669e-98	0.57445175888415	0.356	0.259	2.39336347205444e-93	TLE	Slc41a2
Pgap1	1.12908878482245e-97	0.558178601896243	0.342	0.248	2.89983872605951e-93	TLE	Pgap1
Stxbp4	1.31446453132328e-97	-0.443587863429675	0.246	0.327	3.37593925579758e-93	TLE	Stxbp4
Fyn	1.69416702780642e-97	0.509674966099145	0.674	0.623	4.35112917751523e-93	TLE	Fyn
Tmem181a	2.60807060006202e-97	-0.353707189248702	0.291	0.371	6.69830772213929e-93	TLE	Tmem181a
Gm19410	2.80635403058598e-97	-0.888540178833217	0.06	0.119	7.20755905675397e-93	TLE	Gm19410
Zmynd8	2.8612329147316e-97	-0.205823628644074	0.64	0.695	7.34850449490517e-93	TLE	Zmynd8
Slitrk5	3.84541057735244e-97	-0.541217451283316	0.2	0.278	9.87616798581428e-93	TLE	Slitrk5
Disp2	3.96627868333904e-97	-0.249358465873515	0.455	0.529	1.01865935424196e-92	TLE	Disp2
Stk26	4.79492024167034e-97	-0.977143131896018	0.07	0.131	1.23147936566819e-92	TLE	Stk26
Fam53b	4.97048212910229e-97	0.822030961038141	0.107	0.052	1.27656892521734e-92	TLE	Fam53b
Myo6	5.44215404698494e-97	-0.268971087877771	0.32	0.402	1.39770842388714e-92	TLE	Myo6
Gm42303	7.11677710696994e-97	-0.560090892219035	0.301	0.38	1.82780186438309e-92	TLE	Gm42303
Gm26618	7.65898994376177e-97	-0.654078384939105	0.154	0.23	1.96705838725634e-92	TLE	Gm26618
Lmln	8.54247518893844e-97	-0.605914717766629	0.155	0.23	2.19396390277506e-92	TLE	Lmln
Sms	1.31985142461954e-96	-0.481153124154244	0.231	0.31	3.38977441385037e-92	TLE	Sms
Evi5	1.41033022288511e-96	-0.253149026166046	0.447	0.521	3.62215111143583e-92	TLE	Evi5
Acyp2	1.64436853259931e-96	-0.291388959191609	0.457	0.535	4.22323170227482e-92	TLE	Acyp2
Xrn1	1.77193591324158e-96	-0.190716404799755	0.588	0.653	4.55086300597834e-92	TLE	Xrn1
Rtn4rl2	4.68656419220818e-96	0.719239860160319	0.127	0.067	1.20365028148483e-91	TLE	Rtn4rl2
Msh2	4.72919302925486e-96	-0.617619020109092	0.112	0.183	1.21459864570352e-91	TLE	Msh2
Izumo4	5.39977723152252e-96	-0.604568127930959	0.106	0.175	1.38682478637193e-91	TLE	Izumo4
Gm26873	9.88381686445744e-96	-1.02014637221395	0.076	0.138	2.5384606852986e-91	TLE	Gm26873
Il15ra	1.00071455488093e-95	0.975559756612403	0.113	0.057	2.5701351913007e-91	TLE	Il15ra
Katnal2	1.01960511161851e-95	-0.905425644408729	0.089	0.154	2.61865180816982e-91	TLE	Katnal2
Bhlhb9	1.05523267893495e-95	-0.552847475134923	0.287	0.363	2.71015408930864e-91	TLE	Bhlhb9
Ehbp1	1.33491007700559e-95	-0.148787513042848	0.723	0.783	3.42844955077345e-91	TLE	Ehbp1
Tppp	1.37163722341846e-95	-0.82679965497314	0.076	0.138	3.52277588090562e-91	TLE	Tppp
Nfia	1.72759194392663e-95	-0.243161589298005	0.733	0.783	4.43697438958677e-91	TLE	Nfia
Hars	1.86853858699593e-95	0.716664655511132	0.189	0.116	4.79896765298165e-91	TLE	Hars
Vrk1	2.00040717002526e-95	-0.656983455623394	0.148	0.22	5.13764573477587e-91	TLE	Vrk1
Atl1	2.17971770092836e-95	-0.285089109460518	0.372	0.453	5.59816897129431e-91	TLE	Atl1
Jun	2.73804193067308e-95	0.837620503615622	0.158	0.091	7.03211309054766e-91	TLE	Jun
St6galnac3	3.63461551444493e-95	-0.207594789218015	0.747	0.837	9.3347830257489e-91	TLE	St6galnac3
Adam23	4.48822249905775e-95	-0.235397179299698	0.573	0.636	1.152710184433e-90	TLE	Adam23
4933406I18Rik	4.92156701902668e-95	-0.173003526947814	0.535	0.608	1.26400605749662e-90	TLE	4933406I18Rik
Vcl	6.2742954081379e-95	0.724910954963089	0.454	0.375	1.61142728967206e-90	TLE	Vcl
Colgalt1	6.51280140352126e-95	-0.491629091566803	0.174	0.251	1.67268278446636e-90	TLE	Colgalt1
Nme5	7.05005553376295e-95	-0.951084623073611	0.058	0.115	1.81066576273634e-90	TLE	Nme5
Ift74	8.14954919381819e-95	-0.429419647520539	0.228	0.308	2.09304871944833e-90	TLE	Ift74
Nploc4	9.53307226134216e-95	0.50832395019683	0.463	0.361	2.44837894888051e-90	TLE	Nploc4
Kdsr	1.13730681493206e-94	-0.401182214223946	0.178	0.255	2.92094509279001e-90	TLE	Kdsr
Calb1	1.33225582525118e-94	-0.739015829539954	0.157	0.231	3.4216326359926e-90	TLE	Calb1
Tpt1	2.08138129218258e-94	1.09941176092928	0.136	0.074	5.34561157271251e-90	TLE	Tpt1
Actn4	2.13154798900332e-94	0.485435346606757	0.438	0.333	5.47445470015722e-90	TLE	Actn4
Gm20646	2.54899290020389e-94	-0.788079668597577	0.097	0.163	6.54657846559366e-90	TLE	Gm20646
Gm14636	2.64612956532668e-94	0.656258545796722	0.387	0.298	6.79605456262852e-90	TLE	Gm14636
Trhde	2.76054083685029e-94	-0.566466734975968	0.365	0.449	7.08989703128259e-90	TLE	Trhde
Angptl2	2.86146201975151e-94	-0.487375949189446	0.288	0.363	7.3490929053278e-90	TLE	Angptl2
Gm40375	3.19963412905329e-94	-1.03189861406381	0.07	0.13	8.21762033364758e-90	TLE	Gm40375
Gng2	3.31633725316429e-94	-0.237789749970976	0.554	0.631	8.51734896730184e-90	TLE	Gng2
Slc50a1	3.60247074866959e-94	-0.626008303610019	0.139	0.21	9.25222562380812e-90	TLE	Slc50a1
Tubgcp2	3.96236602795623e-94	-0.708981173898222	0.162	0.235	1.01765446696e-89	TLE	Tubgcp2
Brdt	4.45781695021711e-94	-0.418261785233583	0.324	0.401	1.14490112732426e-89	TLE	Brdt
BC052040	4.48764294614022e-94	-0.390404645743652	0.253	0.333	1.15256133785719e-89	TLE	BC052040
Scn2b	5.58046157861565e-94	-1.10748915636289	0.056	0.111	1.43322994723586e-89	TLE	Scn2b
Zfp423	5.61443136061477e-94	-0.903542264845656	0.062	0.121	1.44195440634669e-89	TLE	Zfp423
Agk	6.35913240626346e-94	-0.3925799996007	0.304	0.383	1.63321597590064e-89	TLE	Agk
Socs5	1.00155791751232e-93	0.550182892160333	0.255	0.17	2.57230119954689e-89	TLE	Socs5
Cacna1g	1.16139479139756e-93	0.670366661662712	0.285	0.199	2.98281024274635e-89	TLE	Cacna1g
Ypel1	1.28266454842002e-93	-0.773945245902452	0.119	0.188	3.29426735970715e-89	TLE	Ypel1
Slc6a8	1.336682378231e-93	0.758404951504512	0.194	0.12	3.43300135201068e-89	TLE	Slc6a8
Atxn3	2.50033607988686e-93	-0.466731997458042	0.216	0.295	6.42161315397343e-89	TLE	Atxn3
Kdm6a	2.7828809037509e-93	-0.307372966815419	0.36	0.438	7.14727302510342e-89	TLE	Kdm6a
Tle2	3.00262878481357e-93	-0.644549760776421	0.095	0.161	7.71165150803669e-89	TLE	Tle2
Ccnk	3.13430069881769e-93	0.711471990684135	0.214	0.136	8.04982448477348e-89	TLE	Ccnk
Thsd7a	4.55116465626595e-93	-0.600594607394002	0.544	0.589	1.16887561866878e-88	TLE	Thsd7a
Slc1a3	4.6461518871599e-93	-0.348331127172185	0.089	0.156	1.19327118917928e-88	TLE	Slc1a3
Ghr	4.66475285157056e-93	0.569507227811288	0.385	0.291	1.19804847486887e-88	TLE	Ghr
Slc24a4	4.6935177766711e-93	0.796439525221945	0.537	0.494	1.20543617058244e-88	TLE	Slc24a4
Clgn	7.13461688914662e-93	-0.843262420732007	0.078	0.139	1.83238365563953e-88	TLE	Clgn
Pdlim7	7.95395039751882e-93	-0.388831777549231	0.234	0.313	2.04281308059476e-88	TLE	Pdlim7
Grn	8.34477001402247e-93	2.09875061525978	0.107	0.054	2.14318728270139e-88	TLE	Grn
Gm13619	9.76470629846719e-93	-1.14205853726573	0.06	0.117	2.50786951863533e-88	TLE	Gm13619
Obsl1	1.34048479690147e-92	0.655096578968235	0.142	0.08	3.44276710388204e-88	TLE	Obsl1
Tmtc4	1.78256485060445e-92	-0.61682347640499	0.142	0.214	4.57816130580741e-88	TLE	Tmtc4
Pibf1	2.06502067614779e-92	-0.242697744184866	0.472	0.542	5.30359260255038e-88	TLE	Pibf1
Ubtd1	3.89176218188376e-92	0.999469159693884	0.134	0.074	9.99521281173207e-88	TLE	Ubtd1
Adam15	5.01650177145367e-92	-0.398812521791766	0.221	0.3	1.28838814996245e-87	TLE	Adam15
Tecr	5.2842875901754e-92	-0.313176024294417	0.357	0.43	1.35716358178475e-87	TLE	Tecr
Diaph3	5.98142663225018e-92	1.38651107523922	0.107	0.055	1.53620980196081e-87	TLE	Diaph3
Rbm33	6.34224758672207e-92	-0.244100375158669	0.513	0.575	1.62887944769783e-87	TLE	Rbm33
Gm42439	7.93291839177271e-92	-0.256979733771395	0.62	0.696	2.03741143055898e-87	TLE	Gm42439
Mb21d2	8.21621258432462e-92	-0.665222636675889	0.126	0.196	2.11016987803209e-87	TLE	Mb21d2
Myh10	8.69999211411614e-92	0.503130256182471	0.553	0.467	2.23441897466845e-87	TLE	Myh10
Ralgds	1.05449657773094e-91	-0.523596356096697	0.141	0.214	2.70826356058638e-87	TLE	Ralgds
Slc23a2	1.20869880853839e-91	0.48935385032402	0.583	0.501	3.10430114996914e-87	TLE	Slc23a2
Zfp961	1.31173054690864e-91	-0.554998465382677	0.184	0.259	3.36891756362545e-87	TLE	Zfp961
Ppib	1.65021667136609e-91	-0.252561626366236	0.436	0.501	4.23825147706954e-87	TLE	Ppib
Prkab2	2.14298348327923e-91	0.577654479558323	0.355	0.263	5.50382448010605e-87	TLE	Prkab2
Ift88	3.64729306022373e-91	-0.433428246125524	0.293	0.369	9.3673427665726e-87	TLE	Ift88
Stmn4	5.42127075825459e-91	0.645655780213183	0.263	0.178	1.39234496884253e-86	TLE	Stmn4
Cotl1	6.52309084207269e-91	0.889367372660852	0.155	0.09	1.67532542096953e-86	TLE	Cotl1
Kirrel3	7.16741951696239e-91	-0.394881778416448	0.785	0.776	1.84080835454145e-86	TLE	Kirrel3
Podxl2	8.36640506701783e-91	0.641571734603222	0.303	0.214	2.14874381336219e-86	TLE	Podxl2
Ercc6l2	1.00677111565421e-90	-0.468734343889584	0.261	0.337	2.5856902563347e-86	TLE	Ercc6l2
Carf	1.20844929568962e-90	-0.607467245766362	0.178	0.253	3.10366032611964e-86	TLE	Carf
Gm14377	1.22318078168748e-90	0.89436912384662	0.107	0.054	3.14149520160796e-86	TLE	Gm14377
Tut4	1.27113204008379e-90	-0.137109474467748	0.634	0.698	3.2646484185472e-86	TLE	Tut4
Plekho1	1.33570617802914e-90	1.28360585933403	0.114	0.059	3.43049417703224e-86	TLE	Plekho1
Radil	1.40600566451534e-90	-0.647130593143929	0.139	0.21	3.61104434817474e-86	TLE	Radil
Gfra2	1.71671104492085e-90	-0.91329542565426	0.081	0.142	4.40902897667022e-86	TLE	Gfra2
Arl6ip1	2.44902631793137e-90	-0.487544931580771	0.151	0.223	6.28983429234313e-86	TLE	Arl6ip1
Trak2	2.86254492066161e-90	0.516766779458133	0.396	0.3	7.35187411973522e-86	TLE	Trak2
Snx32	2.99781035207019e-90	-0.258259717371838	0.439	0.504	7.69927632722187e-86	TLE	Snx32
Sesn1	3.10826852497935e-90	-0.282698686918759	0.433	0.507	7.98296605270446e-86	TLE	Sesn1
Clpb	3.20251127462241e-90	-0.598825585538889	0.233	0.307	8.22500970661275e-86	TLE	Clpb
Gpatch8	5.2170547791058e-90	-0.130359618307281	0.822	0.871	1.33989617891774e-85	TLE	Gpatch8
Mbd5	5.62441768718475e-90	-0.145021803553913	0.872	0.934	1.44451919459966e-85	TLE	Mbd5
Fra10ac1	7.18381746041099e-90	-0.702371924886231	0.168	0.24	1.84501983835735e-85	TLE	Fra10ac1
Plekhm3	7.30015102034773e-90	-0.269287802728022	0.447	0.517	1.87489778655591e-85	TLE	Plekhm3
Rufy2	7.73764859501025e-90	-0.246442116065617	0.509	0.569	1.98726028865648e-85	TLE	Rufy2
Dusp14	8.04801712000021e-90	0.752661284927411	0.156	0.091	2.06697223692965e-85	TLE	Dusp14
Ak5	8.08174358858782e-90	-0.241017116434111	0.781	0.808	2.07563420585701e-85	TLE	Ak5
Vps8	1.03422327339078e-89	-0.309572164545637	0.393	0.464	2.65619563304954e-85	TLE	Vps8
Nefm	1.05819879882152e-89	0.722125913064237	0.212	0.138	2.71777197501332e-85	TLE	Nefm
Gm16958	1.25620495917213e-89	0.662429941701813	0.135	0.075	3.22631119664178e-85	TLE	Gm16958
Ppargc1b	2.0667955841849e-89	0.550384874780359	0.454	0.366	5.30815109886209e-85	TLE	Ppargc1b
Sytl2	2.49491558547672e-89	-0.378336131504915	0.059	0.117	6.40769169817985e-85	TLE	Sytl2
Dync1i2	2.90062640670436e-89	-0.144712199357516	0.826	0.89	7.44967880033882e-85	TLE	Dync1i2
Ahcyl2	3.03231772221279e-89	-0.340503141858599	0.825	0.888	7.78790160595911e-85	TLE	Ahcyl2
Snhg20	3.36241654789525e-89	-0.356054000756513	0.228	0.304	8.63569441995937e-85	TLE	Snhg20
Atp1a3	3.89802742989914e-89	-0.188577670488038	0.624	0.692	1.001130384821e-84	TLE	Atp1a3
Hmgxb3	4.33874959051392e-89	0.490245012286196	0.368	0.271	1.11432105733169e-84	TLE	Hmgxb3
Psmd1	4.47341155855714e-89	0.508627487658636	0.524	0.427	1.14890629058423e-84	TLE	Psmd1
Fancl	5.67219673305608e-89	-0.559593153077192	0.164	0.236	1.45679028695079e-84	TLE	Fancl
Tafa5	5.88161214194229e-89	-0.201906407029578	0.607	0.67	1.51057444641504e-84	TLE	Tafa5
Azin2	6.58698152757873e-89	-0.695720940883768	0.093	0.157	1.69173446572805e-84	TLE	Azin2
Amy1	7.41396288257564e-89	-0.334064832217371	0.359	0.434	1.9041280871319e-84	TLE	Amy1
Atp8a2	7.66514680328286e-89	-0.221358077053326	0.561	0.624	1.96863965348714e-84	TLE	Atp8a2
Disp3	8.22108385848341e-89	0.847701372025952	0.357	0.268	2.11142096737429e-84	TLE	Disp3
Cltc	8.87521741218882e-89	0.498209036961449	0.569	0.478	2.27942208797245e-84	TLE	Cltc
Zfand5	1.04374002155795e-88	0.549796374165292	0.457	0.361	2.68063749736728e-84	TLE	Zfand5
Nrip3	1.18534006309312e-88	-0.589289136158259	0.17	0.244	3.04430888404206e-84	TLE	Nrip3
Metap1d	1.65636071446079e-88	-0.375809415308593	0.323	0.397	4.25403122294965e-84	TLE	Metap1d
Wwc2	1.6599897101162e-88	-0.469208375316272	0.202	0.279	4.26335157249143e-84	TLE	Wwc2
Ap3b1	1.87374353919762e-88	-0.250681432642313	0.553	0.612	4.81233553172125e-84	TLE	Ap3b1
Zfp975	2.09386644675003e-88	-0.66474760157881	0.14	0.21	5.3776771951881e-84	TLE	Zfp975
Cdh4	2.40970858849092e-88	1.16174662862071	0.186	0.121	6.18885456782123e-84	TLE	Cdh4
Ppp4r2	2.48734275888322e-88	0.556381587764253	0.488	0.401	6.38824240763978e-84	TLE	Ppp4r2
Fto	2.85108420536455e-88	-0.180709294580762	0.718	0.775	7.32243956463776e-84	TLE	Fto
Fam102b	3.11763819450096e-88	0.870935300259811	0.188	0.118	8.00703017493682e-84	TLE	Fam102b
Zmat4	3.19494295608233e-88	-0.196263151419386	0.687	0.767	8.20557199410624e-84	TLE	Zmat4
Prdm8	3.91133203810404e-88	-0.766504325744479	0.114	0.18	1.00454740734626e-83	TLE	Prdm8
Glra2	4.97985154942214e-88	0.916260935428053	0.145	0.085	1.27897527343809e-83	TLE	Glra2
Gm15520	6.04512727162223e-88	-0.702917680985365	0.079	0.14	1.55257003717074e-83	TLE	Gm15520
Nhsl1	6.60990526215802e-88	-0.396828619654437	0.064	0.122	1.69762196848004e-83	TLE	Nhsl1
Appl2	6.86178007651416e-88	-0.495240688789024	0.142	0.211	1.76231097705113e-83	TLE	Appl2
Dglucy	7.75226503919647e-88	0.865581638367252	0.127	0.07	1.99101423001683e-83	TLE	Dglucy
Ano6	9.00435419195619e-88	-0.253295642491252	0.395	0.47	2.31258828712011e-83	TLE	Ano6
Strada	1.00055038152349e-87	-0.41393324229405	0.366	0.436	2.56971354486678e-83	TLE	Strada
Ints3	1.21058141790533e-87	-0.362755740290849	0.31	0.385	3.10913625560626e-83	TLE	Ints3
Limk2	1.25386926002155e-87	-0.49515155125961	0.276	0.349	3.22031242051335e-83	TLE	Limk2
Wdfy1	1.71099550396006e-87	0.58157550775162	0.319	0.227	4.39434975282061e-83	TLE	Wdfy1
Ccnh	1.8174272527943e-87	-0.358492960339282	0.415	0.482	4.6676984133516e-83	TLE	Ccnh
A230006K03Rik	1.8342897186808e-87	-0.220034484777766	0.481	0.587	4.7110062844879e-83	TLE	A230006K03Rik
Wdr78	2.32839987253317e-87	-0.48892979719495	0.233	0.307	5.98002939262695e-83	TLE	Wdr78
Eepd1	2.796755224778e-87	-0.647019414389368	0.098	0.162	7.18290644379734e-83	TLE	Eepd1
Csnk1g2	3.6580553478564e-87	0.525076018565213	0.303	0.214	9.39498354989959e-83	TLE	Csnk1g2
Lrrfip2	3.72205624394794e-87	-0.293782317054495	0.377	0.452	9.55935705133151e-83	TLE	Lrrfip2
Syncrip	3.86450285233175e-87	0.506854729849493	0.464	0.361	9.92520267564363e-83	TLE	Syncrip
Kif13a	7.01578046738831e-87	-0.299810818019226	0.234	0.315	1.80186289743934e-82	TLE	Kif13a
Tdrd5	7.20702035174708e-87	-0.871507311240358	0.078	0.137	1.8509790369392e-82	TLE	Tdrd5
Phlpp2	7.71546347557611e-87	-0.428023973315192	0.281	0.354	1.98156248443221e-82	TLE	Phlpp2
Syt3	8.12996178881927e-87	-0.647964099762898	0.106	0.171	2.08801808622245e-82	TLE	Syt3
Spink8	9.63776132807501e-87	-1.22944864566377	0.067	0.123	2.4752662418895e-82	TLE	Spink8
Rexo4	9.79063714512953e-87	-0.387336174064338	0.285	0.359	2.51452933798362e-82	TLE	Rexo4
Itga7	1.10001527480006e-86	-0.829611878156254	0.084	0.145	2.82516923026901e-82	TLE	Itga7
0610043K17Rik	1.20215282904044e-86	-0.664754948947793	0.137	0.207	3.08748911082456e-82	TLE	0610043K17Rik
1810030O07Rik	1.49387062595111e-86	0.607447234044809	0.224	0.147	3.83670792863024e-82	TLE	1810030O07Rik
Fmn2	1.58206604853378e-86	-0.140681703734642	0.77	0.838	4.06322023244931e-82	TLE	Fmn2
Cacna2d3	1.77338656511699e-86	-0.256059669680666	0.844	0.875	4.55458871518998e-82	TLE	Cacna2d3
Scai	1.80090424983194e-86	-0.157563846824179	0.677	0.734	4.62526238484338e-82	TLE	Scai
Ipcef1	1.83812050054648e-86	-0.719892732446408	0.149	0.218	4.72084488155352e-82	TLE	Ipcef1
Nedd4	1.8861199695435e-86	-0.189455234443129	0.628	0.689	4.84412191777857e-82	TLE	Nedd4
Pcbd2	2.15809095069405e-86	-0.525246442800368	0.099	0.163	5.54262498866752e-82	TLE	Pcbd2
Slc4a8	2.24596086696256e-86	-0.479129009282169	0.227	0.302	5.76830129461993e-82	TLE	Slc4a8
Apba1	3.19483380658759e-86	0.396606515226292	0.759	0.755	8.20529166545892e-82	TLE	Apba1
Wdr34	4.15702834787121e-86	-0.712353983532826	0.09	0.152	1.06764959058376e-81	TLE	Wdr34
Ube2d2a	4.81999282347391e-86	0.465626740782492	0.587	0.498	1.2379187568528e-81	TLE	Ube2d2a
Mturn	5.16879111897908e-86	-0.780431973859498	0.073	0.131	1.3275006230874e-81	TLE	Mturn
Acot13	5.20787785332947e-86	-0.80404969613802	0.104	0.168	1.33753926907061e-81	TLE	Acot13
Apod	6.5661606977837e-86	1.3850325970482	0.111	0.059	1.68638705201179e-81	TLE	Apod
Herc1	7.45849669307607e-86	-0.1342981663411	0.79	0.852	1.91556570568273e-81	TLE	Herc1
Otud7b	7.67895412077947e-86	-0.329185204976196	0.329	0.402	1.97218578683979e-81	TLE	Otud7b
Armc2	8.34163583691507e-86	-0.60303847260467	0.12	0.187	2.1423823319949e-81	TLE	Armc2
Igsf11	1.68744053716357e-85	-0.494335876710777	0.281	0.353	4.33385353159719e-81	TLE	Igsf11
Psme4	1.70916328552378e-85	0.356878133297947	0.772	0.75	4.38964406621072e-81	TLE	Psme4
Plpbp	1.74213459256964e-85	0.543183344266608	0.343	0.254	4.4743242740966e-81	TLE	Plpbp
Camk2n1	1.74652631491821e-85	-0.512989671124946	0.177	0.251	4.48560353460445e-81	TLE	Camk2n1
Otud7a	2.12174610319008e-85	0.205233074439255	0.888	0.942	5.44928051682308e-81	TLE	Otud7a
Gm31816	2.15563991132792e-85	-0.973779017101001	0.082	0.141	5.53632998426349e-81	TLE	Gm31816
Zscan26	2.63137264237887e-85	-0.379977649698101	0.316	0.388	6.75815435742164e-81	TLE	Zscan26
Rasgrf2	2.79988732545391e-85	-0.482445800922258	0.344	0.412	7.19095061796327e-81	TLE	Rasgrf2
Pdk1	2.85383552668403e-85	-0.340382413869998	0.18	0.255	7.32950578318259e-81	TLE	Pdk1
Sept3	2.89669368332912e-85	-0.361632066651401	0.369	0.436	7.43957838689417e-81	TLE	Sept3
Arfgef3	3.44351047748257e-85	-0.151706673289766	0.657	0.725	8.84396795931848e-81	TLE	Arfgef3
Gm44644	4.42611820064686e-85	-0.711419364233576	0.078	0.137	1.13675993747213e-80	TLE	Gm44644
Kcnh5	4.70169714078956e-85	-0.416981838577176	0.15	0.225	1.20753687666898e-80	TLE	Kcnh5
Wdr1	4.74792433126453e-85	0.679657052975859	0.21	0.135	1.21940940599867e-80	TLE	Wdr1
6330403K07Rik	5.87350125045976e-85	-0.715700312552918	0.096	0.158	1.50849132615558e-80	TLE	6330403K07Rik
Rabgap1l	7.39531297927072e-85	-0.133939487400979	0.869	0.927	1.8993382324661e-80	TLE	Rabgap1l
Jade2	8.26713221515084e-85	-0.813054236877276	0.06	0.114	2.12324756681719e-80	TLE	Jade2
Polr2a	8.86783651956417e-85	-0.445441695714317	0.152	0.223	2.27752645331967e-80	TLE	Polr2a
Ero1lb	1.19427255264571e-84	-0.550456788858765	0.161	0.231	3.06725019695998e-80	TLE	Ero1lb
Macrod1	1.25241931172288e-84	-0.662183103405104	0.151	0.221	3.21658851829788e-80	TLE	Macrod1
Serpinb6a	1.6051676348109e-84	-0.457183148288314	0.22	0.294	4.12255203648484e-80	TLE	Serpinb6a
Mcmbp	1.7772815061174e-84	0.518987041058936	0.368	0.274	4.56459209216131e-80	TLE	Mcmbp
4930525C09Rik	2.08550426038899e-84	-1.00498382882186	0.058	0.111	5.35620059195705e-80	TLE	4930525C09Rik
Cpne8	2.14249602536268e-84	-0.57394978119347	0.287	0.357	5.50257254193897e-80	TLE	Cpne8
Slc8a3	2.31276822697831e-84	0.603766527856226	0.39	0.305	5.93988263734838e-80	TLE	Slc8a3
Cep97	2.49101633695461e-84	-0.607365530343654	0.108	0.172	6.39767725820054e-80	TLE	Cep97
Insyn1	3.27421630562828e-84	0.675128434762851	0.113	0.06	8.40916973774511e-80	TLE	Insyn1
Sod2	3.78466852553283e-84	-0.364855466828896	0.356	0.423	9.72016417412598e-80	TLE	Sod2
Lrrc8a	4.16381949565208e-84	0.912734436439512	0.109	0.058	1.06939376106832e-79	TLE	Lrrc8a
Unc5a	4.64371559201704e-84	-0.502565336294248	0.29	0.358	1.19264547549774e-79	TLE	Unc5a
Coq2	5.43959116363103e-84	-0.419451249948773	0.274	0.344	1.39705019855536e-79	TLE	Coq2
Bclaf3	6.16429692956547e-84	0.607475733864275	0.279	0.195	1.5831763804203e-79	TLE	Bclaf3
B130024G19Rik	7.41134060677358e-84	-1.07230692562219	0.073	0.129	1.90345460803766e-79	TLE	B130024G19Rik
D130017N08Rik	8.02475871687043e-84	-0.843464959722099	0.082	0.14	2.06099878125383e-79	TLE	D130017N08Rik
Gsg1l	8.6291627275624e-84	0.793869371794739	0.345	0.266	2.21622786331985e-79	TLE	Gsg1l
Tmem245	9.44602772157694e-84	-0.26429449683853	0.34	0.414	2.4260232997326e-79	TLE	Tmem245
Gm5149	1.02049335147176e-83	-0.946610271034138	0.065	0.119	2.62093307458493e-79	TLE	Gm5149
Cep250	1.04873868233579e-83	-0.546084061838439	0.167	0.236	2.693475557843e-79	TLE	Cep250
Cdh6	1.34026422178004e-83	-0.444095468498163	0.082	0.144	3.44220060079769e-79	TLE	Cdh6
Rabl6	1.46431925685092e-83	-0.320760072590283	0.428	0.489	3.76081114737023e-79	TLE	Rabl6
Gm15997	1.47986844773458e-83	1.01404898891445	0.145	0.087	3.80074613431672e-79	TLE	Gm15997
Eefsec	1.50008603843607e-83	-0.361998725837191	0.382	0.45	3.85267097251537e-79	TLE	Eefsec
Zfp560	2.46600518900445e-83	-0.671199265720868	0.103	0.166	6.33344112692012e-79	TLE	Zfp560
Speg	2.71274115639702e-83	-0.309213866003297	0.396	0.461	6.96713311197446e-79	TLE	Speg
Gm15679	3.32401454635705e-83	-1.1332257673836	0.065	0.12	8.53706655940882e-79	TLE	Gm15679
Fam126a	3.74322882777313e-83	-0.398572481050014	0.174	0.247	9.61373459836974e-79	TLE	Fam126a
Atp2b4	3.83179706783331e-83	-0.623969528599206	0.149	0.216	9.84120440931628e-79	TLE	Atp2b4
Enpp2	3.94857075042093e-83	-0.194781928049375	0.08	0.141	1.01411142583061e-78	TLE	Enpp2
Arid1b	4.09765071818834e-83	-0.152557248234355	0.797	0.859	1.05239963395231e-78	TLE	Arid1b
2900026A02Rik	4.15964986222476e-83	-0.271412601586945	0.274	0.359	1.06832287411519e-78	TLE	2900026A02Rik
Plbd2	4.2337796313114e-83	0.609564641203669	0.243	0.164	1.08736162270971e-78	TLE	Plbd2
Dguok	4.58702408749836e-83	-0.526609750162577	0.141	0.208	1.1780853963922e-78	TLE	Dguok
Rhobtb1	4.62735202480288e-83	0.828152290847215	0.129	0.073	1.18844282053012e-78	TLE	Rhobtb1
Dcdc2a	6.99818488271452e-83	-0.885412214600289	0.057	0.11	1.79734382342757e-78	TLE	Dcdc2a
Dleu2	9.46215600917045e-83	0.537614230910212	0.617	0.552	2.43016552783525e-78	TLE	Dleu2
Mtch2	9.75285039254106e-83	-0.330316534677069	0.355	0.425	2.50482456631632e-78	TLE	Mtch2
Elavl2	1.09565435945314e-82	-0.442739152760975	0.262	0.339	2.81396909138349e-78	TLE	Elavl2
Sec1	1.31246401143884e-82	-1.11711259305711	0.054	0.105	3.37080132057836e-78	TLE	Sec1
Lin7a	1.41493525791434e-82	0.547803732660936	0.494	0.415	3.63397822290139e-78	TLE	Lin7a
Ccdc171	1.47613403971986e-82	-0.50957936308367	0.183	0.256	3.7911550542125e-78	TLE	Ccdc171
Bphl	1.54200439611267e-82	-0.680964711348195	0.134	0.201	3.96032989053616e-78	TLE	Bphl
Grk3	1.56951661136144e-82	-0.245761480304123	0.282	0.358	4.03098951295959e-78	TLE	Grk3
Plscr4	1.60038745821275e-82	-0.70155698892571	0.051	0.102	4.11027510892782e-78	TLE	Plscr4
Srgap1	1.62638749372653e-82	-0.314833571448766	0.191	0.27	4.17705100013784e-78	TLE	Srgap1
Vstm2b	1.88916440586738e-82	-0.496624781656493	0.194	0.267	4.85194094358919e-78	TLE	Vstm2b
Ncs1	2.0261017031789e-82	0.47581493912508	0.433	0.339	5.20363700427438e-78	TLE	Ncs1
Slc6a7	3.3690444332361e-82	-0.422973259463435	0.192	0.268	8.65271681788027e-78	TLE	Slc6a7
Pot1a	3.63671060469195e-82	-0.500669488649994	0.132	0.199	9.34016384603032e-78	TLE	Pot1a
Rnf180	4.04637694429657e-82	-0.337573582593069	0.199	0.273	1.03923099060369e-77	TLE	Rnf180
Gabpb2	4.06738142036921e-82	-0.472503569103772	0.199	0.27	1.04462557019343e-77	TLE	Gabpb2
Setx	4.63152115471995e-82	-0.254994474541672	0.398	0.469	1.18951357816673e-77	TLE	Setx
Ccdc34	5.09561937576638e-82	-0.516043085035286	0.151	0.219	1.30870792427808e-77	TLE	Ccdc34
Prkar2a	6.60425266583492e-82	0.599302182316753	0.317	0.231	1.69617021216638e-77	TLE	Prkar2a
Firre	7.95765304412048e-82	-0.221577378640889	0.395	0.461	2.04376403132146e-77	TLE	Firre
Acly	8.17550609667184e-82	0.617743007810875	0.208	0.135	2.09971523080823e-77	TLE	Acly
Vwa8	9.33945392471214e-82	-0.256670038478948	0.565	0.621	2.39865195148382e-77	TLE	Vwa8
Cds1	9.82443870441543e-82	-0.391688674807102	0.24	0.316	2.52321059245501e-77	TLE	Cds1
Prnp	1.09771233510548e-81	-0.363988086881694	0.329	0.398	2.8192545902514e-77	TLE	Prnp
Efcab12	1.1513061742252e-81	-0.771856560112639	0.069	0.124	2.95689964726257e-77	TLE	Efcab12
Cyp51	1.37866402999364e-81	0.687598096366438	0.218	0.146	3.54082282823265e-77	TLE	Cyp51
Flna	1.43026552881436e-81	0.661650529098049	0.3	0.216	3.67335095765392e-77	TLE	Flna
Gas2	1.60241710771834e-81	-0.492290706986443	0.151	0.221	4.115487857753e-77	TLE	Gas2
Trim17	1.89327590526079e-81	-0.797976580607643	0.078	0.135	4.86250050748129e-77	TLE	Trim17
Scfd2	1.92925838872625e-81	-0.251708775152798	0.475	0.538	4.95491431976563e-77	TLE	Scfd2
Pstk	2.15165043577507e-81	-0.434905791626332	0.282	0.352	5.52608381420112e-77	TLE	Pstk
Lrp12	2.30360114975758e-81	0.517801666104602	0.329	0.24	5.9163388329224e-77	TLE	Lrp12
Gm13703	2.31783226443718e-81	-0.959985568981314	0.065	0.119	5.95288860475401e-77	TLE	Gm13703
Gm32442	2.36012454555011e-81	-0.98767838586534	0.055	0.107	6.06150787033634e-77	TLE	Gm32442
Rsbn1l	2.3642115231234e-81	-0.233878829508602	0.399	0.468	6.07200445483783e-77	TLE	Rsbn1l
P3h2	2.55596334832558e-81	-0.446373185513204	0.172	0.244	6.56448066750458e-77	TLE	P3h2
Tet2	2.59647457080026e-81	0.515859824199107	0.498	0.41	6.66852564018632e-77	TLE	Tet2
Osgin2	3.33373528644869e-81	0.670101832313735	0.165	0.101	8.56203233618618e-77	TLE	Osgin2
Mtss2	3.67029340179234e-81	0.915308961404446	0.123	0.069	9.42641454382327e-77	TLE	Mtss2
Cald1	3.99705273066988e-81	0.38309028414342	0.343	0.248	1.02656305281795e-76	TLE	Cald1
Baz2b	4.00827507466906e-81	-0.129605224839054	0.683	0.741	1.02944528742726e-76	TLE	Baz2b
Serinc1	4.29963663548808e-81	-0.262323930803026	0.339	0.407	1.1042756770924e-76	TLE	Serinc1
Serpind1	4.66577046333097e-81	0.687213926716054	0.117	0.064	1.19830982809729e-76	TLE	Serpind1
Hist1h2be	4.9419210988441e-81	-0.753532885555	0.123	0.187	1.26923359581613e-76	TLE	Hist1h2be
St3gal3	6.29526996550332e-81	-0.230245479287913	0.454	0.522	1.61681418524022e-76	TLE	St3gal3
Mnat1	7.68186489528044e-81	-0.21286943664222	0.487	0.551	1.97293336105487e-76	TLE	Mnat1
Rims2	8.24467887681879e-81	0.196006809085682	0.869	0.874	2.11748087593337e-76	TLE	Rims2
Fam193b	9.52985499807887e-81	-0.25261665303933	0.391	0.459	2.4475526591566e-76	TLE	Fam193b
Ankrd6	1.80325572051753e-80	-0.504721234902105	0.281	0.348	4.63130166700518e-76	TLE	Ankrd6
D130040H23Rik	2.10020812154156e-80	-0.349084908205302	0.37	0.435	5.3939645185552e-76	TLE	D130040H23Rik
Cacng8	2.49577069294666e-80	-0.298906626118463	0.531	0.582	6.4098878706949e-76	TLE	Cacng8
Stag2	3.21726848482514e-80	-0.184498423948406	0.396	0.467	8.2629106495764e-76	TLE	Stag2
Bzw2	3.72364585981546e-80	-0.313672644819007	0.397	0.465	9.56343966176404e-76	TLE	Bzw2
Pdgfb	3.82167174236884e-80	0.802353141533001	0.167	0.104	9.81519953592589e-76	TLE	Pdgfb
Pdzd4	4.42015289057335e-80	-0.217286320271293	0.572	0.631	1.13522786688595e-75	TLE	Pdzd4
Ift81	5.22937522982618e-80	-0.477358764556068	0.248	0.319	1.34306044027626e-75	TLE	Ift81
Pde1b	5.53757027788957e-80	-0.661493599919777	0.18	0.245	1.42221417447038e-75	TLE	Pde1b
B230307C23Rik	5.70896425972943e-80	-0.47731985262738	0.244	0.314	1.46623329082631e-75	TLE	B230307C23Rik
Mfsd6	7.95695763540341e-80	-0.395631090757287	0.32	0.389	2.04358542950066e-75	TLE	Mfsd6
A230077H06Rik	1.73678874893865e-79	-0.80927238365672	0.113	0.174	4.46059454389913e-75	TLE	A230077H06Rik
Ube4b	1.8043782965151e-79	-0.189976327021876	0.487	0.551	4.63418477893972e-75	TLE	Ube4b
Gm17231	1.97505945771559e-79	0.692350222952448	0.342	0.262	5.07254520525095e-75	TLE	Gm17231
Gm4924	1.99891631428266e-79	-0.583053830664839	0.207	0.276	5.13381676997216e-75	TLE	Gm4924
Jakmip1	2.17326651251202e-79	-0.360181131936676	0.291	0.366	5.58160038408463e-75	TLE	Jakmip1
Nedd4l	2.22206487799619e-79	-0.113352324636592	0.807	0.886	5.70692922615761e-75	TLE	Nedd4l
Ppm1b	2.37489007848938e-79	0.486903478093967	0.497	0.404	6.09943018858427e-75	TLE	Ppm1b
Asph	2.46299845218248e-79	-0.137869289460199	0.385	0.46	6.32571892474027e-75	TLE	Asph
Chd2	2.7727326287755e-79	-0.143402714510068	0.587	0.646	7.12120921048412e-75	TLE	Chd2
Fam149b	2.9703683545232e-79	-0.353897566715606	0.344	0.41	7.62879704492193e-75	TLE	Fam149b
Stau2	3.27169851440516e-79	-0.157620760180093	0.731	0.786	8.40270329454678e-75	TLE	Stau2
3830406C13Rik	3.34033198212602e-79	-0.494208022591489	0.112	0.175	8.57897462969426e-75	TLE	3830406C13Rik
Gm10419	4.47571550843836e-79	0.464865768184075	0.601	0.525	1.14949801403222e-74	TLE	Gm10419
Slf1	4.99742253197829e-79	-0.304884310181914	0.366	0.437	1.28348802888798e-74	TLE	Slf1
9630014M24Rik	1.11555794483849e-78	0.761074621315298	0.232	0.162	2.86508746972868e-74	TLE	9630014M24Rik
Ift140	1.14826069840867e-78	-0.51895497979116	0.152	0.218	2.94907795172298e-74	TLE	Ift140
Eif4g2	1.23019536382643e-78	0.508076556218689	0.37	0.277	3.15951075291543e-74	TLE	Eif4g2
Lacc1	1.44574456866357e-78	0.902548786748855	0.146	0.088	3.71310577569865e-74	TLE	Lacc1
2900060N12Rik	1.83354039405436e-78	-0.818698559147428	0.093	0.152	4.70908179404982e-74	TLE	2900060N12Rik
Osbpl8	2.19780406093866e-78	0.48482497380104	0.625	0.551	5.64462016970876e-74	TLE	Osbpl8
Morc2b	2.21971756777063e-78	-0.474749531202623	0.228	0.298	5.70090062930531e-74	TLE	Morc2b
Cpe	3.2279602838733e-78	0.311521177794035	0.79	0.739	8.29037039707179e-74	TLE	Cpe
4930532I03Rik	3.4432758954257e-78	0.336632151982606	0.607	0.525	8.84336548222184e-74	TLE	4930532I03Rik
Ccdc88a	3.72986104282545e-78	-0.138244582673051	0.804	0.867	9.57940211628861e-74	TLE	Ccdc88a
Arih1	3.8174405608803e-78	0.320753288410131	0.79	0.769	9.80433259250888e-74	TLE	Arih1
Adamtsl1	4.35344873002401e-78	-0.686065566001443	0.21	0.282	1.11809623733207e-73	TLE	Adamtsl1
Gap43	5.33328626331862e-78	-0.326629465076875	0.206	0.286	1.36974791100812e-73	TLE	Gap43
Smim14	6.72530019815645e-78	-0.199741527261177	0.518	0.576	1.72725884989252e-73	TLE	Smim14
Srek1	7.15485183229752e-78	-0.116313149020608	0.732	0.779	1.83758059608897e-73	TLE	Srek1
Syp	9.03525232131247e-78	-0.301453212711289	0.428	0.487	2.32052385368268e-73	TLE	Syp
Gm16638	1.13670802716632e-77	-0.824813696147132	0.073	0.128	2.91940722617126e-73	TLE	Gm16638
Dpy19l1	1.19076083022104e-77	-0.523808703396675	0.19	0.257	3.05823104025671e-73	TLE	Dpy19l1
Cfap100	1.71446604729921e-77	-0.728336867699013	0.064	0.117	4.40326314927855e-73	TLE	Cfap100
Zmym3	1.84502472008069e-77	-0.393995657223781	0.266	0.335	4.73857698858323e-73	TLE	Zmym3
Chmp4b	2.13508616490118e-77	0.665832964183364	0.272	0.193	5.48354179731569e-73	TLE	Chmp4b
Acbd4	2.42588949330121e-77	-0.61481924898518	0.076	0.131	6.23041198564549e-73	TLE	Acbd4
Manba	2.59472117511354e-77	-0.433410330124532	0.072	0.127	6.66402239404409e-73	TLE	Manba
Sbf2	2.85182571032553e-77	-0.134815488099241	0.806	0.865	7.32434397182905e-73	TLE	Sbf2
Eftud2	3.3948326156503e-77	-0.416690695773742	0.313	0.377	8.71894860677467e-73	TLE	Eftud2
Sncb	3.54417359905988e-77	-0.553352714998407	0.119	0.181	9.1025010544655e-73	TLE	Sncb
Lmbrd1	5.46612532558155e-77	-0.283429139188256	0.442	0.499	1.40386496736911e-72	TLE	Lmbrd1
Nxpe3	5.59563455612056e-77	-0.392839751366568	0.155	0.223	1.43712682304844e-72	TLE	Nxpe3
[truncated: 10,293 more rows]
