# Supplementary material for: Single-cell, single-nucleus and xenium-based spatial transcriptomics analyses reveal inflammatory activation and altered cell interactions in the hippocampus in mice with temporal lobe epilepsy
Source: Biomark Res. 2024 Sep 13;12:103. doi: 10.1186/s40364-024-00636-3 (PMC11396644; doi:10.1186/s40364-024-00636-3)
Supplement: Supplementary file 17 — Supplementary Material 17. [file 40364_2024_636_MOESM17_ESM.csv]

	p_val	avg_log2FC	pct.1	pct.2	p_val_adj	cluster	gene
Nrg1	1.01996018135659e-70	1.67227704110638	0.713	0.487	2.61956373377813e-66	TLE	Nrg1
Cartpt	1.43883036605442e-63	5.37938744636643	0.114	0.006	3.69534802913757e-59	TLE	Cartpt
Penk	3.40862766756338e-53	3.5951579801335	0.154	0.028	8.75437843860302e-49	TLE	Penk
Apoe	1.54028125673539e-50	2.06349871144773	0.407	0.201	3.9559043516735e-46	TLE	Apoe
Arr3	1.54534653315051e-47	5.16279695038246	0.112	0.014	3.96891350109045e-43	TLE	Arr3
9630014M24Rik	1.84270261032349e-46	-0.649652877516686	0.428	0.639	4.73261311409381e-42	TLE	9630014M24Rik
Bdnf	3.67078293426349e-46	3.1513998504454	0.184	0.052	9.42767181006892e-42	TLE	Bdnf
Klf10	5.08119457507577e-46	3.31574650580767	0.107	0.013	1.30500320271671e-41	TLE	Klf10
Ctss	1.93084393586603e-44	3.18258280093374	0.13	0.024	4.95898648048471e-40	TLE	Ctss
Ly86	1.04003454654362e-42	3.7965935545008	0.117	0.02	2.67112072588799e-38	TLE	Ly86
Ctsd	7.82817611210927e-42	2.54435056890127	0.239	0.09	2.01051047087302e-37	TLE	Ctsd
Meg3	3.09266360044449e-40	-0.234876932767945	0.997	1	7.94288792502159e-36	TLE	Meg3
Fgf1	1.92890616553036e-39	-0.731451156561574	0.436	0.635	4.95400970493163e-35	TLE	Fgf1
Dock8	5.89451279102227e-38	3.36822526818449	0.103	0.017	1.51388772011825e-33	TLE	Dock8
Grm7	6.01731800666849e-37	0.754667561977363	0.86	0.775	1.54542778365267e-32	TLE	Grm7
Serpini1	1.69868600035762e-35	-0.778689134417101	0.408	0.592	4.36273525471848e-31	TLE	Serpini1
Vstm2a	7.23578846662425e-35	-0.550427936765557	0.535	0.711	1.85836755188311e-30	TLE	Vstm2a
Prkn	1.21198396230005e-34	-0.32339799959872	0.813	0.952	3.11273841037521e-30	TLE	Prkn
Slc6a1	4.52251134647306e-34	-0.437724890917967	0.598	0.78	1.16151658911468e-29	TLE	Slc6a1
Dscaml1	9.26642337463017e-34	-0.468767213328388	0.72	0.889	2.37989551530627e-29	TLE	Dscaml1
mt-Co3	1.58574001342656e-33	-0.529719324867915	0.147	0.316	4.07265607648342e-29	TLE	mt-Co3
Dlx1as	6.47702789699532e-33	-0.555929810119343	0.421	0.598	1.66349507478531e-28	TLE	Dlx1as
Zcchc18	8.96611340728743e-33	-0.367916205595576	0.536	0.715	2.30276690639363e-28	TLE	Zcchc18
Pmepa1	4.10383138427527e-32	1.85868749850749	0.174	0.06	1.05398701442342e-27	TLE	Pmepa1
Alk	3.03112482736998e-30	-0.480759971676064	0.587	0.77	7.78483789413432e-26	TLE	Alk
Maml3	7.35716091164518e-30	1.15514370848481	0.522	0.384	1.88953963693783e-25	TLE	Maml3
Snx32	8.23191461935854e-30	-0.403989074911754	0.489	0.652	2.11420263168985e-25	TLE	Snx32
Sclt1	4.95398263839114e-29	-0.348748374225018	0.613	0.77	1.272331361018e-24	TLE	Sclt1
Scn1a	2.43936899440106e-28	-0.320366879731584	0.711	0.871	6.26503138832023e-24	TLE	Scn1a
Pnisr	2.54154582140184e-28	-0.252584677768688	0.791	0.931	6.52745213310635e-24	TLE	Pnisr
Snhg11	1.65958981903377e-27	-0.121939149396324	0.983	0.997	4.26232453222444e-23	TLE	Snhg11
Mir124a-1hg	2.12805877882636e-26	-0.242964350893272	0.748	0.889	5.46549336165974e-22	TLE	Mir124a-1hg
Cck	3.66642118922209e-26	-0.645074586574419	0.113	0.254	9.41646954027909e-22	TLE	Cck
Zbtb20	8.67753832495838e-26	0.989069638550347	0.756	0.688	2.22865216799906e-21	TLE	Zbtb20
Lancl1	8.99142343108662e-26	-0.54253789674929	0.385	0.531	2.30926727980598e-21	TLE	Lancl1
Maf	1.05546135152796e-25	-0.403517097301486	0.616	0.776	2.71074138912926e-21	TLE	Maf
Ccdc136	1.38109987529777e-25	-0.418784704572479	0.436	0.59	3.54707880972727e-21	TLE	Ccdc136
Lrmda	6.53491165382354e-25	2.53252056834516	0.198	0.095	1.6783613600515e-20	TLE	Lrmda
mt-Cytb	1.07784877690436e-24	-0.532951176758479	0.093	0.219	2.76823901372347e-20	TLE	mt-Cytb
A830018L16Rik	1.19843728524025e-24	-0.613949192925377	0.614	0.75	3.07794647968252e-20	TLE	A830018L16Rik
Rasgrf2	1.27983909623998e-24	-0.432549848641323	0.628	0.779	3.28701075087315e-20	TLE	Rasgrf2
mt-Atp6	2.7244570590562e-24	-0.429581266669556	0.107	0.238	6.99722306477403e-20	TLE	mt-Atp6
C530008M17Rik	7.74334329950237e-24	-0.315186441940275	0.659	0.834	1.98872285961119e-19	TLE	C530008M17Rik
Scn9a	1.09337711819856e-23	-0.569136255300852	0.434	0.59	2.80812045266937e-19	TLE	Scn9a
Gm47027	1.39884905384875e-23	-0.424281171497513	0.539	0.702	3.59266402499973e-19	TLE	Gm47027
Mpdz	1.87027813510298e-23	-0.606362389945897	0.412	0.559	4.80343533438499e-19	TLE	Mpdz
Skil	2.75657405223359e-23	1.20366246994541	0.256	0.133	7.07970913835153e-19	TLE	Skil
Scg5	2.87171863979644e-23	-0.273441600087912	0.499	0.637	7.37543498258919e-19	TLE	Scg5
Gria4	3.00229496893293e-23	-0.337867691245724	0.889	0.968	7.71079416871045e-19	TLE	Gria4
Thra	4.09911950171861e-23	-0.538635278898118	0.35	0.483	1.05277686162639e-18	TLE	Thra
Gm40841	5.39090834506634e-23	-0.256054050255677	0.495	0.65	1.38454699026339e-18	TLE	Gm40841
Dlx6os1	7.05152517961266e-23	-0.346305439230767	0.57	0.741	1.81104321187992e-18	TLE	Dlx6os1
Gm26936	1.41387051460356e-22	-0.566063300292307	0.421	0.567	3.63124364265632e-18	TLE	Gm26936
Srsf5	2.00437732257025e-22	-0.277206565012073	0.493	0.638	5.14784227755717e-18	TLE	Srsf5
Gm28379	2.35596602954664e-22	-0.343969670882644	0.408	0.552	6.05082755368465e-18	TLE	Gm28379
Tfdp2	2.50673740786532e-22	-0.448957988202765	0.409	0.552	6.43805368462051e-18	TLE	Tfdp2
Osbpl9	3.61664378776781e-22	-0.270664187173007	0.646	0.807	9.28862624012407e-18	TLE	Osbpl9
Astn1	6.25985866828055e-22	-0.220525221319201	0.715	0.867	1.60771950177449e-17	TLE	Astn1
Cntnap3	6.68635945703773e-22	-0.499889122576402	0.457	0.607	1.717257699351e-17	TLE	Cntnap3
Gm42456	6.71062785936099e-22	1.89154070388207	0.127	0.046	1.72349055311968e-17	TLE	Gm42456
Abhd18	7.7109541855387e-22	-0.280101302948639	0.603	0.749	1.98040436347191e-17	TLE	Abhd18
Gm1992	8.61627178457046e-22	-0.35061146423846	0.574	0.743	2.21291708243123e-17	TLE	Gm1992
Arhgap26	1.04267480942719e-21	-0.252626899604418	0.642	0.807	2.67790171305184e-17	TLE	Arhgap26
Nsg2	1.14824558275361e-21	-0.424733702186371	0.426	0.564	2.9490391301861e-17	TLE	Nsg2
Gm15952	1.41235659588045e-21	-0.60829152567043	0.307	0.442	3.62735544519975e-17	TLE	Gm15952
Trerf1	1.4743175245309e-21	-0.177578963792355	0.609	0.764	3.78648969825271e-17	TLE	Trerf1
Nrg2	1.78427060636799e-21	-0.232143773220384	0.517	0.68	4.58254219833491e-17	TLE	Nrg2
mt-Co2	2.08357322881651e-21	-0.525361000289365	0.096	0.212	5.35124112356945e-17	TLE	mt-Co2
5330434G04Rik	3.04032791600649e-21	-0.290255687856264	0.725	0.898	7.80847418667946e-17	TLE	5330434G04Rik
Atp11b	3.56554234181557e-21	-0.319066774190303	0.624	0.769	9.15738239648493e-17	TLE	Atp11b
1700016P03Rik	3.87102261326777e-21	1.54919507694081	0.229	0.121	9.9419473776556e-17	TLE	1700016P03Rik
Erbb4	4.51825637253164e-21	-0.39167862824877	0.936	0.969	1.1604237841573e-16	TLE	Erbb4
Carmil1	5.38385034203584e-21	-0.223485924711961	0.567	0.712	1.38273428334506e-16	TLE	Carmil1
Depdc5	6.52269720991404e-21	-0.24273022065569	0.529	0.677	1.67522432442222e-16	TLE	Depdc5
Asb3	7.61842233778845e-21	-0.260178587268679	0.578	0.724	1.95663940901421e-16	TLE	Asb3
Gm5820	1.08437734906266e-20	-0.866118506925454	0.242	0.364	2.78500634559764e-16	TLE	Gm5820
Pknox2	1.15866260517776e-20	-0.352974379751367	0.524	0.682	2.97579316887804e-16	TLE	Pknox2
St5	1.21113301658194e-20	-0.496549435310704	0.386	0.53	3.11055292648739e-16	TLE	St5
Apbb1ip	1.4289502152255e-20	1.67206351231838	0.151	0.064	3.66997283776366e-16	TLE	Apbb1ip
4930517O19Rik	1.44681974264749e-20	-0.400111759490774	0.493	0.634	3.71586714504156e-16	TLE	4930517O19Rik
Mirg	2.04370268516674e-20	-0.281219292246902	0.605	0.744	5.24884160631374e-16	TLE	Mirg
Plekha2	2.11434910237635e-20	2.57974166133248	0.1	0.033	5.43028279963318e-16	TLE	Plekha2
Mertk	2.54410164368667e-20	1.87817489828391	0.147	0.063	6.53401625148046e-16	TLE	Mertk
Med12l	4.17892721760713e-20	-0.243913237841549	0.59	0.752	1.07327387729804e-15	TLE	Med12l
A330023F24Rik	4.24009035486542e-20	-0.19429258051853	0.756	0.924	1.08898240584008e-15	TLE	A330023F24Rik
A830082K12Rik	4.41775737805087e-20	-0.389070929924661	0.409	0.542	1.1346126274048e-15	TLE	A830082K12Rik
Tox2	4.66464414044353e-20	-0.495911939801517	0.314	0.452	1.19802055459011e-15	TLE	Tox2
Tspyl4	5.82980748796412e-20	-0.648068047782698	0.223	0.346	1.49726945713382e-15	TLE	Tspyl4
mt-Nd4	9.09726799409159e-20	-0.482654760349229	0.086	0.192	2.33645133892254e-15	TLE	mt-Nd4
Ehbp1	9.88758759511132e-20	-0.239210394569551	0.71	0.876	2.53942912205244e-15	TLE	Ehbp1
Ftx	1.0228807052422e-19	-0.189721584526013	0.709	0.861	2.62706451527354e-15	TLE	Ftx
Zbtb38	1.0265776697668e-19	-0.353702389669953	0.376	0.508	2.63655942926208e-15	TLE	Zbtb38
Kcnc1	1.17781613261557e-19	-0.275202071567811	0.558	0.68	3.02498517339657e-15	TLE	Kcnc1
A330076H08Rik	1.19628741778869e-19	-0.237678791753126	0.718	0.89	3.07242497510669e-15	TLE	A330076H08Rik
Myo1e	1.74781473670325e-19	1.31975570579443	0.22	0.116	4.48891258827495e-15	TLE	Myo1e
Sybu	3.325174355827e-19	-0.194497558266931	0.645	0.799	8.54004529807048e-15	TLE	Sybu
Gm13629	3.55021740449323e-19	-0.391351165047956	0.404	0.546	9.11802335995997e-15	TLE	Gm13629
Metap1d	4.21242872230113e-19	-0.354997399119962	0.48	0.609	1.0818780687486e-14	TLE	Metap1d
Tm6sf1	4.35754325535083e-19	-0.468395236850766	0.381	0.506	1.11914783427175e-14	TLE	Tm6sf1
Dcx	5.25718885727762e-19	-0.334187341551242	0.484	0.623	1.35020381421461e-14	TLE	Dcx
Gnal	6.02317165484851e-19	-0.301900620906593	0.482	0.621	1.54693117611474e-14	TLE	Gnal
Gabrb2	6.0735489233435e-19	-0.344282905025566	0.713	0.857	1.55986956998231e-14	TLE	Gabrb2
Clstn3	6.46926296455004e-19	-0.324811147967771	0.496	0.63	1.66150080718539e-14	TLE	Clstn3
Ssbp2	6.87328606072043e-19	-0.280990767293544	0.694	0.837	1.76526605897483e-14	TLE	Ssbp2
Bbof1	6.90656898043746e-19	-0.332279804739395	0.38	0.505	1.77381411124575e-14	TLE	Bbof1
Klf12	8.15661902444599e-19	-0.252978343406991	0.768	0.915	2.09486446404846e-14	TLE	Klf12
Acvr1c	9.45296391987967e-19	2.43541684060337	0.108	0.04	2.4278047235427e-14	TLE	Acvr1c
Tnrc6b	1.06845649064287e-18	-0.146160765537219	0.723	0.872	2.74411680491808e-14	TLE	Tnrc6b
Gm37679	1.11967675642201e-18	-0.311317516340734	0.425	0.552	2.87566581351866e-14	TLE	Gm37679
Lmna	1.29428767081912e-18	1.36066369453563	0.228	0.123	3.32411902496474e-14	TLE	Lmna
Gm17167	1.36121224219813e-18	-1.08818534613973	0.117	0.223	3.49600140163746e-14	TLE	Gm17167
Lrif1	2.08257243378436e-18	-0.512118794676912	0.264	0.382	5.34867078168837e-14	TLE	Lrif1
Samd12	2.82334410828076e-18	-0.249575677675524	0.755	0.902	7.25119467329747e-14	TLE	Samd12
Ttc14	3.65340363696343e-18	-0.169303254957295	0.695	0.846	9.38303656081318e-14	TLE	Ttc14
Fam13a	3.82343250152884e-18	-0.512598309185161	0.262	0.384	9.81972169367652e-14	TLE	Fam13a
Ring1	4.52838327915173e-18	-0.194837617105937	0.357	0.482	1.16302467758454e-13	TLE	Ring1
Tspoap1	6.14729306648539e-18	-0.130502426863187	0.499	0.628	1.57880927826544e-13	TLE	Tspoap1
Reps2	8.57168087197459e-18	-0.267059750118312	0.643	0.793	2.20146479834923e-13	TLE	Reps2
Akap8l	8.76170026604251e-18	-0.136072605010313	0.686	0.826	2.2502674793277e-13	TLE	Akap8l
Gm4258	9.30327911340383e-18	-0.233011529009547	0.619	0.752	2.3893611746955e-13	TLE	Gm4258
Nxph1	9.53109486480894e-18	-0.346225357747055	0.721	0.784	2.44787109412888e-13	TLE	Nxph1
Bbx	9.77016236467859e-18	-0.253206313997655	0.334	0.464	2.5092708001204e-13	TLE	Bbx
Eml6	1.11711165307719e-17	-0.190115415359221	0.756	0.906	2.86907785859814e-13	TLE	Eml6
Grip1os2	1.11830659970149e-17	-0.276032093858478	0.629	0.786	2.87214684001334e-13	TLE	Grip1os2
Vwc2	1.21450736057873e-17	-0.399239645922827	0.427	0.565	3.11921925417435e-13	TLE	Vwc2
Gabra1	1.34278671030772e-17	-0.423950526017124	0.459	0.585	3.44867910808331e-13	TLE	Gabra1
Xkr4	1.63123547255257e-17	-0.222328338026173	0.933	0.981	4.18950206415676e-13	TLE	Xkr4
Elmod1	1.66137146524034e-17	-0.233380917882449	0.546	0.667	4.26690033417678e-13	TLE	Elmod1
Sparcl1	1.85105596852732e-17	-0.20647781748218	0.304	0.431	4.75406704396872e-13	TLE	Sparcl1
Brinp1	1.99245422664691e-17	0.850947434944332	0.727	0.711	5.11722019029727e-13	TLE	Brinp1
Ttc4	2.1876692178783e-17	-0.236019249055866	0.374	0.49	5.61859085227684e-13	TLE	Ttc4
Mir670hg	2.32599306893752e-17	1.42053942360406	0.428	0.33	5.97384799895223e-13	TLE	Mir670hg
Mgll	2.4637204161849e-17	-0.361909890232363	0.346	0.469	6.32757314488767e-13	TLE	Mgll
Rnpc3	2.50218353318727e-17	-0.307694596512246	0.427	0.548	6.42635796828487e-13	TLE	Rnpc3
Tmem44	2.63212798254896e-17	-0.91036667460053	0.234	0.347	6.7600942975805e-13	TLE	Tmem44
St8sia4	4.2304566478048e-17	-0.533104524917435	0.298	0.418	1.08650818085571e-12	TLE	St8sia4
Nap1l5	4.44927390067005e-17	-0.482156484171581	0.303	0.42	1.14270701590909e-12	TLE	Nap1l5
Sorbs2os	5.43031969977303e-17	-0.275748193782007	0.634	0.797	1.39466900849271e-12	TLE	Sorbs2os
Zfyve9	5.62045108355922e-17	-0.148482035577365	0.612	0.764	1.44350045179051e-12	TLE	Zfyve9
Zfp462	6.22322027210175e-17	-0.297820670536822	0.423	0.557	1.59830966248389e-12	TLE	Zfp462
Srgap3	7.22684530409217e-17	-0.24173888341101	0.738	0.879	1.85607067944999e-12	TLE	Srgap3
A330015K06Rik	8.6564786816919e-17	-0.341706818645304	0.539	0.688	2.22324341981893e-12	TLE	A330015K06Rik
Mcf2l	9.55116803695984e-17	-0.222111031872508	0.466	0.588	2.4530264869324e-12	TLE	Mcf2l
Slc44a5	9.77556999183546e-17	-0.363033708092311	0.638	0.781	2.5106596410031e-12	TLE	Slc44a5
Kif16b	9.78744504381255e-17	-0.215862604112664	0.432	0.561	2.51370951060238e-12	TLE	Kif16b
Csrnp3	1.28485597529342e-16	-0.168180253354113	0.687	0.842	3.29989560134608e-12	TLE	Csrnp3
Ivd	1.46718939378508e-16	-0.589669248498509	0.232	0.337	3.76818252005823e-12	TLE	Ivd
Rmdn1	1.48545242388207e-16	-0.135809944495768	0.597	0.714	3.81508746025631e-12	TLE	Rmdn1
Ttc8	1.51088574656816e-16	-0.156429027014394	0.465	0.588	3.88040786291101e-12	TLE	Ttc8
Atp6v0c	1.55302199620211e-16	-0.157249502843263	0.23	0.347	3.98862639284588e-12	TLE	Atp6v0c
Apc	1.60490964444835e-16	-0.209632565288084	0.777	0.926	4.1218894398367e-12	TLE	Apc
2210408F21Rik	2.72500384465397e-16	-0.264304974739931	0.537	0.67	6.99862737422479e-12	TLE	2210408F21Rik
Phkb	2.73872384844258e-16	-0.156777777409866	0.493	0.626	7.03386445995507e-12	TLE	Phkb
Mettl8	3.01776702730255e-16	-0.436925585642101	0.282	0.396	7.75053105622115e-12	TLE	Mettl8
Mtus2	3.13147504656913e-16	-0.214303051527643	0.614	0.755	8.04256736210349e-12	TLE	Mtus2
Aplp2	3.70739880688791e-16	-0.230296684641268	0.489	0.616	9.52171235573023e-12	TLE	Aplp2
Galntl6	4.95508074271948e-16	-0.322275383060031	0.938	0.969	1.27261338715264e-11	TLE	Galntl6
Hexb	5.66633197765187e-16	1.70660519379431	0.239	0.145	1.45528404182033e-11	TLE	Hexb
A930015D03Rik	5.76036700554655e-16	-0.286619384192499	0.387	0.497	1.47943505803452e-11	TLE	A930015D03Rik
Tjp1	5.76571647268915e-16	-0.127597868864427	0.709	0.852	1.48080896168076e-11	TLE	Tjp1
Fus	6.05388274287306e-16	-0.181808873568446	0.631	0.776	1.55481870485209e-11	TLE	Fus
Amph	6.071139551338e-16	-0.161843142530886	0.723	0.867	1.55925077097014e-11	TLE	Amph
Gm36388	6.32491405067688e-16	-0.814204085590959	0.17	0.274	1.62442767563534e-11	TLE	Gm36388
Ptprm	6.5425967013326e-16	-0.279311598323245	0.718	0.844	1.68033511080325e-11	TLE	Ptprm
Sox2ot	7.71514737707601e-16	-0.359993863180232	0.761	0.876	1.98148130085443e-11	TLE	Sox2ot
Paip2	7.71681256118837e-16	-0.114295782750092	0.534	0.66	1.98190897009001e-11	TLE	Paip2
Arhgef6	8.6602771342196e-16	-0.499432290762578	0.234	0.344	2.22421897638162e-11	TLE	Arhgef6
Camkmt	8.82675338360248e-16	-0.234534641450129	0.485	0.607	2.26697507151062e-11	TLE	Camkmt
Itsn1	9.08897255073927e-16	-0.130129881429123	0.618	0.748	2.33432082020637e-11	TLE	Itsn1
Slc25a23	9.10095755030204e-16	-0.196029040336373	0.428	0.558	2.33739892764407e-11	TLE	Slc25a23
Rnf157	9.41673029337501e-16	-0.239100318998567	0.48	0.596	2.4184988412475e-11	TLE	Rnf157
Ppip5k2	1.01176915551675e-15	-0.239690900266313	0.494	0.6	2.59852672211368e-11	TLE	Ppip5k2
Nab1	1.08553547717493e-15	1.14089018929033	0.258	0.156	2.78798076602838e-11	TLE	Nab1
Magi1	1.36121055485271e-15	-0.237455864865398	0.749	0.89	3.49599706802822e-11	TLE	Magi1
Plppr1	1.40796549098966e-15	-0.371807729087882	0.447	0.564	3.61607777050874e-11	TLE	Plppr1
Garnl3	1.64231822414868e-15	-0.210593099119372	0.588	0.73	4.21796589508107e-11	TLE	Garnl3
Eri3	1.73582512221268e-15	-0.257100296114906	0.478	0.591	4.45811966137882e-11	TLE	Eri3
Sox1ot	1.92198498722513e-15	-0.448767084970532	0.294	0.414	4.93623404269029e-11	TLE	Sox1ot
Adamts17	2.18873452274752e-15	-0.392708934300535	0.538	0.653	5.62132687477246e-11	TLE	Adamts17
Ncapd3	2.48595594090042e-15	-0.543087833608756	0.305	0.413	6.38468064301454e-11	TLE	Ncapd3
Nfyc	2.50632994879615e-15	-0.182342961633989	0.49	0.616	6.43700720749315e-11	TLE	Nfyc
Lrrn3	3.2923456296494e-15	-0.637500630831161	0.256	0.36	8.45573128062857e-11	TLE	Lrrn3
Tmem175	3.4935202568248e-15	-0.232435305042471	0.386	0.498	8.97240807560314e-11	TLE	Tmem175
Npy	3.90482286054919e-15	1.31997588258149	0.211	0.122	1.00287565527485e-10	TLE	Npy
Ndrg4	4.85905569095336e-15	-0.120775082679158	0.554	0.68	1.24795127310755e-10	TLE	Ndrg4
Grip1	5.35008361965209e-15	-0.215801351834354	0.958	0.994	1.37406197603525e-10	TLE	Grip1
Ccdc85a	5.77811091356519e-15	-0.110200174709195	0.654	0.788	1.48399222593095e-10	TLE	Ccdc85a
Tox3	6.03568526798907e-15	-0.258522649723916	0.34	0.47	1.55014504737763e-10	TLE	Tox3
Lin28b	6.36362159209137e-15	-0.374916837469609	0.327	0.434	1.63436893349683e-10	TLE	Lin28b
Ptgds	7.22707465937593e-15	-0.203109932355143	0.098	0.192	1.85612958476752e-10	TLE	Ptgds
Robo1	8.00466529724307e-15	-0.264781600766632	0.847	0.926	2.05583818829094e-10	TLE	Robo1
Btbd11	8.64276811551247e-15	-0.352439870306799	0.55	0.688	2.21972213510707e-10	TLE	Btbd11
Gm49417	8.89024644296211e-15	-0.419541354768871	0.308	0.418	2.28328199394596e-10	TLE	Gm49417
Rufy3	1.00629239045412e-14	-0.119088898218275	0.608	0.739	2.58446074640331e-10	TLE	Rufy3
Tll1	1.17731598518277e-14	1.070470313633	0.353	0.247	3.02370064474491e-10	TLE	Tll1
Atp1a3	1.1897110168774e-14	-0.140495592687089	0.619	0.763	3.05553480464622e-10	TLE	Atp1a3
Adam22	1.26314496716286e-14	-0.157003334326952	0.768	0.908	3.24413521916438e-10	TLE	Adam22
Ksr2	1.38029750585089e-14	-0.193236634433022	0.64	0.786	3.54501808427685e-10	TLE	Ksr2
Atxn2l	1.39738436944526e-14	-0.277643712560158	0.432	0.537	3.58890227604627e-10	TLE	Atxn2l
Gm16183	1.43721186364435e-14	-0.270178129183175	0.442	0.559	3.69119122939779e-10	TLE	Gm16183
Hsph1	1.44959456412301e-14	1.32792169762652	0.268	0.17	3.72299371903713e-10	TLE	Hsph1
Dock7	1.55700717423297e-14	-0.134433419488608	0.662	0.803	3.99886152558253e-10	TLE	Dock7
Stambpl1	1.70481481237273e-14	-0.426995173176268	0.31	0.411	4.37847588261689e-10	TLE	Stambpl1
Nxpe3	1.76675599928474e-14	-0.450422800198754	0.197	0.3	4.53755943296299e-10	TLE	Nxpe3
Cacng2	1.78828169806201e-14	-0.238157870746877	0.507	0.626	4.59284388513266e-10	TLE	Cacng2
Celf2	1.78913009709461e-14	0.339111950454607	0.969	0.972	4.5950228283681e-10	TLE	Celf2
Scn2a	1.80763723499865e-14	-0.177532310047346	0.735	0.884	4.64255471064704e-10	TLE	Scn2a
Zscan26	2.11208379641631e-14	-0.220100169314708	0.356	0.455	5.42446481433601e-10	TLE	Zscan26
Pabpn1	2.16963433941354e-14	-0.127716544331395	0.633	0.773	5.57227187391578e-10	TLE	Pabpn1
Atxn7l1	2.28662833123571e-14	-0.122173535868295	0.514	0.648	5.87274754311266e-10	TLE	Atxn7l1
Zfp329	2.34429743976311e-14	-0.387991124107736	0.323	0.425	6.02085911454359e-10	TLE	Zfp329
Lrrtm3	2.41013407605564e-14	-0.234911511080441	0.666	0.8	6.18994734753371e-10	TLE	Lrrtm3
Flywch1	2.43973152944025e-14	-0.255150867312342	0.374	0.477	6.26596248706139e-10	TLE	Flywch1
C1qtnf4	2.45287017089435e-14	-0.337183304299755	0.253	0.361	6.29970645990795e-10	TLE	C1qtnf4
mt-Nd1	2.71184637368022e-14	-0.429336025930572	0.074	0.157	6.9648350415229e-10	TLE	mt-Nd1
Slf2	2.76400682313083e-14	-0.204533872460271	0.539	0.657	7.0987987238469e-10	TLE	Slf2
Kif26b	2.82010966570489e-14	-0.506947041013056	0.307	0.415	7.24288765442986e-10	TLE	Kif26b
Neat1	2.97127026998211e-14	1.84816922993336	0.145	0.074	7.63111343439506e-10	TLE	Neat1
Sfpq	3.11787448362574e-14	-0.144592953318487	0.562	0.689	8.00763703629599e-10	TLE	Sfpq
mt-Nd2	3.23906194329592e-14	-0.39397085078436	0.065	0.144	8.31888278896691e-10	TLE	mt-Nd2
Rel	3.24485532144252e-14	1.22161552609913	0.128	0.059	8.33376192206082e-10	TLE	Rel
Ttc39b	3.51651499580623e-14	-0.422078354540132	0.338	0.445	9.03146546372915e-10	TLE	Ttc39b
Nfs1	3.61203255729473e-14	-0.38469072514912	0.262	0.363	9.27678321690007e-10	TLE	Nfs1
Pdss2	3.71478523673497e-14	-0.146244740829597	0.549	0.677	9.54068292350642e-10	TLE	Pdss2
Prpf4b	3.80771086597928e-14	-0.143879693814697	0.735	0.883	9.77934381709458e-10	TLE	Prpf4b
Ppip5k1	3.83809194535807e-14	-0.152955214333557	0.516	0.626	9.85737154326313e-10	TLE	Ppip5k1
Ctnna2	3.93085941240991e-14	-0.196783399890032	0.937	0.988	1.00956262288924e-09	TLE	Ctnna2
Agrn	4.26142549485654e-14	-0.132931174764671	0.543	0.666	1.09446190984401e-09	TLE	Agrn
Klhl29	4.87930744212089e-14	-0.283207720127615	0.655	0.784	1.25315253035991e-09	TLE	Klhl29
Macrod2os1	5.26972757840882e-14	-0.460739790359258	0.367	0.468	1.35342413396274e-09	TLE	Macrod2os1
Wasf3	5.27366150899142e-14	-0.259634225362131	0.473	0.573	1.35443448535427e-09	TLE	Wasf3
Zfp608	5.48685821315321e-14	-0.146622569055783	0.64	0.784	1.40918979488414e-09	TLE	Zfp608
Amy1	5.85358084537791e-14	-0.189119585386235	0.583	0.714	1.50337516851841e-09	TLE	Amy1
Umad1	5.90357257328588e-14	-0.237381983268261	0.506	0.613	1.51621454399701e-09	TLE	Umad1
Pnpla8	6.31559247673672e-14	-0.163633115716471	0.449	0.551	1.62203361580029e-09	TLE	Pnpla8
Rtn1	6.64868386687864e-14	-0.120847643105603	0.659	0.802	1.70758147753044e-09	TLE	Rtn1
Vwa8	6.91184319830104e-14	-0.172942371753927	0.615	0.731	1.77516868861966e-09	TLE	Vwa8
Epha3	7.18289279913059e-14	-0.255012177327595	0.488	0.626	1.84478235760071e-09	TLE	Epha3
Kifap3	7.32551326770105e-14	-0.101597594801763	0.581	0.707	1.88141157254366e-09	TLE	Kifap3
Hectd4	7.47290225112251e-14	-0.125664594403054	0.624	0.755	1.91926548515579e-09	TLE	Hectd4
Gkap1	8.00363035998576e-14	-0.380950532226976	0.343	0.441	2.05557238535514e-09	TLE	Gkap1
Rph3a	9.32488953346335e-14	-0.215574480717299	0.522	0.648	2.39491137887939e-09	TLE	Rph3a
8030451O07Rik	9.3827131049541e-14	-0.550967001225261	0.312	0.419	2.40976220674536e-09	TLE	8030451O07Rik
Tmem178b	9.5129808331401e-14	-0.20404381611539	0.793	0.93	2.44321886737537e-09	TLE	Tmem178b
Esrrg	9.52224587913564e-14	-0.25633480869778	0.639	0.752	2.44559840913841e-09	TLE	Esrrg
Ddhd2	1.00254724126786e-13	-0.1810003994098	0.442	0.541	2.57484207974825e-09	TLE	Ddhd2
Rab11fip2	1.00938525014301e-13	-0.21572244877252	0.352	0.455	2.59240413794229e-09	TLE	Rab11fip2
Itfg1	1.04719874773816e-13	-0.149375973819139	0.504	0.617	2.68952054381591e-09	TLE	Itfg1
Ddx24	1.05692449697752e-13	-0.152333120604051	0.473	0.585	2.71449918558738e-09	TLE	Ddx24
Nipsnap2	1.06077179630265e-13	-0.31618104580136	0.287	0.39	2.7243802044441e-09	TLE	Nipsnap2
Tns3	1.10016550342605e-13	1.72971968102682	0.178	0.099	2.82555506244912e-09	TLE	Tns3
Pappa	1.15788770570558e-13	1.0529107573744	0.24	0.151	2.97380299456363e-09	TLE	Pappa
Epb41l3	1.17071938344949e-13	-0.185799022014126	0.645	0.782	3.00675859251332e-09	TLE	Epb41l3
9630028H03Rik	1.17718750521435e-13	-0.286946139828338	0.502	0.626	3.02337066964201e-09	TLE	9630028H03Rik
Sst	1.24186523296805e-13	-0.623134518931874	0.143	0.238	3.18948247783183e-09	TLE	Sst
Hdac4	1.2974375748964e-13	-0.312789554721149	0.467	0.573	3.33220892360641e-09	TLE	Hdac4
Rcan2	1.39377913317971e-13	-0.260487522356138	0.523	0.648	3.57964294774546e-09	TLE	Rcan2
Thap3	1.47088437174215e-13	-0.610020745166157	0.237	0.331	3.77767233194537e-09	TLE	Thap3
Baz1b	1.48506029170093e-13	-0.269886356224579	0.497	0.593	3.81408034717549e-09	TLE	Baz1b
Gm38505	1.51957510713249e-13	-0.482337835592263	0.483	0.602	3.90272474764837e-09	TLE	Gm38505
Zfp692	1.64901624450999e-13	-0.180200079102539	0.297	0.397	4.235168420775e-09	TLE	Zfp692
Fez1	1.65329580184038e-13	-0.245027631532368	0.344	0.442	4.24615960786663e-09	TLE	Fez1
Ap4s1	1.78921846109168e-13	-0.484727452000523	0.302	0.399	4.59524977362177e-09	TLE	Ap4s1
Slc7a8	1.81300677540397e-13	-0.30168451880627	0.364	0.468	4.65634530127001e-09	TLE	Slc7a8
Hjurp	1.85650461193742e-13	-0.347478554530883	0.345	0.446	4.76806079483887e-09	TLE	Hjurp
Cux2	1.91423102152915e-13	-0.163780240557623	0.474	0.595	4.91631953259332e-09	TLE	Cux2
Gm16070	1.94911464599858e-13	-0.833974568267032	0.158	0.252	5.00591114531816e-09	TLE	Gm16070
Mfn1	1.97326922291113e-13	-0.143189593070949	0.595	0.722	5.06794734520264e-09	TLE	Mfn1
Tnrc18	1.97505542065513e-13	-0.267665529770616	0.442	0.551	5.07253483686858e-09	TLE	Tnrc18
P2ry14	2.49777194100046e-13	-0.116687299692259	0.462	0.584	6.41502767607148e-09	TLE	P2ry14
Lztfl1	2.50930900117923e-13	-0.254945785971525	0.385	0.486	6.44465830772861e-09	TLE	Lztfl1
Igf1r	2.54366439786717e-13	-0.125147663327507	0.512	0.628	6.53289327304226e-09	TLE	Igf1r
Chka	2.67889104869609e-13	-0.103481712533241	0.58	0.712	6.88019588036617e-09	TLE	Chka
Pnkd	2.80210182501254e-13	-0.57890310984001	0.289	0.386	7.19663811717971e-09	TLE	Pnkd
Rbm5	2.97986197088866e-13	-0.120258677885	0.616	0.741	7.65317949983333e-09	TLE	Rbm5
Slc12a5	3.07586036512992e-13	-0.272031583560856	0.388	0.49	7.89973217576318e-09	TLE	Slc12a5
Mir124-2hg	3.08573465856912e-13	-0.276848438952378	0.262	0.362	7.92509232360308e-09	TLE	Mir124-2hg
Anapc5	3.18197174251204e-13	-0.311887542160037	0.356	0.449	8.17225802629368e-09	TLE	Anapc5
Pnpt1	3.51521142033621e-13	-0.147540098306525	0.454	0.557	9.02811749084949e-09	TLE	Pnpt1
Acadsb	3.66248509116211e-13	-0.213574850452843	0.44	0.54	9.40636045963165e-09	TLE	Acadsb
Jpx	3.84516690839309e-13	-0.40965676548618	0.291	0.387	9.87554217082597e-09	TLE	Jpx
Adam23	4.20163848512031e-13	-0.11107044197867	0.626	0.748	1.07910681213345e-08	TLE	Adam23
Pcbp2	4.444804856347e-13	-0.183131698786147	0.505	0.615	1.1415592312556e-08	TLE	Pcbp2
Man2a2	4.59168351024424e-13	-0.217217311816249	0.351	0.455	1.17928207593603e-08	TLE	Man2a2
Ptprr	4.59835611371269e-13	-0.181449968643653	0.421	0.536	1.18099580068483e-08	TLE	Ptprr
Ly6h	4.66132372613555e-13	-0.344473550792073	0.34	0.441	1.19716777258339e-08	TLE	Ly6h
Dzip1	4.77570799053774e-13	-0.264593323632466	0.379	0.474	1.22654508320981e-08	TLE	Dzip1
Fut8	5.04169636570647e-13	-0.142521987712186	0.661	0.798	1.29485887760439e-08	TLE	Fut8
Gabrg3	5.50097671249853e-13	-0.354704441839291	0.782	0.854	1.412815849071e-08	TLE	Gabrg3
Cntnap2	6.60463967525489e-13	-0.30540334970646	0.967	0.993	1.69626960779571e-08	TLE	Cntnap2
C2cd5	6.84105160635859e-13	-0.134325367933207	0.65	0.776	1.75698728406108e-08	TLE	C2cd5
Clstn1	6.91452761114801e-13	-0.139867607352813	0.409	0.513	1.77585812637114e-08	TLE	Clstn1
B230217C12Rik	6.92920332874762e-13	-0.955075986699093	0.105	0.185	1.77962729092225e-08	TLE	B230217C12Rik
Cc2d2a	6.97304575369711e-13	-0.425288169568644	0.225	0.322	1.79088734092203e-08	TLE	Cc2d2a
Mkln1os	7.153912117833e-13	-0.454588291179918	0.291	0.38	1.83733924922305e-08	TLE	Mkln1os
Zfp827	7.16135645398499e-13	-0.293398679593505	0.309	0.404	1.83925117807696e-08	TLE	Zfp827
Gm1604a	7.34907167261736e-13	-0.562624233851821	0.303	0.401	1.88746207767832e-08	TLE	Gm1604a
0610010F05Rik	8.01934650646287e-13	-0.264777975415875	0.426	0.529	2.05960876325486e-08	TLE	0610010F05Rik
Mpped1	8.04989713515411e-13	-0.1569765980656	0.381	0.499	2.06745508122163e-08	TLE	Mpped1
Smarca2	8.08569437757917e-13	-0.23911179847749	0.448	0.558	2.07664888699366e-08	TLE	Smarca2
Rab30	8.60161493043504e-13	-0.273136422232547	0.472	0.578	2.20915276258363e-08	TLE	Rab30
Klhdc10	8.65527846454017e-13	-0.10465125314631	0.615	0.752	2.22293516804785e-08	TLE	Klhdc10
Ccnh	8.66351320675262e-13	-0.163287934215833	0.413	0.521	2.22505009689028e-08	TLE	Ccnh
Hnrnpm	8.79577863316712e-13	-0.111324445188283	0.535	0.653	2.25901982635631e-08	TLE	Hnrnpm
Igf2bp3	9.54196874203127e-13	-0.221927489711239	0.362	0.467	2.45066383201589e-08	TLE	Igf2bp3
Caly	9.60307157958414e-13	-0.208049351748269	0.177	0.272	2.4663568737846e-08	TLE	Caly
Tnks	9.86724765667299e-13	-0.102008726168269	0.523	0.645	2.53420521566332e-08	TLE	Tnks
Hltf	9.88074010261962e-13	-0.2108439022547	0.331	0.429	2.5376704805558e-08	TLE	Hltf
Abhd6	9.90470113468447e-13	-0.400539393586263	0.345	0.444	2.54382439242101e-08	TLE	Abhd6
6330576A10Rik	1.06864120274935e-12	-0.479092915730489	0.222	0.322	2.74459120102115e-08	TLE	6330576A10Rik
Brinp2	1.07837003952449e-12	-0.275448350850125	0.413	0.523	2.76957777251075e-08	TLE	Brinp2
Manba	1.11006730875407e-12	-0.5004725780811	0.257	0.355	2.85098586907308e-08	TLE	Manba
Pdzrn4	1.12054920027475e-12	-0.336461393475474	0.464	0.587	2.87790651106565e-08	TLE	Pdzrn4
Ubr2	1.15669098956237e-12	-0.149715361082056	0.52	0.626	2.97072946849303e-08	TLE	Ubr2
Clk1	1.18762902482894e-12	-0.137571760408089	0.601	0.724	3.05018762446817e-08	TLE	Clk1
Fbxl20	1.19995284401799e-12	-0.107113567576927	0.463	0.57	3.08183888929142e-08	TLE	Fbxl20
Vgf	1.29396606223841e-12	1.10553093214391	0.166	0.092	3.32329303764692e-08	TLE	Vgf
Hmgcll1	1.41856814098893e-12	-0.179098614384067	0.588	0.703	3.64330855650188e-08	TLE	Hmgcll1
Dym	1.49139925321142e-12	-0.15467700552922	0.541	0.65	3.83036070202288e-08	TLE	Dym
Abcc5	1.49735182842402e-12	-0.111588138266882	0.638	0.765	3.84564870094142e-08	TLE	Abcc5
Nyap2	1.49969444987664e-12	-0.203235434867715	0.627	0.756	3.85166525561819e-08	TLE	Nyap2
Trpm3	1.50939357973168e-12	0.420130412238573	0.541	0.444	3.87657553082486e-08	TLE	Trpm3
Snx29	1.51040976489697e-12	-0.16119560746905	0.525	0.639	3.87918539918488e-08	TLE	Snx29
Pstk	1.51619321526101e-12	-0.487229619724252	0.296	0.388	3.89403903475485e-08	TLE	Pstk
Hdgfl3	1.69895039014509e-12	-0.168509883675515	0.473	0.58	4.36341428700963e-08	TLE	Hdgfl3
Trpc5	1.72795161067888e-12	-0.60185676180823	0.346	0.446	4.43789812170656e-08	TLE	Trpc5
Unc80	1.88720544284462e-12	-0.124875482035616	0.756	0.891	4.84690973885785e-08	TLE	Unc80
Jakmip2	1.89259404310878e-12	-0.130033990070257	0.669	0.817	4.86074928091627e-08	TLE	Jakmip2
Mtss1	2.03880438687383e-12	-0.135549404955239	0.579	0.723	5.23626130680807e-08	TLE	Mtss1
Ngf	2.0831220136614e-12	-0.773027771890593	0.222	0.313	5.35008226768657e-08	TLE	Ngf
Pcmtd2	2.20941187045656e-12	-0.194175373498136	0.421	0.521	5.67443250689359e-08	TLE	Pcmtd2
Sorcs3	2.2513318934238e-12	0.505393207903544	0.588	0.501	5.78209570188034e-08	TLE	Sorcs3
Nbeal1	2.33920962800279e-12	-0.117504229813093	0.528	0.631	6.00779208759957e-08	TLE	Nbeal1
Coq2	2.34787161927776e-12	-0.480288549560393	0.204	0.295	6.03003867979108e-08	TLE	Coq2
9330182L06Rik	2.46419014146612e-12	-0.248714376714133	0.377	0.484	6.32877954032745e-08	TLE	9330182L06Rik
Homer1	2.48075596227724e-12	1.04076375522029	0.544	0.5	6.37132553791664e-08	TLE	Homer1
Abca5	2.53422364107221e-12	-0.160371907135088	0.419	0.523	6.50864657736576e-08	TLE	Abca5
Map2k6	2.54131577764062e-12	-0.158325572725209	0.197	0.293	6.52686131171441e-08	TLE	Map2k6
Fto	2.61530445697678e-12	-0.122441007415803	0.636	0.771	6.71688643685348e-08	TLE	Fto
Ptprg	2.87068836903723e-12	-0.254103110789891	0.695	0.822	7.37278893819833e-08	TLE	Ptprg
Cers4	2.96162005521689e-12	-0.222604321534923	0.516	0.631	7.60632878781353e-08	TLE	Cers4
B4galt1	3.079996852419e-12	1.76602731891103	0.15	0.082	7.91035591606772e-08	TLE	B4galt1
Stk40	3.1915508254434e-12	0.975613393473045	0.295	0.2	8.19685998498628e-08	TLE	Stk40
Cplane1	3.29942829096839e-12	-0.136388779725319	0.739	0.878	8.47392167969411e-08	TLE	Cplane1
Hlf	3.45250784261698e-12	-0.314115312146206	0.081	0.157	8.8670758921932e-08	TLE	Hlf
Tardbp	3.77562092903941e-12	-0.127103922868296	0.475	0.575	9.69692723205191e-08	TLE	Tardbp
Wrn	3.78264833027069e-12	-0.189025414519029	0.343	0.438	9.7149757066342e-08	TLE	Wrn
Wdr35	3.79815038386801e-12	-0.660664439773778	0.178	0.259	9.75478963088821e-08	TLE	Wdr35
Clasp2	3.84050448519593e-12	-0.104536770024103	0.759	0.896	9.8635676693287e-08	TLE	Clasp2
Gm10125	3.85531945956603e-12	-0.400714299936584	0.301	0.405	9.90161696800344e-08	TLE	Gm10125
Zfp532	4.2219748120829e-12	-0.113307896206452	0.465	0.577	1.08432979098725e-07	TLE	Zfp532
Prpf39	4.40146397056187e-12	-0.240244602901681	0.448	0.549	1.13042799155941e-07	TLE	Prpf39
Itgav	4.55391177422706e-12	2.04448323181811	0.14	0.076	1.16958116097474e-07	TLE	Itgav
Egr1	5.20230422472073e-12	1.13660230047685	0.107	0.05	1.33610779403502e-07	TLE	Egr1
Atp8a2	5.43806960945906e-12	-0.140708527301544	0.66	0.792	1.39665941779737e-07	TLE	Atp8a2
Rab10os	5.68430715251783e-12	-0.159114496701417	0.287	0.386	1.45990060598116e-07	TLE	Rab10os
Moxd1	5.74280786114112e-12	-0.755065653713745	0.13	0.213	1.47492534297687e-07	TLE	Moxd1
Rgs7bp	6.21634971717693e-12	-0.198395782531985	0.68	0.818	1.59654509786255e-07	TLE	Rgs7bp
Fam110b	6.3097824283006e-12	-0.190858722661401	0.499	0.62	1.62054142106044e-07	TLE	Fam110b
Evl	6.32130908239445e-12	-0.129569269072822	0.517	0.62	1.62350181163137e-07	TLE	Evl
A230004M16Rik	6.60240097359703e-12	-0.268455044719728	0.395	0.501	1.69569464204893e-07	TLE	A230004M16Rik
Pdzd2	7.02154845308527e-12	0.965258766009343	0.418	0.34	1.80334428920589e-07	TLE	Pdzd2
Tgfbr1	7.13185367323842e-12	1.28899272216656	0.184	0.11	1.83167397889782e-07	TLE	Tgfbr1
Slc4a3	7.35664999610743e-12	-0.126510929293661	0.466	0.562	1.88940841850027e-07	TLE	Slc4a3
Tecr	7.54308244145137e-12	-0.145126814004853	0.411	0.502	1.93728986343795e-07	TLE	Tecr
Mthfs	7.6080675085245e-12	-0.386429709946764	0.322	0.415	1.95397997821435e-07	TLE	Mthfs
Camk2g	7.70381095571541e-12	-0.249658061201187	0.422	0.519	1.97856976775639e-07	TLE	Camk2g
Ttc17	7.7933604337188e-12	-0.148119535351228	0.536	0.659	2.001568760192e-07	TLE	Ttc17
Pja2	8.02890955434457e-12	-0.120772206276003	0.59	0.711	2.06206484084232e-07	TLE	Pja2
Gm48893	8.12594333504207e-12	-0.642469119641019	0.186	0.275	2.08698602673886e-07	TLE	Gm48893
Pkd2	8.27654319374872e-12	-0.251885493129599	0.343	0.44	2.12566458845048e-07	TLE	Pkd2
Arnt2	8.38657829905542e-12	-0.104021902846843	0.602	0.745	2.1539249045464e-07	TLE	Arnt2
Zkscan2	8.41568704632014e-12	-0.338400242662759	0.296	0.386	2.1614009041064e-07	TLE	Zkscan2
Sltm	8.96655314912038e-12	-0.116806207088097	0.661	0.789	2.30287984528859e-07	TLE	Sltm
Sntg1	8.98217162380889e-12	-0.215802921536737	0.918	0.977	2.30689113814284e-07	TLE	Sntg1
Elavl2	9.13979077734203e-12	-0.158792784756942	0.741	0.879	2.34737246534475e-07	TLE	Elavl2
Slc35f4	9.50828566257635e-12	-0.206268456012399	0.528	0.656	2.44201300671948e-07	TLE	Slc35f4
Trim24	9.71112595182505e-12	-0.236196417944914	0.338	0.429	2.49410847820723e-07	TLE	Trim24
Chgb	9.85550606909601e-12	-0.231797420462682	0.199	0.291	2.53118962372593e-07	TLE	Chgb
Ldlr	9.92059657525113e-12	1.45756957807937	0.115	0.056	2.54790681842175e-07	TLE	Ldlr
Wwox	1.00965752574334e-11	-0.197531724431611	0.733	0.858	2.59310342336663e-07	TLE	Wwox
Gm28153	1.04784341488921e-11	-0.823825040395193	0.119	0.199	2.69117624245995e-07	TLE	Gm28153
Cspg5	1.12134136750565e-11	-0.202302712987337	0.271	0.363	2.87994103416477e-07	TLE	Cspg5
E530011L22Rik	1.12524948671892e-11	-0.198539519364657	0.431	0.523	2.8899782567402e-07	TLE	E530011L22Rik
1700012D14Rik	1.13408256644869e-11	-0.506369682124065	0.199	0.285	2.91266425541018e-07	TLE	1700012D14Rik
Akap9	1.14483248748741e-11	-0.143699903011926	0.637	0.759	2.94027327761391e-07	TLE	Akap9
Fbxl4	1.1830847622542e-11	-0.34434815473722	0.172	0.257	3.03851659489747e-07	TLE	Fbxl4
Copg2	1.18411160785669e-11	-0.120676755531658	0.499	0.599	3.04115384245834e-07	TLE	Copg2
Ttc7b	1.29236336458338e-11	-0.110469872810346	0.591	0.708	3.31917682925949e-07	TLE	Ttc7b
Golgb1	1.33418694537977e-11	-0.115704193238405	0.487	0.587	3.42659233181885e-07	TLE	Golgb1
St6gal2	1.34439936929937e-11	-0.316434740644185	0.267	0.362	3.45282090017158e-07	TLE	St6gal2
Hnrnph3	1.38262377740355e-11	-0.133793800759188	0.419	0.521	3.55099264750553e-07	TLE	Hnrnph3
Lars	1.39711124837887e-11	-0.290446007415614	0.395	0.488	3.58820081921146e-07	TLE	Lars
Map3k4	1.41232383933323e-11	-0.280720200481176	0.385	0.478	3.62727131655954e-07	TLE	Map3k4
5530601H04Rik	1.55153449765955e-11	-0.567204178730742	0.233	0.318	3.98480605033903e-07	TLE	5530601H04Rik
Letm2	1.55976961796161e-11	-0.466914732784653	0.261	0.349	4.00595630981081e-07	TLE	Letm2
Fam149b	1.71459182634205e-11	-0.219235932848604	0.364	0.455	4.4035861875943e-07	TLE	Fam149b
Ankrd33b	1.74234142061615e-11	1.45186779373892	0.182	0.111	4.47485547056846e-07	TLE	Ankrd33b
Gm26954	1.75568041593439e-11	-0.543943121059756	0.305	0.39	4.50911401224431e-07	TLE	Gm26954
Bckdhb	1.8056384929427e-11	-0.157827241253175	0.536	0.656	4.63742134142473e-07	TLE	Bckdhb
Rbms3	1.82865178277933e-11	-0.198992486390359	0.83	0.945	4.69652637371214e-07	TLE	Rbms3
Ift88	1.84712872127338e-11	-0.375727876443495	0.306	0.393	4.74398069484641e-07	TLE	Ift88
Ppp3cc	1.89033447743403e-11	-0.23802983290389	0.433	0.524	4.85494603839381e-07	TLE	Ppp3cc
Tle2	2.00851201973567e-11	-0.408172466222709	0.325	0.416	5.15846142028713e-07	TLE	Tle2
Mapkap1	2.5021222522726e-11	-0.124291002245298	0.468	0.568	6.42620058051171e-07	TLE	Mapkap1
Camkv	2.53896989394908e-11	-0.237149910351348	0.265	0.355	6.52083637862943e-07	TLE	Camkv
Gm26854	2.57592167297428e-11	-0.484735746986699	0.305	0.392	6.61573963269984e-07	TLE	Gm26854
Dtna	2.73475498872505e-11	0.502341110142105	0.755	0.82	7.02367123754255e-07	TLE	Dtna
Zfp536	2.90004572154871e-11	-0.220390880875104	0.772	0.896	7.44818742665355e-07	TLE	Zfp536
Eps8	2.94396644600333e-11	-0.544087377615011	0.34	0.426	7.56098902327034e-07	TLE	Eps8
Gm17171	2.95895710921225e-11	-0.525856440928071	0.31	0.401	7.59948954358982e-07	TLE	Gm17171
4930402H24Rik	3.02291541199056e-11	-0.116400225123283	0.751	0.893	7.76375365261536e-07	TLE	4930402H24Rik
Zfhx2	3.06950978348093e-11	-0.238259718765529	0.454	0.539	7.88342197691406e-07	TLE	Zfhx2
Supt3	3.10952437791131e-11	-0.175281389803346	0.539	0.646	7.98619145978962e-07	TLE	Supt3
Cpeb3	3.11212647452769e-11	-0.122169164742969	0.733	0.88	7.99287442452946e-07	TLE	Cpeb3
Micu2	3.2267100144731e-11	-0.204842095250912	0.405	0.505	8.28715933017125e-07	TLE	Micu2
Prex1	3.32197072309267e-11	1.86760762340372	0.112	0.056	8.53181740811891e-07	TLE	Prex1
Nhs	3.34642720598943e-11	-0.201363483286377	0.6	0.745	8.59462899314265e-07	TLE	Nhs
Lrrc45	3.42697406642552e-11	-0.2135880703429	0.344	0.433	8.80149749480067e-07	TLE	Lrrc45
Anapc1	3.44000414703613e-11	-0.201719873667339	0.407	0.497	8.8349626508329e-07	TLE	Anapc1
Ccdc148	3.47290074779328e-11	-0.171283793978742	0.436	0.534	8.91945099055748e-07	TLE	Ccdc148
E130307A14Rik	3.48811748909674e-11	-0.147503081066086	0.614	0.728	8.95853214724716e-07	TLE	E130307A14Rik
Bcat1	3.50265724177415e-11	-0.155583501218003	0.282	0.378	8.99587459404855e-07	TLE	Bcat1
4930415C11Rik	3.50295491769319e-11	-0.475028930379592	0.375	0.464	8.99663911511141e-07	TLE	4930415C11Rik
Samm50	3.68882503489028e-11	-0.291011244996541	0.304	0.397	9.47400933710871e-07	TLE	Samm50
Zfp941	3.84902313310997e-11	-0.667198897198206	0.206	0.287	9.88544611276633e-07	TLE	Zfp941
Chchd6	3.8881088657148e-11	-0.190949451768441	0.412	0.5	9.98582999981532e-07	TLE	Chchd6
Lekr1	4.06613569652614e-11	-0.161515099136631	0.438	0.541	1.04430563093881e-06	TLE	Lekr1
Snx14	4.36478161825801e-11	-0.215999149431223	0.346	0.434	1.12100686301721e-06	TLE	Snx14
Rufy1	4.47729935455816e-11	-0.279597310458812	0.269	0.357	1.14990479323117e-06	TLE	Rufy1
Gm10785	4.58909813279039e-11	-0.157974180461922	0.495	0.587	1.17861807344456e-06	TLE	Gm10785
Ccbe1	4.82947656246022e-11	-0.735508634604195	0.126	0.205	1.24035446553666e-06	TLE	Ccbe1
Kras	4.83630410609292e-11	-0.124136428852933	0.414	0.506	1.24210798356785e-06	TLE	Kras
Ctnna3	5.10942214587777e-11	-0.202403755983885	0.746	0.884	1.31225288972579e-06	TLE	Ctnna3
Spock2	5.15484758892425e-11	-0.273209535664757	0.385	0.477	1.32391950626342e-06	TLE	Spock2
2610008E11Rik	5.44824926597104e-11	-0.333220556895688	0.234	0.32	1.39927385897934e-06	TLE	2610008E11Rik
Elavl4	5.45771950013746e-11	-0.135946985279415	0.577	0.699	1.4017060992203e-06	TLE	Elavl4
Eid1	5.75542317625796e-11	-0.981896320014784	0.11	0.182	1.47816533435833e-06	TLE	Eid1
Dlc1	5.82713116528274e-11	-0.19976553163855	0.685	0.823	1.49658209717957e-06	TLE	Dlc1
Pcnx2	5.93505326761274e-11	-0.183044409948617	0.471	0.568	1.52429973072098e-06	TLE	Pcnx2
Tmem131l	6.08094568888716e-11	-0.144452632011172	0.435	0.534	1.56176928127689e-06	TLE	Tmem131l
Mast2	6.22442556213402e-11	-0.121116570691744	0.681	0.821	1.59861921712288e-06	TLE	Mast2
Crispld1	6.47813319534921e-11	-0.648942801559344	0.116	0.194	1.66377894856154e-06	TLE	Crispld1
D130040H23Rik	6.68649844083583e-11	-0.159461953227486	0.345	0.434	1.71729339455987e-06	TLE	D130040H23Rik
Kif3a	6.82190125233755e-11	-0.186160771841801	0.426	0.509	1.75206889863785e-06	TLE	Kif3a
AW554918	7.06009865797757e-11	-0.102608301187995	0.501	0.605	1.81324513832838e-06	TLE	AW554918
Ralgapb	7.08774765588378e-11	-0.10296567886287	0.544	0.652	1.82034623046063e-06	TLE	Ralgapb
Gm49179	7.19723743185744e-11	-0.369949318109277	0.271	0.36	1.84846648962395e-06	TLE	Gm49179
Vopp1	7.3404663933553e-11	-0.396681616037848	0.345	0.43	1.88525198380544e-06	TLE	Vopp1
Ddx55	7.49349644409019e-11	-0.237736695550343	0.326	0.411	1.92455469173568e-06	TLE	Ddx55
Nudt5	7.62510372510757e-11	-0.160140711449264	0.416	0.509	1.95835538971938e-06	TLE	Nudt5
Mccc2	8.09414943217953e-11	-0.430994507345652	0.204	0.289	2.07882039866667e-06	TLE	Mccc2
Stau2	8.28938560674293e-11	-0.111994415804682	0.723	0.87	2.12896290537979e-06	TLE	Stau2
Ypel4	8.50702026751675e-11	-0.335513261191615	0.253	0.34	2.18485801530633e-06	TLE	Ypel4
Arhgap18	8.87522415872172e-11	-0.431789894095846	0.341	0.435	2.2794238206845e-06	TLE	Arhgap18
Clgn	9.1195572617684e-11	-0.858890994228921	0.112	0.186	2.34217589153998e-06	TLE	Clgn
Syt16	9.21350648449331e-11	-0.218095805827894	0.466	0.578	2.36630487041242e-06	TLE	Syt16
Cntnap4	9.21845388002142e-11	-0.260101763556702	0.58	0.696	2.3675755100059e-06	TLE	Cntnap4
Osbpl1a	9.41839549817579e-11	-0.287636289307632	0.347	0.431	2.41892651579649e-06	TLE	Osbpl1a
Plpp4	1.08908149166327e-10	0.686354485672461	0.183	0.11	2.79708799503879e-06	TLE	Plpp4
Gm26691	1.15728406703207e-10	-0.219247556786471	0.376	0.481	2.97225266935847e-06	TLE	Gm26691
Lrrc49	1.17664550389352e-10	-0.104289616952777	0.464	0.562	3.02197864764973e-06	TLE	Lrrc49
Klhl33	1.22053169026364e-10	-0.66300417109552	0.1	0.172	3.13469154010411e-06	TLE	Klhl33
Fgf9	1.22563146888697e-10	-0.56529716428016	0.219	0.304	3.14778930154239e-06	TLE	Fgf9
Ccdc73	1.24786735235734e-10	-0.139580295268221	0.3	0.389	3.20489772105936e-06	TLE	Ccdc73
Dclk1	1.29677635449941e-10	0.303883192997739	0.86	0.939	3.33051071126083e-06	TLE	Dclk1
Lpcat2	1.35258480775943e-10	2.04326783028243	0.11	0.056	3.47384356176855e-06	TLE	Lpcat2
C1ql3	1.52120318121188e-10	-0.101325187750819	0.165	0.249	3.90690613030647e-06	TLE	C1ql3
Acss2	1.66781159127411e-10	-0.213945922324108	0.426	0.514	4.28344050986929e-06	TLE	Acss2
Zfp398	1.6787304634289e-10	-0.165380352731957	0.43	0.519	4.31148344922444e-06	TLE	Zfp398
Rnf144b	1.68146702339192e-10	-0.519392386319033	0.296	0.379	4.31851175617747e-06	TLE	Rnf144b
Zmiz1	1.71793847128788e-10	0.878910930254353	0.277	0.197	4.41218137580867e-06	TLE	Zmiz1
Pclo	1.74637018502144e-10	-0.204137498433571	0.856	0.963	4.48520254619057e-06	TLE	Pclo
Ago4	1.77565679969423e-10	-0.334020718973715	0.192	0.277	4.56041935865469e-06	TLE	Ago4
Plppr3	1.85019646358572e-10	-0.475883886450963	0.246	0.33	4.75185957742721e-06	TLE	Plppr3
Cnot10	1.85503551019386e-10	-0.213320979336371	0.424	0.515	4.76428770083088e-06	TLE	Cnot10
Shtn1	1.87267642592653e-10	-0.172456329765274	0.562	0.668	4.80959486470712e-06	TLE	Shtn1
Glmn	1.95777202648385e-10	-0.253910172526756	0.284	0.37	5.02814589561848e-06	TLE	Glmn
Ralgapa2	2.10029013420061e-10	-0.127725787365574	0.638	0.758	5.39417515166742e-06	TLE	Ralgapa2
Zfp612	2.11460804556047e-10	-0.206632203953455	0.269	0.355	5.43094784341296e-06	TLE	Zfp612
Tenm1	2.1904532422097e-10	-0.34182005532211	0.762	0.863	5.62574106196717e-06	TLE	Tenm1
Zfp385b	2.23320197021606e-10	-0.219505925058822	0.694	0.827	5.73553262010591e-06	TLE	Zfp385b
Erlec1	2.23554375859648e-10	-0.190604068996682	0.35	0.434	5.74154703520333e-06	TLE	Erlec1
Myo16	2.28562696814307e-10	-0.152409496685101	0.645	0.787	5.87017574228185e-06	TLE	Myo16
Scfd2	2.2901045600182e-10	-0.110625694495622	0.494	0.585	5.88167554149474e-06	TLE	Scfd2
Epm2a	2.34281301416236e-10	-0.501958051515802	0.211	0.296	6.0170466642732e-06	TLE	Epm2a
Rora	2.35883671502325e-10	-0.207729953480801	0.777	0.885	6.05820033519421e-06	TLE	Rora
Mtif2	2.39267279250853e-10	-0.184851660133736	0.408	0.5	6.14510153299966e-06	TLE	Mtif2
Zfp961	2.55206496949382e-10	-0.367287458813423	0.301	0.384	6.55446846115098e-06	TLE	Zfp961
Cul9	2.55401319283058e-10	-0.148593693335603	0.388	0.474	6.55947208314677e-06	TLE	Cul9
Afg1l	2.62926272645621e-10	-0.239449801194718	0.339	0.427	6.75273546035748e-06	TLE	Afg1l
Kiz	2.77534576990225e-10	-0.281289217860117	0.198	0.281	7.12792054083996e-06	TLE	Kiz
Smg6	2.89548754118941e-10	-0.128489882530871	0.636	0.768	7.43648065203676e-06	TLE	Smg6
Tmod2	2.92499402276857e-10	-0.148610889040707	0.435	0.531	7.51226214867652e-06	TLE	Tmod2
Ppp3ca	3.03126002488307e-10	0.307588441731097	0.893	0.949	7.78518512190719e-06	TLE	Ppp3ca
4930547E14Rik	3.06142299679273e-10	-0.22503908317043	0.316	0.401	7.86265268266278e-06	TLE	4930547E14Rik
Ube3a	3.22928849464891e-10	-0.171889155362464	0.923	0.985	8.29378164080679e-06	TLE	Ube3a
B130024G19Rik	3.3241406301003e-10	-0.542805187028201	0.204	0.291	8.53739038028661e-06	TLE	B130024G19Rik
A530058N18Rik	3.57808728750055e-10	-0.321106897506182	0.36	0.444	9.18960158048766e-06	TLE	A530058N18Rik
Pip5k1b	3.67689485725189e-10	-0.187082972986617	0.485	0.592	9.44336906188003e-06	TLE	Pip5k1b
Atp9a	3.95390769497327e-10	-0.14053150550071	0.459	0.537	1.01548211329999e-05	TLE	Atp9a
Pura	4.0032924943197e-10	-0.145115357041245	0.441	0.532	1.02816561131613e-05	TLE	Pura
B3galt2	4.01181912973902e-10	-0.366451833275713	0.25	0.327	1.03035550709087e-05	TLE	B3galt2
3110021N24Rik	4.0755551927093e-10	-0.119959949317172	0.577	0.682	1.04672484014353e-05	TLE	3110021N24Rik
AC149090.1	4.08505811408555e-10	-0.128889831993491	0.867	0.932	1.04916547544059e-05	TLE	AC149090.1
Fbxl2	4.12695586952729e-10	-0.163128160585456	0.534	0.635	1.05992607597069e-05	TLE	Fbxl2
Nit1	4.28845889859063e-10	-0.165050326977361	0.352	0.438	1.10140489892503e-05	TLE	Nit1
Homer2	4.36875868531529e-10	-0.264509497015178	0.331	0.42	1.12202829314953e-05	TLE	Homer2
A230057D06Rik	4.46969692985758e-10	-0.163894096880875	0.856	0.961	1.14795226249532e-05	TLE	A230057D06Rik
Faxc	4.47919684236768e-10	-0.330981880308857	0.284	0.365	1.15039212502529e-05	TLE	Faxc
Kcnh7	4.72530289993895e-10	-0.261108047237894	0.731	0.832	1.21359954379132e-05	TLE	Kcnh7
Lrrc4	4.73501200432857e-10	-0.134094885784001	0.596	0.701	1.21609313307171e-05	TLE	Lrrc4
Hecw2	4.86207531292806e-10	-0.122061343049177	0.739	0.889	1.24872680261931e-05	TLE	Hecw2
St6gal1	4.88561612718955e-10	-0.30208121733658	0.228	0.316	1.25477278994609e-05	TLE	St6gal1
Phf24	4.99794429557533e-10	-0.204683019540085	0.377	0.467	1.28362203343261e-05	TLE	Phf24
Sh3bgrl	5.20560803762476e-10	-0.584941118608718	0.108	0.179	1.33695631230317e-05	TLE	Sh3bgrl
Fam120b	5.22256801531807e-10	-0.211095566378517	0.392	0.476	1.34131214337414e-05	TLE	Fam120b
Srrm3	5.30882623818908e-10	-0.111099400513849	0.578	0.679	1.3634658427541e-05	TLE	Srrm3
4930445B16Rik	5.36896562517349e-10	-0.292967918622361	0.411	0.511	1.37891144151331e-05	TLE	4930445B16Rik
Akap7	5.48988647039167e-10	-0.20590163069941	0.384	0.467	1.40996754219069e-05	TLE	Akap7
Sgce	5.54436478767689e-10	-0.121802802469245	0.376	0.469	1.42395920841905e-05	TLE	Sgce
Srcin1	5.91600798409308e-10	-0.104819278997125	0.539	0.64	1.51940833055462e-05	TLE	Srcin1
Gm36975	6.29283762937197e-10	-0.108454228808498	0.594	0.719	1.6161894883516e-05	TLE	Gm36975
Acat1	6.40153112295969e-10	-0.146014211876006	0.466	0.547	1.64410523830974e-05	TLE	Acat1
C130071C03Rik	6.57181639161629e-10	-0.153240680471727	0.718	0.852	1.68783960385881e-05	TLE	C130071C03Rik
Plxnc1	6.64399383555762e-10	-0.23518295447988	0.323	0.41	1.70637693678626e-05	TLE	Plxnc1
Noc2l	6.70931783236322e-10	-0.301154999270623	0.322	0.4	1.72315409888585e-05	TLE	Noc2l
Slx4ip	6.76209118019237e-10	-0.308030562965552	0.279	0.364	1.73670787780881e-05	TLE	Slx4ip
Hacd1	6.96915694367382e-10	-0.263874418291433	0.353	0.442	1.78988857784375e-05	TLE	Hacd1
Atg16l2	7.03497062882467e-10	-0.217827210647642	0.501	0.588	1.80679150660104e-05	TLE	Atg16l2
Adgrb3	7.2694982781689e-10	-0.146264000356994	0.961	0.991	1.86702524278212e-05	TLE	Adgrb3
Wdr60	7.28188324352728e-10	-0.290438129978668	0.315	0.395	1.87020607343511e-05	TLE	Wdr60
Ric8b	7.28840653225654e-10	-0.181936636152355	0.46	0.548	1.87188144967945e-05	TLE	Ric8b
Pip4p2	7.45946310596446e-10	-0.246779111440331	0.341	0.423	1.91581390950485e-05	TLE	Pip4p2
Ccdc28a	7.46490554845879e-10	-0.249751770465728	0.254	0.332	1.91721169201067e-05	TLE	Ccdc28a
Hspa4l	7.90279026195357e-10	-0.286183702782357	0.372	0.456	2.02967362297753e-05	TLE	Hspa4l
Npas4	8.13130800897472e-10	1.39884811669612	0.108	0.056	2.08836383594498e-05	TLE	Npas4
Filip1l	8.29949179168043e-10	-0.142622995963586	0.311	0.401	2.13155847685729e-05	TLE	Filip1l
Flrt2	8.85580016371983e-10	-0.241009129579755	0.621	0.743	2.27443515604816e-05	TLE	Flrt2
Mga	8.90410071106199e-10	-0.184067782617398	0.432	0.515	2.28684018562205e-05	TLE	Mga
Trim37	8.90887971231472e-10	-0.125392507228386	0.478	0.57	2.28806757651379e-05	TLE	Trim37
Kcnip4	9.03080322334572e-10	0.289323423252576	0.882	0.868	2.31938119185188e-05	TLE	Kcnip4
Maco1	9.11589897488302e-10	-0.114597551604039	0.458	0.552	2.34123633371921e-05	TLE	Maco1
Zfyve28	9.46027293631172e-10	-0.141100460745846	0.331	0.416	2.42968189823294e-05	TLE	Zfyve28
Idh3b	9.62320231868926e-10	-0.152949332556226	0.424	0.512	2.47152705150896e-05	TLE	Idh3b
Ints3	9.63075095292006e-10	-0.280093003785849	0.316	0.396	2.47346576723846e-05	TLE	Ints3
Sycp2	9.6843198903685e-10	-0.3349020979057	0.379	0.465	2.48722387744334e-05	TLE	Sycp2
Colgalt1	9.74083995903689e-10	-0.32467546964331	0.228	0.306	2.50173992667945e-05	TLE	Colgalt1
Dner	9.81981513257429e-10	-0.16215679661509	0.704	0.833	2.52202312049906e-05	TLE	Dner
Chpf2	1.0203484767768e-09	-0.325070795372535	0.263	0.343	2.62056099290586e-05	TLE	Chpf2
Msmo1	1.03749694102101e-09	1.02218252269691	0.161	0.096	2.66460339362426e-05	TLE	Msmo1
Gm45159	1.0449595274339e-09	-0.348511042960252	0.317	0.394	2.6837695543085e-05	TLE	Gm45159
Phf20	1.07077009585871e-09	-0.113540191038805	0.412	0.505	2.75005883719393e-05	TLE	Phf20
Vldlr	1.08259479794111e-09	-0.455640342101935	0.186	0.261	2.78042821955215e-05	TLE	Vldlr
Gm45904	1.10527848202035e-09	-0.31781919998412	0.32	0.411	2.83868672537286e-05	TLE	Gm45904
Cds2	1.15447786231567e-09	-0.172725285506473	0.296	0.382	2.96504549378534e-05	TLE	Cds2
Adcy8	1.15608606266161e-09	-0.217737225822755	0.438	0.536	2.9691758347338e-05	TLE	Adcy8
Ddhd1	1.23427335828817e-09	-0.123200972269368	0.514	0.604	3.1699842660915e-05	TLE	Ddhd1
Rnf213	1.24925147547303e-09	1.67694917664026	0.113	0.061	3.20845256445739e-05	TLE	Rnf213
P3h3	1.25802520694322e-09	-0.197149711390612	0.323	0.407	3.23098613899226e-05	TLE	P3h3
Nrn1	1.2620932754321e-09	1.62316306828592	0.188	0.125	3.24143415929225e-05	TLE	Nrn1
Car11	1.27626983693091e-09	-0.265563047058415	0.225	0.303	3.27784382218965e-05	TLE	Car11
Nr3c2	1.29320440159263e-09	-0.145097215805248	0.706	0.824	3.32133686461036e-05	TLE	Nr3c2
BC052040	1.30761917318504e-09	-0.236854036996809	0.362	0.44	3.35835832249114e-05	TLE	BC052040
Bicd1	1.33569081467173e-09	-0.115022973925943	0.713	0.854	3.43045471932141e-05	TLE	Bicd1
Tmtc2	1.34135619202363e-09	-0.302579959972861	0.532	0.626	3.44500510797429e-05	TLE	Tmtc2
Clmp	1.38501409143816e-09	-0.186873624922221	0.386	0.473	3.55713169104062e-05	TLE	Clmp
Slc17a5	1.40780946397849e-09	-0.295066865008909	0.218	0.298	3.61567704633596e-05	TLE	Slc17a5
Nalcn	1.46784095924395e-09	-0.109891824769006	0.719	0.847	3.76985593562625e-05	TLE	Nalcn
Mtmr7	1.58965193543284e-09	-0.177757454462975	0.424	0.514	4.08270306577215e-05	TLE	Mtmr7
Smpd4	1.63498903991215e-09	-0.104843909234516	0.478	0.562	4.19914235120637e-05	TLE	Smpd4
Arfgef3	1.63921831940586e-09	-0.10282702401065	0.609	0.728	4.21000440973007e-05	TLE	Arfgef3
Plcb4	1.65432463482546e-09	-0.179180379499328	0.515	0.609	4.24880195962222e-05	TLE	Plcb4
Ccnd2	1.68882741328006e-09	-0.372772238841258	0.232	0.313	4.33741544552717e-05	TLE	Ccnd2
Fbxo8	1.70014178942212e-09	-0.142528045898583	0.341	0.422	4.36647415777282e-05	TLE	Fbxo8
Frmd6	1.73342507536479e-09	1.05831644237737	0.178	0.112	4.45195562105939e-05	TLE	Frmd6
2900097C17Rik	1.78114818179783e-09	-0.557533754508697	0.103	0.167	4.57452287531136e-05	TLE	2900097C17Rik
Snrpn	1.79785890860987e-09	-0.236528439472931	0.414	0.505	4.61744103498272e-05	TLE	Snrpn
Ubtd1	1.80731187128648e-09	0.867991355801056	0.116	0.062	4.64171907902506e-05	TLE	Ubtd1
Gm13944	1.89583650733115e-09	-0.344656673411151	0.32	0.402	4.8690769017786e-05	TLE	Gm13944
Lrrtm1	2.04391276931753e-09	-0.417949625417018	0.3	0.377	5.24938116543821e-05	TLE	Lrrtm1
Sox5	2.0443536253988e-09	-0.323895917081871	0.438	0.533	5.25051341611173e-05	TLE	Sox5
Lrrc7	2.12119281420658e-09	0.213540669949744	0.9	0.949	5.44785950472675e-05	TLE	Lrrc7
Tgfbr2	2.19734888128341e-09	1.39257879931111	0.119	0.066	5.64345113180019e-05	TLE	Tgfbr2
Mtcl1	2.25244099810521e-09	-0.197190117819295	0.397	0.485	5.7849442154336e-05	TLE	Mtcl1
Nipal2	2.25374505620495e-09	-0.26760785324698	0.391	0.471	5.78829342785116e-05	TLE	Nipal2
Skap2	2.34374226820028e-09	1.7526283634903	0.138	0.081	6.01943326741878e-05	TLE	Skap2
Mical3	2.35849475598713e-09	-0.125762134239477	0.604	0.719	6.05732208180175e-05	TLE	Mical3
Sema6c	2.36901202369372e-09	-0.289794800484905	0.149	0.221	6.08433358045258e-05	TLE	Sema6c
Mef2c	2.45147540403458e-09	-0.21038548115424	0.711	0.833	6.296124280182e-05	TLE	Mef2c
Pkd1	2.5917635324902e-09	-0.147070032850978	0.503	0.595	6.65642628049459e-05	TLE	Pkd1
Aak1	2.78802471343353e-09	-0.100395151326931	0.77	0.904	7.16048387151132e-05	TLE	Aak1
Rasal2	2.85841867586437e-09	0.478142327124581	0.783	0.859	7.34127668522245e-05	TLE	Rasal2
Ankrd24	2.87632304362279e-09	-0.148984572951465	0.364	0.445	7.38726047293642e-05	TLE	Ankrd24
Exoc3	2.88208486512304e-09	-0.181148188594968	0.396	0.476	7.4020585590955e-05	TLE	Exoc3
Kcnip1	2.89337995154322e-09	-0.247313491597613	0.582	0.701	7.43106772954846e-05	TLE	Kcnip1
Itm2c	2.90213655987167e-09	-0.253433535932819	0.098	0.163	7.45355732671841e-05	TLE	Itm2c
Parm1	2.90934401670455e-09	-0.37776559494667	0.211	0.293	7.47206823810229e-05	TLE	Parm1
Lrrn2	2.94720220224852e-09	-0.146990684748541	0.313	0.398	7.56929941603488e-05	TLE	Lrrn2
Sars	2.96874486294972e-09	-0.159707416276892	0.471	0.55	7.62462743151376e-05	TLE	Sars
Trmt13	3.0226296089897e-09	-0.322371533911654	0.249	0.326	7.76301962476824e-05	TLE	Trmt13
Azin2	3.03220710638461e-09	-0.448589126312106	0.185	0.26	7.78761751132759e-05	TLE	Azin2
Ccdc58	3.38862958122734e-09	-0.192778317891228	0.249	0.326	8.70301735346618e-05	TLE	Ccdc58
Myrip	3.43579332712624e-09	-0.114221960218546	0.376	0.459	8.82414800205833e-05	TLE	Myrip
Uggt2	3.54619737026345e-09	-0.194660888294489	0.544	0.638	9.10769870604762e-05	TLE	Uggt2
Gabrb1	3.62262275796549e-09	0.358378616241952	0.834	0.854	9.30398202928276e-05	TLE	Gabrb1
2010300C02Rik	3.85036106681369e-09	1.35593205690471	0.258	0.19	9.88888232789759e-05	TLE	2010300C02Rik
Atcay	3.93841991518721e-09	-0.176975058703209	0.347	0.427	0.000101150438681753	TLE	Atcay
Fam173a	3.95904022489103e-09	-0.23448404226337	0.264	0.343	0.000101680030095876	TLE	Fam173a
Aco2	3.97903742916955e-09	-0.108416954505474	0.5	0.586	0.000102193618293362	TLE	Aco2
Gm26549	4.01925256301781e-09	-0.351707816758048	0.183	0.257	0.000103226463575986	TLE	Gm26549
Cdc14b	4.06107883919763e-09	-0.207908007378374	0.442	0.529	0.000104300687827113	TLE	Cdc14b
Anxa11	4.15967957858456e-09	2.05835884650888	0.101	0.054	0.000106833050616787	TLE	Anxa11
Ppfia2	4.35929451497972e-09	0.306717876907156	0.874	0.934	0.000111959761028224	TLE	Ppfia2
Ddb2	4.58430992983868e-09	-0.288126492147963	0.287	0.364	0.000117738831928047	TLE	Ddb2
Nrsn1	4.67920123265296e-09	-0.388560075089553	0.232	0.309	0.000120175925258226	TLE	Nrsn1
Gm12743	4.7500866152144e-09	-0.469120769295262	0.202	0.273	0.000121996474538551	TLE	Gm12743
Sh3rf3	4.8019216155516e-09	-0.117540087081544	0.636	0.774	0.000123327752852212	TLE	Sh3rf3
Gm41609	4.85615895491434e-09	-0.154829858810055	0.452	0.542	0.000124720730439065	TLE	Gm41609
Gm9801	5.14044783864606e-09	-0.162462730596063	0.446	0.529	0.000132022121839947	TLE	Gm9801
Noct	5.25650005066503e-09	0.898272719001455	0.248	0.174	0.00013500269080123	TLE	Noct
Tcte2	5.35129063953491e-09	-0.343472903191684	0.253	0.325	0.000137437197495175	TLE	Tcte2
Nagk	5.54020373193282e-09	-0.290570494806835	0.203	0.277	0.000142289052447231	TLE	Nagk
Ercc6l2	5.5607381117327e-09	-0.184169684281666	0.301	0.378	0.000142816436923631	TLE	Ercc6l2
Agap3	5.5975940183985e-09	-0.199047677830793	0.357	0.443	0.000143763007174529	TLE	Agap3
E130102H24Rik	5.6402747343718e-09	-0.482096185119147	0.254	0.324	0.000144859176002871	TLE	E130102H24Rik
Tef	5.68647813899429e-09	-0.184302794213355	0.31	0.392	0.00014604581804379	TLE	Tef
Dtnbos	5.70248298638297e-09	-0.262851898239058	0.32	0.401	0.000146456870539274	TLE	Dtnbos
Igsf11	5.94395819412385e-09	-0.141108523395117	0.397	0.491	0.000152658678299683	TLE	Igsf11
Hivep2	6.10448775105287e-09	0.245192054579448	0.843	0.93	0.000156781558910291	TLE	Hivep2
2700054A10Rik	6.38869743655893e-09	-0.179775915210495	0.34	0.424	0.000164080916263143	TLE	2700054A10Rik
Smad7	6.58088623554822e-09	1.29372549589106	0.146	0.087	0.000169016901187585	TLE	Smad7
Gm11906	6.64635246046178e-09	-0.274727644157071	0.271	0.349	0.00017069827024204	TLE	Gm11906
Rnf13	6.7938565582302e-09	-0.13011781541811	0.399	0.481	0.000174486617985026	TLE	Rnf13
Cemip	6.90981426690818e-09	-0.367556026089051	0.318	0.405	0.000177464759817003	TLE	Cemip
Slc8a1	6.95989012061549e-09	-0.143044567234029	0.769	0.867	0.000178750857967768	TLE	Slc8a1
Fgf14	6.96468911533393e-09	-0.130011927869542	0.963	0.991	0.000178874110549121	TLE	Fgf14
Dbt	6.97419807105237e-09	-0.314143190182535	0.157	0.227	0.000179118329058838	TLE	Dbt
B3glct	7.20069853405254e-09	-0.164463805702322	0.237	0.313	0.000184935540450071	TLE	B3glct
Zfp799	7.44125872742768e-09	-0.203884392766629	0.275	0.348	0.000191113847896525	TLE	Zfp799
Nrp1	7.7577269002948e-09	1.01866076110092	0.384	0.33	0.000199241699980271	TLE	Nrp1
Pygo1	7.89095659613235e-09	-0.54739404675214	0.147	0.216	0.000202663438258467	TLE	Pygo1
Gdpd1	8.37632576140891e-09	-0.315607859374634	0.378	0.456	0.000215129174530265	TLE	Gdpd1
Phc2	8.41595340878931e-09	-0.1638871590681	0.418	0.5	0.000216146931397936	TLE	Phc2
Mecr	8.4200605376638e-09	-0.226415610771692	0.291	0.369	0.000216252414788819	TLE	Mecr
Qrsl1	9.28105538110121e-09	-0.411206912216108	0.151	0.219	0.000238365345352822	TLE	Qrsl1
Itm2b	9.29527120366957e-09	0.271263946211527	0.372	0.458	0.000238730450323846	TLE	Itm2b
Tbc1d2b	9.52288003603643e-09	-0.646171134672878	0.157	0.225	0.000244576127965524	TLE	Tbc1d2b
Txndc11	9.84616102168903e-09	-0.166144635338436	0.433	0.519	0.000252878953520039	TLE	Txndc11
Tgfbr3	1.01138941763087e-08	-0.149562874619531	0.189	0.262	0.000259755144130137	TLE	Tgfbr3
Lactb2	1.03263510756837e-08	-0.237859645287334	0.18	0.25	0.000265211674676784	TLE	Lactb2
Gfod1	1.04887157195894e-08	0.687286893214794	0.497	0.433	0.000269381685826216	TLE	Gfod1
Rnasek	1.06461154751406e-08	-0.327653201218181	0.09	0.151	0.000273424183748037	TLE	Rnasek
Greb1l	1.08382465963023e-08	-0.17785477321518	0.449	0.547	0.000278358687332832	TLE	Greb1l
Wdr70	1.08911251328592e-08	-0.245095928271708	0.373	0.454	0.000279716766787223	TLE	Wdr70
D3Ertd751e	1.09236859034138e-08	-0.316250232070606	0.268	0.341	0.000280553025057376	TLE	D3Ertd751e
Bmyc	1.09686961308214e-08	-0.863481736756082	0.124	0.186	0.000281709022727886	TLE	Bmyc
Exoc2	1.10057549120329e-08	-0.152437341306113	0.417	0.492	0.00028266080340574	TLE	Exoc2
Arl15	1.1063639841018e-08	-0.108044859939417	0.662	0.782	0.000284147462036864	TLE	Arl15
Grin3a	1.14818507657972e-08	-0.303073681466234	0.429	0.517	0.000294888373217969	TLE	Grin3a
Hbp1	1.15409166839353e-08	-0.320927585368754	0.144	0.213	0.000296405363193511	TLE	Hbp1
Bfar	1.2151511676228e-08	-0.244408825155846	0.241	0.315	0.000312087274380564	TLE	Bfar
Ppp1cc	1.22231653502308e-08	-0.274954877231121	0.221	0.288	0.000313927555689977	TLE	Ppp1cc
Pcdh8	1.25147468560375e-08	1.03171704644917	0.107	0.057	0.000321416243503611	TLE	Pcdh8
Auh	1.28028690688748e-08	-0.211965852502746	0.348	0.429	0.000328816086295911	TLE	Auh
Fam184a	1.28192204865542e-08	-0.16591329839713	0.393	0.475	0.000329236039756172	TLE	Fam184a
Tcf4	1.28657379836988e-08	-0.108210520333538	0.961	0.99	0.000330430748635335	TLE	Tcf4
Luc7l2	1.29274387774074e-08	0.257421550696441	0.857	0.937	0.000332015410120155	TLE	Luc7l2
Sec22a	1.30436033875118e-08	-0.299256516220061	0.272	0.342	0.000334998865801464	TLE	Sec22a
Kcnt2	1.3153882035662e-08	-0.272474382345968	0.595	0.695	0.000337831152321907	TLE	Kcnt2
Pde11a	1.31989000764739e-08	-0.744356787580033	0.19	0.265	0.00033898735066408	TLE	Pde11a
Cdk14	1.3443486436115e-08	-0.112145547448947	0.673	0.803	0.000345269062138741	TLE	Cdk14
Pigb	1.34767165238161e-08	-0.241847686550551	0.215	0.29	0.00034612251048117	TLE	Pigb
Atg13	1.36086500379215e-08	-0.360354779654003	0.244	0.317	0.000349510958923938	TLE	Atg13
Msantd2	1.36769873129423e-08	-0.158727797622952	0.434	0.514	0.000351266065158296	TLE	Msantd2
Cgn	1.40016186492335e-08	-0.564050664320607	0.131	0.195	0.000359603571768264	TLE	Cgn
Sestd1	1.42795397806087e-08	-0.196242021742147	0.439	0.52	0.000366741420185374	TLE	Sestd1
Ctdspl	1.43534914906784e-08	-0.16608999295889	0.39	0.464	0.000368640721955094	TLE	Ctdspl
Prkdc	1.45233982578139e-08	-0.134636089025341	0.388	0.469	0.000373004437455435	TLE	Prkdc
Kcnip3	1.47272368220237e-08	1.43083951330662	0.202	0.14	0.000378239623300035	TLE	Kcnip3
Gm28750	1.53341643858028e-08	-0.249435798789705	0.385	0.462	0.000393827343920573	TLE	Gm28750
Eepd1	1.56422914798372e-08	-0.398196413801486	0.225	0.303	0.00040174097207666	TLE	Eepd1
Mgat5b	1.57971312783862e-08	-0.199760582425378	0.241	0.321	0.000405717722622792	TLE	Mgat5b
Ank2	1.60954873838119e-08	0.131139470565466	0.949	0.984	0.000413380402478441	TLE	Ank2
Scn3b	1.61228959681668e-08	-0.40911537234541	0.197	0.266	0.000414084337150427	TLE	Scn3b
Rere	1.62829052129832e-08	-0.100269109658819	0.848	0.962	0.000418193854585048	TLE	Rere
Abcc8	1.67506268340761e-08	-0.481842008618228	0.1	0.16	0.000430206348979576	TLE	Abcc8
Apba1	1.72650725957456e-08	-0.142585624803465	0.735	0.876	0.000443418859476534	TLE	Apba1
Lmo3	1.74665182811671e-08	-0.238592730050681	0.195	0.273	0.000448592589015214	TLE	Lmo3
Atr	1.77500338328533e-08	-0.225210909798249	0.327	0.401	0.00045587411892917	TLE	Atr
2210408I21Rik	1.79084160278172e-08	-0.13190942625981	0.652	0.779	0.000459941848842428	TLE	2210408I21Rik
Acbd5	1.81153011691069e-08	-0.136495152363246	0.381	0.462	0.000465255279926172	TLE	Acbd5
Pdcd7	1.82101822683955e-08	-0.655353588390776	0.204	0.27	0.0004676921111992	TLE	Pdcd7
Ikzf2	1.84064415552379e-08	-0.155671714687748	0.194	0.267	0.000472732638463175	TLE	Ikzf2
Hook2	1.88552586134524e-08	-0.197616604265601	0.316	0.389	0.000484259606969299	TLE	Hook2
Pola1	1.90557060099781e-08	-0.239342566058488	0.409	0.479	0.000489407697454269	TLE	Pola1
Mdh1	1.93462390650125e-08	-0.368878241844966	0.246	0.315	0.000496869457906716	TLE	Mdh1
Thada	2.02646629427846e-08	-0.111910850985385	0.494	0.586	0.000520457338359537	TLE	Thada
Gm31218	2.03920903384147e-08	-0.668491616595166	0.121	0.185	0.000523730056161506	TLE	Gm31218
Epb41l2	2.05623075949651e-08	0.971188970462524	0.344	0.27	0.000528101745961489	TLE	Epb41l2
Acyp2	2.08864594713106e-08	-0.123611233473425	0.517	0.624	0.000536426938601671	TLE	Acyp2
Lrrc3b	2.09447700096565e-08	-0.399881624176093	0.223	0.299	0.000537924528158009	TLE	Lrrc3b
Pdpr	2.09831052497437e-08	-0.401005041125686	0.284	0.353	0.000538909092129168	TLE	Pdpr
Optn	2.107990485888e-08	-0.509643365047209	0.202	0.271	0.000541395196490616	TLE	Optn
Tacc2	2.11664336779068e-08	-0.135835074569136	0.344	0.42	0.000543617516149679	TLE	Tacc2
Etnk1	2.13351717218138e-08	-0.103883342995338	0.716	0.859	0.000547951215331345	TLE	Etnk1
Cep120	2.13804576768951e-08	-0.100054376356843	0.336	0.413	0.000549114294515698	TLE	Cep120
Fip1l1	2.16504965648965e-08	-0.100714073983337	0.461	0.536	0.000556049703276237	TLE	Fip1l1
Rara	2.17465844995442e-08	1.1785036152817	0.105	0.057	0.000558517529701793	TLE	Rara
Gm12709	2.2645722679696e-08	-0.353717711257971	0.286	0.358	0.000581610095582633	TLE	Gm12709
6430590A07Rik	2.30060809850687e-08	-0.35490359076796	0.206	0.279	0.00059086517793952	TLE	6430590A07Rik
Cys1	2.34735842109161e-08	-1.49520441958706	0.058	0.108	0.000602872063288959	TLE	Cys1
Gm44151	2.40008606313948e-08	-0.153366871820795	0.508	0.601	0.000616414103596113	TLE	Gm44151
Mpp6	2.55980302181654e-08	-0.136124224997425	0.497	0.599	0.000657434210093143	TLE	Mpp6
Rragb	2.59116638273277e-08	-0.242827767788593	0.388	0.462	0.000665489262077258	TLE	Rragb
Map4k2	2.59645961598796e-08	-0.211240145121615	0.35	0.423	0.000666848723174188	TLE	Map4k2
Arl6ip1	2.67215451963927e-08	-0.261250626089905	0.142	0.207	0.000686289445278953	TLE	Arl6ip1
Mta3	2.74806110720494e-08	-0.120493915681059	0.454	0.529	0.000705784534163445	TLE	Mta3
Col19a1	2.77180107535387e-08	-0.315986207776059	0.578	0.674	0.000711881670183136	TLE	Col19a1
Gm43376	2.77451979138087e-08	-0.110991791973776	0.501	0.593	0.000712579918020348	TLE	Gm43376
Stat1	2.80359545679503e-08	1.27971843463701	0.121	0.07	0.000720047421168667	TLE	Stat1
Tet3	2.82543566214525e-08	0.636219385978076	0.494	0.43	0.000725656641108765	TLE	Tet3
Pcx	2.8413969531679e-08	-0.531961275569058	0.199	0.264	0.000729755979482113	TLE	Pcx
Gm13963	2.85102255733818e-08	-0.371558730769859	0.249	0.32	0.000732228123401165	TLE	Gm13963
Ift81	3.05437871802005e-08	-0.227052413008741	0.289	0.361	0.000784456086149088	TLE	Ift81
Nxpe4	3.10831481424633e-08	-0.116876165049286	0.495	0.587	0.000798308493742884	TLE	Nxpe4
Srgap1	3.12111105633068e-08	-0.119219431030298	0.411	0.505	0.000801594952597408	TLE	Srgap1
1700024B18Rik	3.13894182334016e-08	-0.234813311831936	0.383	0.466	0.000806174428488454	TLE	1700024B18Rik
Tdrd3	3.19645722683582e-08	-0.172939554778775	0.323	0.401	0.000820946109568245	TLE	Tdrd3
Naa40	3.3187893234162e-08	-0.11816531235259	0.338	0.415	0.000852364661932982	TLE	Naa40
Tbc1d7	3.33533431544186e-08	-0.66040002169894	0.103	0.162	0.000856613912234932	TLE	Tbc1d7
Tmem130	3.41151453130542e-08	-0.247407693069484	0.283	0.355	0.000876179277075172	TLE	Tmem130
4930488N15Rik	3.57212243680288e-08	-0.644424145838474	0.21	0.28	0.000917428205444083	TLE	4930488N15Rik
Yars	3.58628233258985e-08	-0.220165413872091	0.35	0.426	0.00092106489147905	TLE	Yars
Snapc3	3.60277514344826e-08	-0.121873260207518	0.47	0.551	0.000925300740091818	TLE	Snapc3
Gpr176	3.63179813712014e-08	-0.321308606841627	0.36	0.444	0.000932754715556566	TLE	Gpr176
Nrbp2	3.67238315888813e-08	-0.149505745315802	0.362	0.433	0.000943178166697238	TLE	Nrbp2
Slc25a28	3.69203994285791e-08	-0.251372690839228	0.206	0.275	0.000948226618524198	TLE	Slc25a28
Tmx3	3.6937645669364e-08	-0.116107489330507	0.397	0.468	0.000948669553726275	TLE	Tmx3
Akap17b	3.74656171339724e-08	-0.482446590434717	0.259	0.332	0.000962229444851814	TLE	Akap17b
A630089N07Rik	3.79018525521164e-08	-0.114548013731922	0.378	0.455	0.000973433279096006	TLE	A630089N07Rik
1810034E14Rik	3.80322825407674e-08	-0.157048527650204	0.4	0.484	0.000976783112494528	TLE	1810034E14Rik
Zfp641	3.84075600073493e-08	-0.28054013089739	0.256	0.326	0.000986421363668751	TLE	Zfp641
D830024N08Rik	3.87341354881545e-08	-0.115267543778081	0.41	0.489	0.000994808801742273	TLE	D830024N08Rik
Otud7b	3.92364751053315e-08	-0.145026712148709	0.336	0.414	0.00100771039013023	TLE	Otud7b
Kcnmb2	3.99156980724636e-08	-0.164529977352054	0.768	0.877	0.00102515487359508	TLE	Kcnmb2
Pkia	4.095162591085e-08	-0.110973953129382	0.452	0.541	0.00105176060826836	TLE	Pkia
Olfm1	4.16706783376663e-08	0.220697837686433	0.383	0.471	0.00107022803174628	TLE	Olfm1
Gm5577	4.24760971163859e-08	-0.363838542373518	0.173	0.241	0.00109091360224014	TLE	Gm5577
Ccdc57	4.30020754838205e-08	-0.119793671694887	0.251	0.322	0.00110442230465096	TLE	Ccdc57
Rxylt1	4.32061132032267e-08	-0.374580886413995	0.228	0.295	0.00110966260539847	TLE	Rxylt1
Kcnh1	4.43509816999864e-08	-0.102202808055586	0.4	0.485	0.00113906626300075	TLE	Kcnh1
Grik2	4.44611048790898e-08	-0.132118838383505	0.937	0.985	0.00114189455660966	TLE	Grik2
L3mbtl3	4.44946458362598e-08	-0.322162894306065	0.218	0.289	0.00114275598901266	TLE	L3mbtl3
Ptprj	4.45733811021992e-08	0.60017555602628	0.684	0.693	0.00114477814684778	TLE	Ptprj
Prepl	4.54814053598047e-08	-0.164103338145556	0.37	0.445	0.00116809893385586	TLE	Prepl
Purg	4.59761737897195e-08	-0.124800923342191	0.528	0.61	0.00118080607144137	TLE	Purg
Zeb2	4.61373268298705e-08	-0.116330009133124	0.869	0.955	0.00118494496497156	TLE	Zeb2
mt-Co1	4.67409071846003e-08	0.360856706810176	0.144	0.214	0.00120044671922209	TLE	mt-Co1
Ogfrl1	4.68138680938939e-08	-0.411631157090002	0.176	0.242	0.00120232057425548	TLE	Ogfrl1
Atm	4.94672199228908e-08	-0.396141759692168	0.2	0.265	0.0012704666092796	TLE	Atm
Nrg3os	4.95526548175696e-08	-0.13593279887327	0.765	0.894	0.00127266083367964	TLE	Nrg3os
Taok3	5.00101220767625e-08	-0.223397798981548	0.357	0.427	0.00128440996529749	TLE	Taok3
Sept4	5.03168822844941e-08	-0.480347375070691	0.119	0.181	0.00129228848771266	TLE	Sept4
Fam189b	5.19593881746544e-08	-0.319806434323666	0.206	0.274	0.00133447296648965	TLE	Fam189b
Lgmn	5.19841963130185e-08	1.28763528199088	0.215	0.149	0.00133511011390725	TLE	Lgmn
Glt8d1	5.44815152970352e-08	-0.102134906376596	0.421	0.491	0.00139924875737376	TLE	Glt8d1
Galnt16	5.48627210220444e-08	-0.105828735276448	0.185	0.255	0.00140903926400917	TLE	Galnt16
Upp2	5.63383159795455e-08	-0.13138986741901	0.699	0.82	0.00144693696930267	TLE	Upp2
Kcnc3	5.66008217818952e-08	-0.347761429975127	0.257	0.323	0.00145367890582441	TLE	Kcnc3
Afap1	5.86720158791438e-08	-0.137249571727532	0.438	0.518	0.00150687338382405	TLE	Afap1
Maged1	5.95703009376141e-08	-0.132989378743512	0.354	0.432	0.00152994403898074	TLE	Maged1
Gm15336	6.1329330468455e-08	-0.533346147741488	0.208	0.276	0.00157512119442133	TLE	Gm15336
Mbtps1	6.1440128991529e-08	-0.114963056829816	0.285	0.356	0.00157796683288944	TLE	Mbtps1
Abca8b	6.18771409518343e-08	-0.289981746259914	0.243	0.315	0.00158919061106596	TLE	Abca8b
Dgkg	6.28804742764969e-08	0.366461776815997	0.709	0.755	0.00161495922084327	TLE	Dgkg
Gtf2ird1	6.4617807017587e-08	-0.206975750601334	0.364	0.433	0.00165957913763269	TLE	Gtf2ird1
Pcbd2	6.51096391815246e-08	-0.266990735062782	0.159	0.226	0.0016722108630991	TLE	Pcbd2
Wnt5b	6.61406145342094e-08	-0.285612478141741	0.166	0.237	0.0016986894030821	TLE	Wnt5b
Mia2	6.64637007156328e-08	-0.120246735163052	0.367	0.445	0.0017069872254796	TLE	Mia2
Stxbp4	6.75757260661304e-08	-0.644915082495664	0.235	0.299	0.00173554737255643	TLE	Stxbp4
Runx2	6.7916101230503e-08	-0.106683020115499	0.452	0.556	0.00174428922790301	TLE	Runx2
Rbfox1	6.85953908577394e-08	-0.143226197872572	0.97	0.979	0.00176173542339932	TLE	Rbfox1
Rabl6	6.9745313477604e-08	-0.142297941136284	0.367	0.443	0.0017912688860453	TLE	Rabl6
Gm28756	7.28967575102022e-08	-0.550938018035426	0.119	0.18	0.00187220742313452	TLE	Gm28756
Pde9a	7.37346311890356e-08	-0.214514591848436	0.32	0.388	0.001893726532828	TLE	Pde9a
Nr1d2	7.44602249393228e-08	-0.235029736697203	0.275	0.343	0.00191236195711663	TLE	Nr1d2
Gm14827	7.49555669402182e-08	-0.404728965102649	0.29	0.357	0.00192508382572562	TLE	Gm14827
Rapgef4os1	7.57843972110344e-08	-0.164119314225263	0.459	0.545	0.001946370673571	TLE	Rapgef4os1
Caskin1	7.68449932693787e-08	-0.214429865125224	0.339	0.405	0.00197360996213745	TLE	Caskin1
Cep70	8.17184000497922e-08	-0.123811210749428	0.339	0.416	0.00209877366847881	TLE	Cep70
Rab37	8.17726777797061e-08	-0.625261310445353	0.058	0.108	0.00210016768341619	TLE	Rab37
Rars2	8.29318083834808e-08	-0.12523570969187	0.421	0.489	0.00212993763471294	TLE	Rars2
Csmd2	8.53297589228766e-08	0.766861834209043	0.59	0.577	0.00219152419841624	TLE	Csmd2
Atraid	8.70450458636977e-08	-0.154002139567019	0.144	0.207	0.00223557791291735	TLE	Atraid
Bbs2	8.97789999003426e-08	-0.512669654988833	0.176	0.24	0.0023057940544405	TLE	Bbs2
Gm17276	9.12069565742659e-08	-0.222398277753562	0.252	0.323	0.00234246826569687	TLE	Gm17276
Phf3	9.31471079327371e-08	-0.129359635008314	0.508	0.584	0.00239229717303649	TLE	Phf3
Tbc1d32	9.41358980590684e-08	-0.243586857844544	0.285	0.354	0.00241769226985105	TLE	Tbc1d32
Pex1	9.44754571383865e-08	-0.170551214584415	0.299	0.371	0.00242641316568518	TLE	Pex1
Gm11099	9.52730128334539e-08	-0.143276976356493	0.207	0.28	0.0024468967886016	TLE	Gm11099
Gin1	9.59733558286166e-08	-0.758918440482994	0.108	0.164	0.00246488369774636	TLE	Gin1
Rtl4	9.83464369922781e-08	-0.289952888411674	0.448	0.528	0.00252583154127268	TLE	Rtl4
Syt3	9.85943773911721e-08	-0.394668953226001	0.113	0.171	0.00253219939453747	TLE	Syt3
Snhg20	9.88728266783198e-08	-0.235016924590379	0.328	0.393	0.00253935080757929	TLE	Snhg20
Gm960	1.00492979870295e-07	-0.645073482364104	0.126	0.186	0.0025809612020088	TLE	Gm960
Gm29514	1.00503573543062e-07	-0.629760644874979	0.2	0.266	0.00258123327930646	TLE	Gm29514
Rgs7	1.03143093910339e-07	0.377945973780474	0.811	0.871	0.00264902408089923	TLE	Rgs7
Ntm	1.0518206793829e-07	-0.241226233997025	0.822	0.89	0.0027013910508591	TLE	Ntm
Alcam	1.05552205934197e-07	-0.23245712672519	0.607	0.707	0.00271089730500799	TLE	Alcam
Ammecr1	1.06040267272076e-07	-0.263005437580189	0.371	0.439	0.00272343218434872	TLE	Ammecr1
Gm4221	1.07136569826184e-07	-0.441162287663142	0.235	0.298	0.0027515885228459	TLE	Gm4221
Gm4924	1.08173024745508e-07	-0.13227623026675	0.26	0.325	0.00277820779453888	TLE	Gm4924
Sobp	1.08366945410201e-07	-0.151808853985489	0.72	0.858	0.0027831882589702	TLE	Sobp
Brdt	1.11250317229695e-07	-0.180347619288993	0.262	0.333	0.00285724189741025	TLE	Brdt
2610316D01Rik	1.17031085956383e-07	-0.274333251475007	0.266	0.339	0.00300570938061779	TLE	2610316D01Rik
Lin52	1.17355446528424e-07	-0.10005989010547	0.373	0.449	0.00301403993318952	TLE	Lin52
Btbd1	1.18903814601233e-07	-0.114475624871997	0.454	0.536	0.00305380667040347	TLE	Btbd1
Lrp1b	1.19618515653279e-07	0.187698189884049	0.952	0.946	0.00307216233752317	TLE	Lrp1b
Prkaa2	1.2393333638279e-07	-0.182886798727132	0.366	0.434	0.00318297987831919	TLE	Prkaa2
Mast1	1.25063494581418e-07	-0.132938530309725	0.365	0.438	0.00321200573133455	TLE	Mast1
Dock2	1.27975686593063e-07	1.33811530783944	0.131	0.081	0.00328679955876964	TLE	Dock2
Kcnc2	1.28394918749388e-07	-0.222734192247094	0.846	0.905	0.00329756669824053	TLE	Kcnc2
Klhdc1	1.2866878881963e-07	-0.154196829134568	0.183	0.247	0.00330460050325456	TLE	Klhdc1
Atxn7	1.29332044669835e-07	-0.152160683261554	0.42	0.496	0.00332163490325536	TLE	Atxn7
Sytl2	1.30115111734352e-07	-0.20509531044461	0.141	0.206	0.00334174641467337	TLE	Sytl2
Atl3	1.32434734012846e-07	-0.271313959611156	0.239	0.308	0.00340132127365193	TLE	Atl3
Mrnip	1.36039579148007e-07	-0.442145224624388	0.085	0.14	0.00349390451125828	TLE	Mrnip
Commd3	1.36806163717199e-07	-0.320585570260824	0.175	0.236	0.00351359270274882	TLE	Commd3
Pcdh19	1.37402708649161e-07	-0.163624291957946	0.325	0.41	0.00352891376623639	TLE	Pcdh19
Atp2b3	1.37824048445116e-07	-0.134487855916804	0.383	0.455	0.00353973503621591	TLE	Atp2b3
Macrod1	1.39259209533002e-07	-0.253440565040561	0.265	0.339	0.00357659427843609	TLE	Macrod1
Trmt1	1.39948378125168e-07	-0.269038606381395	0.266	0.333	0.00359429419538868	TLE	Trmt1
Zmat4	1.40820642156909e-07	-0.233623298680588	0.732	0.822	0.0036166965525159	TLE	Zmat4
Cacna1a	1.41841371529229e-07	-0.131662266568991	0.76	0.875	0.00364291194498518	TLE	Cacna1a
Smim26	1.41903870529611e-07	-0.775736099614141	0.057	0.104	0.003644517106812	TLE	Smim26
Runx1t1	1.46154923148738e-07	-0.139046818948144	0.563	0.658	0.00375369689122905	TLE	Runx1t1
Syt1	1.46582869361953e-07	-0.108382033786751	0.969	0.995	0.00376468783382304	TLE	Syt1
1110004F10Rik	1.48390101004063e-07	-0.256246116939012	0.258	0.328	0.00381110296408735	TLE	1110004F10Rik
Per2	1.49878820188746e-07	0.913683919764993	0.152	0.097	0.00384933773890756	TLE	Per2
Zfhx3	1.50394267676964e-07	1.08347636474856	0.1	0.056	0.00386257597674746	TLE	Zfhx3
Cadps	1.52871287218078e-07	-0.106083470820228	0.912	0.975	0.00392619326962188	TLE	Cadps
Rnf32	1.5293061847679e-07	-0.222049564375962	0.256	0.321	0.00392771707433941	TLE	Rnf32
Zmym6	1.53857840788362e-07	-0.175389938111867	0.334	0.402	0.0039515309249675	TLE	Zmym6
Sh3glb2	1.57786510790387e-07	-0.153146290015278	0.262	0.33	0.0040524309566295	TLE	Sh3glb2
Zfp30	1.59077057037125e-07	-0.344313973743839	0.174	0.237	0.00408557605588449	TLE	Zfp30
Dnajb4	1.62000682722964e-07	-0.349249635797273	0.287	0.354	0.00416066353437388	TLE	Dnajb4
Gabra4	1.65200951787634e-07	-0.141026380869944	0.352	0.437	0.00424285604476181	TLE	Gabra4
Grip1os1	1.69043996856582e-07	-0.384096449562586	0.35	0.417	0.00434155697126759	TLE	Grip1os1
Shld2	1.75927713502072e-07	-0.211161950933392	0.139	0.201	0.00451835146587372	TLE	Shld2
Zc3h7a	1.78414044915351e-07	-0.102905669135785	0.441	0.516	0.00458220791556095	TLE	Zc3h7a
Slf1	1.81466943228382e-07	-0.198330761617658	0.466	0.531	0.00466061550293452	TLE	Slf1
Rtl1	1.82939371723315e-07	-0.315803286219113	0.381	0.447	0.00469843188396989	TLE	Rtl1
Cfl2	1.85543674952082e-07	-0.341841304035501	0.239	0.301	0.00476531820379431	TLE	Cfl2
Shd	1.89681360382209e-07	-0.410366996007217	0.159	0.221	0.00487158637869626	TLE	Shd
Slc5a6	1.9136373278113e-07	-0.568050600965451	0.096	0.151	0.00491479474901776	TLE	Slc5a6
Btf3l4	1.91711808770043e-07	-0.421869313605861	0.219	0.284	0.00492373438464102	TLE	Btf3l4
Haghl	1.94159705229908e-07	-0.315920796529317	0.197	0.261	0.00498660370941973	TLE	Haghl
Gm12296	2.01329298830766e-07	-0.237885838724527	0.46	0.549	0.00517074038187057	TLE	Gm12296
Tmem65	2.02801987308803e-07	-0.118856870775779	0.331	0.402	0.00520856344005198	TLE	Tmem65
Jph4	2.03480107018023e-07	-0.13888832962489	0.249	0.314	0.00522597958854389	TLE	Jph4
C230057M02Rik	2.0750724767394e-07	-0.15186795960154	0.335	0.407	0.0053294086420098	TLE	C230057M02Rik
Soga1	2.14721287071114e-07	0.735511308255614	0.263	0.187	0.00551468681584743	TLE	Soga1
Erc2	2.20063423699348e-07	0.156297508727871	0.915	0.972	0.00565188891087037	TLE	Erc2
Zfp346	2.32951444497839e-07	-0.250642083186999	0.297	0.362	0.00598289194903801	TLE	Zfp346
Ints13	2.34735461658005e-07	-0.30153191228618	0.239	0.302	0.00602871086176255	TLE	Ints13
Rab3b	2.52456707155321e-07	-0.236306080883408	0.329	0.4	0.0064838456098701	TLE	Rab3b
Shfl	2.53498170532925e-07	-0.110861638330424	0.354	0.422	0.0065105935137971	TLE	Shfl
Kdm6b	2.54105731390351e-07	1.18994318796314	0.197	0.138	0.00652619749929838	TLE	Kdm6b
St18	2.58752105615356e-07	1.3250163499492	0.183	0.129	0.00664553032851918	TLE	St18
Frg1	2.61849941770115e-07	-0.192355605914712	0.263	0.328	0.00672509205448187	TLE	Frg1
Bphl	2.63900066251061e-07	-0.151625093839236	0.151	0.214	0.006777745401526	TLE	Bphl
Wwp1	2.64646265938853e-07	-0.13049504093642	0.491	0.564	0.00679691004810756	TLE	Wwp1
Rabl2	2.67808416278409e-07	-0.44324119134507	0.133	0.192	0.00687812355527837	TLE	Rabl2
Ank3	2.68476143032287e-07	0.134049980119332	0.927	0.977	0.00689527278149822	TLE	Ank3
Bc1	2.68736481085111e-07	-0.10604006548358	0.627	0.729	0.0069019590437089	TLE	Bc1
Prune2	2.7037863204963e-07	-0.171506816130247	0.277	0.345	0.00694413440693065	TLE	Prune2
Hapln1	2.79189060939317e-07	-0.565603599922956	0.138	0.202	0.00717041265210448	TLE	Hapln1
Dpm1	2.80330711833678e-07	-0.166096486826585	0.433	0.494	0.00719973367202436	TLE	Dpm1
Col25a1	2.82932368708689e-07	-0.312186472165849	0.466	0.557	0.00726655202554526	TLE	Col25a1
Xpot	2.85572235099685e-07	-0.355355588054588	0.223	0.286	0.00733435171406521	TLE	Xpot
Cyhr1	2.89913185355746e-07	-0.485938737669766	0.172	0.23	0.00744584033949163	TLE	Cyhr1
Gm14858	3.08462813337242e-07	-0.244013659384472	0.28	0.347	0.00792225043494039	TLE	Gm14858
Lsamp	3.08621982639077e-07	-0.136304736448891	0.997	0.997	0.00792633838011941	TLE	Lsamp
Tmem196	3.21121267668761e-07	-0.284710562782885	0.23	0.301	0.0082473575175368	TLE	Tmem196
Gm10544	3.2178357817489e-07	-0.499602052181723	0.263	0.324	0.0082643676382657	TLE	Gm10544
Thsd7a	3.23205368203399e-07	-0.284170843201851	0.533	0.623	0.0083008834715679	TLE	Thsd7a
Ube4b	3.31798200985429e-07	0.109750421388759	0.494	0.575	0.00852157319590878	TLE	Ube4b
Arx	3.37507521456037e-07	-0.297072741240034	0.172	0.235	0.00866820567355539	TLE	Arx
6530401F13Rik	3.48974969621379e-07	-0.77484041471123	0.119	0.174	0.00896272414478587	TLE	6530401F13Rik
Phka1	3.5160881598997e-07	-0.119457943102368	0.386	0.462	0.0090303692210704	TLE	Phka1
Edil3	3.55038457173066e-07	-0.114818958774357	0.685	0.799	0.00911845269557584	TLE	Edil3
Mpp7	3.5619739985463e-07	0.840723703769916	0.211	0.148	0.00914821782046646	TLE	Mpp7
3110039M20Rik	3.57762226402906e-07	-0.201405827513954	0.314	0.381	0.00918840726070583	TLE	3110039M20Rik
Rnf25	3.58491230965028e-07	-0.264348505925545	0.349	0.409	0.00920713028487481	TLE	Rnf25
Tcea1	3.6159935692674e-07	-0.109736002856833	0.372	0.434	0.00928695628394946	TLE	Tcea1
Dcp1b	3.63064892262784e-07	-0.135099627007607	0.315	0.376	0.00932459562798508	TLE	Dcp1b
Minar1	3.6382001242883e-07	-0.835555716449514	0.072	0.12	0.00934398937920964	TLE	Minar1
Vsnl1	3.65013563411871e-07	-0.11494371831762	0.636	0.748	0.00937464334910709	TLE	Vsnl1
Gpr83	3.74138521535297e-07	-0.494765170807714	0.06	0.106	0.00960899964859102	TLE	Gpr83
Fra10ac1	3.7533770247783e-07	-0.501073248147918	0.173	0.235	0.00963979821273812	TLE	Fra10ac1
Spats2	3.77033774147159e-07	-0.2526098215878	0.277	0.346	0.00968335842142149	TLE	Spats2
Slc35f1	3.80196136915241e-07	-0.133876631695236	0.743	0.87	0.00976457738439413	TLE	Slc35f1
Gm15520	3.91771005423843e-07	-0.479587391091379	0.218	0.284	0.0100618547323006	TLE	Gm15520
Megf11	4.02427791438872e-07	1.01187129729535	0.154	0.102	0.0103355529675245	TLE	Megf11
Slx1b	4.05815794590384e-07	-0.384373605245471	0.147	0.208	0.0104225670524648	TLE	Slx1b
Sox5os4	4.06678253878455e-07	-0.510180815166741	0.15	0.214	0.0104447175943604	TLE	Sox5os4
Ccdc191	4.15717974966268e-07	-0.505512778014251	0.158	0.219	0.0106768847510587	TLE	Ccdc191
Gm16759	4.17218807509782e-07	-0.32872950759115	0.193	0.255	0.0107154306332737	TLE	Gm16759
Gm21798	4.17589991837296e-07	-0.307804800254043	0.333	0.41	0.0107249637603573	TLE	Gm21798
Dhtkd1	4.17638063422295e-07	-0.215288230581198	0.248	0.318	0.0107261983828748	TLE	Dhtkd1
Smim13	4.28107248274789e-07	-0.624018410413562	0.14	0.197	0.0109950784574414	TLE	Smim13
Fktn	4.31053807845233e-07	-0.168329790003134	0.284	0.348	0.0110707549468891	TLE	Fktn
Zfp467	4.40132877955812e-07	-0.49489484288566	0.105	0.158	0.0113039327045391	TLE	Zfp467
Snx10	4.44843251850107e-07	-0.145856765705187	0.377	0.447	0.0114249092372663	TLE	Snx10
Cep44	4.54257154849403e-07	-0.491217713209499	0.117	0.171	0.0116666865079972	TLE	Cep44
Pstpip2	4.60920965481076e-07	-0.349992437316082	0.162	0.224	0.0118378331564505	TLE	Pstpip2
BB365896	4.74977935611957e-07	-0.677896631064229	0.069	0.116	0.0121988583203219	TLE	BB365896
Mccc1	4.79236231484478e-07	-0.19416866659327	0.235	0.298	0.0123082241332159	TLE	Mccc1
Lnx1	4.8861911398314e-07	-0.125401379094817	0.438	0.506	0.012549204704429	TLE	Lnx1
Narf	4.96274316352742e-07	-0.401775449452283	0.18	0.238	0.0127458132668875	TLE	Narf
Cep164	4.99990661040596e-07	-0.237003186172444	0.299	0.366	0.0128412601475056	TLE	Cep164
Spg11	5.02936914099449e-07	-0.340820752534729	0.216	0.273	0.0129169287648161	TLE	Spg11
Abcd2	5.03706462918525e-07	-0.416726538087985	0.198	0.26	0.0129366930871365	TLE	Abcd2
Astn2	5.18576909808647e-07	-0.14549556668719	0.791	0.877	0.0133186107746155	TLE	Astn2
Gm48321	5.18850575116895e-07	-0.122293448968671	0.515	0.608	0.0133256393207272	TLE	Gm48321
Hs3st5	5.42209982064674e-07	-0.277679161157312	0.327	0.4	0.013925578969367	TLE	Hs3st5
Thy1	5.50099358508951e-07	-0.434941955555119	0.166	0.224	0.0141282018245854	TLE	Thy1
Cwf19l2	5.65981825767218e-07	-0.105294645467664	0.348	0.419	0.0145361112311794	TLE	Cwf19l2
Appbp2	5.75965367584285e-07	-0.110619542667654	0.357	0.42	0.0147925185356672	TLE	Appbp2
Mitf	5.76021968853343e-07	-0.109910506360791	0.37	0.461	0.0147939722260604	TLE	Mitf
Fgf13	5.79059277408559e-07	-0.312773498880789	0.698	0.81	0.014871979421684	TLE	Fgf13
Ctif	5.82748029658594e-07	-0.107443933229194	0.566	0.656	0.0149667176457217	TLE	Ctif
Tox	5.89384549801989e-07	-0.510008823633095	0.26	0.324	0.0151371633925645	TLE	Tox
Cacna2d2	6.015850427515e-07	-0.156449481415012	0.348	0.424	0.0154505086529868	TLE	Cacna2d2
Cox10	6.02964405860959e-07	-0.222518649209965	0.269	0.332	0.015485934835727	TLE	Cox10
Zfp318	6.07533625497226e-07	-0.190430526943803	0.397	0.456	0.0156032861036453	TLE	Zfp318
Gm13883	6.13598326162664e-07	-0.609676986119593	0.153	0.21	0.0157590458108357	TLE	Gm13883
Junb	6.21124695720361e-07	0.683603055973503	0.107	0.063	0.015952345560186	TLE	Junb
Slc39a10	6.22198259849895e-07	-0.229091294667868	0.195	0.255	0.0159799179077249	TLE	Slc39a10
Ywhaq	6.2260063745618e-07	-0.143712972619089	0.308	0.376	0.0159902521717871	TLE	Ywhaq
Ipo8	6.41987785955259e-07	-0.161507484424716	0.368	0.436	0.0164881723066889	TLE	Ipo8
Gm32442	6.50894589405826e-07	-0.747451986322301	0.098	0.151	0.0167169257397098	TLE	Gm32442
Lamb1	6.55301498309605e-07	-0.259694624684185	0.201	0.268	0.0168301083810856	TLE	Lamb1
Wdr1	6.72644504948411e-07	0.915950327091948	0.149	0.096	0.01727552882059	TLE	Wdr1
Plekha6	6.74686689826426e-07	-0.344230700033452	0.308	0.37	0.0173279782548121	TLE	Plekha6
Maml2	6.8124981249764e-07	0.719820383053258	0.359	0.296	0.0174965389343769	TLE	Maml2
Mllt6	6.91327237639702e-07	-0.442352881393339	0.195	0.252	0.0177553574443005	TLE	Mllt6
C87436	7.04012740883143e-07	-0.4376529662039	0.164	0.222	0.0180811592241018	TLE	C87436
Tulp3	7.15446918482723e-07	-0.18237820717609	0.338	0.405	0.0183748232073918	TLE	Tulp3
Shisa9	7.17405160252169e-07	-0.357294579901167	0.479	0.556	0.0184251167307565	TLE	Shisa9
Ino80dos	7.20940215486751e-07	-0.126270370348784	0.336	0.404	0.0185159075543462	TLE	Ino80dos
Faim2	7.31141128485386e-07	-0.131274434306704	0.176	0.234	0.0187778976028902	TLE	Faim2
Thsd4	7.43278582937913e-07	-0.285202356363534	0.232	0.298	0.0190896238455944	TLE	Thsd4
Zfr2	7.52517222573791e-07	-0.321998758185218	0.278	0.336	0.0193268998273627	TLE	Zfr2
Elavl1	7.55583686863652e-07	-0.131763295762404	0.352	0.413	0.0194056558297192	TLE	Elavl1
Mthfsl	7.86378596006762e-07	-0.294389552301462	0.194	0.255	0.0201965614812417	TLE	Mthfsl
Gpr158	7.89273966957874e-07	-0.142809396297052	0.748	0.866	0.0202709232933791	TLE	Gpr158
Grm8	7.96805756194082e-07	0.401535633482799	0.382	0.319	0.0204643622363326	TLE	Grm8
Kcna2	8.05778566746624e-07	-0.400833211675334	0.207	0.265	0.0206948109297535	TLE	Kcna2
Thumpd2	8.09719455536153e-07	-0.518298343365474	0.119	0.173	0.020796024776535	TLE	Thumpd2
Uqcc1	8.14428846853416e-07	-0.130833920860283	0.304	0.374	0.0209169760737363	TLE	Uqcc1
Dlx1	8.1670428001912e-07	-0.401859802819156	0.233	0.295	0.0209754160237311	TLE	Dlx1
Tet1	8.36560240739854e-07	-0.132713198509637	0.177	0.237	0.0214853766629217	TLE	Tet1
Shisa7	8.42345012365412e-07	-0.263362229871492	0.242	0.302	0.0216339469525809	TLE	Shisa7
Far1	8.67387810254184e-07	0.106560134312041	0.525	0.618	0.0222771211307582	TLE	Far1
Rgs11	8.822595471569e-07	-0.145350449590539	0.314	0.379	0.0226590719496307	TLE	Rgs11
Crocc	8.87661628622743e-07	-0.254117233257785	0.164	0.225	0.0227978136079179	TLE	Crocc
Nr4a1	8.96405936233614e-07	0.601875071647168	0.188	0.128	0.0230223936602879	TLE	Nr4a1
Slc43a2	8.99472582452311e-07	-0.254531712585437	0.232	0.295	0.0231011543351227	TLE	Slc43a2
Gm48765	9.19636957672627e-07	-0.281980689937545	0.247	0.309	0.0236190359839061	TLE	Gm48765
Kcnq2	9.30074640868424e-07	0.128252937210569	0.5	0.588	0.0238871070014237	TLE	Kcnq2
Pkd2l2	9.35710172149495e-07	-0.212707706073771	0.256	0.317	0.0240318443513155	TLE	Pkd2l2
Oaz1	9.38807616594123e-07	-0.603066048104484	0.11	0.162	0.0241113960169869	TLE	Oaz1
Prdm2	9.53046432676609e-07	-0.119691554237805	0.404	0.473	0.0244770915304333	TLE	Prdm2
Gnb4	9.56807587430593e-07	-0.641199543631341	0.098	0.149	0.0245736892679799	TLE	Gnb4
Dusp10	9.60207999262708e-07	-0.467995262033466	0.133	0.189	0.0246610220450641	TLE	Dusp10
Ice2	9.65173985116004e-07	-0.175541819153104	0.182	0.241	0.0247885634597343	TLE	Ice2
Slc44a2	9.69737934863592e-07	-0.474628222541561	0.189	0.247	0.0249057793811016	TLE	Slc44a2
Hspa12a	9.85926537854588e-07	-0.247246867261937	0.336	0.395	0.0253215512717194	TLE	Hspa12a
Cds1	9.89338643437371e-07	-0.15821410268011	0.256	0.319	0.025409184379402	TLE	Cds1
Tspan5	9.94355322432673e-07	0.375134382769017	0.744	0.803	0.0255380277460384	TLE	Tspan5
Mapk8ip3	1.00109949631706e-06	-0.164213412385202	0.456	0.529	0.025711238363911	TLE	Mapk8ip3
Brd8	1.00629050751923e-06	-0.115140603507092	0.311	0.37	0.0258445591046165	TLE	Brd8
Smim4	1.01072956724646e-06	-0.141947368555055	0.272	0.338	0.0259585674755908	TLE	Smim4
Zer1	1.01781889259244e-06	-0.113481705373484	0.296	0.36	0.0261406426184516	TLE	Zer1
Hsp90ab1	1.02848102773949e-06	-0.505310457481857	0.2	0.256	0.0264144782354332	TLE	Hsp90ab1
Lgr4	1.05944012635469e-06	-0.164978473758303	0.292	0.359	0.0272096007651676	TLE	Lgr4
Slc18b1	1.06558180416307e-06	-0.167430697232862	0.095	0.146	0.0273673374763201	TLE	Slc18b1
Krba1	1.08002622035492e-06	-0.115053209524121	0.346	0.409	0.0277383134173753	TLE	Krba1
2010315B03Rik	1.08197803536775e-06	-0.318322773060155	0.197	0.257	0.02778844188235	TLE	2010315B03Rik
Vwa5b2	1.09722689998656e-06	-0.123146019200783	0.301	0.361	0.0281800784723548	TLE	Vwa5b2
Rbmx	1.11067464244223e-06	-0.104383591145122	0.246	0.306	0.0285254568418437	TLE	Rbmx
Atp5a1	1.12076785454476e-06	-0.134911283398455	0.327	0.391	0.028784680808273	TLE	Atp5a1
Hist1h2be	1.13986498989963e-06	-0.343776237767345	0.143	0.202	0.0292751525355923	TLE	Hist1h2be
Hcrtr2	1.14298481192161e-06	-0.951368760787281	0.117	0.169	0.0293552789245827	TLE	Hcrtr2
Gm16894	1.15834123388442e-06	-0.820540364263635	0.096	0.145	0.0297496779098536	TLE	Gm16894
Tcp11l2	1.16613834042483e-06	-0.747864575582801	0.082	0.13	0.0299499309971308	TLE	Tcp11l2
Timp4	1.2074791105618e-06	-0.270598485748436	0.303	0.365	0.0310116859965587	TLE	Timp4
Mrap2	1.21672711935581e-06	-0.940528147937495	0.058	0.1	0.0312492026064152	TLE	Mrap2
Phtf1	1.23236278563767e-06	-0.153304209150741	0.424	0.491	0.0316507734235324	TLE	Phtf1
Ntn4	1.23324307472598e-06	-0.282154361161841	0.081	0.131	0.0316733818881874	TLE	Ntn4
Arhgap22	1.23827604859754e-06	-0.334765018204032	0.171	0.229	0.0318026437561307	TLE	Arhgap22
Gm20642	1.25794018564315e-06	-0.149063699994247	0.764	0.908	0.032307677787873	TLE	Gm20642
Epc2	1.28022073348418e-06	-0.185834227504396	0.403	0.465	0.0328799090980743	TLE	Epc2
Zswim4	1.28150234516506e-06	0.857671395309636	0.113	0.069	0.0329128247308742	TLE	Zswim4
Gm16279	1.29112895084554e-06	-0.271708836004484	0.133	0.187	0.033160064844566	TLE	Gm16279
Gm31508	1.29776408765771e-06	-0.339965972406679	0.225	0.287	0.0333304750633129	TLE	Gm31508
Siah3	1.30026554992732e-06	-0.273986964812934	0.237	0.3	0.0333947201187834	TLE	Siah3
Iqgap2	1.37500327806592e-06	-0.232546574322614	0.381	0.457	0.035314209190567	TLE	Iqgap2
Hdlbp	1.41218658490018e-06	-0.113426886873621	0.361	0.424	0.0362691880599914	TLE	Hdlbp
Mei4	1.43541857138809e-06	-0.320400326225291	0.147	0.207	0.0368658551689602	TLE	Mei4
4933413L06Rik	1.44158189173931e-06	-0.130955892949733	0.395	0.471	0.0370241477255407	TLE	4933413L06Rik
Rad23a	1.461036091163e-06	-0.775392903827437	0.101	0.149	0.0375237899293394	TLE	Rad23a
Ankrd55	1.46769230365203e-06	-0.226364410594175	0.395	0.466	0.037694741434695	TLE	Ankrd55
Ap1s1	1.50808934696467e-06	0.7420086560444	0.15	0.099	0.0387322586980936	TLE	Ap1s1
Oprm1	1.55168849800135e-06	-0.234638523403075	0.323	0.394	0.0398520156941687	TLE	Oprm1
Trps1	1.55841573349809e-06	-0.129421629744531	0.474	0.563	0.0400247912834314	TLE	Trps1
Gm26917	1.56518730546625e-06	0.687423626866546	0.608	0.591	0.0401987055662897	TLE	Gm26917
Ctsf	1.59919936412217e-06	-0.739898486032558	0.062	0.105	0.0410722372687498	TLE	Ctsf
Armh4	1.60845381428254e-06	-0.495425918483157	0.147	0.204	0.0413099193122184	TLE	Armh4
Cpne4	1.62043418143088e-06	-0.233874116912881	0.338	0.424	0.0416176110816892	TLE	Cpne4
Etl4	1.6542919009664e-06	-0.258101169747514	0.822	0.859	0.0424871788925202	TLE	Etl4
Got2	1.66420046102337e-06	-0.221804850635952	0.234	0.291	0.0427416604404633	TLE	Got2
Enpp5	1.67483432622844e-06	-0.30750606744821	0.143	0.196	0.043014770000525	TLE	Enpp5
Mapk8ip2	1.71591731735337e-06	-0.24375900925958	0.162	0.218	0.0440699044615866	TLE	Mapk8ip2
Ube4bos1	1.71643170740183e-06	-0.161961288278605	0.266	0.324	0.0440831155412013	TLE	Ube4bos1
Slc3a2	1.76042324263569e-06	-0.315937017679942	0.249	0.307	0.0452129501406124	TLE	Slc3a2
Rims1	1.763530955766e-06	-0.133181372010551	0.891	0.973	0.0452927655369381	TLE	Rims1
Lrrtm4	1.7917947817176e-06	-0.141005367227868	0.964	0.973	0.046018665378853	TLE	Lrrtm4
Zfp141	1.80779729288562e-06	-0.377561832580522	0.166	0.22	0.0464296578731813	TLE	Zfp141
Dnajb5	1.83175074427361e-06	0.799819172723808	0.132	0.084	0.0470448543651792	TLE	Dnajb5
Ift80	1.84358010920155e-06	-0.325537934946879	0.183	0.241	0.0473486679446235	TLE	Ift80
Ei24	1.87098317117549e-06	-0.315059757397877	0.263	0.321	0.0480524607853001	TLE	Ei24
Erp29	1.90557984091582e-06	-0.333092250763036	0.196	0.254	0.0489410070542411	TLE	Erp29
Nhlrc2	1.91248163678349e-06	-0.270360234531125	0.278	0.337	0.0491182658775103	TLE	Nhlrc2
Snw1	1.93295831479228e-06	-0.608402767665272	0.131	0.183	0.0496441683988101	TLE	Snw1
Golim4	1.93413161125942e-06	-0.372480902500616	0.185	0.243	0.0496743021719757	TLE	Golim4
Clpb	1.93874888742687e-06	-0.169008050696253	0.275	0.332	0.0497928876757843	TLE	Clpb
Klf8	1.94413019832849e-06	-0.125079402154292	0.272	0.335	0.0499310958836705	TLE	Klf8
Unc13a	2.0180295906595e-06	0.121824793492826	0.541	0.641	0.0518290539769079	TLE	Unc13a
Hdac11	2.01974730798645e-06	-0.177303453328561	0.263	0.327	0.0518731701110161	TLE	Hdac11
Dcaf7	2.02672214237311e-06	-0.16281025497373	0.265	0.326	0.0520523047825686	TLE	Dcaf7
Necab1	2.03609677006378e-06	-0.182023968744035	0.396	0.471	0.0522930733455482	TLE	Necab1
Htr1f	2.05445232809417e-06	-0.146713615686525	0.413	0.484	0.0527644991424426	TLE	Htr1f
Sv2c	2.06017712035649e-06	0.806777811532434	0.208	0.149	0.0529115289821157	TLE	Sv2c
Polr3a	2.07875587106025e-06	-0.241980457075269	0.235	0.29	0.0533886870364403	TLE	Polr3a
Gm11508	2.08117490877401e-06	-0.406668890734275	0.202	0.259	0.053450815182043	TLE	Gm11508
Wdr34	2.08224775037318e-06	-0.578065055925964	0.106	0.156	0.0534783689728343	TLE	Wdr34
Socs5	2.10723543006246e-06	-0.339504979879684	0.291	0.342	0.0541201275502943	TLE	Socs5
Prkab2	2.11499135826498e-06	0.725901323806607	0.239	0.178	0.0543193230543194	TLE	Prkab2
Prr14	2.11542430907034e-06	-0.203527422966798	0.282	0.34	0.0543304425298535	TLE	Prr14
Myt1	2.11546631655612e-06	-0.13416455531716	0.139	0.194	0.0543315214081107	TLE	Myt1
Banf2	2.13521986618548e-06	1.12177325278767	0.172	0.12	0.0548388518232418	TLE	Banf2
Sh3bgrl2	2.2059824380979e-06	-0.516465600745202	0.136	0.187	0.0566562469576684	TLE	Sh3bgrl2
Map2k3	2.23584618800371e-06	0.561205186000251	0.159	0.105	0.0574232376464992	TLE	Map2k3
Polr2a	2.23799734767988e-06	-0.407385624064791	0.174	0.23	0.0574784858804623	TLE	Polr2a
Gm50138	2.24635916560014e-06	-0.313640657805387	0.106	0.157	0.0576932424501085	TLE	Gm50138
Phactr1	2.24770797890169e-06	-0.212850415106494	0.831	0.91	0.057727884022132	TLE	Phactr1
Miga1	2.27881082387656e-06	-0.138231988686086	0.388	0.444	0.0585266983896216	TLE	Miga1
Atxn7l3b	2.28960266603271e-06	-0.183766596079817	0.15	0.202	0.058803865271718	TLE	Atxn7l3b
Ncam2	2.32430936179064e-06	0.307439569385455	0.701	0.663	0.059695237338869	TLE	Ncam2
Ar	2.37898858641984e-06	-0.364373013251601	0.138	0.194	0.0610995638650207	TLE	Ar
Gria1	2.41503165036711e-06	-0.197763099007974	0.93	0.973	0.0620252578763784	TLE	Gria1
Pde5a	2.47908170047621e-06	-0.349770660871936	0.232	0.299	0.0636702553133304	TLE	Pde5a
Pcdh10	2.50524483880111e-06	-0.153394803390293	0.314	0.387	0.0643422031949289	TLE	Pcdh10
Rhobtb3	2.55328325775339e-06	-0.242470746392177	0.243	0.302	0.0655759739088802	TLE	Rhobtb3
Anapc16	2.55601098437505e-06	-0.625486964339635	0.115	0.164	0.0656460301117044	TLE	Anapc16
Ndst3	2.58972969379835e-06	-0.31355733865072	0.338	0.407	0.066512027725823	TLE	Ndst3
Usp20	2.59061303137694e-06	-0.131130081949104	0.21	0.269	0.066534714484854	TLE	Usp20
Ift20	2.60719377298725e-06	-0.150553617039232	0.243	0.302	0.0669605576716315	TLE	Ift20
Ldlrad4	2.62695169664172e-06	0.549707319109742	0.642	0.648	0.0674680004248493	TLE	Ldlrad4
Gm11437	2.6549552773224e-06	-0.787840307810572	0.074	0.118	0.0681872163874712	TLE	Gm11437
Zswim8	2.67738730445983e-06	-0.209059476040813	0.322	0.377	0.0687633381404419	TLE	Zswim8
Pvt1	2.68068694350464e-06	-0.111610243443668	0.556	0.647	0.0688480827700296	TLE	Pvt1
Mid2	2.70986571299631e-06	-0.298800780002328	0.283	0.347	0.0695974811068843	TLE	Mid2
Pdxdc1	2.71215833114747e-06	-0.134820949487386	0.327	0.392	0.0696563624188604	TLE	Pdxdc1
AU041133	2.77113059561267e-06	-0.739142549755136	0.09	0.136	0.0711709470871202	TLE	AU041133
Mlh3	2.84397567763525e-06	-0.570718671835875	0.17	0.222	0.073041827328706	TLE	Mlh3
Farp2	2.8814465417369e-06	-0.279096966142492	0.204	0.261	0.0740041915314288	TLE	Farp2
4632427E13Rik	2.92162307058911e-06	-0.134904732610422	0.381	0.446	0.0750360453219401	TLE	4632427E13Rik
Cdc37l1	2.93186412548133e-06	0.118331816885191	0.508	0.589	0.075299066334737	TLE	Cdc37l1
Fbxl12os	2.93534030987988e-06	-0.59503647207094	0.141	0.193	0.0753883451786451	TLE	Fbxl12os
Zcwpw2	3.02147602902249e-06	-0.390036113171621	0.272	0.328	0.0776005688533846	TLE	Zcwpw2
Guf1	3.02813019660471e-06	-0.15042716664658	0.3	0.356	0.0777714678393987	TLE	Guf1
Gm38393	3.05302392618276e-06	-0.187481623897258	0.374	0.435	0.0784108134961518	TLE	Gm38393
Dnajc27	3.09971178372544e-06	-0.261782955103477	0.162	0.22	0.0796098977414205	TLE	Dnajc27
Dnm1	3.14651001613302e-06	0.117412781102629	0.476	0.553	0.0808118167443444	TLE	Dnm1
Copg1	3.19138232015893e-06	-0.216950050644151	0.236	0.293	0.0819642721286419	TLE	Copg1
Tut7	3.21782252019509e-06	-0.116692912338962	0.423	0.484	0.0826433357861705	TLE	Tut7
Zfp2	3.22220091594486e-06	-0.35543520636492	0.185	0.239	0.0827557861242118	TLE	Zfp2
Ap3m2	3.22572092947328e-06	-0.400386020766436	0.138	0.19	0.0828461906316623	TLE	Ap3m2
Nme7	3.24315989775203e-06	0.113489494080237	0.478	0.557	0.0832940756539655	TLE	Nme7
Gnpat	3.256842318407e-06	-0.115243290354293	0.321	0.379	0.083645481263647	TLE	Gnpat
Nlgn2	3.25785082535626e-06	-0.217171248080327	0.228	0.286	0.0836713827476249	TLE	Nlgn2
Dhdds	3.38711432380151e-06	-0.151760042592508	0.313	0.373	0.0869912571781942	TLE	Dhdds
Gpc4	3.39767232871217e-06	1.16125305191384	0.143	0.098	0.0872624184183146	TLE	Gpc4
Nln	3.40611235413877e-06	-0.129146579274827	0.357	0.42	0.087479183591346	TLE	Nln
Svil	3.44516389938894e-06	0.601385692781523	0.249	0.187	0.088482144428006	TLE	Svil
Emc10	3.49468267429806e-06	-0.205806218196499	0.171	0.227	0.0897539351239969	TLE	Emc10
Wipf1	3.50640278972924e-06	1.43214524736812	0.126	0.083	0.0900549428486161	TLE	Wipf1
Ldhb	3.52851559975494e-06	-0.395167984586881	0.197	0.254	0.0906228661485061	TLE	Ldhb
Spred1	3.57789930381899e-06	0.65547325131207	0.584	0.572	0.0918911878199832	TLE	Spred1
D130043K22Rik	3.71765873585432e-06	-0.327374124732795	0.174	0.227	0.0954806293129465	TLE	D130043K22Rik
Rsph3a	3.73105560860116e-06	-0.348337768887869	0.211	0.266	0.0958247011957037	TLE	Rsph3a
Smc2	3.77208291780965e-06	-0.44458458827078	0.105	0.154	0.0968784055781053	TLE	Smc2
Gm48677	3.78461793897529e-06	-0.361724015767607	0.222	0.277	0.0972003425267024	TLE	Gm48677
Flrt3	3.82310395359318e-06	-0.260907699826675	0.32	0.381	0.0981887788401337	TLE	Flrt3
P4htm	3.88676930991507e-06	-0.201965014807593	0.217	0.275	0.0998238961865487	TLE	P4htm
Baiap2	3.92707715934319e-06	0.882452465813313	0.197	0.142	0.100859122683411	TLE	Baiap2
Ngly1	3.96891179584756e-06	-0.256848925488985	0.214	0.271	0.101933561652753	TLE	Ngly1
Dlgap1	4.01968267507389e-06	-0.130007402190301	0.98	0.992	0.103237510143923	TLE	Dlgap1
Cdh10	4.0336813109195e-06	-0.12195605730046	0.584	0.684	0.103597037108345	TLE	Cdh10
Tmem56	4.04309747611988e-06	-0.374103279784783	0.154	0.209	0.103838872479187	TLE	Tmem56
Galnt17	4.05823256623497e-06	0.643613503547049	0.604	0.6	0.104227586998613	TLE	Galnt17
Sqle	4.07379844085039e-06	0.534822562719514	0.121	0.076	0.104627365356361	TLE	Sqle
Tcaim	4.11594896612257e-06	-0.254190026756782	0.153	0.208	0.105709917296926	TLE	Tcaim
Hnrnpr	4.20358478296457e-06	0.145376066603063	0.522	0.597	0.107960667980879	TLE	Hnrnpr
Gm35438.1	4.21057707382752e-06	-0.468998621912504	0.124	0.175	0.108140250987112	TLE	Gm35438.1
3830406C13Rik	4.25166569194767e-06	-0.36039984767028	0.131	0.182	0.109195529966292	TLE	3830406C13Rik
Sf3b1	4.3079569408873e-06	0.146816905671728	0.534	0.617	0.110641258112809	TLE	Sf3b1
Ubap1l	4.34410687930846e-06	-0.165213908805036	0.209	0.263	0.111569696981279	TLE	Ubap1l
Rprd1a	4.36207912112499e-06	0.111309409217869	0.49	0.575	0.112031278067853	TLE	Rprd1a
Kcnq4	4.43177385774463e-06	-0.542526220201283	0.136	0.189	0.113821247988455	TLE	Kcnq4
4930447N08Rik	4.55047051355471e-06	-0.426051967863598	0.223	0.287	0.116869734199626	TLE	4930447N08Rik
Mme	4.57999483739956e-06	-0.40264873059495	0.096	0.145	0.117628007408933	TLE	Mme
Cisd2	4.58691046184804e-06	-0.104026309042807	0.321	0.379	0.117805621391643	TLE	Cisd2
Grn	4.68728925077579e-06	1.41672148524571	0.11	0.069	0.120383649827675	TLE	Grn
Cdkl2	4.69386001629993e-06	-0.236337104348387	0.249	0.309	0.120552406798631	TLE	Cdkl2
Kalrn	4.92714868714118e-06	0.26175514652509	0.864	0.934	0.126543959731847	TLE	Kalrn
Hspa5	4.97526978976944e-06	0.170825558626845	0.133	0.187	0.127779854010649	TLE	Hspa5
Zfp286	5.02290935040612e-06	-0.332394164524362	0.11	0.158	0.12900338084648	TLE	Zfp286
Krt222	5.03235321941989e-06	-0.183713664103293	0.195	0.254	0.129245927734361	TLE	Krt222
Slc6a15	5.12541682690645e-06	-0.167944837102189	0.298	0.357	0.131636080365438	TLE	Slc6a15
Slc22a14	5.28111722302358e-06	-0.127252362532801	0.212	0.267	0.135634933638915	TLE	Slc22a14
Zfp157	5.28133191936286e-06	-0.239210081233943	0.334	0.382	0.135640447684996	TLE	Zfp157
Ociad2	5.56664729629079e-06	0.922553613109168	0.348	0.3	0.142968202510636	TLE	Ociad2
Gm9962	5.6036737117544e-06	-0.656900211190271	0.103	0.148	0.143919151938988	TLE	Gm9962
Vps9d1	5.60943666732932e-06	-0.166997019429727	0.289	0.34	0.144067161927019	TLE	Vps9d1
Slc7a3	5.67788747415033e-06	-0.503336269521519	0.073	0.115	0.145825183998603	TLE	Slc7a3
Dock11	5.78388640191336e-06	-0.120971892027537	0.385	0.454	0.148547554460341	TLE	Dock11
Eps8l1	5.79753873722504e-06	-0.829013626330938	0.083	0.126	0.148898187388151	TLE	Eps8l1
Adal	5.87912202201632e-06	-0.387944340328441	0.126	0.176	0.150993490891445	TLE	Adal
Vps35l	5.88519646879736e-06	-0.104456624643323	0.383	0.439	0.151149500908123	TLE	Vps35l
Evi5l	5.89498761097287e-06	-0.152144402821318	0.345	0.401	0.151400966812616	TLE	Evi5l
St8sia3	5.90523348920799e-06	-0.327128408603495	0.188	0.241	0.151664111703329	TLE	St8sia3
Fndc3a	6.11268487342971e-06	0.622033610514591	0.543	0.524	0.156992085604295	TLE	Fndc3a
Aars2	6.12122814482055e-06	-0.328790486360206	0.19	0.243	0.157211502443426	TLE	Aars2
Cdkl1	6.20558315330636e-06	-0.410121661028344	0.112	0.161	0.159377992126367	TLE	Cdkl1
Fam228b	6.41391416856238e-06	-0.410923829405599	0.154	0.206	0.164728557591188	TLE	Fam228b
Pot1a	6.46432183236898e-06	-0.171619644381304	0.16	0.215	0.166023177620733	TLE	Pot1a
Brd3	6.47724905827147e-06	-0.40823767487334	0.185	0.237	0.166355187563586	TLE	Brd3
Nudcd1	6.58919147824481e-06	-0.117360761969841	0.261	0.318	0.169230204735761	TLE	Nudcd1
Glis3	6.76453901981475e-06	0.988286297248154	0.188	0.14	0.173733655645902	TLE	Glis3
Rnf227	6.80815498136219e-06	-0.487346354788526	0.112	0.159	0.174853844386325	TLE	Rnf227
Lama3	6.82075705489358e-06	-0.492470599185572	0.145	0.197	0.175177503440832	TLE	Lama3
Prxl2c	6.83018253560331e-06	-0.294830288778494	0.233	0.292	0.1754195780619	TLE	Prxl2c
Park7	6.8362319957246e-06	-0.743702991696863	0.107	0.152	0.175574946346195	TLE	Park7
Gm50270	6.87613219906678e-06	-0.424629658485905	0.081	0.125	0.176599703268632	TLE	Gm50270
Prelid3a	6.95612603106341e-06	-0.268650591674078	0.254	0.305	0.178654184855802	TLE	Prelid3a
Gon4l	6.96996481810327e-06	-0.177920639546039	0.401	0.456	0.179009606423346	TLE	Gon4l
Ppfibp1	7.14927590426152e-06	1.3457254470582	0.104	0.065	0.183614853049149	TLE	Ppfibp1
Amn1	7.17593122051193e-06	-0.241211435714327	0.272	0.326	0.184299441536408	TLE	Amn1
Preb	7.24818568494641e-06	-0.157527193640946	0.289	0.344	0.186155152946479	TLE	Preb
Sgcd	7.25916791754519e-06	-0.31850410844935	0.577	0.669	0.186437209626313	TLE	Sgcd
AI593442	7.47807807907875e-06	-0.124509076352074	0.157	0.213	0.192059479304979	TLE	AI593442
Bod1l	7.49654010209766e-06	-0.120302658914745	0.415	0.47	0.192533639442174	TLE	Bod1l
Acvr1	7.63334799578191e-06	0.74444316859811	0.508	0.477	0.196047276575667	TLE	Acvr1
Tox4	7.64352016359182e-06	-0.331710389077581	0.237	0.291	0.196308528361529	TLE	Tox4
Ahsa2	7.64927274771554e-06	-0.275109434980437	0.18	0.231	0.196456271979578	TLE	Ahsa2
Igdcc4	7.67914940390509e-06	-0.361447336396816	0.242	0.293	0.197223594140494	TLE	Igdcc4
Gmps	7.86983599335259e-06	-0.297645751329199	0.244	0.297	0.202120997817275	TLE	Gmps
Pparg	7.9148336927657e-06	-0.297905727938118	0.236	0.29	0.203276673731301	TLE	Pparg
Serpinb6a	7.96849041398347e-06	-0.174801103394757	0.23	0.282	0.204654739302338	TLE	Serpinb6a
Iah1	7.99665062740049e-06	-0.814361554759538	0.079	0.122	0.205377978063527	TLE	Iah1
Fkbp3	8.05456465536961e-06	-0.258155654216809	0.213	0.267	0.206865384043858	TLE	Fkbp3
Itsn2	8.11425566615826e-06	0.116817192808378	0.507	0.604	0.208398428273943	TLE	Itsn2
Vac14	8.14798608101873e-06	-0.341184607733005	0.213	0.264	0.209264726518804	TLE	Vac14
Aldh5a1	8.19014743907509e-06	-0.488145017719906	0.163	0.216	0.210347556677766	TLE	Aldh5a1
Ctnnd2	8.19859789061193e-06	-0.124266597397717	0.913	0.984	0.210564589624586	TLE	Ctnnd2
Ptprn2	8.31545121214012e-06	-0.107720880793048	0.847	0.958	0.213565733481395	TLE	Ptprn2
Rnf169	8.51953530688727e-06	-0.105657127862279	0.392	0.452	0.218807225286786	TLE	Rnf169
Zfand4	8.5295649934397e-06	-0.26470322229294	0.197	0.253	0.219064817726512	TLE	Zfand4
Zcchc4	8.53805919328111e-06	-0.306542462269515	0.154	0.206	0.219282974261039	TLE	Zcchc4
Fstl1	8.56444498700461e-06	-0.427422905539519	0.136	0.184	0.219960640601239	TLE	Fstl1
Gm43713	8.61654740322822e-06	-0.126978184780824	0.435	0.492	0.22129878695711	TLE	Gm43713
Myo6	8.80188858016897e-06	0.11618871709336	0.381	0.444	0.22605890440448	TLE	Myo6
Fopnl	8.83557518366381e-06	-0.21922142069739	0.19	0.244	0.226924077442038	TLE	Fopnl
Ubxn11	8.85951823857714e-06	-0.21082130793681	0.172	0.225	0.227539006921377	TLE	Ubxn11
Gm13052	8.924365981257e-06	-0.11610733704922	0.314	0.371	0.229204491496624	TLE	Gm13052
Gm41764	8.9619663202722e-06	0.596339603196918	0.145	0.096	0.230170181003551	TLE	Gm41764
Hdx	8.98950641979175e-06	-0.144959495292323	0.408	0.462	0.230877493379512	TLE	Hdx
Sdcbp	9.31938476795955e-06	-0.179381050069977	0.291	0.349	0.239349758995505	TLE	Sdcbp
Stx16	9.55617574871832e-06	-0.126178671086119	0.435	0.496	0.245431261754333	TLE	Stx16
Cflar	9.55796973765079e-06	1.2820284001466	0.1	0.062	0.245477336772085	TLE	Cflar
Pde7b	9.58697036742079e-06	-0.160192300741353	0.228	0.287	0.246222159946468	TLE	Pde7b
Ufl1	9.64539162320204e-06	-0.158824350100803	0.216	0.268	0.247722593058698	TLE	Ufl1
Panx2	9.65382590951798e-06	-0.398081194761855	0.099	0.145	0.24793921083415	TLE	Panx2
Sdha	9.76665278056235e-06	-0.100954082890728	0.426	0.487	0.250836943363183	TLE	Sdha
Uqcrc2	9.83786011948062e-06	-0.228295897827375	0.298	0.348	0.252665761448621	TLE	Uqcrc2
Ypel3	9.84467830744496e-06	-0.220313632308157	0.185	0.242	0.252840872970109	TLE	Ypel3
Gsap	9.87367969702621e-06	0.981603495786402	0.15	0.103	0.253585715658724	TLE	Gsap
Dock4	9.98920207968168e-06	0.196551886266707	0.756	0.757	0.256552677012464	TLE	Dock4
Gm1715	1.02052019479423e-05	-0.556321945118194	0.109	0.156	0.262100201629002	TLE	Gm1715
Trf	1.02055459729609e-05	1.23445358154444	0.153	0.108	0.262109037223556	TLE	Trf
Mthfd1l	1.0416645421913e-05	-0.238337918126307	0.249	0.305	0.267530704370991	TLE	Mthfd1l
Nell1	1.05267017080544e-05	0.30047535038283	0.603	0.565	0.270357279967962	TLE	Nell1
Ccdc22	1.0663828838453e-05	-0.350371070284871	0.107	0.153	0.273879116057988	TLE	Ccdc22
Gm10649	1.07668100864384e-05	-0.153346822288441	0.252	0.312	0.276523983449997	TLE	Gm10649
Fndc1	1.11166564009581e-05	-0.398399744756389	0.143	0.196	0.285509086345807	TLE	Fndc1
Mfap3	1.1136779347448e-05	-0.313975001342493	0.209	0.26	0.286025903980507	TLE	Mfap3
Fat4	1.11453034857299e-05	-0.512313676360685	0.095	0.139	0.286244829424002	TLE	Fat4
4931406C07Rik	1.15158172329109e-05	-0.617086398646306	0.119	0.165	0.295760733992852	TLE	4931406C07Rik
Gle1	1.16499964550279e-05	-0.271602218393064	0.172	0.223	0.299206858954481	TLE	Gle1
Gm15680	1.1665440133342e-05	-0.404010100348559	0.289	0.353	0.299603498944622	TLE	Gm15680
Gas2	1.17422517183788e-05	-0.183196710374743	0.313	0.371	0.301576250883122	TLE	Gas2
9530036O11Rik	1.17904012164463e-05	-0.311654008925442	0.13	0.181	0.30281287444199	TLE	9530036O11Rik
Rps6ka2	1.2162920808093e-05	-0.143396910952221	0.356	0.419	0.312380295114251	TLE	Rps6ka2
Mgrn1	1.21972524143056e-05	-0.251599133945618	0.386	0.436	0.313262033756611	TLE	Mgrn1
Cntnap5a	1.22272433935797e-05	-0.212733238216778	0.675	0.755	0.314032292077309	TLE	Cntnap5a
Gm2516	1.22343130015732e-05	-0.380174346472121	0.38	0.454	0.314213860819403	TLE	Gm2516
Ift140	1.23042783870915e-05	-0.144200725064005	0.171	0.225	0.31601078181567	TLE	Ift140
Fastkd1	1.23158809269521e-05	-0.434880921083841	0.178	0.229	0.316308769846911	TLE	Fastkd1
Foxred2	1.24360770026689e-05	-0.585865400416532	0.079	0.121	0.319395765659545	TLE	Foxred2
Podxl2	1.24403918831371e-05	-0.111695192315404	0.34	0.397	0.319506584734609	TLE	Podxl2
Mxd4	1.26035863379801e-05	-0.337450544734941	0.15	0.201	0.323697907918343	TLE	Mxd4
Smim19	1.27278167187235e-05	-0.681888076749293	0.085	0.127	0.326888516786976	TLE	Smim19
Phlpp1	1.30579997698062e-05	0.740024985233993	0.581	0.572	0.335368608087932	TLE	Phlpp1
Dnajc10	1.32023719287723e-05	-0.210935199633189	0.251	0.304	0.33907651824666	TLE	Dnajc10
Csmd1	1.33727101222647e-05	0.110258533758709	0.986	0.991	0.343451314070124	TLE	Csmd1
Firre	1.35442142438713e-05	0.101667248904135	0.434	0.485	0.347856054425347	TLE	Firre
Edaradd	1.3629338559934e-05	-0.841818541212475	0.065	0.104	0.350042302234784	TLE	Edaradd
1700016K05Rik	1.37124200885044e-05	-0.296518189008292	0.202	0.253	0.352176085133058	TLE	1700016K05Rik
Trip4	1.37731451803069e-05	-0.126899991412203	0.296	0.348	0.353735687665821	TLE	Trip4
Tmem201	1.37790045950909e-05	-0.403316142569559	0.147	0.196	0.35388617501572	TLE	Tmem201
Cdh18	1.38540296980258e-05	-0.203589727804087	0.426	0.505	0.355813044734397	TLE	Cdh18
Bicra	1.39083745086892e-05	-0.179554905743178	0.284	0.34	0.357208782506664	TLE	Bicra
Ppa2	1.41847274360984e-05	-0.19960017346629	0.231	0.283	0.364306354741314	TLE	Ppa2
Ap3s2	1.42309566467424e-05	-0.167206047491704	0.249	0.303	0.365493659558285	TLE	Ap3s2
Asah2	1.43340030967992e-05	-0.260545490088957	0.107	0.155	0.368140201535094	TLE	Asah2
Ncam1	1.44306008651498e-05	0.205311446976537	0.839	0.91	0.370621122019643	TLE	Ncam1
Sept6	1.44868523825508e-05	-0.187101321201379	0.275	0.329	0.372065829741051	TLE	Sept6
Ccz1	1.44982670316317e-05	-0.184366492640551	0.326	0.376	0.372358992173396	TLE	Ccz1
Pwp1	1.47539618317133e-05	-0.564138834201691	0.088	0.131	0.378926001723893	TLE	Pwp1
Gm28198	1.47555209276756e-05	-0.152830022186319	0.343	0.393	0.378966043985493	TLE	Gm28198
Pde10a	1.48112861431456e-05	-0.146629143370365	0.825	0.924	0.38039826201441	TLE	Pde10a
Gtf3c2	1.4944590750747e-05	-0.20236400046489	0.303	0.353	0.383821924251435	TLE	Gtf3c2
Mttp	1.5164959914559e-05	-0.267025272880503	0.179	0.229	0.389481665485618	TLE	Mttp
Atl1	1.54384215947131e-05	-0.128149185933	0.398	0.456	0.396504981817017	TLE	Atl1
Reps1	1.55128313401944e-05	-0.118534747157376	0.381	0.433	0.398416047310213	TLE	Reps1
Ccnc	1.56818029556881e-05	-0.102963264864514	0.314	0.365	0.402755745310936	TLE	Ccnc
Mbp	1.5748698089091e-05	1.15828057046724	0.201	0.15	0.404473813022124	TLE	Mbp
Lrrc8b	1.59935461809189e-05	-0.116037603759657	0.414	0.47	0.410762246564539	TLE	Lrrc8b
1500011B03Rik	1.61725783276949e-05	-0.520574054739702	0.104	0.147	0.415360329190188	TLE	1500011B03Rik
Iqcb1	1.62970585300571e-05	-0.100308342275163	0.412	0.47	0.418557354227456	TLE	Iqcb1
Ica1l	1.64467043199867e-05	-0.139580732011665	0.228	0.283	0.422400707050219	TLE	Ica1l
Grk5	1.64534203729379e-05	-0.115842427601959	0.304	0.361	0.422573195438164	TLE	Grk5
Prkacb	1.64585519561729e-05	-0.132315477074443	0.416	0.481	0.422704989890389	TLE	Prkacb
Naa35	1.64596389208805e-05	-0.198561555779155	0.357	0.409	0.422732906404973	TLE	Naa35
Ndfip1	1.6751978150062e-05	0.11958380306385	0.579	0.669	0.430241054828042	TLE	Ndfip1
4930590L20Rik	1.68517600972763e-05	-0.385716863096532	0.243	0.298	0.432803754578348	TLE	4930590L20Rik
Cluap1	1.69028610652598e-05	-0.130577448423655	0.259	0.312	0.434116180739068	TLE	Cluap1
Wdr41	1.70420480027631e-05	-0.101607191229086	0.275	0.331	0.437690918854966	TLE	Wdr41
Calm1	1.70948580254619e-05	-0.19457657435176	0.287	0.341	0.439047238667938	TLE	Calm1
Lrrc20	1.75956518384538e-05	-0.1876989008723	0.143	0.192	0.451909126167009	TLE	Lrrc20
Pex3	1.77061919590621e-05	-0.135485421948428	0.336	0.388	0.454748128084593	TLE	Pex3
Gabbr1	1.78279921051314e-05	0.122907493982996	0.499	0.573	0.457876321236089	TLE	Gabbr1
Xylt1	1.78300515811756e-05	0.71060894372695	0.428	0.383	0.457929214759332	TLE	Xylt1
Wnt5a	1.78479941049939e-05	-0.966417449887933	0.067	0.106	0.458390032598558	TLE	Wnt5a
C130073E24Rik	1.78503791289972e-05	-0.234269309826442	0.537	0.625	0.458451287170036	TLE	C130073E24Rik
Mthfd1	1.80944715900447e-05	-0.184102143618276	0.231	0.283	0.464720313847118	TLE	Mthfd1
Kirrel	1.81590102068616e-05	-0.673458214163452	0.078	0.119	0.466377859142825	TLE	Kirrel
Ttc21b	1.84514277258931e-05	-0.128051628353741	0.363	0.419	0.473888018284114	TLE	Ttc21b
Gm16093	1.85173685892039e-05	-0.164439924205128	0.252	0.309	0.475581577476525	TLE	Gm16093
Epb41l4b	1.85578612477231e-05	-0.168140266956764	0.404	0.462	0.476621550425273	TLE	Epb41l4b
Map2	1.90426206109176e-05	0.176824790093779	0.826	0.94	0.489071625150197	TLE	Map2
Mterf1a	1.91962629927151e-05	-0.40804090752107	0.076	0.116	0.493017622441903	TLE	Mterf1a
Fgf12	1.92643488080911e-05	-0.116217451420013	0.933	0.97	0.494766270438203	TLE	Fgf12
Aamdc	1.95905772732107e-05	-0.399496246520191	0.114	0.159	0.50314479610787	TLE	Aamdc
1110032A03Rik	1.96185583749483e-05	-0.339130776629262	0.1	0.144	0.503863434743796	TLE	1110032A03Rik
Zfat	1.96210395495008e-05	-0.224432563932466	0.306	0.358	0.503927158749828	TLE	Zfat
Bcas2	1.97025406039739e-05	-0.228567174555255	0.27	0.323	0.506020350331861	TLE	Bcas2
Gm15243	1.97671446445185e-05	-0.439286809088359	0.176	0.224	0.507679575905167	TLE	Gm15243
Zfp52	1.99903464456813e-05	-0.55451712614566	0.133	0.177	0.513412067764432	TLE	Zfp52
Fbxo10	2.00245716838575e-05	-0.25507180684871	0.158	0.208	0.514291074556512	TLE	Fbxo10
Fbxo16	2.00467651966756e-05	-0.303340418070797	0.085	0.127	0.51486107054622	TLE	Fbxo16
4930432B10Rik	2.00758407625615e-05	-0.982404615879586	0.082	0.122	0.515607818304868	TLE	4930432B10Rik
Nos1	2.01796779319747e-05	-0.270726158856887	0.138	0.189	0.518274668326906	TLE	Nos1
Dmtf1	2.02246624855825e-05	-0.154321177583872	0.309	0.361	0.519430006617216	TLE	Dmtf1
Faf2	2.03644746553905e-05	-0.177278629121608	0.298	0.348	0.523020802574395	TLE	Faf2
Unc5d	2.03949101470778e-05	-0.261325548617229	0.782	0.842	0.523802477307399	TLE	Unc5d
Ddr1	2.05892168676541e-05	0.743528216389954	0.22	0.162	0.52879285681196	TLE	Ddr1
Ndufv3	2.08630551276964e-05	-0.26890623795046	0.081	0.123	0.535825844844626	TLE	Ndufv3
Eipr1	2.10080096105583e-05	-0.14438792130694	0.312	0.363	0.539548710827969	TLE	Eipr1
Uhrf2	2.13516583724215e-05	0.117039681057477	0.48	0.553	0.548374641978902	TLE	Uhrf2
Tmem145	2.13616869417372e-05	-0.46371168056465	0.122	0.167	0.548632205724637	TLE	Tmem145
Gm16083	2.14058447415031e-05	-0.229330595780174	0.352	0.407	0.549766310496023	TLE	Gm16083
Oxa1l	2.16374733917314e-05	-0.275991423808264	0.195	0.245	0.555715229119839	TLE	Oxa1l
Stard9	2.17216556022127e-05	-0.140051697768448	0.327	0.386	0.557877280831629	TLE	Stard9
Srrm1	2.19863222448608e-05	0.122453735342388	0.564	0.645	0.56467471421476	TLE	Srrm1
Tsc22d1	2.20454423052541e-05	0.150025671943835	0.579	0.677	0.56619309472584	TLE	Tsc22d1
Arl4c	2.21920859750232e-05	-0.676449086747474	0.114	0.158	0.569959344096521	TLE	Arl4c
Vwc2l	2.21985917763151e-05	-0.469044993148283	0.129	0.18	0.5701264325911	TLE	Vwc2l
Dpp3	2.22718681688673e-05	-0.318315620574573	0.125	0.168	0.57200839018102	TLE	Dpp3
Mcts1	2.24952491686585e-05	-0.183963249869991	0.292	0.342	0.577745484398656	TLE	Mcts1
AC163685.1	2.293688294911e-05	-0.33146158271657	0.079	0.12	0.589087964781992	TLE	AC163685.1
Gm45847	2.32028497352115e-05	-0.431050147739697	0.139	0.186	0.595918789749438	TLE	Gm45847
Grin2d	2.33139538149074e-05	-0.173783820269936	0.248	0.3	0.598772275828267	TLE	Grin2d
Mbtps2	2.33211691535999e-05	-0.149241362223774	0.265	0.312	0.598957587371906	TLE	Mbtps2
Gipc2	2.34629475964155e-05	-0.730070535128664	0.077	0.116	0.602598883118739	TLE	Gipc2
Unc5c	2.34662982286497e-05	-0.286426963599086	0.787	0.87	0.602684937406409	TLE	Unc5c
Ptpdc1	2.36566646315363e-05	-0.119152153761168	0.188	0.238	0.607574117731747	TLE	Ptpdc1
Apod	2.36592029931301e-05	1.27506338735501	0.105	0.067	0.60763931047256	TLE	Apod
Mroh1	2.37060732197653e-05	-0.103238717047004	0.306	0.355	0.608843078503233	TLE	Mroh1
Capn2	2.3804567109086e-05	0.16433623440473	0.244	0.3	0.611372697062655	TLE	Capn2
Elp2	2.3847890364612e-05	-0.156081340108465	0.315	0.368	0.612485368234329	TLE	Elp2
Ubac2	2.38778681959309e-05	0.135016878064623	0.431	0.495	0.613255288876092	TLE	Ubac2
Adcy6	2.41313497063416e-05	-0.308900420416178	0.094	0.137	0.61976545450797	TLE	Adcy6
Cdr2l	2.42746891403904e-05	-0.582550986955123	0.099	0.142	0.623446841192647	TLE	Cdr2l
Rims2	2.45217315684764e-05	-0.102468290536224	0.864	0.967	0.62979163187318	TLE	Rims2
Far2	2.47709750829138e-05	-0.102866749453337	0.42	0.488	0.636192953054475	TLE	Far2
Fam185a	2.48021079343192e-05	-0.354356551749476	0.193	0.243	0.636992538077121	TLE	Fam185a
Ncoa6	2.48694215953248e-05	0.103571402651824	0.487	0.552	0.638721354832728	TLE	Ncoa6
Pianp	2.50224020767631e-05	-0.406376479911717	0.089	0.131	0.642650352537506	TLE	Pianp
Tmem260	2.52145413436951e-05	-0.125577079468758	0.296	0.346	0.647585065330122	TLE	Tmem260
Sirt3	2.52283152537549e-05	-0.516248600289816	0.159	0.204	0.647938820662187	TLE	Sirt3
Elmo1	2.56153595086036e-05	0.43124623309684	0.531	0.495	0.657879278259467	TLE	Elmo1
5530401A14Rik	2.65357286632018e-05	-0.114464478726481	0.296	0.367	0.681517119257011	TLE	5530401A14Rik
Nfatc2	2.66800849018348e-05	0.828945431645696	0.104	0.067	0.685224620533824	TLE	Nfatc2
Lonp1	2.67648485518205e-05	-0.178029325792761	0.191	0.239	0.687401605356405	TLE	Lonp1
Cmas	2.67784832183605e-05	-0.269317776531637	0.177	0.224	0.687751784497152	TLE	Cmas
Entr1	2.73524610085824e-05	-0.184973494496242	0.218	0.268	0.702493256083422	TLE	Entr1
Pak1	2.8021870841168e-05	0.12813269080613	0.451	0.514	0.719685708813719	TLE	Pak1
Abcb7	2.81490079525605e-05	-0.154256987520154	0.246	0.303	0.72295097124561	TLE	Abcb7
Galnt7	2.86579789800041e-05	-0.130367508034718	0.439	0.509	0.736022874143445	TLE	Galnt7
Sema3c	2.87716241864145e-05	-0.269784684710264	0.154	0.206	0.738941623979683	TLE	Sema3c
Bicc1	2.88465708008589e-05	-0.208675734016887	0.166	0.215	0.74086647787846	TLE	Bicc1
Foxo3	2.8904967047541e-05	-0.227556745218318	0.235	0.287	0.742366268681996	TLE	Foxo3
Iqce	2.92802359198729e-05	-0.122299844566468	0.284	0.332	0.752004299130096	TLE	Iqce
Faah	2.9359068097447e-05	0.106611333749592	0.228	0.282	0.75402894594673	TLE	Faah
Gm41804	2.941952684972e-05	-0.519327264164948	0.168	0.215	0.755581708081359	TLE	Gm41804
D130017N08Rik	2.98112171429559e-05	-0.655936990676906	0.133	0.177	0.765641489882537	TLE	D130017N08Rik
Hps4	2.99121173413159e-05	-0.211142490177474	0.261	0.313	0.768232909677018	TLE	Hps4
Gstz1	3.00185047376417e-05	-0.230259936952374	0.233	0.283	0.770965257176851	TLE	Gstz1
Coq3	3.07503610086766e-05	-0.120768706362294	0.197	0.249	0.789761521785841	TLE	Coq3
BC002059	3.08633870117771e-05	-0.519067892555191	0.171	0.216	0.792664368623471	TLE	BC002059
Mettl7a1	3.10009953607675e-05	-0.212405133727757	0.11	0.154	0.796198563850591	TLE	Mettl7a1
Pot1b	3.1196042017389e-05	-0.602910767985735	0.166	0.212	0.801207947132602	TLE	Pot1b
1700030K09Rik	3.15664992245076e-05	-0.206950543701569	0.127	0.173	0.810722399583029	TLE	1700030K09Rik
Iars	3.1896108440948e-05	0.144709573106253	0.361	0.415	0.819187753088867	TLE	Iars
Asxl2	3.18996961238557e-05	0.111465649247154	0.544	0.619	0.819279895548985	TLE	Asxl2
Jmjd1c	3.19472800241079e-05	0.4099124129502	0.707	0.77	0.820501992859164	TLE	Jmjd1c
Pla2g4e	3.20537489480668e-05	-0.395683829932299	0.209	0.256	0.823236434233198	TLE	Pla2g4e
Kctd1	3.20981255669373e-05	0.133004527016068	0.293	0.355	0.824376158935651	TLE	Kctd1
Zfhx2os	3.21257454637204e-05	-0.469537634812152	0.142	0.189	0.825085520744732	TLE	Zfhx2os
Armh3	3.24734123824667e-05	0.123304583441942	0.497	0.563	0.834014650218892	TLE	Armh3
Slc7a6os	3.40291625607617e-05	-0.198009973271124	0.262	0.31	0.873970982048043	TLE	Slc7a6os
Pikfyve	3.42613698029595e-05	-0.100699657437408	0.362	0.42	0.879934760649408	TLE	Pikfyve
Gm20404	3.45195045079328e-05	-0.257305290231202	0.336	0.38	0.886564434277239	TLE	Gm20404
Pex7	3.50927862769155e-05	-0.119417795325856	0.188	0.237	0.901288029950021	TLE	Pex7
Epha5	3.54020378102367e-05	-0.101333110781612	0.801	0.901	0.909230537080309	TLE	Epha5
Kdm4d	3.54561545577619e-05	-0.655935159285954	0.084	0.123	0.910620417506998	TLE	Kdm4d
Setd7	3.55493638312933e-05	-0.252363394951676	0.296	0.347	0.913014311279105	TLE	Setd7
Zc3h8	3.58937036227063e-05	-0.341695324364903	0.138	0.186	0.921857990141965	TLE	Zc3h8
Rhbdl1	3.60517870091816e-05	-0.221923407665401	0.232	0.278	0.925918045756811	TLE	Rhbdl1
Parg	3.70658880890154e-05	0.108401441094042	0.426	0.486	0.951963203790182	TLE	Parg
Mycbp	3.71753986459684e-05	-0.302668143067428	0.252	0.306	0.954775763424407	TLE	Mycbp
Atp5l	3.74123459787217e-05	-0.137406830809085	0.204	0.254	0.960861281771509	TLE	Atp5l
Dazap1	3.74205232889038e-05	-0.191726415924357	0.249	0.297	0.961071299628915	TLE	Dazap1
L1cam	3.74987778373037e-05	-0.244632228501246	0.213	0.263	0.963081111195471	TLE	L1cam
Btbd3	3.75255356403843e-05	-0.14090092806155	0.282	0.339	0.96376833185199	TLE	Btbd3
Ints8	3.77972845740798e-05	-0.141318946879452	0.295	0.346	0.970747659716091	TLE	Ints8
Lgi3	3.78359787099868e-05	-0.197522771183025	0.097	0.139	0.971741441208591	TLE	Lgi3
Rhbdd3	3.79555320163361e-05	-0.422107056242459	0.174	0.222	0.974811928775559	TLE	Rhbdd3
1810062O18Rik	3.88151802819204e-05	-0.322225022785303	0.171	0.219	0.99689027518056	TLE	1810062O18Rik
4833420G17Rik	3.88644951168996e-05	-0.177390134049411	0.262	0.31	0.998156828087333	TLE	4833420G17Rik
Tmed9	3.89095683482852e-05	-0.124990534915127	0.247	0.295	0.999314443889008	TLE	Tmed9
Fnbp1l	3.95238202244955e-05	-0.105858835719691	0.513	0.581	1	TLE	Fnbp1l
Glis1	3.98416028536075e-05	0.556180733074006	0.112	0.073	1	TLE	Glis1
Pbx1	4.00860512821548e-05	-0.115099027549411	0.685	0.787	1	TLE	Pbx1
Scg3	4.02492401058015e-05	-0.107102978079316	0.234	0.282	1	TLE	Scg3
Pgr	4.04087962256251e-05	-0.271455937031587	0.247	0.298	1	TLE	Pgr
Zmym3	4.10137591556223e-05	-0.232528203140351	0.26	0.307	1	TLE	Zmym3
Ndufaf2	4.1624975779822e-05	-0.137818087998431	0.34	0.391	1	TLE	Ndufaf2
Dap3	4.18648269912983e-05	-0.12375744362255	0.243	0.293	1	TLE	Dap3
Cdc42ep3	4.20644765749036e-05	-0.907026756008803	0.086	0.126	1	TLE	Cdc42ep3
Msh2	4.26278611981529e-05	-0.14187585462837	0.162	0.21	1	TLE	Msh2
Ttc5	4.31510002308349e-05	-0.23988532697289	0.169	0.213	1	TLE	Ttc5
Dgka	4.35400165134702e-05	-0.465392939378218	0.077	0.115	1	TLE	Dgka
Ccdc82	4.38852954805149e-05	-0.124370225944879	0.287	0.342	1	TLE	Ccdc82
Hnmt	4.39506812094464e-05	-0.738744286479683	0.07	0.107	1	TLE	Hnmt
Gna14	4.43125158526041e-05	-0.627539472653243	0.079	0.119	1	TLE	Gna14
Trim3	4.50725720389447e-05	-0.26965141505449	0.248	0.297	1	TLE	Trim3
Phactr2	4.51181996298547e-05	-0.252007590421762	0.191	0.241	1	TLE	Phactr2
Kcnq3	4.52076389001976e-05	0.271357536996272	0.77	0.789	1	TLE	Kcnq3
2610037D02Rik	4.58642680299045e-05	-0.149145940124968	0.442	0.492	1	TLE	2610037D02Rik
Snhg4	4.61339348123118e-05	-0.24753646817504	0.221	0.269	1	TLE	Snhg4
Wdr17	4.61901309203478e-05	0.14418478343226	0.458	0.53	1	TLE	Wdr17
Intu	4.67400723306445e-05	-0.146205118342572	0.114	0.157	1	TLE	Intu
Tatdn3	4.6916396123292e-05	-0.18661718832825	0.201	0.249	1	TLE	Tatdn3
Gpm6b	4.69429416071514e-05	0.184342212529122	0.552	0.638	1	TLE	Gpm6b
Cachd1	4.70795777434532e-05	-0.171802634434658	0.131	0.179	1	TLE	Cachd1
4930512B01Rik	4.71007823737046e-05	0.157031657451957	0.326	0.389	1	TLE	4930512B01Rik
Atat1	4.76220181898607e-05	-0.275379446046397	0.221	0.27	1	TLE	Atat1
Ppp3cb	4.84296292824094e-05	0.10608396623375	0.482	0.555	1	TLE	Ppp3cb
Otud7a	4.87229006858769e-05	0.155281766109637	0.83	0.931	1	TLE	Otud7a
Bdh1	4.88246862262285e-05	-0.458225538625814	0.192	0.234	1	TLE	Bdh1
Cep295	4.92707539533869e-05	-0.222949273882041	0.284	0.332	1	TLE	Cep295
Gdpd3	4.93661557017309e-05	-0.43595210543191	0.072	0.11	1	TLE	Gdpd3
Rptor	4.93804731024804e-05	0.100935888807925	0.554	0.637	1	TLE	Rptor
Zfand6	4.98345995303365e-05	0.144644379043371	0.26	0.314	1	TLE	Zfand6
Pced1b	5.04116181886276e-05	-0.223490342018292	0.105	0.148	1	TLE	Pced1b
Adcy10	5.04561424310763e-05	-0.450723722333087	0.084	0.122	1	TLE	Adcy10
Ahi1	5.06413798114512e-05	-0.120322205260561	0.855	0.966	1	TLE	Ahi1
Dram1	5.06498731857448e-05	-0.746124677512515	0.1	0.139	1	TLE	Dram1
2410021H03Rik	5.1048135190093e-05	-0.781910873011602	0.121	0.164	1	TLE	2410021H03Rik
Cd276	5.12789554079555e-05	0.361995983168552	0.15	0.104	1	TLE	Cd276
Gm1604b	5.15379191356589e-05	-0.392243847358585	0.116	0.16	1	TLE	Gm1604b
Zfp369	5.15781365930036e-05	-0.165686080394332	0.268	0.317	1	TLE	Zfp369
Cog5	5.19774804129693e-05	0.112961916163778	0.596	0.699	1	TLE	Cog5
4932443L11Rik	5.20483384164066e-05	-0.205403736122335	0.357	0.409	1	TLE	4932443L11Rik
Sun1	5.20861254615028e-05	-0.116893279395856	0.359	0.404	1	TLE	Sun1
9530052E02Rik	5.21220317420579e-05	-0.324535385770665	0.184	0.233	1	TLE	9530052E02Rik
Dmac2	5.26074497694627e-05	-0.402033788967522	0.138	0.182	1	TLE	Dmac2
4930430F08Rik	5.30010130987535e-05	-0.345389766464056	0.108	0.149	1	TLE	4930430F08Rik
Cntn6	5.36328033335628e-05	-0.132638186360121	0.428	0.503	1	TLE	Cntn6
Cmtr1	5.39776527670301e-05	-0.111837038258067	0.287	0.33	1	TLE	Cmtr1
Agpat3	5.44602955844396e-05	-0.129014947320485	0.262	0.309	1	TLE	Agpat3
Txndc12	5.45314179570189e-05	-0.224376528258005	0.136	0.18	1	TLE	Txndc12
Gpc5	5.46799977967414e-05	0.974364808002	0.242	0.203	1	TLE	Gpc5
Lzts3	5.5030217136668e-05	-0.222177423374786	0.138	0.182	1	TLE	Lzts3
Cbx5	5.56302568589307e-05	-0.110111669065807	0.306	0.355	1	TLE	Cbx5
Lancl3	5.59880470838346e-05	-0.502159765722998	0.115	0.158	1	TLE	Lancl3
Ddrgk1	5.66118021333317e-05	-0.313159565801851	0.114	0.156	1	TLE	Ddrgk1
Rbm41	5.70230308595232e-05	-0.309858398940938	0.249	0.299	1	TLE	Rbm41
Zfp618	5.72195944527129e-05	-0.312530186231113	0.197	0.25	1	TLE	Zfp618
Atf2	5.73138935910122e-05	0.128934272737646	0.58	0.673	1	TLE	Atf2
Htr4	5.80860284092584e-05	0.902213652003022	0.36	0.328	1	TLE	Htr4
Rsrc1	5.91049310470556e-05	0.164509734671633	0.574	0.663	1	TLE	Rsrc1
Gm15834	5.9663671700114e-05	-0.484470584263184	0.11	0.151	1	TLE	Gm15834
Mapkapk2	6.05609312195862e-05	0.645689788075507	0.199	0.148	1	TLE	Mapkapk2
Cenpc1	6.09212953787139e-05	0.11164673938803	0.408	0.463	1	TLE	Cenpc1
Mettl16	6.12779053753e-05	0.124345674253629	0.307	0.356	1	TLE	Mettl16
Selenom	6.13004886205326e-05	-0.293624101825662	0.095	0.135	1	TLE	Selenom
Adgrl2	6.13463983740241e-05	-0.138603874767405	0.275	0.336	1	TLE	Adgrl2
Ttbk2	6.17889797606051e-05	-0.550437643888747	0.107	0.148	1	TLE	Ttbk2
Orc1	6.19481993966449e-05	-0.175351233889121	0.156	0.202	1	TLE	Orc1
Gm15396	6.20104519328926e-05	-0.370596165778248	0.135	0.179	1	TLE	Gm15396
Ppm1k	6.24017951546291e-05	-0.146433131227884	0.153	0.198	1	TLE	Ppm1k
Cx3cr1	6.24307156356671e-05	0.872184422554577	0.14	0.1	1	TLE	Cx3cr1
Dcaf6	6.24870065223525e-05	0.138381998508559	0.592	0.683	1	TLE	Dcaf6
Chst10	6.32598941817695e-05	-0.270919911340666	0.137	0.18	1	TLE	Chst10
Ndufv1	6.34890635503476e-05	-0.452074888597384	0.145	0.189	1	TLE	Ndufv1
Clu	6.36820516752391e-05	-0.145675085550846	0.112	0.154	1	TLE	Clu
Gm15655	6.37968987857851e-05	-0.887164118449547	0.096	0.135	1	TLE	Gm15655
Enox2	6.39312964777357e-05	0.13342743264762	0.303	0.361	1	TLE	Enox2
Taf15	6.42539334637025e-05	0.117669570295787	0.553	0.637	1	TLE	Taf15
Gt(ROSA)26Sor	6.42862583804794e-05	-0.171641798159555	0.151	0.196	1	TLE	Gt(ROSA)26Sor
Adat1	6.43928513627896e-05	-0.180456036731858	0.152	0.198	1	TLE	Adat1
Phka2	6.5258785946447e-05	0.129258280066825	0.415	0.474	1	TLE	Phka2
Lrrc29	6.53505791863944e-05	-0.402319650093824	0.195	0.239	1	TLE	Lrrc29
Dars	6.65622951040774e-05	-0.121249913450405	0.246	0.292	1	TLE	Dars
Ppp2r3d	6.73204081396349e-05	-0.422987811448078	0.071	0.107	1	TLE	Ppp2r3d
Usp11	6.95833918416788e-05	-0.155584844918008	0.255	0.3	1	TLE	Usp11
1700110K17Rik	7.01338840163231e-05	-0.312706044443227	0.161	0.206	1	TLE	1700110K17Rik
Emc2	7.08891920616305e-05	-0.137196778704092	0.353	0.396	1	TLE	Emc2
Glrx2	7.09018267555626e-05	-0.408798471618866	0.136	0.179	1	TLE	Glrx2
Naa30	7.12567958773699e-05	-0.291183605655651	0.166	0.21	1	TLE	Naa30
Zscan21	7.13375273363446e-05	-0.556681697593534	0.124	0.163	1	TLE	Zscan21
Nr2f1	7.22278039179102e-05	-0.313366122422369	0.199	0.243	1	TLE	Nr2f1
Adsl	7.34211267116053e-05	-0.492405683441227	0.124	0.165	1	TLE	Adsl
Lrrcc1	7.36701557850265e-05	-0.112417867154644	0.244	0.292	1	TLE	Lrrcc1
Hs3st1	7.38632670120232e-05	-0.538125597867456	0.159	0.203	1	TLE	Hs3st1
Tmem29	7.47323514280956e-05	-0.268483055116657	0.279	0.323	1	TLE	Tmem29
Terf1	7.47359966344437e-05	-0.147428908332506	0.274	0.322	1	TLE	Terf1
B3galnt2	7.61014346296039e-05	-0.188947307309516	0.27	0.318	1	TLE	B3galnt2
Pcsk5	7.62125636541012e-05	1.0892521231376	0.206	0.163	1	TLE	Pcsk5
Gm19265	7.63334355927261e-05	-0.423843053062731	0.066	0.101	1	TLE	Gm19265
Egfem1	7.74780958048734e-05	-0.215936904122844	0.726	0.795	1	TLE	Egfem1
Rcan1	7.81409423778239e-05	0.483008648810545	0.202	0.15	1	TLE	Rcan1
Pfkm	7.84364002619917e-05	-0.205619460502353	0.254	0.3	1	TLE	Pfkm
E430024P14Rik	7.87684402770478e-05	-0.236720025267131	0.202	0.246	1	TLE	E430024P14Rik
Mppe1	7.89310683604684e-05	-0.458325906831756	0.163	0.208	1	TLE	Mppe1
Caprin2	7.895294763625e-05	-0.241754479516696	0.174	0.22	1	TLE	Caprin2
Cnot2	7.90812531943768e-05	0.164074960183483	0.605	0.69	1	TLE	Cnot2
Rc3h1	7.97188941825976e-05	0.153465489068706	0.421	0.491	1	TLE	Rc3h1
March11	8.05611969831974e-05	0.531580573986878	0.397	0.343	1	TLE	March11
Efcab2	8.12256629421541e-05	-0.393231049226006	0.135	0.177	1	TLE	Efcab2
Slc6a8	8.2201689680417e-05	0.538437915595588	0.167	0.121	1	TLE	Slc6a8
Eny2	8.48161087091563e-05	-0.259760451234214	0.232	0.279	1	TLE	Eny2
Asns	8.53289794085739e-05	-0.46884980824902	0.097	0.136	1	TLE	Asns
Trim43c	8.55208314263548e-05	-0.238854591623833	0.136	0.181	1	TLE	Trim43c
Plag1	8.68505015151817e-05	-0.336120006056365	0.086	0.124	1	TLE	Plag1
Trpc4ap	8.77871358502322e-05	0.109516390364595	0.421	0.472	1	TLE	Trpc4ap
Atp6ap2	8.79815871944771e-05	-0.12472027997915	0.233	0.278	1	TLE	Atp6ap2
Abcd4	8.82094269322756e-05	-0.139856782937123	0.191	0.237	1	TLE	Abcd4
Arhgap35	9.27487318130529e-05	0.123932902527651	0.504	0.58	1	TLE	Arhgap35
E430024I08Rik	9.33142442336813e-05	-0.245936059577315	0.151	0.195	1	TLE	E430024I08Rik
1700084C06Rik	9.35060110720331e-05	-0.196860688635551	0.25	0.296	1	TLE	1700084C06Rik
Riok2	9.43037900294287e-05	-0.299243272711546	0.157	0.202	1	TLE	Riok2
Wdr19	9.50184527908714e-05	-0.38860760595697	0.154	0.196	1	TLE	Wdr19
Shroom2	9.55455142314547e-05	-0.453201544669722	0.112	0.154	1	TLE	Shroom2
Ap5z1	9.63219707967986e-05	-0.593336507063374	0.089	0.126	1	TLE	Ap5z1
Nell1os	9.66014714846912e-05	0.372730979737025	0.272	0.213	1	TLE	Nell1os
Impdh1	9.7600002687964e-05	-0.367134960050518	0.172	0.217	1	TLE	Impdh1
Rassf8	9.79845269453357e-05	-0.169573904127783	0.249	0.297	1	TLE	Rassf8
Gm17178	9.80085606603804e-05	-0.32934679221536	0.124	0.167	1	TLE	Gm17178
Hectd2	9.80499897558839e-05	0.800664231345903	0.47	0.443	1	TLE	Hectd2
Rab27a	9.97080486995793e-05	-0.185179780692175	0.187	0.236	1	TLE	Rab27a
Frem1	0.000100349098259303	-0.610183909482983	0.109	0.151	1	TLE	Frem1
Fam184b	0.000100353608315644	-0.109377139976229	0.112	0.156	1	TLE	Fam184b
Trmt2b	0.000100654804528702	-0.405963798351277	0.131	0.171	1	TLE	Trmt2b
Slc1a6	0.000100864397449402	-0.421422056477678	0.117	0.158	1	TLE	Slc1a6
Fam131a	0.000100986882814828	-0.111670315185083	0.168	0.212	1	TLE	Fam131a
Sept7	0.00010469108415575	0.135302861810965	0.546	0.622	1	TLE	Sept7
Naxd	0.00010516634636989	-0.240815279788608	0.164	0.208	1	TLE	Naxd
Helz	0.000105552025967712	0.148320982313724	0.538	0.612	1	TLE	Helz
Gspt2	0.000107369444327382	-0.257671872156186	0.14	0.181	1	TLE	Gspt2
Vipas39	0.000109387295109975	-0.170791916060912	0.209	0.253	1	TLE	Vipas39
Rnf19b	0.00011042657791411	0.44972291882309	0.155	0.111	1	TLE	Rnf19b
Dchs2	0.000110587503861002	-0.297973005501692	0.163	0.209	1	TLE	Dchs2
Pgm1	0.000110681062577397	-0.284610275606188	0.176	0.219	1	TLE	Pgm1
Washc3	0.000111191641011982	-0.465525278783424	0.124	0.166	1	TLE	Washc3
Gm15810	0.000111651225381749	-0.223637601095033	0.092	0.132	1	TLE	Gm15810
Gtpbp8	0.00011252495878602	-0.168437683461705	0.164	0.209	1	TLE	Gtpbp8
Ptpa	0.000113047911464644	-0.147859013283566	0.298	0.346	1	TLE	Ptpa
Rarb	0.000114935354377737	-0.203399175532816	0.176	0.227	1	TLE	Rarb
Arfrp1	0.000116050957887611	-0.362116482862701	0.176	0.22	1	TLE	Arfrp1
Bbip1	0.000116318978798361	-0.222401619725034	0.327	0.376	1	TLE	Bbip1
Akr1e1	0.000116566953589915	-0.469732728893462	0.1	0.14	1	TLE	Akr1e1
Gm46218	0.000116788705649591	-0.258650388468749	0.203	0.248	1	TLE	Gm46218
Pogz	0.000116890710802875	-0.131912924985061	0.346	0.393	1	TLE	Pogz
Zfp652	0.000117221365672317	0.101745381718531	0.423	0.485	1	TLE	Zfp652
Phf1	0.000117695611936104	-0.299719071028356	0.165	0.209	1	TLE	Phf1
Mcf2	0.000117729785296064	-0.237543296131968	0.133	0.175	1	TLE	Mcf2
Tmem132c	0.000118102304821076	-0.321161716082315	0.175	0.225	1	TLE	Tmem132c
Ostm1	0.000120512681089757	-0.21423090465703	0.181	0.228	1	TLE	Ostm1
Fyco1	0.000120624671810786	-0.106730799000372	0.326	0.372	1	TLE	Fyco1
Zbtb7c	0.000121813836446316	-0.385645319806214	0.093	0.132	1	TLE	Zbtb7c
Cep68	0.000123275062200275	-0.212774776981568	0.218	0.262	1	TLE	Cep68
Rnf8	0.000124221597237851	-0.243953758960542	0.218	0.261	1	TLE	Rnf8
Anks1	0.000125853342057216	-0.119206976181787	0.416	0.476	1	TLE	Anks1
Wiz	0.000125897625194588	-0.557422080299215	0.121	0.16	1	TLE	Wiz
Ercc4	0.00012591242694263	-0.212600771788142	0.143	0.188	1	TLE	Ercc4
Gm17202	0.000127263699435699	-0.262843184263228	0.14	0.181	1	TLE	Gm17202
Dbndd2	0.000127377387692866	0.733191003953617	0.153	0.109	1	TLE	Dbndd2
Pik3r3	0.000127556981290915	0.384624050171126	0.379	0.44	1	TLE	Pik3r3
Gtpbp6	0.000127882440266382	-0.496178318412516	0.152	0.193	1	TLE	Gtpbp6
Chid1	0.000128151861253002	-0.155721439155834	0.171	0.212	1	TLE	Chid1
Rmc1	0.000128741577189648	-0.646275329876648	0.101	0.14	1	TLE	Rmc1
Uckl1	0.000129096931863192	-0.100312112631539	0.279	0.327	1	TLE	Uckl1
Bcs1l	0.000132094826338658	-0.194803819810666	0.123	0.164	1	TLE	Bcs1l
Pigk	0.000134295164270802	-0.122500610590007	0.65	0.734	1	TLE	Pigk
Cystm1	0.000134933014593851	-0.42038455147717	0.15	0.19	1	TLE	Cystm1
Aldh7a1	0.000134997892389009	-0.100457322717117	0.206	0.253	1	TLE	Aldh7a1
Scrn3	0.000135232604465045	-0.154931993820458	0.091	0.128	1	TLE	Scrn3
Vps39	0.000136083971913024	-0.145168418284863	0.234	0.28	1	TLE	Vps39
Bckdha	0.000137111755172282	-0.71995819893916	0.112	0.151	1	TLE	Bckdha
Gstcd	0.000137631569276586	-0.367783079099146	0.129	0.17	1	TLE	Gstcd
Pwwp3a	0.000137926414218925	-0.269776102300824	0.145	0.188	1	TLE	Pwwp3a
Slc1a4	0.000138122427770581	-0.311035106745067	0.185	0.231	1	TLE	Slc1a4
Myh9	0.000138298375188834	0.879652165087391	0.219	0.171	1	TLE	Myh9
Xndc1	0.000139568636019294	-0.245497958958703	0.208	0.251	1	TLE	Xndc1
Smarcad1	0.000140047356469983	0.136111008064072	0.418	0.479	1	TLE	Smarcad1
Pard3	0.000145177104334757	0.170453424282481	0.507	0.592	1	TLE	Pard3
0610030E20Rik	0.000146354937566686	-0.457036588864008	0.164	0.205	1	TLE	0610030E20Rik
Zdhhc20	0.000146772878318294	0.154211251604068	0.509	0.582	1	TLE	Zdhhc20
Izumo4	0.000149631524360767	-0.2195224558571	0.167	0.212	1	TLE	Izumo4
Gng7	0.000149999600538882	-0.333062514982537	0.169	0.21	1	TLE	Gng7
Gm32647	0.000151234640951143	0.386949619006811	0.284	0.235	1	TLE	Gm32647
Tpp1	0.000151498887798596	-0.132929996118049	0.147	0.188	1	TLE	Tpp1
Atad2b	0.000151742902795129	0.200987971102053	0.583	0.663	1	TLE	Atad2b
Pdzd7	0.000151779880911995	-0.331390514278513	0.07	0.104	1	TLE	Pdzd7
Sema4g	0.000153988225220063	-0.18135881918149	0.17	0.213	1	TLE	Sema4g
Xrn1	0.000155708805364951	0.125168081463555	0.581	0.668	1	TLE	Xrn1
Steap2	0.000156549997992316	-0.554489698323271	0.091	0.129	1	TLE	Steap2
Ankrd29	0.000157298603491732	-0.235825439596137	0.152	0.195	1	TLE	Ankrd29
Lima1	0.000158573217945046	-0.173065573256251	0.194	0.239	1	TLE	Lima1
Kdm1a	0.00015859988544327	0.133958652460105	0.43	0.496	1	TLE	Kdm1a
Slit2	0.000159615478783566	-0.318465408057117	0.291	0.35	1	TLE	Slit2
Gm45341	0.000160198150111804	-0.23675966867689	0.297	0.358	1	TLE	Gm45341
Gm44257	0.000160415613159144	-0.260410039527921	0.188	0.231	1	TLE	Gm44257
Tmem126a	0.00016093162064301	-0.271859680992388	0.272	0.317	1	TLE	Tmem126a
Znfx1	0.000162152119433385	1.08617868466734	0.129	0.09	1	TLE	Znfx1
Ccdc149	0.000163437926896794	-0.182101494229112	0.26	0.305	1	TLE	Ccdc149
5330439K02Rik	0.000164132275350413	-0.528558287801622	0.1	0.139	1	TLE	5330439K02Rik
Rbm25	0.000166772323651457	0.133588069817564	0.699	0.817	1	TLE	Rbm25
Taf3	0.000167322379597371	-0.163498983326446	0.355	0.395	1	TLE	Taf3
Vstm5	0.000167499810079953	-0.290638912223052	0.157	0.199	1	TLE	Vstm5
Itpk1	0.000167908538864537	0.444949163120423	0.206	0.156	1	TLE	Itpk1
Scrt1	0.000171055264583444	-0.390116161403087	0.102	0.141	1	TLE	Scrt1
Frmpd4	0.00017291538128268	-0.176555598927594	0.852	0.904	1	TLE	Frmpd4
Sqstm1	0.000173973759521655	-0.173415437469253	0.227	0.267	1	TLE	Sqstm1
Ache	0.000174096975842306	0.235398480192515	0.134	0.093	1	TLE	Ache
Gm34868	0.00017479837591214	-0.477207102882504	0.176	0.216	1	TLE	Gm34868
Ampd2	0.000175609025178053	-0.300008320292964	0.155	0.195	1	TLE	Ampd2
Rnf130	0.000175685632347564	0.107048853438894	0.45	0.511	1	TLE	Rnf130
Uvrag	0.000176484444341066	0.136966532803052	0.501	0.565	1	TLE	Uvrag
Gm27032	0.000176781160762908	-0.230975653500689	0.215	0.258	1	TLE	Gm27032
Mpc2	0.000178557080901141	-0.195286145083233	0.232	0.279	1	TLE	Mpc2
Mfsd8	0.000179087523358126	-0.533250887529585	0.104	0.142	1	TLE	Mfsd8
Gm47350	0.000180363518236321	-0.131863902335624	0.212	0.255	1	TLE	Gm47350
Vmp1	0.000182390081546142	0.178243206938781	0.467	0.532	1	TLE	Vmp1
Utrn	0.000182786867991621	-0.135097437678407	0.52	0.588	1	TLE	Utrn
Vps26c	0.000183038203417598	-0.376716724098647	0.147	0.187	1	TLE	Vps26c
Arhgap23	0.000186842259748615	0.165892069183253	0.373	0.429	1	TLE	Arhgap23
Zfp74	0.000187249037675441	-0.383461658356801	0.166	0.208	1	TLE	Zfp74
Msra	0.000187838219605142	-0.121602322183593	0.692	0.774	1	TLE	Msra
Cdh22	0.000187992650856484	0.941451026864344	0.114	0.078	1	TLE	Cdh22
Srsf2	0.000188399978480263	0.30753635398672	0.5	0.563	1	TLE	Srsf2
Slc39a13	0.000190508863615102	-0.451074053484386	0.126	0.164	1	TLE	Slc39a13
Ikzf4	0.00019214118928931	-0.202684998442476	0.21	0.255	1	TLE	Ikzf4
Klc1	0.000193870573184186	0.117232194010858	0.538	0.622	1	TLE	Klc1
Brcc3	0.000195132017533282	-0.140186926260667	0.237	0.28	1	TLE	Brcc3
B230217O12Rik	0.000195618678584955	-0.436265455262777	0.136	0.177	1	TLE	B230217O12Rik
Zfp516	0.000197688143317914	-0.179924327474727	0.144	0.185	1	TLE	Zfp516
1700008O03Rik	0.000198567965387392	-0.11741993410324	0.144	0.185	1	TLE	1700008O03Rik
Deptor	0.000201177128715648	-0.272809707259721	0.085	0.121	1	TLE	Deptor
Gm11655	0.000202257996651447	-0.463392640680774	0.149	0.189	1	TLE	Gm11655
Armc9	0.000202504308836218	0.122156940470123	0.469	0.532	1	TLE	Armc9
Gm30382	0.000205803956320225	-0.400203113612155	0.189	0.235	1	TLE	Gm30382
Mb21d2	0.000205814493135017	-0.219070467698504	0.157	0.198	1	TLE	Mb21d2
Notch2	0.000207775983476862	1.0261969589507	0.108	0.074	1	TLE	Notch2
Nr6a1os	0.000209394824772582	-0.111931897885722	0.32	0.366	1	TLE	Nr6a1os
Helq	0.000211328074266824	-0.111039284456647	0.232	0.277	1	TLE	Helq
Lingo2	0.000212602457546335	0.178411210646356	0.775	0.768	1	TLE	Lingo2
Sar1b	0.000214273766506831	-0.127352172394158	0.242	0.287	1	TLE	Sar1b
Cog7	0.00021450879161617	-0.287923775368906	0.126	0.166	1	TLE	Cog7
Chrm3	0.00021472001217585	-0.163105654668605	0.695	0.784	1	TLE	Chrm3
Zfp943	0.000214776189150409	-0.102996887634554	0.222	0.265	1	TLE	Zfp943
Nrf1	0.000218678255976692	0.106922858231275	0.406	0.457	1	TLE	Nrf1
Pigs	0.000219596254861499	-0.322822623101725	0.09	0.125	1	TLE	Pigs
Pld3	0.000222432810667886	-0.190859605042601	0.239	0.28	1	TLE	Pld3
Cend1	0.000225391632006134	-0.347251153512017	0.077	0.111	1	TLE	Cend1
Ctnnbl1	0.000225526270852541	-0.113943932167508	0.336	0.379	1	TLE	Ctnnbl1
Ncapd2	0.000225701110417843	-0.513609074435586	0.098	0.134	1	TLE	Ncapd2
Arsb	0.000227103659041611	0.146463476580456	0.412	0.475	1	TLE	Arsb
Eef1akmt1	0.000227738071976577	-0.296470680364794	0.121	0.16	1	TLE	Eef1akmt1
Dis3l2	0.000233239197544336	0.127993918892261	0.604	0.69	1	TLE	Dis3l2
Atf7ip	0.000234109918588857	0.104572143822645	0.443	0.498	1	TLE	Atf7ip
Gk5	0.00023479552536234	-0.295146782493822	0.163	0.206	1	TLE	Gk5
Spns1	0.00023484782460285	-0.220982659217151	0.168	0.21	1	TLE	Spns1
Prrg1	0.000235465301204918	-0.437443206522793	0.07	0.104	1	TLE	Prrg1
Mthfd2	0.000236885287641142	-0.454745268833725	0.114	0.153	1	TLE	Mthfd2
Wdr45	0.000237596229851853	-0.78736340986169	0.072	0.105	1	TLE	Wdr45
Trappc6b	0.000238108897145094	0.130592678233709	0.302	0.349	1	TLE	Trappc6b
Igsf9b	0.000238151633099489	0.568866553320735	0.423	0.378	1	TLE	Igsf9b
Traf3ip2	0.000238273048399176	-0.395188108844678	0.265	0.305	1	TLE	Traf3ip2
Wtap	0.000239524724978641	-0.169404107746408	0.178	0.221	1	TLE	Wtap
Lrrn1	0.000250881025930845	-0.154552702806488	0.133	0.173	1	TLE	Lrrn1
Smim10l1	0.000251054169230618	-0.215197950426904	0.096	0.131	1	TLE	Smim10l1
Cep83os	0.00025160698661148	-0.401177880255961	0.142	0.181	1	TLE	Cep83os
Sdhc	0.000251916737758216	-0.211240847547428	0.183	0.226	1	TLE	Sdhc
Angel2	0.00025364052077912	-0.129361001491406	0.264	0.308	1	TLE	Angel2
Orc5	0.000255060255550705	-0.204938358728477	0.196	0.236	1	TLE	Orc5
Creb1	0.000255922019122509	-0.137709714406932	0.346	0.396	1	TLE	Creb1
Cox7b	0.000256468902057931	-0.12697709992322	0.303	0.347	1	TLE	Cox7b
6530403H02Rik	0.000257872758848256	1.66865482275903	0.115	0.084	1	TLE	6530403H02Rik
Arhgef18	0.000260542013946463	-0.106575711393843	0.27	0.317	1	TLE	Arhgef18
Ankrd45	0.000263738319376439	-0.14899411429587	0.21	0.253	1	TLE	Ankrd45
Zfp560	0.00026565307948116	-0.167476418342772	0.145	0.185	1	TLE	Zfp560
Hibch	0.000268621688261256	-0.178350439115034	0.225	0.269	1	TLE	Hibch
Gm31323	0.00026871611745282	-0.296506821379246	0.235	0.275	1	TLE	Gm31323
Gm3294	0.000269253559956018	0.817581000023283	0.164	0.123	1	TLE	Gm3294
Fgf10	0.00027274558823472	-0.552979871535149	0.119	0.157	1	TLE	Fgf10
Vars2	0.000273860719707175	-0.406130117056754	0.101	0.138	1	TLE	Vars2
Gfm2	0.000273923660341418	0.117599922394892	0.364	0.411	1	TLE	Gfm2
Zfp563	0.000274499805329131	-0.285476592837051	0.214	0.256	1	TLE	Zfp563
Slc35f6	0.00027675408668459	0.789160903751219	0.112	0.076	1	TLE	Slc35f6
Tbc1d15	0.000277058950163191	-0.161368696850332	0.219	0.26	1	TLE	Tbc1d15
Gm10130	0.000277944634506998	-0.338183989745778	0.133	0.171	1	TLE	Gm10130
Sfmbt2	0.00027811447160384	-0.178046089355453	0.148	0.191	1	TLE	Sfmbt2
Klhl13	0.000279482854597484	-0.313628273825323	0.178	0.222	1	TLE	Klhl13
Synpr	0.000281231437329899	-0.274585179246567	0.565	0.613	1	TLE	Synpr
Trpc6	0.000281947271944373	0.40486463766457	0.464	0.422	1	TLE	Trpc6
Sipa1l2	0.000282040563141048	0.600591875777518	0.288	0.238	1	TLE	Sipa1l2
Zfp444	0.000282180314843198	-0.520498455541536	0.108	0.146	1	TLE	Zfp444
Osgepl1	0.00028253273086588	-0.344124816980866	0.117	0.154	1	TLE	Osgepl1
Fam229b	0.000282650223977244	-0.396404938836921	0.122	0.16	1	TLE	Fam229b
Map3k3	0.000282778295820411	0.158142257235173	0.447	0.507	1	TLE	Map3k3
Wscd2	0.000283385634527349	-0.13874109984545	0.242	0.284	1	TLE	Wscd2
Antxr1	0.0002836029230957	-0.231571399416121	0.117	0.156	1	TLE	Antxr1
Pank1	0.000284298173499924	-0.102928504132892	0.287	0.331	1	TLE	Pank1
Dnttip2	0.000284437961028532	-0.390276813589963	0.074	0.108	1	TLE	Dnttip2
Wnk2	0.000286873663795857	0.101885767292991	0.586	0.657	1	TLE	Wnk2
Egfr	0.000286969224866981	-0.23204015875972	0.179	0.229	1	TLE	Egfr
Hook1	0.000287129463373164	0.146395302042399	0.518	0.575	1	TLE	Hook1
Pabpc4	0.000289802492681976	0.116381159961928	0.374	0.436	1	TLE	Pabpc4
Crtc3	0.000291052823400035	0.140594155835229	0.505	0.584	1	TLE	Crtc3
Taldo1	0.000292410988779294	1.00278339236603	0.11	0.076	1	TLE	Taldo1
Plcxd3	0.000298942790964885	-0.147017014464519	0.39	0.453	1	TLE	Plcxd3
Bscl2	0.000299394815053909	-0.363650561482476	0.16	0.197	1	TLE	Bscl2
Tmem18	0.00030868738819308	-0.41266505376097	0.129	0.167	1	TLE	Tmem18
Ro60	0.000308709870012102	-0.200213764409586	0.338	0.381	1	TLE	Ro60
Rfc1	0.000310124855353012	-0.12941130528348	0.241	0.282	1	TLE	Rfc1
Bsg	0.00031258603353043	-0.18860128416194	0.126	0.163	1	TLE	Bsg
Map4k4	0.000315880804179235	0.118868308854567	0.463	0.524	1	TLE	Map4k4
Epha6	0.000316299123504355	-0.1547498242828	0.892	0.934	1	TLE	Epha6
Snapc1	0.000317378980447411	-0.321722685663771	0.213	0.251	1	TLE	Snapc1
Mgat4b	0.000317654969200047	-0.302573734968546	0.176	0.215	1	TLE	Mgat4b
4930533B01Rik	0.000318212723134919	-0.404308233988173	0.096	0.132	1	TLE	4930533B01Rik
Samd4	0.000318856714202597	0.443688388863903	0.493	0.463	1	TLE	Samd4
Lamp5	0.000319009599887678	-0.47237317656604	0.126	0.166	1	TLE	Lamp5
Tmcc3	0.000319404963013163	0.598096867319999	0.371	0.328	1	TLE	Tmcc3
Efhd2	0.00031970695570413	0.358599279248565	0.175	0.131	1	TLE	Efhd2
Crbn	0.000321710512991634	-0.373057236553894	0.166	0.205	1	TLE	Crbn
Tma7	0.000321863513617788	-0.304043043747443	0.114	0.152	1	TLE	Tma7
Tmem108	0.000324006598532558	0.489059349374654	0.539	0.514	1	TLE	Tmem108
Cnpy3	0.000327044891214533	-0.603386139626423	0.07	0.102	1	TLE	Cnpy3
Trap1	0.000327791371228603	-0.184679731551384	0.188	0.229	1	TLE	Trap1
Zkscan8	0.000332244643139934	-0.201366017967018	0.084	0.118	1	TLE	Zkscan8
Elac1	0.000333764700887281	-0.743974429297565	0.088	0.122	1	TLE	Elac1
Glb1	0.000336558267124903	-0.176811074269901	0.165	0.208	1	TLE	Glb1
Gm7854	0.000336654353711124	-0.358616622528931	0.19	0.233	1	TLE	Gm7854
Gm14820	0.000339243622134144	-0.736012842013977	0.071	0.102	1	TLE	Gm14820
Ccdc127	0.00034097780551489	-0.218054900834069	0.1	0.136	1	TLE	Ccdc127
Ing4	0.000342539454277193	-0.184881223331254	0.188	0.227	1	TLE	Ing4
Tent2	0.000345117949362341	0.12595731176979	0.468	0.519	1	TLE	Tent2
Serinc5	0.000346267593858535	-0.148427038943059	0.23	0.274	1	TLE	Serinc5
Fkbp2	0.00034702875657398	-0.117086838835445	0.152	0.194	1	TLE	Fkbp2
Clcn1	0.000349714256412616	-0.201707449085417	0.078	0.111	1	TLE	Clcn1
Qrich1	0.000350376014262565	0.123222006313253	0.494	0.548	1	TLE	Qrich1
Nexn	0.000352957461516327	-0.246440018365375	0.138	0.178	1	TLE	Nexn
Acot13	0.000354142130303569	-0.450747652349889	0.093	0.127	1	TLE	Acot13
Dpy19l4	0.000355475666729015	0.116347179631005	0.303	0.353	1	TLE	Dpy19l4
Map1a	0.000359706608686963	-0.269352655603388	0.202	0.244	1	TLE	Map1a
Jade2	0.000363594447862206	-0.628029083915933	0.081	0.115	1	TLE	Jade2
Gm15398	0.000363716675180137	-0.11758285321467	0.424	0.491	1	TLE	Gm15398
Fam160b2	0.000363841145322212	-0.145151707524005	0.173	0.211	1	TLE	Fam160b2
Eif1b	0.000364070078195235	-0.262392524066943	0.173	0.21	1	TLE	Eif1b
Tbc1d16	0.000364400850647307	0.540934407499376	0.166	0.124	1	TLE	Tbc1d16
Gtf2ird2	0.000364804697272241	-0.130232659148468	0.18	0.221	1	TLE	Gtf2ird2
Pcbp4	0.000368405206845028	-0.129802292366014	0.127	0.164	1	TLE	Pcbp4
Acaa1a	0.000369007916833813	-0.196180933536139	0.228	0.265	1	TLE	Acaa1a
Car2	0.000374176645217323	-0.222619524196513	0.118	0.154	1	TLE	Car2
Hacd3	0.000375889285761066	0.161742069512766	0.428	0.479	1	TLE	Hacd3
Tm2d3	0.000376049240426459	-0.273499668268633	0.07	0.102	1	TLE	Tm2d3
Zbtb25	0.000377890593426391	-0.394301453426359	0.131	0.169	1	TLE	Zbtb25
Gba2	0.00038039299881286	-0.101032374191477	0.224	0.266	1	TLE	Gba2
Mnat1	0.000380689296210004	0.147382584027536	0.445	0.5	1	TLE	Mnat1
Fbf1	0.000381179846633261	-0.129192359800024	0.231	0.273	1	TLE	Fbf1
Zfp869	0.000381798780472996	-0.274948117293158	0.195	0.234	1	TLE	Zfp869
Cep57	0.000383791209486584	-0.460403027203567	0.125	0.16	1	TLE	Cep57
Wnk1	0.000384868937374175	0.195654718379907	0.654	0.751	1	TLE	Wnk1
Cbfb	0.000384878394023551	0.812755933208909	0.118	0.083	1	TLE	Cbfb
Gm2824	0.000389222093376434	0.143964506504361	0.092	0.129	1	TLE	Gm2824
Morc2b	0.000390275924179233	-0.212759286207806	0.249	0.291	1	TLE	Morc2b
Cfap97	0.0003909112180122	-0.475913285911431	0.152	0.188	1	TLE	Cfap97
Tmem170b	0.000391835758765237	-0.324525139154477	0.228	0.268	1	TLE	Tmem170b
Wdr20	0.000391882163881584	0.123203592596073	0.331	0.378	1	TLE	Wdr20
Dgat1	0.000393310709509419	-0.202554418973531	0.174	0.215	1	TLE	Dgat1
Dennd6a	0.000395351209846296	0.119153320470753	0.461	0.522	1	TLE	Dennd6a
Syt2	0.000395378874077857	-0.564942644863006	0.088	0.122	1	TLE	Syt2
Epdr1	0.000397237423078092	0.179214764733436	0.275	0.321	1	TLE	Epdr1
Sfxn4	0.000399550738265606	-0.52302951204284	0.147	0.182	1	TLE	Sfxn4
Mrps21	0.000403328031809458	-0.612811966875316	0.082	0.115	1	TLE	Mrps21
Lrig2	0.000403853125943895	0.160227198221249	0.409	0.457	1	TLE	Lrig2
Lars2	0.000406823158121199	0.180258106281297	0.244	0.286	1	TLE	Lars2
Nupl2	0.00040962126279093	-0.205562059762411	0.11	0.147	1	TLE	Nupl2
Zfp983	0.000411015198376798	-0.251998503043486	0.148	0.186	1	TLE	Zfp983
H3f3a	0.000412030669911294	-0.318384384951706	0.124	0.16	1	TLE	H3f3a
Slc30a9	0.000413647557419662	0.168400999207973	0.423	0.473	1	TLE	Slc30a9
Cnr1	0.00041395458909066	-0.331077471663499	0.327	0.377	1	TLE	Cnr1
Dip2c	0.000413977319449611	0.168939876908001	0.815	0.896	1	TLE	Dip2c
Snx12	0.000418175543124924	-0.193027532592394	0.216	0.257	1	TLE	Snx12
Pomt1	0.000418655714009427	-0.473869241413235	0.107	0.143	1	TLE	Pomt1
Mpp2	0.000419528759262603	-0.493715496891967	0.126	0.162	1	TLE	Mpp2
Ubb	0.000420129792630447	-0.295698504818651	0.072	0.104	1	TLE	Ubb
Tmem192	0.000421387058752469	-0.237039742613214	0.092	0.127	1	TLE	Tmem192
Ndufc2	0.000421859023214875	-0.61460612402211	0.084	0.116	1	TLE	Ndufc2
Tmx2	0.000424490773018667	-0.290380769516372	0.154	0.191	1	TLE	Tmx2
Ubn1	0.000429788623347416	-0.174332424384005	0.334	0.375	1	TLE	Ubn1
C2cd3	0.000433790076930176	-0.193367462922932	0.246	0.292	1	TLE	C2cd3
Kmt2c	0.000436462516816028	0.130367071918574	0.678	0.773	1	TLE	Kmt2c
Nars2	0.000436770102175576	0.15901361453472	0.32	0.365	1	TLE	Nars2
Tfg	0.000440103001252733	-0.192479126707162	0.356	0.399	1	TLE	Tfg
Gne	0.000441035970315041	-0.219920837294822	0.11	0.145	1	TLE	Gne
Dlg1	0.00044180463426402	0.256249712235493	0.478	0.553	1	TLE	Dlg1
Ccdc77	0.000441951087403184	-0.104330905182474	0.131	0.168	1	TLE	Ccdc77
Htr2a	0.000443957454336868	-0.173232296724908	0.196	0.24	1	TLE	Htr2a
Inpp5k	0.000446737605319493	-0.219996722123034	0.19	0.229	1	TLE	Inpp5k
Tmem106b	0.000450369939736818	-0.266921691944913	0.174	0.213	1	TLE	Tmem106b
Angptl3	0.000456909717788872	-0.31635919101649	0.164	0.201	1	TLE	Angptl3
Hmgcs1	0.000460564239005578	0.489981283383444	0.18	0.137	1	TLE	Hmgcs1
Ikbkb	0.000460977040418396	-0.183457926103114	0.275	0.316	1	TLE	Ikbkb
Mettl25	0.000462193843022362	-0.108161172162816	0.235	0.277	1	TLE	Mettl25
Srsf10	0.000463136878870487	-0.123551594927947	0.311	0.348	1	TLE	Srsf10
Pgm3	0.000464393644952333	-0.259558515262842	0.109	0.145	1	TLE	Pgm3
Dtx3	0.000465967811213783	0.107308148456402	0.287	0.33	1	TLE	Dtx3
Recql5	0.000471605207167315	-0.393172844400111	0.164	0.202	1	TLE	Recql5
Tm7sf3	0.00047177145473686	-0.335611962490115	0.088	0.121	1	TLE	Tm7sf3
Carf	0.000471998965859517	-0.116177541206659	0.19	0.231	1	TLE	Carf
Aldh4a1	0.00047508273924025	-0.541604713918924	0.088	0.121	1	TLE	Aldh4a1
Gm14532	0.000476208321359851	-0.312299764261259	0.093	0.126	1	TLE	Gm14532
Rpap2	0.000488311082842466	-0.135539402038768	0.156	0.194	1	TLE	Rpap2
Laptm4a	0.000488354993305586	0.190480026106912	0.191	0.234	1	TLE	Laptm4a
Rerg	0.000489862740697186	-0.413989018207091	0.151	0.19	1	TLE	Rerg
Nsd1	0.000490225783746041	0.102538317134029	0.697	0.803	1	TLE	Nsd1
Gtf2a2	0.000492421607660087	-0.136622571290924	0.226	0.266	1	TLE	Gtf2a2
Tex9	0.000493711724455071	-0.230201698442901	0.147	0.184	1	TLE	Tex9
Nprl3	0.000498936090396121	-0.356162269307	0.211	0.247	1	TLE	Nprl3
Dpm2	0.000499357840089453	-0.275062120569773	0.133	0.17	1	TLE	Dpm2
Zfp955b	0.000500855813154836	-0.323443244290911	0.133	0.169	1	TLE	Zfp955b
Plekha7	0.000509246166840072	-0.238947337285643	0.181	0.22	1	TLE	Plekha7
Prdm11	0.000509686875469344	-0.141165478689437	0.147	0.187	1	TLE	Prdm11
Gpr137	0.000512605271328021	-0.515915766942174	0.114	0.149	1	TLE	Gpr137
Trip11	0.000512669639695018	0.185602160315604	0.501	0.563	1	TLE	Trip11
Rnpep	0.000516872599750881	0.147858120661905	0.23	0.275	1	TLE	Rnpep
B3gat3	0.000517013237873808	-0.367827844777317	0.12	0.156	1	TLE	B3gat3
Gm42413	0.000522913198118246	-0.567026132585905	0.109	0.143	1	TLE	Gm42413
Stoml1	0.000523709187119809	-0.615826894696682	0.115	0.151	1	TLE	Stoml1
Zfp934	0.000524528825003258	-0.145144122973823	0.199	0.239	1	TLE	Zfp934
Gm16794	0.000524754474117089	-0.150750454512834	0.129	0.165	1	TLE	Gm16794
Rnf123	0.000525080010358367	-0.11864984361456	0.22	0.262	1	TLE	Rnf123
Gm43597	0.000526147052446255	-0.433371622779514	0.119	0.153	1	TLE	Gm43597
Tmem169	0.00052833087095875	-0.292133557499282	0.182	0.218	1	TLE	Tmem169
Zfp458	0.000533009946365732	-0.408449377004557	0.125	0.161	1	TLE	Zfp458
Dennd5a	0.000536471159437425	0.21179582940152	0.415	0.466	1	TLE	Dennd5a
Anxa7	0.000538507458949174	-0.179861572287742	0.201	0.238	1	TLE	Anxa7
Ola1	0.000538676660358456	0.145744661969682	0.462	0.516	1	TLE	Ola1
Etfa	0.000543628652640884	-0.101819429925905	0.315	0.357	1	TLE	Etfa
Klf3	0.000547007549704527	-0.310235528058472	0.166	0.206	1	TLE	Klf3
1110002L01Rik	0.000548369645715258	-0.357002836677815	0.14	0.176	1	TLE	1110002L01Rik
Kansl3	0.000548959724100772	-0.10762968690068	0.393	0.434	1	TLE	Kansl3
Saraf	0.000551474211338051	-0.305949453671089	0.174	0.212	1	TLE	Saraf
Gabra3	0.000555293912359999	-0.10816627530931	0.407	0.458	1	TLE	Gabra3
Kcnb2	0.000556872782333172	-0.103976955756815	0.748	0.837	1	TLE	Kcnb2
Smim17	0.000558471834265767	-0.384078763668541	0.103	0.137	1	TLE	Smim17
Lancl2	0.00056062921291431	-0.389582499812695	0.112	0.146	1	TLE	Lancl2
Gm26979	0.00056123572333617	-0.232270399941851	0.139	0.178	1	TLE	Gm26979
Jak2	0.000561951210700929	0.653838198398312	0.336	0.284	1	TLE	Jak2
Gm42609	0.000562007009920538	-0.22881067246274	0.263	0.303	1	TLE	Gm42609
Dus2	0.000562529904519802	-0.283969600399363	0.188	0.227	1	TLE	Dus2
Zfp426	0.000565676382855699	-0.17936526509211	0.275	0.316	1	TLE	Zfp426
Gtf3c3	0.000567856964958851	-0.133226599001565	0.225	0.265	1	TLE	Gtf3c3
Keap1	0.000568642651057016	-0.179720329949168	0.107	0.143	1	TLE	Keap1
Ddx5	0.000569432834106204	0.398517588956771	0.709	0.776	1	TLE	Ddx5
Apc2	0.000572830640695096	-0.282116050951023	0.152	0.19	1	TLE	Apc2
Selenok	0.000577110685948701	-0.886882669493283	0.091	0.123	1	TLE	Selenok
Gm12592	0.000577736435438283	-0.498790153420372	0.129	0.162	1	TLE	Gm12592
Zfp169	0.000584438981120954	-0.422812883100251	0.173	0.21	1	TLE	Zfp169
Lman2l	0.000584464333303743	-0.195928825308762	0.169	0.208	1	TLE	Lman2l
Stat3	0.000585681453037673	0.621559240391339	0.287	0.239	1	TLE	Stat3
Cfap69	0.00058601388096101	-0.107415864034038	0.289	0.336	1	TLE	Cfap69
Zbtb40	0.000587251547378309	-0.271567522004771	0.098	0.132	1	TLE	Zbtb40
Slc16a11	0.000593381865611377	-0.260188877010752	0.172	0.212	1	TLE	Slc16a11
Trnau1ap	0.000594492327598187	-0.446447188414382	0.198	0.234	1	TLE	Trnau1ap
Gm4128	0.000596228346796396	0.567612874118958	0.1	0.069	1	TLE	Gm4128
Smchd1	0.000598311038224298	0.170012440490894	0.459	0.509	1	TLE	Smchd1
Rnaseh2b	0.000603343363857347	-0.452879427229317	0.106	0.141	1	TLE	Rnaseh2b
Slit3	0.000605394550984672	0.462894880828851	0.48	0.458	1	TLE	Slit3
Fam227a	0.00060632319202954	-0.299047673630131	0.162	0.198	1	TLE	Fam227a
Pskh1	0.000608519438376529	-0.125071154586204	0.086	0.119	1	TLE	Pskh1
Gm13483	0.000609533592445486	-0.368299618009407	0.166	0.205	1	TLE	Gm13483
Rims4	0.000611989582568786	-0.215023014693992	0.232	0.275	1	TLE	Rims4
Pcsk7	0.000613686745045774	-0.200502852319564	0.317	0.35	1	TLE	Pcsk7
Tubgcp2	0.000614341315040623	-0.196770331730177	0.211	0.25	1	TLE	Tubgcp2
Etv3	0.000614421420964242	0.455691419999821	0.144	0.105	1	TLE	Etv3
Insig2	0.0006167782331837	-0.145861822868576	0.19	0.231	1	TLE	Insig2
Setd4	0.000619616409058243	0.115342139857646	0.182	0.222	1	TLE	Setd4
Eprs	0.000619726192078696	0.117861236617292	0.414	0.457	1	TLE	Eprs
Numbl	0.000621128799270161	0.587670399001968	0.225	0.177	1	TLE	Numbl
Cnep1r1	0.00062299318422637	-0.241029004666253	0.192	0.231	1	TLE	Cnep1r1
Atf4	0.000624885736915879	-0.884103230719871	0.072	0.101	1	TLE	Atf4
Zfp639	0.000625321624929417	-0.128759213659549	0.291	0.328	1	TLE	Zfp639
Gm13630	0.000626726160031024	-0.635425907269224	0.128	0.162	1	TLE	Gm13630
Adgra3	0.000627617934289591	-0.51996227562082	0.089	0.122	1	TLE	Adgra3
Arhgap20os	0.000631976633188848	-0.659728179394388	0.09	0.122	1	TLE	Arhgap20os
Degs2	0.000634933543844862	-0.620946793688494	0.108	0.143	1	TLE	Degs2
Gm11944	0.000635024500913597	-0.539104002834065	0.085	0.116	1	TLE	Gm11944
Ndufs4	0.000658399548615788	0.10573184536049	0.473	0.529	1	TLE	Ndufs4
Nox1	0.000658562043032261	-0.219931114313205	0.219	0.259	1	TLE	Nox1
Gm46102	0.000662923991113438	-0.171203775695846	0.18	0.222	1	TLE	Gm46102
Pex19	0.000668677969347073	-0.563307746984035	0.083	0.114	1	TLE	Pex19
Sec61a2	0.000669063885179946	0.119062359230915	0.541	0.608	1	TLE	Sec61a2
Mir22hg	0.000670471115660221	0.793706799365964	0.152	0.113	1	TLE	Mir22hg
Rhbdd2	0.000670946278682497	-0.332958204964555	0.112	0.145	1	TLE	Rhbdd2
Pdcd10	0.000681532926202977	0.141999180779059	0.288	0.332	1	TLE	Pdcd10
Rsrc2	0.000682550057750437	0.138556403059085	0.435	0.488	1	TLE	Rsrc2
Epha7	0.000684468353626262	0.653831815972898	0.662	0.696	1	TLE	Epha7
Plppr2	0.000690156718068741	0.10824605972387	0.297	0.34	1	TLE	Plppr2
Scly	0.000691984287839076	-0.52995362820637	0.109	0.143	1	TLE	Scly
Coro7	0.000694165559785082	-0.243735614198859	0.277	0.314	1	TLE	Coro7
Mob3b	0.000694830523880329	-0.605196281770635	0.093	0.126	1	TLE	Mob3b
Cars2	0.000696592775298842	-0.161120711712098	0.17	0.205	1	TLE	Cars2
Scp2	0.000696925437248745	-0.35941003852725	0.105	0.138	1	TLE	Scp2
Rcan3	0.000701295547035585	-0.39688972121812	0.13	0.166	1	TLE	Rcan3
Zkscan16	0.000702064573388075	-0.247203986568483	0.164	0.202	1	TLE	Zkscan16
Pcm1	0.000704029504652663	0.159192863712787	0.586	0.673	1	TLE	Pcm1
Armcx1	0.000704643738039886	-0.358082535462745	0.173	0.208	1	TLE	Armcx1
Nol8	0.000707686022088145	-0.404264163231791	0.107	0.14	1	TLE	Nol8
Angptl1	0.00071156566105547	-0.68355866149221	0.105	0.138	1	TLE	Angptl1
Mbtd1	0.000717124720619581	0.174777871560972	0.569	0.644	1	TLE	Mbtd1
Egln2	0.000720300252572714	-0.192475214238801	0.074	0.105	1	TLE	Egln2
Vstm2l	0.00072120631763973	-0.11928972329518	0.104	0.137	1	TLE	Vstm2l
Pde4a	0.000723752845114777	0.633128575120978	0.429	0.39	1	TLE	Pde4a
Ctnna1	0.000725850928955013	-0.114813329096496	0.185	0.225	1	TLE	Ctnna1
Cog1	0.000726937882552675	-0.603593400413774	0.139	0.174	1	TLE	Cog1
Strada	0.00073305694712351	0.122287958953125	0.353	0.398	1	TLE	Strada
Mrpl24	0.000740433272320324	-0.176541532993905	0.19	0.227	1	TLE	Mrpl24
Aars	0.000740823769009194	-0.10696676903304	0.26	0.298	1	TLE	Aars
Nceh1	0.000742335547219478	-0.153353857932457	0.289	0.331	1	TLE	Nceh1
Myo5b	0.000745746183506935	-0.110812468263385	0.263	0.307	1	TLE	Myo5b
Mterf2	0.000746796198444215	-0.252164095110089	0.09	0.123	1	TLE	Mterf2
Adcyap1r1	0.000752567802711259	-0.225110264382595	0.29	0.331	1	TLE	Adcyap1r1
Mapk4	0.000758270622036423	1.06525971959216	0.349	0.32	1	TLE	Mapk4
Armc2	0.000767638795961374	-0.383186958773023	0.139	0.175	1	TLE	Armc2
Tceal5	0.000768207743168815	-0.275687975971897	0.148	0.184	1	TLE	Tceal5
Atp2a2	0.000772955530268948	0.147724850386897	0.546	0.615	1	TLE	Atp2a2
A230056P14Rik	0.000781963414209597	-0.154664167775104	0.17	0.21	1	TLE	A230056P14Rik
Prkag1	0.000789191642524239	-0.241421694634892	0.196	0.232	1	TLE	Prkag1
Begain	0.000790415539952108	-0.298598439355167	0.133	0.167	1	TLE	Begain
Fech	0.000791579861602997	-0.152461165284346	0.181	0.218	1	TLE	Fech
Gpr89	0.000796052131636601	-0.149663687297816	0.174	0.212	1	TLE	Gpr89
Cttnbp2nl	0.000807308157992844	0.656303836251775	0.211	0.167	1	TLE	Cttnbp2nl
1700112D23Rik	0.000811363147447342	-0.184601137850847	0.078	0.109	1	TLE	1700112D23Rik
Ino80	0.000815402106224687	0.111308341620064	0.516	0.584	1	TLE	Ino80
Cyp51	0.000817777757418572	0.513376220963651	0.249	0.201	1	TLE	Cyp51
Cep63	0.000819444809904813	-0.165765386171541	0.137	0.174	1	TLE	Cep63
Inpp4b	0.000823144079161861	-0.136099385458161	0.479	0.536	1	TLE	Inpp4b
Tceal3	0.000831231841148593	-0.425360267617318	0.1	0.133	1	TLE	Tceal3
Nrxn2	0.000833340488441681	0.113928075354938	0.565	0.66	1	TLE	Nrxn2
Tgoln1	0.000837631011191457	-0.44065218633629	0.082	0.113	1	TLE	Tgoln1
Zfp667	0.000837979405825084	0.475553301975795	0.11	0.078	1	TLE	Zfp667
Ror1	0.000842980773148797	-0.307378631868285	0.097	0.131	1	TLE	Ror1
Tuba1a	0.000843505531117533	-0.263235838304665	0.095	0.126	1	TLE	Tuba1a
Ctnnd1	0.00085037167503594	0.155288542983889	0.369	0.42	1	TLE	Ctnnd1
Trim66	0.000850427463589027	-0.327267516861578	0.11	0.144	1	TLE	Trim66
Gm26873	0.000852506390893013	-0.412970489522598	0.084	0.116	1	TLE	Gm26873
Qser1	0.000855780026097796	-0.150213433154754	0.293	0.335	1	TLE	Qser1
Prmt2	0.000858389943131753	-0.122465577313073	0.202	0.24	1	TLE	Prmt2
Icam5	0.000858611826955753	0.181697120466507	0.117	0.152	1	TLE	Icam5
Ildr2	0.000862264466938273	0.582703148310834	0.367	0.326	1	TLE	Ildr2
Tipin	0.000864758756215873	-0.593669189282962	0.083	0.114	1	TLE	Tipin
Sept8	0.000866654868606952	-0.179984561594744	0.252	0.292	1	TLE	Sept8
Stat5b	0.000868885976926576	-0.172632842222995	0.309	0.348	1	TLE	Stat5b
Triqk	0.000869043235243829	-0.525069031244815	0.074	0.104	1	TLE	Triqk
Clcn2	0.000872931813557194	0.133797339232798	0.27	0.311	1	TLE	Clcn2
Nsmaf	0.000875909277887998	0.182809335602874	0.502	0.557	1	TLE	Nsmaf
Zfp975	0.000875919082306175	-0.23419830537694	0.151	0.19	1	TLE	Zfp975
Srek1ip1	0.000879282954884475	-0.111564171438548	0.232	0.272	1	TLE	Srek1ip1
Atf6	0.00088105058310205	0.127602543117309	0.442	0.496	1	TLE	Atf6
Lingo1	0.000891380020172958	0.956074820497348	0.235	0.193	1	TLE	Lingo1
Elp3	0.00089207131463598	-0.217248071299667	0.193	0.231	1	TLE	Elp3
Mtpap	0.000896583108894161	-0.234598643063203	0.249	0.282	1	TLE	Mtpap
Mpc1	0.000898986044132718	0.11524675499463	0.466	0.519	1	TLE	Mpc1
Raph1	0.000899030427637079	0.176963128183254	0.488	0.564	1	TLE	Raph1
Gng4	0.000902490648089098	0.239630897703231	0.173	0.133	1	TLE	Gng4
1700109H08Rik	0.000906532732277952	-0.565774136692402	0.105	0.135	1	TLE	1700109H08Rik
Tmem189	0.000909631403835613	-0.238135122343942	0.21	0.248	1	TLE	Tmem189
Tsen15	0.000910037116735648	-0.266325819494676	0.192	0.23	1	TLE	Tsen15
Usp24	0.000911963217057955	0.106114025485558	0.526	0.59	1	TLE	Usp24
Lix1	0.000915342561906392	-0.216091022870906	0.131	0.167	1	TLE	Lix1
Arhgap44	0.000917069572497187	0.13636661338963	0.497	0.569	1	TLE	Arhgap44
Foxred1	0.000920005674324828	-0.268779684203194	0.129	0.162	1	TLE	Foxred1
Ganc	0.000922114127330947	-0.377829502462857	0.079	0.109	1	TLE	Ganc
Gm39214	0.000929705821199162	-0.236150943484682	0.32	0.359	1	TLE	Gm39214
Acp2	0.000931835645587158	-0.385157020285412	0.145	0.181	1	TLE	Acp2
Itgb3bp	0.000936062583320482	0.151433911336268	0.245	0.288	1	TLE	Itgb3bp
Mindy3	0.00093874294256767	0.11203022576133	0.336	0.383	1	TLE	Mindy3
Usp3	0.000940110245277038	0.12684066149896	0.325	0.375	1	TLE	Usp3
Ptbp2	0.000943088340450967	0.174325864381527	0.581	0.66	1	TLE	Ptbp2
Grem2	0.000944061946438117	0.701380623165932	0.131	0.097	1	TLE	Grem2
Zfp523	0.000947603071853141	-0.19379817271328	0.267	0.304	1	TLE	Zfp523
9330159F19Rik	0.000955659598957298	0.178781898322629	0.556	0.624	1	TLE	9330159F19Rik
Rab11fip3	0.000965113518906396	0.197710317630866	0.525	0.595	1	TLE	Rab11fip3
Oip5os1	0.000968520582769599	-0.122950020260845	0.23	0.264	1	TLE	Oip5os1
Mrps27	0.000970332115187671	-0.221481937713197	0.176	0.212	1	TLE	Mrps27
Cemip2	0.000989431668568886	0.642606358740446	0.18	0.14	1	TLE	Cemip2
Pik3ca	0.000994807208191518	0.171006651810742	0.451	0.499	1	TLE	Pik3ca
Slitrk4	0.00100058208209708	-0.299953403225495	0.154	0.189	1	TLE	Slitrk4
Crim1	0.00100401758237123	0.11848747252115	0.157	0.199	1	TLE	Crim1
Adgrl3	0.00100765125264502	0.102854589006995	0.914	0.969	1	TLE	Adgrl3
Scaf1	0.00102127509896266	-0.278275714534645	0.169	0.202	1	TLE	Scaf1
Gm40375	0.00102138563714536	-0.399255397368945	0.086	0.118	1	TLE	Gm40375
Serpine2	0.00102247522751338	0.523272263301798	0.2	0.159	1	TLE	Serpine2
Stx17	0.00102563834312135	-0.299211761007531	0.166	0.201	1	TLE	Stx17
Eif3b	0.00102908158158227	0.587496318140925	0.185	0.143	1	TLE	Eif3b
Pla2g3	0.00103607635825088	-0.359336430156318	0.184	0.221	1	TLE	Pla2g3
Cracr2a	0.00103760305844612	-0.491813737530104	0.113	0.146	1	TLE	Cracr2a
Tecpr2	0.00103909098037835	-0.103945715135883	0.298	0.336	1	TLE	Tecpr2
Itgbl1	0.0010454746926788	-0.200769812929038	0.233	0.275	1	TLE	Itgbl1
Gm30054	0.00104577342172109	-0.204362904976506	0.227	0.263	1	TLE	Gm30054
Chrm2	0.00104600611735136	-0.219847685302712	0.221	0.27	1	TLE	Chrm2
Edem2	0.00104827130348848	-0.322056236285387	0.138	0.173	1	TLE	Edem2
Numb	0.00106003885904974	0.167691828574201	0.484	0.563	1	TLE	Numb
Secisbp2	0.00106005575023837	-0.106003420906032	0.215	0.251	1	TLE	Secisbp2
Grb14	0.00106734504411856	0.213308948993884	0.195	0.239	1	TLE	Grb14
9430091E24Rik	0.00107300515771213	-0.501975757919527	0.129	0.162	1	TLE	9430091E24Rik
Nt5c3b	0.00107493435738776	-0.185187841650531	0.131	0.166	1	TLE	Nt5c3b
Gm26673	0.00108025076016684	-0.313109106173661	0.169	0.204	1	TLE	Gm26673
Ssu72	0.00108117121722595	0.10385469675517	0.24	0.277	1	TLE	Ssu72
Arntl2	0.00108526111658463	-0.300567367791298	0.163	0.201	1	TLE	Arntl2
Ccnl2	0.00108843257198738	0.24876378824221	0.478	0.548	1	TLE	Ccnl2
Ccser2	0.00108960386674193	0.229154585397659	0.506	0.569	1	TLE	Ccser2
Gm16126	0.0010965917770472	-0.242399000570833	0.178	0.216	1	TLE	Gm16126
Got1	0.00109752775346022	-0.214636540821105	0.211	0.247	1	TLE	Got1
Capn6	0.00110391997300516	-0.636977699083108	0.107	0.139	1	TLE	Capn6
Tmem62	0.00110825682056792	-0.14529267712028	0.206	0.245	1	TLE	Tmem62
[truncated: 3,263 more rows]
