# Supplementary material for: Single-cell, single-nucleus and xenium-based spatial transcriptomics analyses reveal inflammatory activation and altered cell interactions in the hippocampus in mice with temporal lobe epilepsy
Source: Biomark Res. 2024 Sep 13;12:103. doi: 10.1186/s40364-024-00636-3 (PMC11396644; doi:10.1186/s40364-024-00636-3)
Supplement: Supplementary file 18 — Supplementary Material 18. [file 40364_2024_636_MOESM18_ESM.csv]

Genes	Ensembl_ID	Num_Probesets	Codewords	Annotation
2010300C02Rik	ENSMUSG00000026090	8	1	CA2
Acsbg1	ENSMUSG00000032281	7	1	Astrocytes
Acta2	ENSMUSG00000035783	8	1	Pericytes / smooth muscle cells
Acvrl1	ENSMUSG00000000530	8	1	Endothelial cells
Adamts2	ENSMUSG00000036545	8	1	L2 IT ENTm
Adamtsl1	ENSMUSG00000066113	8	1	CT SUB
Adgrl4	ENSMUSG00000039167	8	1	Endothelial cells
Aldh1a2	ENSMUSG00000013584	7	1	VLMC
Angpt1	ENSMUSG00000022309	8	1	L5 PPP
Ano1	ENSMUSG00000031075	8	1	Pericytes / smooth muscle cells
Aqp4	ENSMUSG00000024411	8	1	Astrocytes
Arc	ENSMUSG00000022602	8	1	L4/5 IT CTX
Arhgap12	ENSMUSG00000041225	8	1	CA1-ProS
Arhgap25	ENSMUSG00000030047	8	1	Microglia / perivascular macrophages
Arhgap6	ENSMUSG00000031355	8	1	Pericytes / smooth muscle cells
Arhgef28	ENSMUSG00000021662	8	1	CA2
Bcl11b	ENSMUSG00000048251	8	1	CA2
Bdnf	ENSMUSG00000048482	8	1	Car3
Bhlhe22	ENSMUSG00000025128	8	1	CA2
Bhlhe40	ENSMUSG00000030103	8	1	SUB-ProS
Btbd11	ENSMUSG00000020042	8	1	Pvalb interneurons
Cabp7	ENSMUSG00000009075	8	1	CA2
Cacna2d2	ENSMUSG00000010066	8	1	Cajal-Retzius cells
Calb1	ENSMUSG00000028222	8	1	Sst interneurons
Calb2	ENSMUSG00000003657	7	1	Cajal-Retzius cells
Car4	ENSMUSG00000000805	8	1	Endothelial cells
Carmn	ENSMUSG00000097324	8	1	Pericytes / smooth muscle cells
Cbln1	ENSMUSG00000031654	8	1	L4 RSP-ACA
Cbln4	ENSMUSG00000067578	8	1	L2 IT ENTm
Ccn2	ENSMUSG00000019997	8	1	L6b CTX
Cd24a	ENSMUSG00000047139	8	1	Cajal-Retzius cells
Cd300c2	ENSMUSG00000044811	8	1	Microglia / perivascular macrophages
Cd44	ENSMUSG00000005087	8	1	L3 IT ENT
Cd53	ENSMUSG00000040747	8	1	Microglia / perivascular macrophages
Cd68	ENSMUSG00000018774	8	1	Microglia / perivascular macrophages
Cd93	ENSMUSG00000027435	8	1	Endothelial cells
Cdh13	ENSMUSG00000031841	8	1	L2 IT ENTm
Cdh20	ENSMUSG00000050840	8	1	Astrocytes
Cdh4	ENSMUSG00000000305	8	1	Cajal-Retzius cells
Cdh6	ENSMUSG00000039385	8	1	SUB-ProS
Cdh9	ENSMUSG00000025370	8	1	Dentate gyrus granule cells
Chat	ENSMUSG00000021919	8	1	Vip interneurons
Chodl	ENSMUSG00000022860	8	1	Sst Chodl inteneurons
Chrm2	ENSMUSG00000045613	8	1	Sst Chodl inteneurons
Cldn5	ENSMUSG00000041378	4	1	Endothelial cells
Clmn	ENSMUSG00000021097	8	1	Astrocytes
Cntn6	ENSMUSG00000030092	8	1	NP SUB
Cntnap4	ENSMUSG00000031772	8	1	Pvalb interneurons
Cntnap5b	ENSMUSG00000067028	8	1	L2/3 IT RHP
Cobll1	ENSMUSG00000034903	8	1	Endothelial cells
Col19a1	ENSMUSG00000026141	8	1	Sncg interneurons
Col1a1	ENSMUSG00000001506	7	1	VLMC
Col6a1	ENSMUSG00000001119	8	1	VLMC
Cort	ENSMUSG00000028971	4	1	Sst Chodl inteneurons
Cplx3	ENSMUSG00000039714	7	1	L6b CTX
Cpne4	ENSMUSG00000032564	8	1	CA2
Cpne6	ENSMUSG00000022212	8	1	CA3
Cpne8	ENSMUSG00000052560	8	1	Meis2
Crh	ENSMUSG00000049796	8	1	Vip interneurons
Cspg4	ENSMUSG00000032911	8	1	Pericytes / smooth muscle cells
Cux2	ENSMUSG00000042589	8	1	Car3
Cwh43	ENSMUSG00000029154	8	1	L6b/CT ENT
Cyp1b1	ENSMUSG00000024087	8	1	VLMC
Dcn	ENSMUSG00000019929	8	1	VLMC
Deptor	ENSMUSG00000022419	8	1	L5 IT CTX
Dkk3	ENSMUSG00000030772	8	1	L5 IT CTX
Dner	ENSMUSG00000036766	8	1	Lamp5 interneurons
Dpy19l1	ENSMUSG00000043067	8	1	L5 PPP
Dpyd	ENSMUSG00000033308	8	1	L2 IT ENTl
Ebf3	ENSMUSG00000010476	8	1	Cajal-Retzius cells
Emcn	ENSMUSG00000054690	8	1	Endothelial cells
Epha4	ENSMUSG00000026235	7	1	CA3
Eya4	ENSMUSG00000010461	8	1	Pvalb interneurons
Fezf2	ENSMUSG00000021743	8	1	L5 NP CTX
Fgd5	ENSMUSG00000034037	8	1	Endothelial cells
Fhod3	ENSMUSG00000034295	8	1	L4/5 IT CTX
Fibcd1	ENSMUSG00000026841	8	1	CA1-ProS
Fign	ENSMUSG00000075324	8	1	L2/3 IT ENTl
Fmod	ENSMUSG00000041559	8	1	VLMC
Fn1	ENSMUSG00000026193	8	1	Endothelial cells
Fos	ENSMUSG00000021250	8	1	Pericytes / smooth muscle cells
Foxp2	ENSMUSG00000029563	8	1	L6 CT CTX
Gad1	ENSMUSG00000070880	4	1	Lamp5 interneurons
Gad2	ENSMUSG00000026787	4	1	Lamp5 interneurons
Gadd45a	ENSMUSG00000036390	8	1	L6 CT CTX
Galnt14	ENSMUSG00000024064	8	1	L6 IT ENTl
Garnl3	ENSMUSG00000038860	8	1	L6 CT CTX
Gfap	ENSMUSG00000020932	4	1	Astrocytes
Gfra2	ENSMUSG00000022103	8	1	L4/5 IT CTX
Gjb2	ENSMUSG00000046352	8	1	VLMC
Gjc3	ENSMUSG00000056966	8	1	Oligodendrocytes
Gli3	ENSMUSG00000021318	7	1	Astrocytes
Gm19410	ENSMUSG00000109372	8	1	L5 PT CTX
Gm2115	ENSMUSG00000097789	8	1	SUB-ProS
Gng12	ENSMUSG00000036402	8	1	L6b CTX
Gpr17	ENSMUSG00000052229	8	1	Oligodendrocytes
Grik3	ENSMUSG00000001985	8	1	Meis2
Gsg1l	ENSMUSG00000046182	8	1	L2 IT ENTm
Gucy1a1	ENSMUSG00000033910	8	1	Pericytes / smooth muscle cells
Hapln1	ENSMUSG00000021613	8	1	Lamp5 interneurons
Hat1	ENSMUSG00000027018	8	1	CA3
Hpcal1	ENSMUSG00000071379	8	1	L3 IT ENT
Hs3st2	ENSMUSG00000046321	8	1	L5 IT CTX
Htr1f	ENSMUSG00000050783	8	1	Meis2
Id2	ENSMUSG00000020644	8	1	Astrocytes
Igf1	ENSMUSG00000020053	8	1	Vip interneurons
Igf2	ENSMUSG00000048583	8	1	VLMC
Igfbp4	ENSMUSG00000017493	8	1	CA2
Igfbp5	ENSMUSG00000026185	8	1	L3 IT ENT
Igfbp6	ENSMUSG00000023046	6	1	L2/3 IT CTX
Igsf21	ENSMUSG00000040972	8	1	L6b/CT ENT
Ikzf1	ENSMUSG00000018654	8	1	Microglia / perivascular macrophages
Inpp4b	ENSMUSG00000037940	8	1	Pericytes / smooth muscle cells
Kcnh5	ENSMUSG00000034402	8	1	L4/5 IT CTX
Kcnmb2	ENSMUSG00000037610	8	1	Pvalb interneurons
Kctd12	ENSMUSG00000098557	7	1	Sncg interneurons
Kctd8	ENSMUSG00000037653	8	1	Cajal-Retzius cells
Kdr	ENSMUSG00000062960	8	1	Endothelial cells
Lamp5	ENSMUSG00000027270	8	1	Lamp5 interneurons
Laptm5	ENSMUSG00000028581	8	1	Microglia / perivascular macrophages
Ly6a	ENSMUSG00000075602	8	1	Endothelial cells
Lypd6	ENSMUSG00000050447	8	1	Sst interneurons
Mapk4	ENSMUSG00000024558	8	1	Astrocytes
Mdga1	ENSMUSG00000043557	8	1	Car3
Mecom	ENSMUSG00000027684	8	1	Endothelial cells
Meis2	ENSMUSG00000027210	8	1	Meis2
Myl4	ENSMUSG00000061086	8	1	L5 NP CTX
Myo16	ENSMUSG00000039057	8	1	Meis2
Ndst3	ENSMUSG00000027977	8	1	L5 PPP
Ndst4	ENSMUSG00000027971	8	1	Sst Chodl inteneurons
Necab1	ENSMUSG00000040536	8	1	Sncg interneurons
Necab2	ENSMUSG00000031837	7	1	CA2
Nell1	ENSMUSG00000055409	8	1	L4 RSP-ACA
Neto2	ENSMUSG00000036902	8	1	L5 NP CTX
Neurod6	ENSMUSG00000037984	7	1	CA3
Nostrin	ENSMUSG00000034738	8	1	Endothelial cells
Npnt	ENSMUSG00000040998	8	1	L5 PT CTX
Npy2r	ENSMUSG00000028004	8	1	CA3
Nr2f2	ENSMUSG00000030551	8	1	Pericytes / smooth muscle cells
Nrep	ENSMUSG00000042834	8	1	L4 RSP-ACA
Nrn1	ENSMUSG00000039114	8	1	L2 IT ENTl
Nrp2	ENSMUSG00000025969	8	1	CA3
Nts	ENSMUSG00000019890	8	1	L5 PPP
Ntsr2	ENSMUSG00000020591	5	1	Astrocytes
Nwd2	ENSMUSG00000090061	8	1	L2 IT ENTm
Nxph3	ENSMUSG00000046719	8	1	NP SUB
Opalin	ENSMUSG00000050121	8	1	Oligodendrocytes
Opn3	ENSMUSG00000026525	8	1	L4 RSP-ACA
Orai2	ENSMUSG00000039747	8	1	Dentate gyrus granule cells
Paqr5	ENSMUSG00000032278	8	1	Endothelial cells
Parm1	ENSMUSG00000034981	8	1	L4 RSP-ACA
Pcsk5	ENSMUSG00000024713	8	1	NP PPP
Pde11a	ENSMUSG00000075270	8	1	Lamp5 interneurons
Pde7b	ENSMUSG00000019990	8	1	Astrocytes
Pdgfra	ENSMUSG00000029231	8	1	VLMC
Pdyn	ENSMUSG00000027400	7	1	Sst interneurons
Pdzd2	ENSMUSG00000022197	7	1	Cajal-Retzius cells
Pdzrn3	ENSMUSG00000035357	8	1	L4 RSP-ACA
Pecam1	ENSMUSG00000020717	8	1	Endothelial cells
Penk	ENSMUSG00000045573	8	1	Vip interneurons
Pglyrp1	ENSMUSG00000030413	5	1	Endothelial cells
Pip5k1b	ENSMUSG00000024867	8	1	Pericytes / smooth muscle cells
Pkib	ENSMUSG00000019876	8	1	L2 IT ENTl
Plch1	ENSMUSG00000036834	8	1	L3 IT ENT
Plcxd2	ENSMUSG00000087141	8	1	L5 NP CTX
Plcxd3	ENSMUSG00000049148	8	1	L2 IT ENTl
Plekha2	ENSMUSG00000031557	8	1	Pericytes / smooth muscle cells
Pln	ENSMUSG00000038583	8	1	Pericytes / smooth muscle cells
Pou3f1	ENSMUSG00000090125	4	1	L5 PPP
Ppp1r1b	ENSMUSG00000061718	8	1	L6 CT CTX
Prdm8	ENSMUSG00000035456	8	1	CA2
Prox1	ENSMUSG00000010175	8	1	Dentate gyrus granule cells
Prph	ENSMUSG00000023484	6	1	L4 RSP-ACA
Prr16	ENSMUSG00000073565	8	1	L5 NP CTX
Prss35	ENSMUSG00000033491	8	1	CT SUB
Pthlh	ENSMUSG00000048776	8	1	Vip interneurons
Pvalb	ENSMUSG00000005716	6	1	Pvalb interneurons
Rab3b	ENSMUSG00000003411	8	1	Sst interneurons
Rasgrf2	ENSMUSG00000021708	8	1	Lamp5 interneurons
Rasl10a	ENSMUSG00000034209	4	1	Dentate gyrus granule cells
Rbp4	ENSMUSG00000024990	8	1	Sst interneurons
Rfx4	ENSMUSG00000020037	8	1	Astrocytes
Rims3	ENSMUSG00000032890	8	1	L4/5 IT CTX
Rmst	ENSMUSG00000112117	8	1	CT SUB
Rnf152	ENSMUSG00000047496	8	1	L5 NP CTX
Ror1	ENSMUSG00000035305	8	1	VLMC
Rorb	ENSMUSG00000036192	8	1	Astrocytes
Rprm	ENSMUSG00000075334	8	1	L6 CT CTX
Rspo1	ENSMUSG00000028871	7	1	L4 RSP-ACA
Rspo2	ENSMUSG00000051920	8	1	L2 IT ENTm
Rxfp1	ENSMUSG00000034009	7	1	L5 PPP
Satb2	ENSMUSG00000038331	8	1	NP PPP
Sdk2	ENSMUSG00000041592	8	1	L6b CTX
Sema3a	ENSMUSG00000028883	8	1	L2 IT ENTl
Sema3d	ENSMUSG00000040254	8	1	Oligodendrocytes
Sema3e	ENSMUSG00000063531	8	1	Meis2
Sema5b	ENSMUSG00000052133	7	1	NP SUB
Sema6a	ENSMUSG00000019647	8	1	Oligodendrocytes
Shisa6	ENSMUSG00000053930	8	1	CA3
Siglech	ENSMUSG00000051504	8	1	Microglia / perivascular macrophages
Sipa1l3	ENSMUSG00000030583	8	1	CA1-ProS
Sla	ENSMUSG00000022372	8	1	Microglia / perivascular macrophages
Slc13a4	ENSMUSG00000029843	7	1	VLMC
Slc17a6	ENSMUSG00000030500	8	1	Cajal-Retzius cells
Slc17a7	ENSMUSG00000070570	2	1	L2 IT ENTl
Slc39a12	ENSMUSG00000036949	8	1	Astrocytes
Slc44a5	ENSMUSG00000028360	8	1	Sncg interneurons
Slc6a3	ENSMUSG00000021609	8	1	Meis2
Slfn5	ENSMUSG00000054404	8	1	Endothelial cells
Slit2	ENSMUSG00000031558	8	1	Pvalb interneurons
Sncg	ENSMUSG00000023064	6	1	Pericytes / smooth muscle cells
Sntb1	ENSMUSG00000060429	8	1	Pericytes / smooth muscle cells
Sorcs3	ENSMUSG00000063434	8	1	Vip interneurons
Sox10	ENSMUSG00000033006	8	1	Oligodendrocytes
Sox11	ENSMUSG00000063632	8	1	L6b/CT ENT
Sox17	ENSMUSG00000025902	8	1	Endothelial cells
Spag16	ENSMUSG00000053153	8	1	L6 IT ENTl
Spi1	ENSMUSG00000002111	8	1	Microglia / perivascular macrophages
Spp1	ENSMUSG00000029304	8	1	VLMC
Sst	ENSMUSG00000004366	2	1	Sst Chodl inteneurons
Stard5	ENSMUSG00000046027	7	1	NP SUB
Strip2	ENSMUSG00000039629	8	1	CA2
Syndig1	ENSMUSG00000074736	6	1	CA2
Syt17	ENSMUSG00000058420	8	1	L6 IT ENTl
Syt2	ENSMUSG00000026452	8	1	L5 PPP
Syt6	ENSMUSG00000027849	8	1	Meis2
Tacr1	ENSMUSG00000030043	8	1	Sst Chodl inteneurons
Tanc1	ENSMUSG00000035168	8	1	Dentate gyrus granule cells
Th	ENSMUSG00000000214	8	1	Meis2
Thsd7a	ENSMUSG00000032625	8	1	Vip interneurons
Tle4	ENSMUSG00000024642	8	1	NP PPP
Tmem132d	ENSMUSG00000034310	8	1	Car3
Tmem163	ENSMUSG00000026347	8	1	Cajal-Retzius cells
Tmem255a	ENSMUSG00000036502	8	1	L2/3 IT RHP
Tox	ENSMUSG00000041272	8	1	NP PPP
Trbc2	ENSMUSG00000076498	4	1	L6 CT CTX
Trem2	ENSMUSG00000023992	4	1	Microglia / perivascular macrophages
Trp73	ENSMUSG00000029026	8	1	Cajal-Retzius cells
Trpc4	ENSMUSG00000027748	7	1	SUB-ProS
Unc13c	ENSMUSG00000062151	8	1	L2 IT ENTm
Vat1l	ENSMUSG00000046844	8	1	L5 PPP
Vip	ENSMUSG00000019772	8	1	Vip interneurons
Vwc2l	ENSMUSG00000045648	8	1	NP SUB
Wfs1	ENSMUSG00000039474	8	1	CA1-ProS
Zfp366	ENSMUSG00000050919	8	1	Endothelial cells
Zfp536	ENSMUSG00000043456	8	1	Oligodendrocytes
Zfpm2	ENSMUSG00000022306	8	1	CT SUB
