# Supplementary material for: Single-cell, single-nucleus and xenium-based spatial transcriptomics analyses reveal inflammatory activation and altered cell interactions in the hippocampus in mice with temporal lobe epilepsy
Source: Biomark Res. 2024 Sep 13;12:103. doi: 10.1186/s40364-024-00636-3 (PMC11396644; doi:10.1186/s40364-024-00636-3)
Supplement: Supplementary file 19 — Supplementary Material 19. [file 40364_2024_636_MOESM19_ESM.csv]

	p_val	avg_log2FC	pct.1	pct.2	p_val_adj	cluster	gene
Cd68	0	114.7172167	0.85	0.163	0	TLE	Cd68
Trem2	0	90.10092499	0.846	0.169	0	TLE	Trem2
Cd53	0	49.64756834	0.77	0.142	0	TLE	Cd53
Spp1	0	136.7682533	0.637	0.03	0	TLE	Spp1
Laptm5	0	137.1657399	0.871	0.265	0	TLE	Laptm5
Cd44	0	106.7795312	0.634	0.054	0	TLE	Cd44
Pip5k1b	0	-25.69803406	0.125	0.657	0	TLE	Pip5k1b
Cpne6	0	-135.2196885	0.139	0.665	0	TLE	Cpne6
Spi1	0	23.55682355	0.595	0.069	0	TLE	Spi1
Cd300c2	0	20.67181727	0.588	0.069	0	TLE	Cd300c2
RNA-2010300C02Rik	0	-58.37714133	0.218	0.732	0	TLE	RNA-2010300C02Rik
Slc17a7	0	-117.0757147	0.302	0.807	0	TLE	Slc17a7
Bcl11b	0	-29.07092936	0.135	0.634	0	TLE	Bcl11b
Bhlhe22	0	-24.21731293	0.161	0.629	0	TLE	Bhlhe22
Arhgap25	0	21.77739137	0.537	0.092	0	TLE	Arhgap25
Ikzf1	0	13.41231808	0.496	0.061	0	TLE	Ikzf1
Epha4	0	-73.79497637	0.33	0.764	0	TLE	Epha4
Cabp7	0	-72.35486723	0.281	0.714	0	TLE	Cabp7
Prdm8	0	-37.83386544	0.065	0.493	0	TLE	Prdm8
Calb1	0	-26.00583022	0.084	0.509	0	TLE	Calb1
Cpne4	0	-65.13860601	0.099	0.521	0	TLE	Cpne4
Shisa6	0	-68.99636757	0.117	0.534	0	TLE	Shisa6
Slfn5	0	31.7624957	0.502	0.085	0	TLE	Slfn5
Prph	0	36.15556662	0.472	0.061	0	TLE	Prph
Orai2	0	-11.71537751	0.172	0.57	0	TLE	Orai2
Sipa1l3	0	-21.67368995	0.302	0.694	0	TLE	Sipa1l3
Gad1	0	-62.22016868	0.17	0.555	0	TLE	Gad1
Gfap	0	359.0135821	0.973	0.59	0	TLE	Gfap
Fn1	0	58.93005191	0.574	0.199	0	TLE	Fn1
Siglech	0	44.58546283	0.566	0.198	0	TLE	Siglech
Thsd7a	0	-21.46198074	0.193	0.548	0	TLE	Thsd7a
Arhgef28	0	-16.41072639	0.213	0.554	0	TLE	Arhgef28
Cdh9	0	-8.699613781	0.093	0.426	0	TLE	Cdh9
Trpc4	0	-11.40609911	0.08	0.407	0	TLE	Trpc4
Tanc1	0	-17.41601407	0.345	0.671	0	TLE	Tanc1
Rasl10a	0	4.79278889	0.096	0.422	0	TLE	Rasl10a
Slc44a5	0	4.386867132	0.061	0.372	0	TLE	Slc44a5
Syndig1	0	-21.58079882	0.12	0.431	0	TLE	Syndig1
Nrn1	0	-36.63059401	0.52	0.831	0	TLE	Nrn1
Car4	0	-3.827744913	0.117	0.418	0	TLE	Car4
Mapk4	0	-10.31293394	0.277	0.571	0	TLE	Mapk4
Sla	0	4.288926983	0.341	0.05	0	TLE	Sla
Aqp4	0	174.6684846	0.723	0.432	0	TLE	Aqp4
Rasgrf2	0	-23.75021976	0.131	0.413	0	TLE	Rasgrf2
Ly6a	0	18.72094013	0.519	0.238	0	TLE	Ly6a
Clmn	0	-6.02318216	0.486	0.764	0	TLE	Clmn
Npy2r	0	-25.93227358	0.013	0.275	0	TLE	Npy2r
Neurod6	0	-98.26452752	0.129	0.381	0	TLE	Neurod6
Zfpm2	0	-16.73797775	0.126	0.378	0	TLE	Zfpm2
Nell1	0	-9.288684474	0.073	0.313	0	TLE	Nell1
Syt17	0	-2.705046353	0.136	0.367	0	TLE	Syt17
Mdga1	0	-19.28785001	0.11	0.334	0	TLE	Mdga1
Nwd2	0	-17.5133324	0.087	0.305	0	TLE	Nwd2
Ndst4	0	-16.27784541	0.03	0.242	0	TLE	Ndst4
Gng12	0	62.7552667	0.822	0.614	0	TLE	Gng12
Fibcd1	0	-14.75821374	0.034	0.238	0	TLE	Fibcd1
Cntnap5b	0	-5.859594588	0.039	0.24	0	TLE	Cntnap5b
Arhgap12	0	-26.04247422	0.548	0.746	0	TLE	Arhgap12
Ppp1r1b	7.99E-303	-6.113767628	0.176	0.417	1.97E-300	TLE	Ppp1r1b
Sox10	1.97E-279	55.61038072	0.482	0.237	4.86E-277	TLE	Sox10
Lamp5	7.90E-268	12.92638259	0.075	0.258	1.95E-265	TLE	Lamp5
Sema3d	6.81E-267	38.01213206	0.298	0.098	1.68E-264	TLE	Sema3d
Gfra2	4.40E-262	4.009000405	0.207	0.442	1.09E-259	TLE	Gfra2
Parm1	3.36E-251	-4.837850709	0.21	0.426	8.31E-249	TLE	Parm1
Dpy19l1	1.60E-247	16.68654595	0.765	0.597	3.96E-245	TLE	Dpy19l1
Dner	1.78E-238	-30.51526637	0.491	0.67	4.40E-236	TLE	Dner
Bhlhe40	2.09E-238	13.13008646	0.438	0.635	5.17E-236	TLE	Bhlhe40
Gad2	3.05E-237	-56.48258842	0.057	0.215	7.53E-235	TLE	Gad2
Necab2	9.45E-236	2.782545993	0.139	0.337	2.33E-233	TLE	Necab2
Bdnf	3.70E-232	-4.953947698	0.213	0.422	9.13E-230	TLE	Bdnf
Galnt14	1.37E-227	-29.46322292	0.127	0.316	3.38E-225	TLE	Galnt14
Gsg1l	2.91E-221	-0.850179379	0.058	0.211	7.19E-219	TLE	Gsg1l
Ror1	7.10E-219	-3.575446946	0.059	0.209	1.75E-216	TLE	Ror1
Col6a1	2.64E-212	16.50361085	0.226	0.065	6.53E-210	TLE	Col6a1
Igfbp5	3.78E-209	80.39500161	0.806	0.72	9.32E-207	TLE	Igfbp5
Cyp1b1	8.24E-205	5.346886657	0.228	0.07	2.04E-202	TLE	Cyp1b1
Prox1	1.09E-200	-13.68065427	0.402	0.551	2.70E-198	TLE	Prox1
Necab1	1.39E-191	-24.2996678	0.118	0.284	3.43E-189	TLE	Necab1
Arc	7.03E-184	26.20769952	0.275	0.449	1.74E-181	TLE	Arc
Slc17a6	3.53E-183	-5.471263153	0.089	0.242	8.72E-181	TLE	Slc17a6
Kcnh5	4.87E-179	-14.64712854	0.17	0.347	1.20E-176	TLE	Kcnh5
Gadd45a	2.04E-175	-19.89772115	0.356	0.182	5.04E-173	TLE	Gadd45a
Gm2115	1.89E-168	-33.90792794	0.145	0.289	4.67E-166	TLE	Gm2115
Dpyd	5.81E-168	-5.215533873	0.19	0.358	1.44E-165	TLE	Dpyd
Sema3e	1.61E-167	-13.71292376	0.16	0.31	3.97E-165	TLE	Sema3e
Ndst3	1.15E-166	-10.23024441	0.147	0.303	2.84E-164	TLE	Ndst3
Gjc3	1.32E-156	50.27681925	0.541	0.344	3.26E-154	TLE	Gjc3
Fos	3.84E-155	9.041712677	0.293	0.138	9.49E-153	TLE	Fos
Sox11	5.04E-150	-12.37030087	0.325	0.499	1.25E-147	TLE	Sox11
Cntnap4	2.13E-149	-39.19494362	0.084	0.217	5.27E-147	TLE	Cntnap4
Pde7b	5.82E-148	-26.85760969	0.277	0.439	1.44E-145	TLE	Pde7b
Strip2	1.27E-143	-16.90478118	0.118	0.253	3.13E-141	TLE	Strip2
Sorcs3	7.38E-135	9.881078881	0.151	0.292	1.82E-132	TLE	Sorcs3
Angpt1	6.38E-134	9.843031978	0.271	0.132	1.58E-131	TLE	Angpt1
Gpr17	7.08E-133	22.86563863	0.236	0.103	1.75E-130	TLE	Gpr17
Rims3	1.27E-131	-34.61371818	0.179	0.322	3.14E-129	TLE	Rims3
Col19a1	6.64E-129	-35.14403391	0.031	0.12	1.64E-126	TLE	Col19a1
Fmod	4.95E-128	2.790963292	0.149	0.044	1.22E-125	TLE	Fmod
Ccn2	3.41E-118	-26.36310232	0.191	0.075	8.41E-116	TLE	Ccn2
Acsbg1	9.16E-116	87.04031279	0.697	0.547	2.26E-113	TLE	Acsbg1
Pou3f1	1.74E-115	-26.60015438	0.135	0.252	4.29E-113	TLE	Pou3f1
Cd93	8.46E-111	20.52349024	0.213	0.097	2.09E-108	TLE	Cd93
Calb2	4.34E-105	-37.7275247	0.113	0.233	1.07E-102	TLE	Calb2
Htr1f	6.04E-104	-2.265956855	0.04	0.123	1.49E-101	TLE	Htr1f
Cspg4	2.51E-102	-2.007479406	0.222	0.105	6.20E-100	TLE	Cspg4
Acvrl1	4.49E-99	2.779035335	0.245	0.123	1.11E-96	TLE	Acvrl1
Pvalb	5.46E-96	-30.514279	0.108	0.214	1.35E-93	TLE	Pvalb
Btbd11	1.84E-92	-2.659538824	0.056	0.141	4.55E-90	TLE	Btbd11
Slit2	7.55E-90	-26.68412944	0.138	0.245	1.86E-87	TLE	Slit2
Penk	1.22E-88	38.27436595	0.105	0.208	3.02E-86	TLE	Penk
Zfp536	5.31E-87	-7.295347751	0.359	0.516	1.31E-84	TLE	Zfp536
Cux2	1.97E-84	-17.47962881	0.121	0.221	4.87E-82	TLE	Cux2
Unc13c	9.50E-83	-4.694082019	0.053	0.132	2.35E-80	TLE	Unc13c
Prr16	6.31E-78	-2.150927278	0.072	0.156	1.56E-75	TLE	Prr16
Kctd12	1.38E-76	-43.48444434	0.858	0.819	3.41E-74	TLE	Kctd12
Plcxd2	2.40E-75	-13.20045255	0.138	0.236	5.92E-73	TLE	Plcxd2
Plcxd3	2.44E-74	-15.61295534	0.081	0.164	6.03E-72	TLE	Plcxd3
Opalin	8.20E-74	9.850373463	0.328	0.208	2.02E-71	TLE	Opalin
Tmem255a	2.76E-72	12.480363	0.119	0.215	6.81E-70	TLE	Tmem255a
Fezf2	2.72E-71	11.29140861	0.194	0.3	6.71E-69	TLE	Fezf2
Sema6a	4.89E-68	-10.31685501	0.537	0.412	1.21E-65	TLE	Sema6a
Pdyn	1.77E-66	9.637417015	0.067	0.141	4.36E-64	TLE	Pdyn
Ntsr2	2.34E-66	-1.860914547	0.44	0.541	5.78E-64	TLE	Ntsr2
Col1a1	2.61E-63	29.66950781	0.163	0.084	6.46E-61	TLE	Col1a1
Igf2	7.49E-61	-16.08711539	0.251	0.152	1.85E-58	TLE	Igf2
Syt2	7.66E-56	-4.615997689	0.064	0.13	1.89E-53	TLE	Syt2
Rfx4	5.65E-54	19.48139903	0.32	0.223	1.39E-51	TLE	Rfx4
Pdzd2	4.01E-52	-4.208784454	0.315	0.396	9.91E-50	TLE	Pdzd2
Pdgfra	2.75E-51	17.17816816	0.33	0.233	6.79E-49	TLE	Pdgfra
Gucy1a1	6.69E-50	-5.559023165	0.233	0.333	1.65E-47	TLE	Gucy1a1
Rnf152	8.18E-49	-5.082369479	0.133	0.208	2.02E-46	TLE	Rnf152
Cobll1	1.37E-47	1.317444806	0.375	0.276	3.38E-45	TLE	Cobll1
Pkib	5.97E-46	1.561821034	0.223	0.144	1.48E-43	TLE	Pkib
Rmst	8.62E-45	6.868831482	0.333	0.419	2.13E-42	TLE	Rmst
Syt6	1.26E-44	-10.56110517	0.169	0.097	3.12E-42	TLE	Syt6
Tle4	2.87E-44	-5.720388062	0.502	0.591	7.09E-42	TLE	Tle4
Grik3	1.60E-43	-1.697589369	0.197	0.285	3.95E-41	TLE	Grik3
Sema5b	6.01E-42	-3.76139771	0.101	0.166	1.48E-39	TLE	Sema5b
Kdr	1.51E-39	-4.681262896	0.215	0.14	3.73E-37	TLE	Kdr
Cacna2d2	5.87E-39	-5.371899734	0.101	0.164	1.45E-36	TLE	Cacna2d2
Satb2	6.21E-38	6.997447385	0.132	0.199	1.53E-35	TLE	Satb2
Inpp4b	1.48E-37	-1.800948671	0.315	0.231	3.64E-35	TLE	Inpp4b
Wfs1	1.95E-37	-25.09117181	0.311	0.371	4.83E-35	TLE	Wfs1
Slc39a12	4.04E-37	-4.01177638	0.277	0.343	9.98E-35	TLE	Slc39a12
Cldn5	1.80E-35	13.95774233	0.248	0.173	4.45E-33	TLE	Cldn5
Dcn	4.38E-34	12.75265343	0.165	0.103	1.08E-31	TLE	Dcn
Id2	1.88E-33	6.982212162	0.715	0.634	4.65E-31	TLE	Id2
Pdzrn3	1.35E-32	0.394163878	0.219	0.151	3.34E-30	TLE	Pdzrn3
Deptor	1.11E-31	1.136624751	0.07	0.119	2.73E-29	TLE	Deptor
Lypd6	1.90E-31	-8.87808606	0.308	0.236	4.69E-29	TLE	Lypd6
Cpne8	1.25E-30	-2.896073709	0.378	0.285	3.09E-28	TLE	Cpne8
Nrp2	7.37E-24	-11.0140944	0.44	0.499	1.82E-21	TLE	Nrp2
Adamtsl1	8.12E-24	3.597344376	0.188	0.137	2.01E-21	TLE	Adamtsl1
Nr2f2	3.46E-21	-17.5020841	0.166	0.22	8.55E-19	TLE	Nr2f2
Foxp2	1.58E-20	-7.234108669	0.083	0.122	3.89E-18	TLE	Foxp2
Tmem163	4.12E-20	1.68003741	0.237	0.181	1.02E-17	TLE	Tmem163
Myl4	9.88E-17	26.33969011	0.113	0.078	2.44E-14	TLE	Myl4
Gjb2	3.91E-16	6.65780274	0.11	0.076	9.67E-14	TLE	Gjb2
Nrep	4.64E-15	-44.94095948	0.616	0.647	1.15E-12	TLE	Nrep
Hapln1	4.66E-15	-9.348461958	0.209	0.25	1.15E-12	TLE	Hapln1
Igfbp4	1.60E-14	-42.14819231	0.365	0.375	3.95E-12	TLE	Igfbp4
Plch1	3.47E-14	-3.012062776	0.105	0.141	8.58E-12	TLE	Plch1
Hat1	4.07E-14	7.824324734	0.455	0.414	1.01E-11	TLE	Hat1
Meis2	9.07E-14	-2.425166552	0.351	0.384	2.24E-11	TLE	Meis2
Adgrl4	5.62E-13	9.247875346	0.228	0.187	1.39E-10	TLE	Adgrl4
Tmem132d	9.29E-13	-9.809222156	0.16	0.198	2.30E-10	TLE	Tmem132d
Pecam1	1.63E-12	2.913993349	0.207	0.167	4.02E-10	TLE	Pecam1
Sdk2	2.91E-12	-5.02677174	0.148	0.187	7.19E-10	TLE	Sdk2
Cntn6	4.23E-12	5.861898523	0.161	0.126	1.05E-09	TLE	Cntn6
Stard5	4.62E-12	-6.289350583	0.204	0.164	1.14E-09	TLE	Stard5
Rab3b	1.92E-11	-81.00815052	0.264	0.216	4.75E-09	TLE	Rab3b
Cd24a	3.06E-11	24.07545189	0.267	0.228	7.55E-09	TLE	Cd24a
Cdh20	7.90E-11	8.908541766	0.364	0.325	1.95E-08	TLE	Cdh20
Tox	6.20E-10	-5.808500673	0.166	0.197	1.53E-07	TLE	Tox
Igsf21	2.21E-09	-1.27556715	0.179	0.211	5.47E-07	TLE	Igsf21
Vat1l	6.69E-08	-8.321419567	0.196	0.162	1.65E-05	TLE	Vat1l
Npnt	6.86E-08	-0.909978122	0.199	0.224	1.69E-05	TLE	Npnt
Dkk3	9.17E-08	-42.05548428	0.605	0.59	2.27E-05	TLE	Dkk3
Myo16	2.99E-07	-15.60836184	0.189	0.215	7.38E-05	TLE	Myo16
Acta2	5.89E-07	4.10936585	0.111	0.089	0.000145569	TLE	Acta2
Fhod3	3.36E-06	-0.500023269	0.153	0.179	0.000829097	TLE	Fhod3
Rorb	4.85E-06	38.0631155	0.386	0.41	0.001196799	TLE	Rorb
Plekha2	1.25E-05	1.355069918	0.558	0.464	0.003081712	TLE	Plekha2
Gli3	0.001205265	6.446356328	0.174	0.158	0.297700567	TLE	Gli3
Emcn	0.00204865	3.936744286	0.117	0.131	0.506016634	TLE	Emcn
Cdh6	0.00378404	5.077568315	0.103	0.116	0.934657916	TLE	Cdh6
Cd68.1	0	-114.7172167	0.163	0.85	0	Control	Cd68
Trem2.1	0	-90.10092499	0.169	0.846	0	Control	Trem2
Cd53.1	0	-49.64756834	0.142	0.77	0	Control	Cd53
Spp1.1	0	-136.7682533	0.03	0.637	0	Control	Spp1
Laptm5.1	0	-137.1657399	0.265	0.871	0	Control	Laptm5
Cd44.1	0	-106.7795312	0.054	0.634	0	Control	Cd44
Pip5k1b.1	0	25.69803406	0.657	0.125	0	Control	Pip5k1b
Cpne6.1	0	135.2196885	0.665	0.139	0	Control	Cpne6
Spi1.1	0	-23.55682355	0.069	0.595	0	Control	Spi1
Cd300c2.1	0	-20.67181727	0.069	0.588	0	Control	Cd300c2
RNA-2010300C02Rik.1	0	58.37714133	0.732	0.218	0	Control	RNA-2010300C02Rik
Slc17a7.1	0	117.0757147	0.807	0.302	0	Control	Slc17a7
Bcl11b.1	0	29.07092936	0.634	0.135	0	Control	Bcl11b
Bhlhe22.1	0	24.21731293	0.629	0.161	0	Control	Bhlhe22
Arhgap25.1	0	-21.77739137	0.092	0.537	0	Control	Arhgap25
Ikzf1.1	0	-13.41231808	0.061	0.496	0	Control	Ikzf1
Epha4.1	0	73.79497637	0.764	0.33	0	Control	Epha4
Cabp7.1	0	72.35486723	0.714	0.281	0	Control	Cabp7
Prdm8.1	0	37.83386544	0.493	0.065	0	Control	Prdm8
Calb1.1	0	26.00583022	0.509	0.084	0	Control	Calb1
Cpne4.1	0	65.13860601	0.521	0.099	0	Control	Cpne4
Shisa6.1	0	68.99636757	0.534	0.117	0	Control	Shisa6
Slfn5.1	0	-31.7624957	0.085	0.502	0	Control	Slfn5
Prph.1	0	-36.15556662	0.061	0.472	0	Control	Prph
Orai2.1	0	11.71537751	0.57	0.172	0	Control	Orai2
Sipa1l3.1	0	21.67368995	0.694	0.302	0	Control	Sipa1l3
Gad1.1	0	62.22016868	0.555	0.17	0	Control	Gad1
Gfap.1	0	-359.0135821	0.59	0.973	0	Control	Gfap
Fn1.1	0	-58.93005191	0.199	0.574	0	Control	Fn1
Siglech.1	0	-44.58546283	0.198	0.566	0	Control	Siglech
Thsd7a.1	0	21.46198074	0.548	0.193	0	Control	Thsd7a
Arhgef28.1	0	16.41072639	0.554	0.213	0	Control	Arhgef28
Cdh9.1	0	8.699613781	0.426	0.093	0	Control	Cdh9
Trpc4.1	0	11.40609911	0.407	0.08	0	Control	Trpc4
Tanc1.1	0	17.41601407	0.671	0.345	0	Control	Tanc1
Rasl10a.1	0	-4.79278889	0.422	0.096	0	Control	Rasl10a
Slc44a5.1	0	-4.386867132	0.372	0.061	0	Control	Slc44a5
Syndig1.1	0	21.58079882	0.431	0.12	0	Control	Syndig1
Nrn1.1	0	36.63059401	0.831	0.52	0	Control	Nrn1
Car4.1	0	3.827744913	0.418	0.117	0	Control	Car4
Mapk4.1	0	10.31293394	0.571	0.277	0	Control	Mapk4
Sla.1	0	-4.288926983	0.05	0.341	0	Control	Sla
Aqp4.1	0	-174.6684846	0.432	0.723	0	Control	Aqp4
Rasgrf2.1	0	23.75021976	0.413	0.131	0	Control	Rasgrf2
Ly6a.1	0	-18.72094013	0.238	0.519	0	Control	Ly6a
Clmn.1	0	6.02318216	0.764	0.486	0	Control	Clmn
Npy2r.1	0	25.93227358	0.275	0.013	0	Control	Npy2r
Neurod6.1	0	98.26452752	0.381	0.129	0	Control	Neurod6
Zfpm2.1	0	16.73797775	0.378	0.126	0	Control	Zfpm2
Nell1.1	0	9.288684474	0.313	0.073	0	Control	Nell1
Syt17.1	0	2.705046353	0.367	0.136	0	Control	Syt17
Mdga1.1	0	19.28785001	0.334	0.11	0	Control	Mdga1
Nwd2.1	0	17.5133324	0.305	0.087	0	Control	Nwd2
Ndst4.1	0	16.27784541	0.242	0.03	0	Control	Ndst4
Gng12.1	0	-62.7552667	0.614	0.822	0	Control	Gng12
Fibcd1.1	0	14.75821374	0.238	0.034	0	Control	Fibcd1
Cntnap5b.1	0	5.859594588	0.24	0.039	0	Control	Cntnap5b
Arhgap12.1	0	26.04247422	0.746	0.548	0	Control	Arhgap12
Ppp1r1b.1	7.99E-303	6.113767628	0.417	0.176	1.97E-300	Control	Ppp1r1b
Sox10.1	1.97E-279	-55.61038072	0.237	0.482	4.86E-277	Control	Sox10
Lamp5.1	7.90E-268	-12.92638259	0.258	0.075	1.95E-265	Control	Lamp5
Sema3d.1	6.81E-267	-38.01213206	0.098	0.298	1.68E-264	Control	Sema3d
Gfra2.1	4.40E-262	-4.009000405	0.442	0.207	1.09E-259	Control	Gfra2
Parm1.1	3.36E-251	4.837850709	0.426	0.21	8.31E-249	Control	Parm1
Dpy19l1.1	1.60E-247	-16.68654595	0.597	0.765	3.96E-245	Control	Dpy19l1
Dner.1	1.78E-238	30.51526637	0.67	0.491	4.40E-236	Control	Dner
Bhlhe40.1	2.09E-238	-13.13008646	0.635	0.438	5.17E-236	Control	Bhlhe40
Gad2.1	3.05E-237	56.48258842	0.215	0.057	7.53E-235	Control	Gad2
Necab2.1	9.45E-236	-2.782545993	0.337	0.139	2.33E-233	Control	Necab2
Bdnf.1	3.70E-232	4.953947698	0.422	0.213	9.13E-230	Control	Bdnf
Galnt14.1	1.37E-227	29.46322292	0.316	0.127	3.38E-225	Control	Galnt14
Gsg1l.1	2.91E-221	0.850179379	0.211	0.058	7.19E-219	Control	Gsg1l
Ror1.1	7.10E-219	3.575446946	0.209	0.059	1.75E-216	Control	Ror1
Col6a1.1	2.64E-212	-16.50361085	0.065	0.226	6.53E-210	Control	Col6a1
Igfbp5.1	3.78E-209	-80.39500161	0.72	0.806	9.32E-207	Control	Igfbp5
Cyp1b1.1	8.24E-205	-5.346886657	0.07	0.228	2.04E-202	Control	Cyp1b1
Prox1.1	1.09E-200	13.68065427	0.551	0.402	2.70E-198	Control	Prox1
Necab1.1	1.39E-191	24.2996678	0.284	0.118	3.43E-189	Control	Necab1
Arc.1	7.03E-184	-26.20769952	0.449	0.275	1.74E-181	Control	Arc
Slc17a6.1	3.53E-183	5.471263153	0.242	0.089	8.72E-181	Control	Slc17a6
Kcnh5.1	4.87E-179	14.64712854	0.347	0.17	1.20E-176	Control	Kcnh5
Gadd45a.1	2.04E-175	19.89772115	0.182	0.356	5.04E-173	Control	Gadd45a
Gm2115.1	1.89E-168	33.90792794	0.289	0.145	4.67E-166	Control	Gm2115
Dpyd.1	5.81E-168	5.215533873	0.358	0.19	1.44E-165	Control	Dpyd
Sema3e.1	1.61E-167	13.71292376	0.31	0.16	3.97E-165	Control	Sema3e
Ndst3.1	1.15E-166	10.23024441	0.303	0.147	2.84E-164	Control	Ndst3
Gjc3.1	1.32E-156	-50.27681925	0.344	0.541	3.26E-154	Control	Gjc3
Fos.1	3.84E-155	-9.041712677	0.138	0.293	9.49E-153	Control	Fos
Sox11.1	5.04E-150	12.37030087	0.499	0.325	1.25E-147	Control	Sox11
Cntnap4.1	2.13E-149	39.19494362	0.217	0.084	5.27E-147	Control	Cntnap4
Pde7b.1	5.82E-148	26.85760969	0.439	0.277	1.44E-145	Control	Pde7b
Strip2.1	1.27E-143	16.90478118	0.253	0.118	3.13E-141	Control	Strip2
Sorcs3.1	7.38E-135	-9.881078881	0.292	0.151	1.82E-132	Control	Sorcs3
Angpt1.1	6.38E-134	-9.843031978	0.132	0.271	1.58E-131	Control	Angpt1
Gpr17.1	7.08E-133	-22.86563863	0.103	0.236	1.75E-130	Control	Gpr17
Rims3.1	1.27E-131	34.61371818	0.322	0.179	3.14E-129	Control	Rims3
Col19a1.1	6.64E-129	35.14403391	0.12	0.031	1.64E-126	Control	Col19a1
Fmod.1	4.95E-128	-2.790963292	0.044	0.149	1.22E-125	Control	Fmod
Ccn2.1	3.41E-118	26.36310232	0.075	0.191	8.41E-116	Control	Ccn2
Acsbg1.1	9.16E-116	-87.04031279	0.547	0.697	2.26E-113	Control	Acsbg1
Pou3f1.1	1.74E-115	26.60015438	0.252	0.135	4.29E-113	Control	Pou3f1
Cd93.1	8.46E-111	-20.52349024	0.097	0.213	2.09E-108	Control	Cd93
Calb2.1	4.34E-105	37.7275247	0.233	0.113	1.07E-102	Control	Calb2
Htr1f.1	6.04E-104	2.265956855	0.123	0.04	1.49E-101	Control	Htr1f
Cspg4.1	2.51E-102	2.007479406	0.105	0.222	6.20E-100	Control	Cspg4
Acvrl1.1	4.49E-99	-2.779035335	0.123	0.245	1.11E-96	Control	Acvrl1
Pvalb.1	5.46E-96	30.514279	0.214	0.108	1.35E-93	Control	Pvalb
Btbd11.1	1.84E-92	2.659538824	0.141	0.056	4.55E-90	Control	Btbd11
Slit2.1	7.55E-90	26.68412944	0.245	0.138	1.86E-87	Control	Slit2
Penk.1	1.22E-88	-38.27436595	0.208	0.105	3.02E-86	Control	Penk
Zfp536.1	5.31E-87	7.295347751	0.516	0.359	1.31E-84	Control	Zfp536
Cux2.1	1.97E-84	17.47962881	0.221	0.121	4.87E-82	Control	Cux2
Unc13c.1	9.50E-83	4.694082019	0.132	0.053	2.35E-80	Control	Unc13c
Prr16.1	6.31E-78	2.150927278	0.156	0.072	1.56E-75	Control	Prr16
Kctd12.1	1.38E-76	43.48444434	0.819	0.858	3.41E-74	Control	Kctd12
Plcxd2.1	2.40E-75	13.20045255	0.236	0.138	5.92E-73	Control	Plcxd2
Plcxd3.1	2.44E-74	15.61295534	0.164	0.081	6.03E-72	Control	Plcxd3
Opalin.1	8.20E-74	-9.850373463	0.208	0.328	2.02E-71	Control	Opalin
Tmem255a.1	2.76E-72	-12.480363	0.215	0.119	6.81E-70	Control	Tmem255a
Fezf2.1	2.72E-71	-11.29140861	0.3	0.194	6.71E-69	Control	Fezf2
Sema6a.1	4.89E-68	10.31685501	0.412	0.537	1.21E-65	Control	Sema6a
Pdyn.1	1.77E-66	-9.637417015	0.141	0.067	4.36E-64	Control	Pdyn
Ntsr2.1	2.34E-66	1.860914547	0.541	0.44	5.78E-64	Control	Ntsr2
Col1a1.1	2.61E-63	-29.66950781	0.084	0.163	6.46E-61	Control	Col1a1
Igf2.1	7.49E-61	16.08711539	0.152	0.251	1.85E-58	Control	Igf2
Syt2.1	7.66E-56	4.615997689	0.13	0.064	1.89E-53	Control	Syt2
Rfx4.1	5.65E-54	-19.48139903	0.223	0.32	1.39E-51	Control	Rfx4
Pdzd2.1	4.01E-52	4.208784454	0.396	0.315	9.91E-50	Control	Pdzd2
Pdgfra.1	2.75E-51	-17.17816816	0.233	0.33	6.79E-49	Control	Pdgfra
Gucy1a1.1	6.69E-50	5.559023165	0.333	0.233	1.65E-47	Control	Gucy1a1
Rnf152.1	8.18E-49	5.082369479	0.208	0.133	2.02E-46	Control	Rnf152
Cobll1.1	1.37E-47	-1.317444806	0.276	0.375	3.38E-45	Control	Cobll1
Pkib.1	5.97E-46	-1.561821034	0.144	0.223	1.48E-43	Control	Pkib
Rmst.1	8.62E-45	-6.868831482	0.419	0.333	2.13E-42	Control	Rmst
Syt6.1	1.26E-44	10.56110517	0.097	0.169	3.12E-42	Control	Syt6
Tle4.1	2.88E-44	5.720388062	0.591	0.502	7.12E-42	Control	Tle4
Grik3.1	1.60E-43	1.697589369	0.285	0.197	3.95E-41	Control	Grik3
Sema5b.1	6.01E-42	3.76139771	0.166	0.101	1.48E-39	Control	Sema5b
Kdr.1	1.51E-39	4.681262896	0.14	0.215	3.73E-37	Control	Kdr
Cacna2d2.1	5.87E-39	5.371899734	0.164	0.101	1.45E-36	Control	Cacna2d2
Satb2.1	6.21E-38	-6.997447385	0.199	0.132	1.53E-35	Control	Satb2
Inpp4b.1	1.48E-37	1.800948671	0.231	0.315	3.64E-35	Control	Inpp4b
Wfs1.1	1.95E-37	25.09117181	0.371	0.311	4.83E-35	Control	Wfs1
Slc39a12.1	4.04E-37	4.01177638	0.343	0.277	9.98E-35	Control	Slc39a12
Cldn5.1	1.80E-35	-13.95774233	0.173	0.248	4.45E-33	Control	Cldn5
Dcn.1	4.38E-34	-12.75265343	0.103	0.165	1.08E-31	Control	Dcn
Id2.1	1.88E-33	-6.982212162	0.634	0.715	4.65E-31	Control	Id2
Pdzrn3.1	1.35E-32	-0.394163878	0.151	0.219	3.34E-30	Control	Pdzrn3
Deptor.1	1.11E-31	-1.136624751	0.119	0.07	2.73E-29	Control	Deptor
Lypd6.1	1.90E-31	8.87808606	0.236	0.308	4.69E-29	Control	Lypd6
Cpne8.1	1.25E-30	2.896073709	0.285	0.378	3.09E-28	Control	Cpne8
Nrp2.1	7.37E-24	11.0140944	0.499	0.44	1.82E-21	Control	Nrp2
Adamtsl1.1	8.12E-24	-3.597344376	0.137	0.188	2.01E-21	Control	Adamtsl1
Nr2f2.1	3.46E-21	17.5020841	0.22	0.166	8.55E-19	Control	Nr2f2
Foxp2.1	1.58E-20	7.234108669	0.122	0.083	3.89E-18	Control	Foxp2
Tmem163.1	4.12E-20	-1.68003741	0.181	0.237	1.02E-17	Control	Tmem163
Myl4.1	9.88E-17	-26.33969011	0.078	0.113	2.44E-14	Control	Myl4
Gjb2.1	3.91E-16	-6.65780274	0.076	0.11	9.67E-14	Control	Gjb2
Nrep.1	4.65E-15	44.94095948	0.647	0.616	1.15E-12	Control	Nrep
Hapln1.1	4.66E-15	9.348461958	0.25	0.209	1.15E-12	Control	Hapln1
Igfbp4.1	1.60E-14	42.14819231	0.375	0.365	3.95E-12	Control	Igfbp4
Plch1.1	3.47E-14	3.012062776	0.141	0.105	8.58E-12	Control	Plch1
Hat1.1	4.07E-14	-7.824324734	0.414	0.455	1.01E-11	Control	Hat1
Meis2.1	9.07E-14	2.425166552	0.384	0.351	2.24E-11	Control	Meis2
Adgrl4.1	5.62E-13	-9.247875346	0.187	0.228	1.39E-10	Control	Adgrl4
Tmem132d.1	9.29E-13	9.809222156	0.198	0.16	2.30E-10	Control	Tmem132d
Pecam1.1	1.63E-12	-2.913993349	0.167	0.207	4.02E-10	Control	Pecam1
Sdk2.1	2.91E-12	5.02677174	0.187	0.148	7.19E-10	Control	Sdk2
Cntn6.1	4.23E-12	-5.861898523	0.126	0.161	1.05E-09	Control	Cntn6
Stard5.1	4.62E-12	6.289350583	0.164	0.204	1.14E-09	Control	Stard5
Rab3b.1	1.92E-11	81.00815052	0.216	0.264	4.75E-09	Control	Rab3b
Cd24a.1	3.06E-11	-24.07545189	0.228	0.267	7.55E-09	Control	Cd24a
Cdh20.1	7.90E-11	-8.908541766	0.325	0.364	1.95E-08	Control	Cdh20
Tox.1	6.20E-10	5.808500673	0.197	0.166	1.53E-07	Control	Tox
Igsf21.1	2.21E-09	1.27556715	0.211	0.179	5.47E-07	Control	Igsf21
Vat1l.1	6.69E-08	8.321419567	0.162	0.196	1.65E-05	Control	Vat1l
Npnt.1	6.86E-08	0.909978122	0.224	0.199	1.69E-05	Control	Npnt
Dkk3.1	9.17E-08	42.05548428	0.59	0.605	2.27E-05	Control	Dkk3
Myo16.1	2.99E-07	15.60836184	0.215	0.189	7.38E-05	Control	Myo16
Acta2.1	5.89E-07	-4.10936585	0.089	0.111	0.000145569	Control	Acta2
Fhod3.1	3.36E-06	0.500023269	0.179	0.153	0.000829097	Control	Fhod3
Rorb.1	4.85E-06	-38.0631155	0.41	0.386	0.001196799	Control	Rorb
Plekha2.1	1.25E-05	-1.355069918	0.464	0.558	0.003081712	Control	Plekha2
Gli3.1	0.001205265	-6.446356328	0.158	0.174	0.297700567	Control	Gli3
Emcn.1	0.00204865	-3.936744286	0.131	0.117	0.506016634	Control	Emcn
Cdh6.1	0.00378404	-5.077568315	0.116	0.103	0.934657916	Control	Cdh6
